# Supplementary material for: Too dim, too bright, and just right: Systems analysis of the Chlamydomonas diurnal program under limiting and excess light
Source: Plant Cell. 2025 Apr 19;37(6):koaf086. doi: 10.1093/plcell/koaf086 (PMC12136973; doi:10.1093/plcell/koaf086)
Supplement: koaf086_Supplementary_Data [file koaf086_supplementary_data.zip]

Archive with 10 entries (10 files):
- SupplementaryDataSet1_OmicsSampleMetadata.xlsx
- SupplementaryDataSet2_mRNA_protein_abundances.xlsx
- SupplementaryDataSet3_DiscoRhythmResults.xlsx
- SupplementaryDataSet4_Cluster_GO_EnrichmentResults.xlsx
- SupplementaryDataSet5_DEGs.xlsx
- SupplementaryDataSet6_CoreHLDEGs.xlsx
- SupplementaryDataSet7_Lipidome_MedianNormdPeakIntensity.xlsx
- SupplementaryDataSet8_Pigments_pmolPerMillionCells.xlsx
- SupplementaryDataSet9_StatisticalAnalysis.xlsx
- TPC-2025-DupuisOjeda_DocumentS1.pdf
