# Supplementary material for: Too dim, too bright, and just right: Systems analysis of the Chlamydomonas diurnal program under limiting and excess light
Source: Plant Cell. 2025 Apr 19;37(6):koaf086. doi: 10.1093/plcell/koaf086 (PMC12136973; doi:10.1093/plcell/koaf086)
Supplement: koaf086_Supplementary_Data [file koaf086_supplementary_data.zip › SupplementaryDataSet1_OmicsSampleMetadata.xlsx]

## Sheet: Legend
Supplementary Data Set 1. Sample metadata for the transcriptome, proteome, and lipidome; related to Supplementary Data Sets 2 and 7.
This dataset contains metadata for the 45 samples that were analyzed by RNA-Seq, TMT proteomics, and LC-ESI-MS/MS lipidomics. It includes each sample's acclimation light intensity, timepoint, and replicate number. Also provided are the culture temperature and cell density upon collection of each sample. Additional details about the environmental conditions are provided in Methods. Descriptions of…
OmicsSampleMetadata
Column Heading	Description
SampleID	Unique sample name.
mRNA_ColumnHeader	Column header for the corresponding RNA-Seq sample in Supplementary Data Set 2.
protein_ColumnHeader	Column header for the corresponding TMT proteomics sample in Supplementary Data Set 2.
Population	Whether the sample came from a population acclimated to low (LL), moderate (ML), or high (HL) diurnal light.
LightIntensity	The intensity of diurnal light in µmol photons m–2 s–1 used during acclimation.
Timepoint	Sample timepoint.
TimeCode	R-friendly character code for the sample timepoint.
ZTTime	Zeitgeber time (ZT) notation for the sample timepoint.
ExperimentalReplicate	A unique number indicating the experimental replicate of the corresponding sample.
TemperatureC	Culture temperature at the time of sample collection.
CellDensity_Per_mL	Culture cell density at the time of sample collection (cells/ml).

## Sheet: OmicsSampleMetadata
SampleID	mRNA_ColumnHeader	protein_ColumnHeader	Population	LightIntensity	Timepoint	TimeCode	ZTTime	ExperimentalReplicate	TemperatureC	CellDensity_Per_mL
light0050_CTm02_0	mRNA_light0050_CTm02_0	protein_light0050_CTm02_0	LL	50	–2	CTm02	ZT22	0	18	2380000
light0050_CTm02_1	mRNA_light0050_CTm02_1	protein_light0050_CTm02_1	LL	50	–2	CTm02	ZT22	1	18	2900000
light0050_CTm02_2	mRNA_light0050_CTm02_2	protein_light0050_CTm02_2	LL	50	–2	CTm02	ZT22	2	18	2760000
light0050_CTp02_0	mRNA_light0050_CTp02_0	protein_light0050_CTp02_0	LL	50	+2	CTp02	ZT02	0	28	2580000
light0050_CTp02_1	mRNA_light0050_CTp02_1	protein_light0050_CTp02_1	LL	50	+2	CTp02	ZT02	1	28	2960000
light0050_CTp02_2	mRNA_light0050_CTp02_2	protein_light0050_CTp02_2	LL	50	+2	CTp02	ZT02	2	28	2800000
light0050_CTp06_0	mRNA_light0050_CTp06_0	protein_light0050_CTp06_0	LL	50	+6	CTp06	ZT06	0	28	2670000
light0050_CTp06_1	mRNA_light0050_CTp06_1	protein_light0050_CTp06_1	LL	50	+6	CTp06	ZT06	1	28	2920000
light0050_CTp06_2	mRNA_light0050_CTp06_2	protein_light0050_CTp06_2	LL	50	+6	CTp06	ZT06	2	28	2600000
light0050_CTp10_0	mRNA_light0050_CTp10_0	protein_light0050_CTp10_0	LL	50	+10	CTp10	ZT10	0	28	3260000
light0050_CTp10_1	mRNA_light0050_CTp10_1	protein_light0050_CTp10_1	LL	50	+10	CTp10	ZT10	1	28	3260000
light0050_CTp10_2	mRNA_light0050_CTp10_2	protein_light0050_CTp10_2	LL	50	+10	CTp10	ZT10	2	28	3260000
light0050_CTm10_0	mRNA_light0050_CTm10_0	protein_light0050_CTm10_0	LL	50	–10	CTm10	ZT14	0	18	4820000
light0050_CTm10_1	mRNA_light0050_CTm10_1	protein_light0050_CTm10_1	LL	50	–10	CTm10	ZT14	1	18	4580000
light0050_CTm10_2	mRNA_light0050_CTm10_2	protein_light0050_CTm10_2	LL	50	–10	CTm10	ZT14	2	18	4020000
light0200_CTm02_0	mRNA_light0200_CTm02_0	protein_light0200_CTm02_0	ML	200	–2	CTm02	ZT22	0	18	3770000
light0200_CTm02_1	mRNA_light0200_CTm02_1	protein_light0200_CTm02_1	ML	200	–2	CTm02	ZT22	1	18	3270000
light0200_CTm02_2	mRNA_light0200_CTm02_2	protein_light0200_CTm02_2	ML	200	–2	CTm02	ZT22	2	18	3480000
light0200_CTp02_0	mRNA_light0200_CTp02_0	protein_light0200_CTp02_0	ML	200	+2	CTp02	ZT02	0	28	3750000
light0200_CTp02_1	mRNA_light0200_CTp02_1	protein_light0200_CTp02_1	ML	200	+2	CTp02	ZT02	1	28	3200000
light0200_CTp02_2	mRNA_light0200_CTp02_2	protein_light0200_CTp02_2	ML	200	+2	CTp02	ZT02	2	28	3620000
light0200_CTp06_0	mRNA_light0200_CTp06_0	protein_light0200_CTp06_0	ML	200	+6	CTp06	ZT06	0	28	3880000
light0200_CTp06_1	mRNA_light0200_CTp06_1	protein_light0200_CTp06_1	ML	200	+6	CTp06	ZT06	1	28	3510000
light0200_CTp06_2	mRNA_light0200_CTp06_2	protein_light0200_CTp06_2	ML	200	+6	CTp06	ZT06	2	28	3480000
light0200_CTp10_0	mRNA_light0200_CTp10_0	protein_light0200_CTp10_0	ML	200	+10	CTp10	ZT10	0	28	4190000
light0200_CTp10_1	mRNA_light0200_CTp10_1	protein_light0200_CTp10_1	ML	200	+10	CTp10	ZT10	1	28	3750000
light0200_CTp10_2	mRNA_light0200_CTp10_2	protein_light0200_CTp10_2	ML	200	+10	CTp10	ZT10	2	28	3560000
light0200_CTm10_0	mRNA_light0200_CTm10_0	protein_light0200_CTm10_0	ML	200	–10	CTm10	ZT14	0	18	10400000
light0200_CTm10_1	mRNA_light0200_CTm10_1	protein_light0200_CTm10_1	ML	200	–10	CTm10	ZT14	1	18	9590000
light0200_CTm10_2	mRNA_light0200_CTm10_2	protein_light0200_CTm10_2	ML	200	–10	CTm10	ZT14	2	18	9310000
light1000_CTm02_0	mRNA_light1000_CTm02_0	protein_light1000_CTm02_0	HL	1000	–2	CTm02	ZT22	0	18	4950000
light1000_CTm02_1	mRNA_light1000_CTm02_1	protein_light1000_CTm02_1	HL	1000	–2	CTm02	ZT22	1	18	4810000
light1000_CTm02_2	mRNA_light1000_CTm02_2	protein_light1000_CTm02_2	HL	1000	–2	CTm02	ZT22	2	18	4720000
light1000_CTp02_0	mRNA_light1000_CTp02_0	protein_light1000_CTp02_0	HL	1000	+2	CTp02	ZT02	0	28	5110000
light1000_CTp02_1	mRNA_light1000_CTp02_1	protein_light1000_CTp02_1	HL	1000	+2	CTp02	ZT02	1	28	4850000
light1000_CTp02_2	mRNA_light1000_CTp02_2	protein_light1000_CTp02_2	HL	1000	+2	CTp02	ZT02	2	28	4990000
light1000_CTp06_0	mRNA_light1000_CTp06_0	protein_light1000_CTp06_0	HL	1000	+6	CTp06	ZT06	0	28	5000000
light1000_CTp06_1	mRNA_light1000_CTp06_1	protein_light1000_CTp06_1	HL	1000	+6	CTp06	ZT06	1	28	4870000
light1000_CTp06_2	mRNA_light1000_CTp06_2	protein_light1000_CTp06_2	HL	1000	+6	CTp06	ZT06	2	28	4910000
light1000_CTp10_0	mRNA_light1000_CTp10_0	protein_light1000_CTp10_0	HL	1000	+10	CTp10	ZT10	0	28	6440000
light1000_CTp10_1	mRNA_light1000_CTp10_1	protein_light1000_CTp10_1	HL	1000	+10	CTp10	ZT10	1	28	6140000
light1000_CTp10_2	mRNA_light1000_CTp10_2	protein_light1000_CTp10_2	HL	1000	+10	CTp10	ZT10	2	28	6140000
light1000_CTm10_0	mRNA_light1000_CTm10_0	protein_light1000_CTm10_0	HL	1000	–10	CTm10	ZT14	0	18	11000000
light1000_CTm10_1	mRNA_light1000_CTm10_1	protein_light1000_CTm10_1	HL	1000	–10	CTm10	ZT14	1	18	10600000
light1000_CTm10_2	mRNA_light1000_CTm10_2	protein_light1000_CTm10_2	HL	1000	–10	CTm10	ZT14	2	18	10900000
