# Supplementary material for: Too dim, too bright, and just right: Systems analysis of the Chlamydomonas diurnal program under limiting and excess light
Source: Plant Cell. 2025 Apr 19;37(6):koaf086. doi: 10.1093/plcell/koaf086 (PMC12136973; doi:10.1093/plcell/koaf086)
Supplement: koaf086_Supplementary_Data [file koaf086_supplementary_data.zip › SupplementaryDataSet2_mRNA_protein_abundances.xlsx]

## Sheet: Legend
Supplementary Data Set 2. Genome-wide mRNA abundance (FPKM) and protein abundance (MASIC value) for LL-, ML-, and HL-acclimated Chlamydomonas populations across the diurnal cycle in three experimental replicates; related to Figures 2, S1, S2, and S3.
This dataset contains FPKM values for all 16,735 nucleus-encoded mRNAs detected, and MASIC values for all 10,075 proteins that were detected in at least two of the three experimental replicates of all 15 cellular states. "NA" indicates that the molecule was not detected in the sample. Gene symbols and functional descriptions from the C. reinhardtii CC-4532 v6.1 genome are included. Cluster number…
mRNA_FPKMs_protein_MASICs
Column Heading	Description
Cre_GID	Gene identifier.
Cre_symbol	Gene symbol.
Description	Gene description.
Cluster	Cluster number (1–16) from the k-means clustering analysis shown in Figure 2G; "NA" indicates that the gene was not included during clustering.
mRNA_light0050_CTm02_0	mRNA abundance (FPKM) in the LL-acclimated population at the –2 timepoint (experimental replicate 0).
mRNA_light0050_CTm02_1	mRNA abundance (FPKM) in the LL-acclimated population at the –2 timepoint (experimental replicate 1).
mRNA_light0050_CTm02_2	mRNA abundance (FPKM) in the LL-acclimated population at the –2 timepoint (experimental replicate 2).
mRNA_light0050_CTp02_0	mRNA abundance (FPKM) in the LL-acclimated population at the +2 timepoint (experimental replicate 0).
mRNA_light0050_CTp02_1	mRNA abundance (FPKM) in the LL-acclimated population at the +2 timepoint (experimental replicate 1).
mRNA_light0050_CTp02_2	mRNA abundance (FPKM) in the LL-acclimated population at the +2 timepoint (experimental replicate 2).
mRNA_light0050_CTp06_0	mRNA abundance (FPKM) in the LL-acclimated population at the +6 timepoint (experimental replicate 0).
mRNA_light0050_CTp06_1	mRNA abundance (FPKM) in the LL-acclimated population at the +6 timepoint (experimental replicate 1).
mRNA_light0050_CTp06_2	mRNA abundance (FPKM) in the LL-acclimated population at the +6 timepoint (experimental replicate 2).
mRNA_light0050_CTp10_0	mRNA abundance (FPKM) in the LL-acclimated population at the +10 timepoint (experimental replicate 0).
mRNA_light0050_CTp10_1	mRNA abundance (FPKM) in the LL-acclimated population at the +10 timepoint (experimental replicate 1).
mRNA_light0050_CTp10_2	mRNA abundance (FPKM) in the LL-acclimated population at the +10 timepoint (experimental replicate 2).
mRNA_light0050_CTm10_0	mRNA abundance (FPKM) in the LL-acclimated population at the –10 timepoint (experimental replicate 0).
mRNA_light0050_CTm10_1	mRNA abundance (FPKM) in the LL-acclimated population at the –10 timepoint (experimental replicate 1).
mRNA_light0050_CTm10_2	mRNA abundance (FPKM) in the LL-acclimated population at the –10 timepoint (experimental replicate 2).
mRNA_light0200_CTm02_0	mRNA abundance (FPKM) in the ML-acclimated population at the –2 timepoint (experimental replicate 0).
mRNA_light0200_CTm02_1	mRNA abundance (FPKM) in the ML-acclimated population at the –2 timepoint (experimental replicate 1).
mRNA_light0200_CTm02_2	mRNA abundance (FPKM) in the ML-acclimated population at the –2 timepoint (experimental replicate 2).
mRNA_light0200_CTp02_0	mRNA abundance (FPKM) in the ML-acclimated population at the +2 timepoint (experimental replicate 0).
mRNA_light0200_CTp02_1	mRNA abundance (FPKM) in the ML-acclimated population at the +2 timepoint (experimental replicate 1).
mRNA_light0200_CTp02_2	mRNA abundance (FPKM) in the ML-acclimated population at the +2 timepoint (experimental replicate 2).
mRNA_light0200_CTp06_0	mRNA abundance (FPKM) in the ML-acclimated population at the +6 timepoint (experimental replicate 0).
mRNA_light0200_CTp06_1	mRNA abundance (FPKM) in the ML-acclimated population at the +6 timepoint (experimental replicate 1).
mRNA_light0200_CTp06_2	mRNA abundance (FPKM) in the ML-acclimated population at the +6 timepoint (experimental replicate 2).
mRNA_light0200_CTp10_0	mRNA abundance (FPKM) in the ML-acclimated population at the +10 timepoint (experimental replicate 0).
mRNA_light0200_CTp10_1	mRNA abundance (FPKM) in the ML-acclimated population at the +10 timepoint (experimental replicate 1).
mRNA_light0200_CTp10_2	mRNA abundance (FPKM) in the ML-acclimated population at the +10 timepoint (experimental replicate 2).
mRNA_light0200_CTm10_0	mRNA abundance (FPKM) in the ML-acclimated population at the –10 timepoint (experimental replicate 0).
mRNA_light0200_CTm10_1	mRNA abundance (FPKM) in the ML-acclimated population at the –10 timepoint (experimental replicate 1).
mRNA_light0200_CTm10_2	mRNA abundance (FPKM) in the ML-acclimated population at the –10 timepoint (experimental replicate 2).
mRNA_light1000_CTm02_0	mRNA abundance (FPKM) in the HL-acclimated population at the –2 timepoint (experimental replicate 0).
mRNA_light1000_CTm02_1	mRNA abundance (FPKM) in the HL-acclimated population at the –2 timepoint (experimental replicate 1).
mRNA_light1000_CTm02_2	mRNA abundance (FPKM) in the HL-acclimated population at the –2 timepoint (experimental replicate 2).
mRNA_light1000_CTp02_0	mRNA abundance (FPKM) in the HL-acclimated population at the +2 timepoint (experimental replicate 0).
mRNA_light1000_CTp02_1	mRNA abundance (FPKM) in the HL-acclimated population at the +2 timepoint (experimental replicate 1).
mRNA_light1000_CTp02_2	mRNA abundance (FPKM) in the HL-acclimated population at the +2 timepoint (experimental replicate 2).
mRNA_light1000_CTp06_0	mRNA abundance (FPKM) in the HL-acclimated population at the +6 timepoint (experimental replicate 0).
mRNA_light1000_CTp06_1	mRNA abundance (FPKM) in the HL-acclimated population at the +6 timepoint (experimental replicate 1).
mRNA_light1000_CTp06_2	mRNA abundance (FPKM) in the HL-acclimated population at the +6 timepoint (experimental replicate 2).
mRNA_light1000_CTp10_0	mRNA abundance (FPKM) in the HL-acclimated population at the +10 timepoint (experimental replicate 0).
mRNA_light1000_CTp10_1	mRNA abundance (FPKM) in the HL-acclimated population at the +10 timepoint (experimental replicate 1).
mRNA_light1000_CTp10_2	mRNA abundance (FPKM) in the HL-acclimated population at the +10 timepoint (experimental replicate 2).
mRNA_light1000_CTm10_0	mRNA abundance (FPKM) in the HL-acclimated population at the –10 timepoint (experimental replicate 0).
mRNA_light1000_CTm10_1	mRNA abundance (FPKM) in the HL-acclimated population at the –10 timepoint (experimental replicate 1).
mRNA_light1000_CTm10_2	mRNA abundance (FPKM) in the HL-acclimated population at the –10 timepoint (experimental replicate 2).
protein_light0050_CTm02_0	protein abundance (MASIC value) in the LL-acclimated population at the –2 timepoint (experimental replicate 0).
protein_light0050_CTm02_1	protein abundance (MASIC value) in the LL-acclimated population at the –2 timepoint (experimental replicate 1).
protein_light0050_CTm02_2	protein abundance (MASIC value) in the LL-acclimated population at the –2 timepoint (experimental replicate 2).
protein_light0050_CTp02_0	protein abundance (MASIC value) in the LL-acclimated population at the +2 timepoint (experimental replicate 0).
protein_light0050_CTp02_1	protein abundance (MASIC value) in the LL-acclimated population at the +2 timepoint (experimental replicate 1).
protein_light0050_CTp02_2	protein abundance (MASIC value) in the LL-acclimated population at the +2 timepoint (experimental replicate 2).
protein_light0050_CTp06_0	protein abundance (MASIC value) in the LL-acclimated population at the +6 timepoint (experimental replicate 0).
protein_light0050_CTp06_1	protein abundance (MASIC value) in the LL-acclimated population at the +6 timepoint (experimental replicate 1).
protein_light0050_CTp06_2	protein abundance (MASIC value) in the LL-acclimated population at the +6 timepoint (experimental replicate 2).
protein_light0050_CTp10_0	protein abundance (MASIC value) in the LL-acclimated population at the +10 timepoint (experimental replicate 0).
protein_light0050_CTp10_1	protein abundance (MASIC value) in the LL-acclimated population at the +10 timepoint (experimental replicate 1).
protein_light0050_CTp10_2	protein abundance (MASIC value) in the LL-acclimated population at the +10 timepoint (experimental replicate 2).
protein_light0050_CTm10_0	protein abundance (MASIC value) in the LL-acclimated population at the –10 timepoint (experimental replicate 0).
protein_light0050_CTm10_1	protein abundance (MASIC value) in the LL-acclimated population at the –10 timepoint (experimental replicate 1).
protein_light0050_CTm10_2	protein abundance (MASIC value) in the LL-acclimated population at the –10 timepoint (experimental replicate 2).
protein_light0200_CTm02_0	protein abundance (MASIC value) in the ML-acclimated population at the –2 timepoint (experimental replicate 0).
protein_light0200_CTm02_1	protein abundance (MASIC value) in the ML-acclimated population at the –2 timepoint (experimental replicate 1).
protein_light0200_CTm02_2	protein abundance (MASIC value) in the ML-acclimated population at the –2 timepoint (experimental replicate 2).
protein_light0200_CTp02_0	protein abundance (MASIC value) in the ML-acclimated population at the +2 timepoint (experimental replicate 0).
protein_light0200_CTp02_1	protein abundance (MASIC value) in the ML-acclimated population at the +2 timepoint (experimental replicate 1).
protein_light0200_CTp02_2	protein abundance (MASIC value) in the ML-acclimated population at the +2 timepoint (experimental replicate 2).
protein_light0200_CTp06_0	protein abundance (MASIC value) in the ML-acclimated population at the +6 timepoint (experimental replicate 0).
protein_light0200_CTp06_1	protein abundance (MASIC value) in the ML-acclimated population at the +6 timepoint (experimental replicate 1).
protein_light0200_CTp06_2	protein abundance (MASIC value) in the ML-acclimated population at the +6 timepoint (experimental replicate 2).
protein_light0200_CTp10_0	protein abundance (MASIC value) in the ML-acclimated population at the +10 timepoint (experimental replicate 0).
protein_light0200_CTp10_1	protein abundance (MASIC value) in the ML-acclimated population at the +10 timepoint (experimental replicate 1).
protein_light0200_CTp10_2	protein abundance (MASIC value) in the ML-acclimated population at the +10 timepoint (experimental replicate 2).
protein_light0200_CTm10_0	protein abundance (MASIC value) in the ML-acclimated population at the –10 timepoint (experimental replicate 0).
protein_light0200_CTm10_1	protein abundance (MASIC value) in the ML-acclimated population at the –10 timepoint (experimental replicate 1).
protein_light0200_CTm10_2	protein abundance (MASIC value) in the ML-acclimated population at the –10 timepoint (experimental replicate 2).
protein_light1000_CTm02_0	protein abundance (MASIC value) in the HL-acclimated population at the –2 timepoint (experimental replicate 0).
protein_light1000_CTm02_1	protein abundance (MASIC value) in the HL-acclimated population at the –2 timepoint (experimental replicate 1).
protein_light1000_CTm02_2	protein abundance (MASIC value) in the HL-acclimated population at the –2 timepoint (experimental replicate 2).
protein_light1000_CTp02_0	protein abundance (MASIC value) in the HL-acclimated population at the +2 timepoint (experimental replicate 0).
protein_light1000_CTp02_1	protein abundance (MASIC value) in the HL-acclimated population at the +2 timepoint (experimental replicate 1).
protein_light1000_CTp02_2	protein abundance (MASIC value) in the HL-acclimated population at the +2 timepoint (experimental replicate 2).
protein_light1000_CTp06_0	protein abundance (MASIC value) in the HL-acclimated population at the +6 timepoint (experimental replicate 0).
protein_light1000_CTp06_1	protein abundance (MASIC value) in the HL-acclimated population at the +6 timepoint (experimental replicate 1).
protein_light1000_CTp06_2	protein abundance (MASIC value) in the HL-acclimated population at the +6 timepoint (experimental replicate 2).
protein_light1000_CTp10_0	protein abundance (MASIC value) in the HL-acclimated population at the +10 timepoint (experimental replicate 0).
protein_light1000_CTp10_1	protein abundance (MASIC value) in the HL-acclimated population at the +10 timepoint (experimental replicate 1).
protein_light1000_CTp10_2	protein abundance (MASIC value) in the HL-acclimated population at the +10 timepoint (experimental replicate 2).
protein_light1000_CTm10_0	protein abundance (MASIC value) in the HL-acclimated population at the –10 timepoint (experimental replicate 0).
protein_light1000_CTm10_1	protein abundance (MASIC value) in the HL-acclimated population at the –10 timepoint (experimental replicate 1).
protein_light1000_CTm10_2	protein abundance (MASIC value) in the HL-acclimated population at the –10 timepoint (experimental replicate 2).

## Sheet: mRNA_FPKMs_protein_MASICs
Cre_GID	Cre_symbol	Description	Cluster	mRNA_light0050_CTm02_0	mRNA_light0050_CTm02_1	mRNA_light0050_CTm02_2	mRNA_light0050_CTp02_0	mRNA_light0050_CTp02_1	mRNA_light0050_CTp02_2	mRNA_light0050_CTp06_0	mRNA_light0050_CTp06_1	mRNA_light0050_CTp06_2	mRNA_light0050_CTp10_0	mRNA_light0050_CTp10_1	mRNA_light0050_CTp10_2	mRNA_light0050_CTm10_0	mRNA_light0050_CTm10_1	mRNA_light0050_CTm10_2	mRNA_light0200_CTm02_0	mRNA_light0200_CTm02_1	mRNA_light0200_CTm02_2	mRNA_light0200_CTp02_0	mRNA_light0200_CTp02_1	mRNA_light0200_CTp02_2	mRNA_light0200_CTp06_0	mRNA_light0200_CTp06_1	mRNA_light0200_CTp06_2	mRNA_light0200_CTp10_0	mRNA_light0200_CTp10_1	mRNA_light0200_CTp10_2	mRNA_light0200_CTm10_0	mRNA_light0200_CTm10_1	mRNA_light0200_CTm10_2	mRNA_light1000_CTm02_0	mRNA_light1000_CTm02_1	mRNA_light1000_CTm02_2	mRNA_light1000_CTp02_0	mRNA_light1000_CTp02_1	mRNA_light1000_CTp02_2	mRNA_light1000_CTp06_0	mRNA_light1000_CTp06_1	mRNA_light1000_CTp06_2	mRNA_light1000_CTp10_0	mRNA_light1000_CTp10_1	mRNA_light1000_CTp10_2	mRNA_light1000_CTm10_0	mRNA_light1000_CTm10_1	mRNA_light1000_CTm10_2	protein_light0050_CTm02_0
Cre01.g000050	RWP14	RWP-RK transcription factor	15	2.0668	2.09214	2.30343	1.8556	2.18955	1.67957	2.39671	2.28485	2.04117	2.6497	2.81316	3.00872	4.02138	3.77776	3.13627	2.51386	2.65012	2.67995	2.94837	2.25707	2.54873	2.32659	2.74013	2.48545	2.65048	2.92543	2.41813	3.80274	4.20742	4.01248	2.23102	2.37615	1.80234	2.06657	2.059	2.14095	2.54056	2.58683	2.3419	2.26237	2.31398	1.98944	3.57541	3.50187	3.58616	17.9703
Cre01.g000100	Cre01.g000100		NA	2.34894	1.80246	2.23651	1.32771	1.82217	1.34213	2.15409	2.28842	1.65777	1.73569	1.24482	1.51958	1.69609	1.39132	1.06001	1.61004	2.00615	1.76229	0.738456	1.19747	0.594358	1.9948	1.76369	1.97003	1.92117	1.93484	2.24068	1.13349	1.05472	0.773357	1.82366	2.03421	2.03435	1.20695	0.84107	1.20472	1.66533	1.46841	1.86022	1.89455	1.3234	1.39701	1.14196	1.24242	1.11211	NA
Cre01.g000150	ZRT2	Zinc-nutrition responsive permease transporter	2	3.60494	1.03044	1.11263	56.7493	65.0924	50.1624	8.34794	6.35636	7.01135	11.1742	10.0212	9.64318	0.327534	0.316431	0.298239	1.00666	1.23529	1.48893	69.0309	181.05	130.983	9.17506	13.8853	14.4517	7.31145	8.77674	7.22834	0.088077	0.195488	0.414239	0.903496	1.09962	0.577136	233.386	278.247	267.472	6.36328	6.28085	4.78048	3.98102	2.38414	2.17752	0.148083	0.512298	0.142594	23.4869
Cre01.g000200	Cre01.g000200	Esterase, SGNH hydrolase-type	16	4.49617	4.37879	4.52382	4.15019	3.77113	4.44995	3.48926	3.14969	3.78597	2.58481	3.07073	2.6954	3.65176	3.87856	3.42262	4.1072	4.54168	3.19353	3.45842	2.42583	2.56974	4.07438	4.33813	4.64214	3.60185	2.77992	3.63588	3.4904	3.53349	2.8659	3.89665	4.81011	4.05638	3.80502	3.19813	3.71892	3.66925	4.39206	4.08066	3.3072	3.87162	3.21647	3.3705	2.96838	3.92535	NA
Cre01.g000250	Cre01.g000250	Predicted SNARE-associated Golgi protein	2	4.81862	7.85817	6.85426	22.057	21.7191	22.0008	11.6933	11.9527	11.2303	9.60886	8.9688	8.91458	5.249	5.39586	4.79208	8.119	8.04665	10.1639	25.2229	26.5415	24.6138	14.3033	16.3594	14.3056	7.63565	7.55789	6.75075	6.45138	4.65659	5.16959	6.80099	7.4309	7.31688	21.2331	21.3172	21.7249	11.9324	15.8124	11.9478	7.51573	7.63573	7.72456	7.078	7.10084	5.9886	19.5285
Cre01.g000300	CGI58	Esterase/lipase/thioesterase	13	14.7533	15.2634	16.6821	8.71006	9.3623	9.39112	6.47157	6.83861	6.57872	10.0276	10.4546	8.63066	10.8449	12.2561	11.3314	14.1675	16.2281	16.3359	9.26851	9.59378	9.66363	8.92628	8.2948	7.58292	12.3482	11.9481	10.7239	16.2596	14.6084	15.3474	15.9181	17.3824	18.0566	15.9008	14.6658	14.2525	13.7395	15.8802	14.3767	17.5211	19.8383	17.5073	19.2427	15.5404	17.7213	22.2844
Cre01.g000350	Cre01.g000350	possible oxidoreductase	2	28.0391	21.9426	22.5705	60.0592	59.9233	54.9323	18.0325	22.1058	21.3374	14.9118	15.3193	17.2627	15.9617	15.749	15.4319	17.0004	18.2046	20.5354	91.149	96.075	90.4206	42.3278	33.5828	38.621	14.4928	13.9987	10.3229	12.7999	12.4769	12.1112	17.2364	20.9605	15.2361	66.119	70.9351	80.2515	33.5105	25.624	24.6654	13.0092	11.8386	12.3442	16.7822	12.418	13.0373	26.6129
Cre01.g000400	Cre01.g000400	Arabinose chain extension enzyme like protein 3	9	4.716	3.5047	2.71017	3.01922	3.3784	2.81155	9.71109	10.5589	9.19557	7.49516	8.13219	7.51157	2.7466	3.61484	3.96184	3.15734	3.1953	3.44225	1.70848	1.70823	1.33365	12.0545	11.0472	10.2737	11.396	10.2254	13.2103	2.10219	1.97655	1.13686	3.76054	3.48801	3.09373	2.53198	2.85397	1.78656	11.4843	10.3327	12.1133	8.23271	7.94741	7.51421	2.81845	2.40416	2.1476	23.5577
Cre01.g000450	Cre01.g000450	Arabinose chain extension enzyme like protein 2	9	7.55726	5.53752	3.85273	8.99673	6.93976	7.6527	13.5468	11.865	12.7511	6.38294	6.24654	7.88544	6.20535	5.74146	6.07555	5.11884	3.64034	4.17676	5.62168	5.60018	5.5644	15.6553	14.7943	14.2822	10.8733	10.3449	12.2913	4.50387	3.98037	2.21865	4.57547	4.38871	4.84277	7.51895	7.40015	7.07155	10.8203	9.55004	14.04	7.07215	6.8664	7.44115	4.44183	4.55403	4.60715	NA
Cre01.g000500	Cre01.g000500	Arabinose chain extension enzyme like protein 5	3	3.21715	3.14431	4.58472	8.23874	9.81042	9.68296	2.56567	2.39072	2.40125	0.919473	0.769922	1.27915	3.43923	2.6581	3.30755	3.53679	3.88868	3.41432	7.89647	7.91066	6.78813	1.91851	1.14832	1.71794	0.570962	0.473664	0.343047	1.44779	1.09559	1.23411	2.86415	3.51738	2.65453	5.75079	6.21869	5.55935	1.38097	1.24154	1.36842	0.709383	0.720382	0.85624	1.3042	0.853766	1.08163	17.1171
Cre01.g000550	Cre01.g000550	Putative nucleotide-diphospho-sugar transferase	NA	0.0605299	0.442905	0.356654	0.282301	0.167575	0.313355	0.614245	0.501456	0.533053	2.39103	2.49155	2.28674	0.500608	1.0042	0.829612	0.426165	0.627048	0.601905	0.150157	0.0733519	0.0294431	0.767364	0.607241	0.437761	3.75015	3.40538	2.90797	0.445679	0.551478	0.986218	0.405511	0.303108	0.559774	0.270072	0.232207	0.061276	0.55863	0.407211	0.580768	3.61772	3.61748	3.64838	0.626777	0.669432	0.563224	NA
Cre01.g000600	Cre01.g000600	Predicted WD-4 repeat family protein / notchless protein, putative	14	7.1155	8.86316	9.65574	5.60353	5.54442	6.06141	3.78293	4.01761	3.86673	7.39253	7.34672	6.86713	16.3665	16.9126	16.0322	12.3943	12.5141	10.3173	13.8407	12.5713	15.2392	2.89533	3.19489	1.85749	5.43572	5.07693	5.55366	18.6823	19.2832	17.7986	10.7942	12.2528	11.712	7.12463	7.10725	7.12042	4.79759	4.04111	4.96596	7.09087	5.22339	6.4983	13.8571	14.6123	15.4401	21.5609
Cre01.g000650	AMX2	Copper amine oxidase	15	19.8037	19.577	16.6441	0.536575	0.56508	0.768705	0.0661218	0.223639	0.298844	1.40352	1.51722	1.28753	11.8311	9.99788	10.9009	20.2465	23.9952	21.3605	0.153415	0.400747	0.359207	0.284681	0.275707	0.191327	0.85194	0.64143	1.98766	18.6583	15.7236	15.2441	19.3403	18.2489	18.6648	0.692244	0.834296	0.596847	0.316519	0.173659	0.192647	3.35489	3.5346	3.6638	22.0014	18.261	20.7404	21.7465
Cre01.g000700	Cre01.g000700	zinc finger protein	6	0.728124	0.718048	0.697009	1.0998	1.17401	1.09356	1.2053	1.13922	1.44349	1.13616	1.0965	0.959431	0.161014	0.256527	0.228367	0.443234	0.500966	1.01554	1.23973	1.08569	1.13404	1.51394	1.44986	1.18263	1.48175	1.52186	1.20533	0.106855	0.147252	0.350684	0.432801	0.584578	0.432932	2.30033	1.74997	1.54976	1.31943	1.84131	1.23099	1.57935	1.53639	1.44672	0.233343	0.146595	0.242822	17.5219
Cre01.g000750	Cre01.g000750	zinc finger protein	1	5.99324	4.74762	5.32315	2.38104	3.38545	2.43776	2.06221	1.94398	2.4891	2.02257	2.36633	1.96485	3.91905	3.53761	3.8052	4.67724	4.31471	4.64707	2.13251	2.16876	1.70077	1.93783	1.4163	1.38459	1.32784	1.82049	1.33158	4.6869	4.21475	5.50549	5.03476	4.33558	6.06904	1.5396	1.60372	1.91453	1.27384	1.4037	1.8569	1.92799	1.87931	2.51492	4.16052	4.72305	4.78032	13.4038
Cre01.g000800	CGL136	Conserved in the Green Lineage	4	5.58484	3.55263	4.16828	8.12221	9.45041	8.11838	6.41482	5.57006	4.76688	1.55989	2.0098	1.99508	3.43508	2.77591	1.96214	3.26523	3.7878	4.1419	11.0065	10.893	9.4911	9.11807	4.61528	7.1368	1.62978	1.11021	2.0388	3.46224	3.20406	1.8274	3.80654	4.5394	3.10558	7.82469	8.30666	8.23207	5.92056	6.26547	6.28389	0.816641	1.01531	1.21519	5.14336	3.68945	3.02962	23.3422
Cre01.g000850	CPLD38	cytochrome b6f biogenesis protein	3	30.8317	25.9786	25.1286	97.3928	86.4251	87.622	21.4804	19.4825	22.0033	21.8463	21.522	20.1605	23.3751	18.1305	18.0343	28.5653	29.7598	27.0131	114.747	115.025	115.861	23.9348	27.2004	35.0124	13.9295	15.38	13.379	16.5667	15.1696	13.481	23.706	25.4122	25.3011	93.0447	92.5047	92.4398	31.289	31.0919	27.1799	18.3175	20.0136	15.6	19.437	18.2154	17.7015	24.9733
Cre01.g000900	CPLD20	Conserved in the Plant Lineage and Diatoms	15	23.7028	25.3597	32.7682	4.76488	6.24832	5.78015	4.32581	3.82891	5.83826	10.8339	10.0373	9.52257	41.6179	34.945	33.1942	32.5917	31.7355	36.3197	5.39151	4.90596	4.7963	3.82664	4.07694	4.28539	6.01099	8.07037	2.86271	53.5724	52.1802	68.9712	34.7929	34.4144	34.153	12.743	11.7581	11.2322	6.13738	5.20072	5.34555	16.9176	16.6045	18.0647	46.4281	43.8901	46.2288	26.0515
Cre01.g000950	Cre01.g000950	Major facilitator superfamily transporter	NA	0	0.0483849	0.0506513	0.534558	0.941131	0.405286	0.406088	0.991932	0.832741	0.430128	0.269534	0.568922	0.28714	0.0648274	0.199142	0.302615	0.0679256	0	0.639753	0.468782	0.219554	1.1145	1.01777	1.02575	0.634847	1.00186	0.886828	0.13249	0.0629406	0.0259383	0.205678	0.270815	0.173459	0.601477	1.04429	0.365501	0.757292	0.433735	0.850579	0.436642	0.792025	0.762445	0.289314	0.226375	0.235696	NA
Cre01.g001000	Cre01.g001000		NA	0.410922	0.0256987	0.0134513	0	0.0172367	0.0253247	0.167756	0.24316	0.268057	4.50896	5.06558	3.22002	0.174296	0.413182	0.70073	0.252573	0.66142	0.0972893	0.0154451	0.0103744	0.0333178	0.118395	0.0300331	0.0123826	9.09583	9.08562	10.0487	0.281478	0.267438	0.592395	0.0983177	0.0553224	0.057581	0.0416691	0.0145962	0.0415991	0.103428	0.046074	0.020535	8.48805	8.98186	8.12529	0.472811	0.216422	0.489362	NA
Cre01.g001100	Cre01.g001100		9	19.702	9.53494	9.06875	10.8117	8.95087	7.99515	39.4797	40.7702	36.2742	35.5418	36.3448	33.6326	21.4866	19.5056	22.5357	8.63781	10.3786	7.87604	7.56481	9.90226	7.79065	36.4746	33.8365	36.8606	38.6582	38.9201	30.4225	10.6928	10.5451	14.2813	8.05801	7.36166	6.81275	19.0361	18.3064	18.6858	36.6112	33.5611	35.3352	34.5058	33.1444	34.8815	16.4616	14.811	14.0358	28.0304
Cre01.g001150	Cre01.g001150		4	0.775233	1.28305	1.46823	1.28409	1.51907	1.2439	1.13837	1.13592	1.28956	1.04022	1.05508	0.984896	1.41364	1.28524	0.972776	1.08604	1.22027	1.5044	1.06771	1.33788	1.58263	1.34818	1.18382	1.32158	1.04965	1.21506	1.24481	0.948263	0.937003	0.918952	1.2498	1.35084	1.34081	1.28025	0.814299	1.0875	0.892	0.987184	1.07505	1.186	1.03876	1.06676	0.998711	1.2978	1.2146	15.9605
Cre01.g001200	Cre01.g001200	Mitogen-Activated Protein Kinase Kinase Kinase	16	14.3051	16.6098	17.0551	4.1783	3.30688	3.70059	3.27354	3.69118	4.86698	3.85275	3.36972	4.82575	22.179	17.7575	16.842	15.9018	14.6246	14.0278	5.27355	5.68112	3.72278	3.95134	4.5962	3.9232	4.00503	4.10369	4.07897	21.1806	18.6003	19.4124	15.416	15.7909	14.7578	3.84866	4.57963	3.30526	3.01849	3.34016	2.43246	3.60652	2.29614	3.48972	21.0273	16.365	19.5251	18.922
Cre01.g001250	Cre01.g001250		NA	0.245138	0.224212	0.192586	0.055576	0.131104	0.147299	0.0965016	0.0846174	0.0959468	0.258226	0.0985403	0.219695	0.116975	0.138649	0.124224	0.159235	0.161417	0.337349	0.269506	0.199592	0.245965	0.194236	0.0671885	0.0997258	0.343227	0.299814	0.117084	0.32534	0.209398	0.228064	0.14663	0.158414	0.211255	0.161577	0.11755	0.155101	0.14911	0.0893286	0.114846	0.24903	0.16278	0.251322	0.317316	0.11297	0.19349	NA
Cre01.g001300	Cre01.g001300	ankryin repeat containing protein	NA	0.0772523	0.179724	0.17297	0.472381	0.311084	0.3685	0.270323	0.246853	0.302365	0.553362	0.479471	0.449491	0.216264	0.176069	0.337045	0.12173	0.187196	0.131689	0.236938	0.322979	0.236766	0.316075	0.182943	0.310087	0.743601	0.678056	0.974103	0.431275	0.284069	0.174046	0.157726	0.202185	0.124705	0.219343	0.237086	0.275283	0.152962	0.086618	0.0972852	0.559815	0.579671	0.486257	0.279995	0.249546	0.215663	NA
Cre01.g001350	Cre01.g001350	ABC transporter	NA	0.57545	0.5244	0.484381	2.13	1.90346	2.00628	2.33006	2.70793	2.10752	1.94841	2.06205	2.16491	0.366124	0.371968	0.761761	0.661468	0.938275	0.437924	1.1309	2.0796	1.09979	2.36853	2.59556	2.58617	3.00523	3.11085	3.72741	0.19709	0.187259	0.165366	0.445832	0.278903	0.456169	1.25042	1.2965	1.26497	1.57255	2.69147	2.10747	2.32443	2.52472	2.25795	0.184448	0.202052	0.245888	NA
Cre01.g001400	Cre01.g001400	Zinc-metallopeptidase-like protein	NA	4.3997	3.99317	6.0705	1.31454	1.02426	0.945633	0.259824	0.238653	0.343576	3.50491	3.16577	2.83597	2.58056	3.1889	3.66285	8.9149	9.48312	7.15821	1.16585	1.8661	1.43138	0.427833	0.940577	0.387796	2.50467	2.75379	1.20479	2.57111	2.94396	5.43187	7.68455	8.07644	8.32295	1.36075	1.57066	2.03769	1.19045	1.18394	2.39104	7.56098	7.47736	8.81157	2.16415	1.97929	2.60455	NA
Cre01.g001450	Cre01.g001450	Predicted protein	12	3.68772	2.49506	2.44518	1.97891	2.21996	2.2645	0.944614	0.75327	0.695618	14.6119	14.3135	13.3449	6.2451	5.82616	6.66049	2.14133	2.40471	2.15148	1.36615	0.798021	1.08922	0.179665	0.375393	0.476164	11.4106	13.9264	6.15493	7.37471	6.55645	18.4624	2.3526	2.04248	2.81232	1.41567	1.09452	1.57315	0.618696	1.65392	0.986896	22.2956	22.6477	25.6704	6.81867	6.9828	7.87785	20.6338
Cre01.g001501	RAA11	psaA mRNA trans-splicing factor of subcomplex I	14	0.257332	0.418426	0.758123	0.711198	0.906709	0.523351	0.1951	0.321467	0.100719	0.361427	0.537898	0.44942	0.873196	0.833742	0.82796	0.675814	0.753093	0.609255	1.10263	1.15642	1.12669	0.0741415	0.150459	0.0465254	0.31674	0.271524	0.349598	1.11638	0.879258	1.08705	0.615696	0.886901	0.51925	0.574078	0.80437	0.677316	0.316653	0.596294	0.308631	0.130709	0.256316	0.196333	0.755026	0.572239	0.940742	17.9179
Cre01.g001550	CIF3	Chloroplast translation initiation factor 3	2	52.8976	55.5397	52.8841	110.074	104.212	97.4211	27.6385	30.168	30.5798	22.2759	19.9199	23.8216	30.1128	28.766	24.951	54.2943	57.4061	56.2151	104.111	101.216	92.4213	36.0376	31.2977	32.8618	10.0961	12.5672	12.4945	24.361	19.762	24.4404	54.8787	56.5796	53.0202	84.3331	85.3635	83.1052	47.996	42.2054	36.5955	21.2345	18.8138	17.5703	25.2116	25.0687	28.3086	26.7387
Cre01.g001600	Cre01.g001600	Predicted protein containing BTB/POZ fold domain (involved in protein binding)	13	5.90459	4.03888	5.29113	0.0318726	0.0619192	0.0454868	2.86248	2.79035	2.8166	3.00194	2.76911	3.01902	8.72657	9.19423	10.2589	3.38181	3.43441	2.5775	0.083225	0.0745355	0.0598435	2.51631	3.29044	2.60208	1.90776	1.66373	2.67908	7.81534	8.36621	7.86885	5.12119	3.63683	4.6127	0.199583	0.104867	0.12453	3.13749	2.12406	2.9507	2.16607	1.91959	2.1117	7.5582	8.3792	7.86981	23.1896
Cre01.g001650	Cre01.g001650	Predicted ankryin-repeat containing protein	14	0.296122	0.750026	0.5816	0.268541	0.447164	0.301119	0.181335	0.554886	0.202828	0.155966	0.30949	0.163315	0.730066	1.06694	0.628824	0.372295	0.753952	0.683566	0.467467	0.358851	0.324131	0.12797	0.0973865	0.107073	0.164015	0.319546	0.282857	0.608521	0.337265	0.327619	0.755737	0.430561	0.473036	0.270251	0.441773	0.449661	0.149066	0.0332022	0.221971	0.100274	0.172056	0.254169	0.76662	0.519868	0.418256	24.4741
Cre01.g001657	PF22	Dynein Assembly factor PF22	12	1.22421	1.12004	2.09	1.51277	1.18503	1.6018	1.71351	1.57002	1.62175	3.52152	3.16462	2.63576	1.90228	1.30414	1.45435	1.57681	1.39207	1.18724	1.16747	1.31236	0.893336	1.7907	1.34208	0.970469	4.05685	5.09462	4.11388	1.19335	1.31769	1.42072	1.45702	1.939	1.33013	1.71886	1.74607	1.48717	1.26754	0.823576	1.51061	5.5964	5.42467	5.64005	1.59279	1.78549	1.8465	24.273
Cre01.g001664	Cre01.g001664		NA	0.52038	1.26922	1.94191	6.47188	7.4652	4.42573	4.64336	5.95333	6.21212	1.46177	1.92447	1.72198	0.0827714	0.523243	0.502294	0.785091	0.730999	0.184807	7.62812	6.54263	7.59468	4.34659	2.05311	2.63352	0.512331	1.1978	0.927738	0.446239	0.242275	0	0.415023	1.00885	0.0875029	6.54331	4.54711	6.11087	4.71524	5.01783	5.07096	0.0881069	0.259163	0.794056	0	0	0.518831	NA
Cre01.g001678	Cre01.g001678		13	4.04174	4.51252	4.2424	2.24895	2.48469	2.3153	2.16781	3.16276	2.73597	5.16487	4.4	3.84608	7.01897	6.28473	6.0118	4.00962	3.08313	4.00023	2.30114	2.11775	2.36916	3.64625	3.50122	2.37196	4.68128	4.55704	4.16041	6.22926	5.53044	7.66376	3.58278	4.30317	4.26717	3.15785	2.89484	2.33423	2.74616	2.12472	2.37407	4.62195	4.81775	5.33325	6.73556	5.47876	6.31983	23.8323
Cre01.g001700	Cre01.g001700		NA	1.5556	1.23127	1.24121	3.57712	5.18751	4.95228	3.47015	3.98888	3.98612	1.22045	1.51639	1.76279	0.0850549	0.089613	0.0750765	1.81723	1.01578	1.51924	3.39854	3.78498	3.58284	3.40356	3.04847	3.03232	0.897541	0.839358	0.91635	0.0749229	0.0237286	0.0488936	1.81445	2.0498	1.65938	2.81967	2.84912	3.53343	2.71632	2.27835	2.26654	0.732531	0.581047	0.658334	0.0335604	0.0426716	0.0646236	NA
Cre01.g001750	TIG1	chloroplast trigger factor	2	42.9853	55.5405	53.2088	71.4487	72.4719	77.7698	24.6119	23.8406	21.8352	32.4504	37.4355	32.875	45.4265	46.1054	45.6434	54.6843	53.3412	57.1307	118.554	124.919	122.088	16.1957	11.4144	12.978	28.9685	28.8636	26.2663	37.716	38.3256	32.5637	51.6859	55.1033	48.9952	71.2007	81.1667	75.4032	25.8781	23.6481	22.9664	25.039	24.6474	25.3698	41.0856	40.5751	39.6723	28.3131
Cre01.g001800	FAP403	Flagellar Associated Protein 403	1	14.9719	17.3712	17.5932	8.39852	8.47673	8.65341	5.6213	5.67948	5.90389	6.31496	6.47794	6.64735	12.4231	15.0417	13.7973	17.5972	17.741	19.2664	8.59301	9.39986	9.5597	5.71561	5.15389	5.15667	7.88529	8.29618	6.9034	12.2331	10.6332	8.97076	17.0035	18.8198	19.4547	8.55732	8.04095	8.99267	6.90873	6.53011	6.99899	9.65891	9.8176	9.13206	9.10714	11.656	11.2843	23.4299
Cre01.g001950	Cre01.g001950	Predicted protein with 3-phosphoshikimate1-carboxyvinyltransferase core domain	7	1.12927	3.28393	3.04962	6.97332	6.9867	5.91551	2.38734	3.86082	3.92262	3.46945	3.58605	3.25668	4.13118	3.46944	3.34272	3.40736	3.08996	2.92422	7.04576	5.57363	6.38627	3.36197	4.29164	3.69199	3.637	3.66932	3.95516	3.38415	3.98089	3.69126	3.18217	3.37506	3.4654	6.25984	6.09691	6.47794	3.88445	4.87464	3.85145	3.79203	3.45247	4.18217	4.45015	4.37797	3.70602	18.7615
Cre01.g001983	Cre01.g001983	C2-domain containing protein	5	28.9157	31.3963	34.3904	76.4088	71.691	79.9802	41.4055	42.4091	46.3998	25.0949	23.7855	27.8139	12.4721	10.7565	14.3704	39.2029	42.3098	37.651	83.9494	94.6904	85.5557	69.3053	79.8494	80.2065	35.4474	36.1783	36.0852	10.9571	11.0108	6.76539	32.9075	33.1039	35.6209	110.797	114.078	112.994	72.5034	73.4111	74.148	29.6591	34.1111	30.1575	11.3965	11.7369	13.2895	20.6849
Cre01.g002050	Cre01.g002050	Acid phosphatase	5	2.187	2.0212	2.06815	6.58994	6.19731	5.39128	3.47209	3.8824	3.23372	2.41752	2.20107	2.12194	1.12089	0.787315	1.09458	2.32186	3.4704	2.14307	6.81358	7.21465	7.76278	4.83086	5.59438	4.96457	2.26318	2.35423	2.90924	0.610327	1.10705	0.423637	1.97677	2.85274	2.45164	8.47652	8.30346	9.49548	4.06391	4.86793	4.26232	1.90628	1.65394	1.60678	0.615114	0.65413	0.646069	23.5769
Cre01.g002100	Cre01.g002100		8	0.861327	1.22857	1.22976	3.37082	3.86439	3.36176	5.64911	5.78706	5.76157	1.95327	2.35913	2.19142	1.38959	1.57216	1.30116	0.407282	0.74318	0.862893	3.34186	3.74559	4.35172	4.83228	6.02582	6.1247	2.19826	2.49467	2.83282	1.13951	0.849625	0.365669	0.482072	0.607837	0.685347	4.26167	3.87756	4.602	4.56296	5.79746	4.89391	1.64172	2.15686	1.72502	1.12	1.0396	1.06519	22.3071
Cre01.g002150	Cre01.g002150		NA	0.0949413	0	0	0	0.0257657	0.0472271	0.369922	0.444205	0.657716	12.1875	10.2861	6.66896	1.05085	1.18072	2.32602	0.377511	1.11604	0.254479	0	0.0310332	0.074698	0.0295061	0.0567314	0.0185072	16.5854	16.3856	16.0167	0.385657	0.576961	1.31785	0.418669	0.16787	0.108327	0.0415207	0.0654489	0.0646807	0.112121	0.413189	0.0767319	18.2861	16.9707	16.621	0.388312	0.269567	0.649609	NA
Cre01.g002200	RPB6	Subunit of DNA-directed RNA polymerase	7	32.0915	34.2249	47.8621	38.4162	34.9843	40.1276	14.7104	27.3788	21.3285	52.6473	47.964	50.1866	59.8053	53.832	57.4903	47.3226	59.9067	55.6483	84.1742	73.141	78.6219	21.3247	19.5163	20.6523	45.073	43.0811	47.4867	57.6305	50.7658	59.3511	37.0255	45.7042	48.4092	43.2804	51.2051	49.7615	37.8401	22.8571	28.9512	43.1789	51.1694	46.5394	54.7619	64.4781	59.4051	25.0325
Cre01.g002201	Cre01.g002201		3	0.42585	0.942784	0.853123	0.750299	1.05034	0.629874	0.536452	0.36959	0.250016	0.568209	0.575174	0.669358	1.09732	0.942024	0.756331	0.742415	1.04687	1.0284	1.69026	1.26435	1.49162	0.319006	0.578903	0.446562	0.555613	0.539203	0.683398	0.933451	1.16404	0.959422	0.950968	1.04574	0.515574	0.65638	0.344883	0.827718	0.543075	0.458379	0.612892	0.40377	0.212085	0.243679	0.881978	0.986853	0.877471	18.9323
Cre01.g002227	Cre01.g002227		NA	5.27157	3.12424	3.67889	3.13654	2.06382	3.39773	2.49368	2.69579	2.612	1.85101	1.95869	2.27596	3.27587	3.79547	3.05301	4.0584	4.15616	5.10059	3.36803	3.43131	4.51193	0.899973	1.7777	1.65896	1.562	0.624007	1.34276	2.84197	3.14496	2.01037	5.08001	4.25827	4.00533	2.9737	2.29016	2.68806	2.62093	1.66374	2.08866	1.35534	1.19993	0.782053	2.32512	3.18773	3.64882	NA
Cre01.g002250	Cre01.g002250	Histone acetyltransferase	2	6.76898	17.1561	17.2345	31.8988	26.9027	21.854	10.756	7.95531	8.55025	3.00165	2.91814	3.52373	4.63047	3.7776	3.26874	11.2915	14.9516	13.0075	32.191	27.9371	30.8023	8.10861	6.27355	11.1553	1.7182	2.49543	1.09176	4.46029	3.21507	4.1115	12.5422	14.0715	12.008	25.5496	23.0396	23.5119	9.98014	13.2109	9.66992	2.91637	3.64077	2.0283	6.29919	3.25468	5.0077	24.2554
Cre01.g002300	CYN19B	Cyclophilin 19-2	9	183.697	101.32	104.642	137.286	133.14	138.935	807.846	746.169	724.029	582.98	596.586	597.108	194.157	203.997	245.032	132.069	119.086	88.8126	134.833	156.113	162.935	871.481	872.551	801.908	676.679	659.753	674.462	62.4069	84.9981	88.322	113.226	106.339	104.96	223.496	244.109	200.362	766.47	786.473	777.864	423.182	425.065	391.438	80.0347	69.1288	53.7438	29.3289
Cre01.g002350	NAE1	RUB1/NEDD8 E1 activating enzyme	9	6.43946	6.87551	5.33494	6.43119	5.5987	6.55898	11.8811	11.6624	12.4416	9.70212	10.7871	10.9449	7.84023	7.6129	7.39098	4.65149	4.72848	4.80249	6.36338	6.22512	7.51846	15.8204	16.4291	15.2619	12.941	11.2194	13.2267	5.89467	6.19118	4.00379	4.78088	4.18025	4.58717	9.42676	9.90623	9.45833	13.7719	11.9198	13.2874	9.29713	11.6036	11.434	6.06217	5.96083	6.53703	24.9438
Cre01.g002400	Cre01.g002400	Putative triacylglycerol lipase	4	2.98126	4.10069	2.89115	7.92156	7.06508	7.82175	5.60544	7.20985	7.14536	2.95853	3.11304	3.48493	4.6966	3.39576	3.75064	1.81738	2.17619	1.61175	6.21407	7.41352	6.94966	6.82344	5.72515	8.54013	1.61809	1.85547	1.9116	2.10229	2.50931	1.33523	2.49454	2.15443	2.64295	8.05475	8.44285	8.29062	5.61	3.18132	4.52698	0.957945	1.39764	0.843164	1.93124	1.74545	1.18829	26.2252
Cre01.g002500	COP21	Chlamyopsin 2/1	3	262.594	275.313	321.817	898.03	945.292	1034.62	205.678	246.415	228.463	232.267	256.613	225.867	242.42	216.246	214.715	317.882	306.184	328.636	1030.38	1037.64	1006.85	242.502	227.252	307.163	123.576	145.309	75.7976	268.734	266.719	294.511	280.971	275.604	271.536	713.588	715.862	683.443	203.038	195.345	170.52	148.557	166.256	155.701	232.744	250.335	237.995	30.6122
Cre01.g002550	FAP335	Kinase-like Flagellar Associated Protein 335	1	13.9412	16.4531	18.7253	4.27247	4.18781	4.2682	4.53737	3.87347	4.1071	5.39522	5.4715	5.49788	13.4718	13.4652	12.5885	17.6656	19.2942	20.3898	4.53008	3.65592	3.68279	4.18951	4.27265	3.65871	5.20315	5.86663	5.97582	13.0408	12.6343	15.7407	17.6942	22.0143	21.2494	5.44196	6.22992	5.28106	4.46851	3.96667	3.6632	6.24369	6.69424	7.40556	13.1949	12.3954	13.1026	19.5743
Cre01.g002600	Cre01.g002600		NA	0	0	0.0348975	0	0	0	0	0	0	0	0	0	0	0.0595525	0.0686019	0.178709	0.124797	0	0	0.0236956	0	0	0	0.0321223	0	0	0.0452586	0	0	0.0357416	0	0.143526	0.0597545	0.0634497	0	0	0	0	0.0266376	0.270751	0.0294965	0.0338906	0.122664	0	0.0885757	NA
Cre01.g002650	Cre01.g002650		NA	0	0	0	0	0	0	0	0	0	0	0	0	0	0	0	0	0	0	0	0	0	0	0	0	0	0	0.0224934	0	0	0	0	0	0	0	0	0	0	0	0	0	0	0	0	0	0	NA
Cre01.g002700	Cre01.g002700		NA	1.66269	0.611421	0.686622	0.999468	0.485418	0.676303	1.23484	1.18398	1.19743	1.34333	1.27272	1.16494	0.72993	0.718508	0.885908	0.590888	0.642305	0.531437	0.689943	0.68507	0.76034	1.27332	1.43181	1.40725	1.58827	1.53751	1.73651	0.876976	0.973909	0.849183	0.789095	0.628727	0.77915	0.539531	0.694543	0.828005	0.841181	1.80462	1.07684	1.79044	1.48921	1.2833	1.14985	1.11168	0.961493	22.14
Cre01.g002750	Cre01.g002750		NA	1.30189	0.508869	0.852329	0.59031	0.546096	0.54158	0.949082	0.663384	0.849263	0.571415	0.802442	0.867595	0.759285	0.781794	0.649264	1.18212	0.704856	0.943965	0.122334	0.295814	0.158337	0.0937723	0.856337	0.431524	0.48073	0.390249	0.455984	1.09615	0.864952	0.872946	0.571068	1.06917	0.802688	0.550069	0.578047	0.351453	0.618957	0.510903	0.504208	0.734753	0.666385	0.703578	1.70394	0.799951	0.667035	NA
Cre01.g002787	Cre01.g002787	Scavenger receptor cysteine-rich protein	NA	0.696247	0.866668	1.10187	0.721593	0.670594	0.868909	0.639535	0.710434	0.644592	0.714614	0.80949	0.764288	0.643172	0.771881	0.961547	0.873106	0.921622	0.746547	0.975318	0.825484	0.706737	0.621123	0.551948	0.63186	0.975672	1.07503	1.18523	0.495266	0.464027	0.59254	0.852147	1.04047	1.0154	1.01287	0.918855	0.531338	0.613356	0.588495	0.590152	0.761708	0.904662	1.06242	0.700201	0.56885	0.56068	NA
Cre01.g002900	Cre01.g002900		NA	123.574	169.669	157.759	7.27682	16.9641	11.4236	0.982753	6.64761	1.09924	0.986145	10.838	16.2637	150.097	144.962	159.4	143.121	155.836	214.442	3.80021	6.80687	1.36628	1.61253	1.22714	2.02379	0.690116	2.42017	2.1423	153.903	175.472	146.886	166.647	148.823	196.457	5.69585	5.98555	12.5098	0.942525	12.5959	5.05255	8.55924	4.66235	3.21414	94.0361	118.333	120.406	NA
Cre01.g002950	Cre01.g002950		12	6.18558	6.33989	6.3219	5.90619	6.5154	6.33234	4.42914	6.32638	4.6403	7.28002	7.23839	7.34405	6.06722	6.46915	6.45708	6.49023	6.07435	6.997	6.794	8.34613	7.105	5.67641	4.31979	3.85201	6.75347	6.47719	6.71098	6.17905	5.92675	5.50705	6.01123	6.42153	5.43171	5.94718	5.56611	6.07633	4.78602	4.82915	4.51646	5.25587	4.6589	6.37984	6.04961	6.41503	6.1862	24.3581
Cre01.g003000	Cre01.g003000		NA	0	0.281291	0.239579	0.146109	0.142411	0.0871831	0.196659	0.0923752	0.275461	0.362426	0.301243	0.53157	0.193006	0.157238	0.236197	0.267654	0.409746	0.215466	0.106337	0.1137	0.160032	0.543407	0.0827075	0.203679	0.725521	0.457834	0.677621	0.209941	0.182244	0.132793	0.462574	0.302945	0.142095	0.170967	0.040195	0.0572786	0.250597	0.105736	0.295404	0.618996	0.263421	0.518193	0.144991	0.347678	0.0620432	NA
Cre01.g003050	SEC8	Component of the Exocyst Complex	11	0.654778	0.757567	0.718028	0.753868	0.823971	0.786893	0.32967	0.624246	0.65684	2.09797	2.15832	1.98617	0.468673	0.676671	0.695225	0.887245	0.871896	0.697617	0.701416	0.900942	0.915805	0.565976	0.587492	0.700453	2.7784	3.25824	2.25426	0.610597	0.541564	0.526854	0.844247	0.67878	0.706494	0.730375	0.732637	0.640766	0.640985	0.770876	0.54808	3.3645	2.99831	3.09111	0.386114	0.335276	0.616565	21.2892
Cre01.g003100	Cre01.g003100		NA	0	0	0	0	0	0.0164212	0.0155396	0.017519	0	0.0779662	0.0999678	0	0	0	0	0	0.133856	0	0	0.013454	0	0	0.0194752	0	0.258032	0.219368	0.485453	0.016318	0	0.019168	0	0.028698	0	0.0180129	0	0	0.0319787	0.0427365	0.0285712	0.22587	0.174007	0.163578	0	0	0	NA
Cre01.g003150	Cre01.g003150	protein of unknown function	5	2.00232	2.43434	1.76184	8.50835	8.62746	7.25598	5.43708	4.85001	4.3574	2.22171	2.35672	2.19757	0.280269	0.469778	0.262851	1.86623	1.87047	1.32265	8.01973	7.60702	7.48104	5.95364	7.32298	6.47291	2.67161	2.70816	3.73355	0.452618	0.41701	0.354447	2.23569	1.85034	1.49492	7.95929	8.80793	8.48104	6.2628	5.8731	6.56805	1.41031	1.58224	1.87905	0.442347	0.688987	0.452508	21.6925
Cre01.g003200	Cre01.g003200		4	6.85623	2.42008	2.74734	9.9361	9.57864	10.4977	9.62908	9.09315	11.3455	2.89707	5.1434	4.36415	0.139655	0.272642	0.179469	3.02141	1.69363	2.74865	2.22759	2.48203	1.89465	8.60758	5.50344	4.22296	0.829596	0.501606	1.28764	0.597007	0.207983	0.116879	3.61451	2.17778	3.14602	2.45105	2.47665	2.36207	4.43035	4.90588	5.03871	0.393507	0.289371	0.421141	0.50141	0.754843	0.424825	23.4234
Cre01.g003250	Cre01.g003250	Probable transposon-derived protein of Chlamydomonas-Specific family B	NA	0	0.0393486	0	0	0	0	0	0	0	0	0	0	0	0	0	0.035157	0	0	0.0472976	0	0	0	0	0	0	0	0	0	0	0	0	0	0	0	0	0	0	0	0	0	0	0	0	0	0	NA
Cre01.g003300	Cre01.g003300		8	133.553	97.2922	59.2597	55.7346	49.6033	47.5436	164.009	169.188	227.34	57.9661	67.015	87.2983	101.212	87.8303	119.178	1.37771	0.360785	1.62777	0.39208	0.861896	0.730449	17.1666	20.0637	25.7167	1.45901	1.0688	1.99282	4.24935	1.59439	2.09835	1.08405	1.17457	1.56802	0.544919	0.774742	0.640004	2.70513	3.11894	2.48796	0.642242	0.682186	0.4522	3.98264	2.60824	1.96976	21.6396
Cre01.g003376	Cre01.g003376		2	3.71529	5.12238	3.35145	12.697	11.0779	11.3576	8.63504	8.40589	8.06593	5.0084	4.33369	5.12778	4.14782	4.17946	2.36508	3.43255	3.96433	3.71372	24.8458	25.3579	26.7557	11.4211	11.7423	9.73006	3.42516	4.07945	4.43581	2.65246	4.17172	4.01341	3.50347	3.66156	3.1489	11.0387	12.9803	12.5439	11.8056	10.9301	11.1118	2.93358	3.07972	3.20469	1.22334	1.72061	1.54136	26.2633
Cre01.g003450	Cre01.g003450		6	2.4432	3.68045	3.59116	5.07084	4.31541	4.70075	5.48606	5.18893	4.86337	4.27152	4.65654	3.9156	3.7082	4.78648	3.89575	3.06415	3.212	2.95407	5.51593	6.56323	5.45609	5.03004	5.42172	4.76591	4.61064	4.37153	4.11432	4.61174	4.47969	3.77494	2.83075	3.27497	3.56456	4.8404	4.57596	5.20416	4.36006	3.82226	4.37912	3.87084	3.68916	4.02029	3.90807	3.65623	3.69774	19.3056
Cre01.g003463	Cre01.g003463		10	1.80438	1.27206	1.47126	1.58672	1.72016	1.82978	8.80122	8.54181	6.96602	10.4155	9.72371	9.21258	1.15671	1.4661	2.375	2.03481	2.6787	2.6506	1.78799	1.43289	1.6226	6.09681	5.98248	5.39776	17.687	17.0172	20.5371	0.468175	0.471512	0.846914	1.89258	1.82855	1.52624	1.90734	2.05096	2.16982	7.91797	7.56529	7.77102	11.2111	10.5203	11.8685	0.698337	0.355171	0.55424	23.4717
Cre01.g003475	Cre01.g003475		NA	0	0.241388	0.10529	0.722275	0.26984	0.257698	0.544001	0.296073	0.48259	0.282351	0.396508	0.236525	0.153484	0.0898383	0.144886	0.179729	0.433007	0.11423	0.556124	0.30858	0.260794	0.556025	0.799262	6.1836	0.0395902	0.0771329	2.32141	0.569176	0.558231	1.94105	0.136814	0.207857	0.162257	0.217443	0.548406	0.542694	0.899538	0.673202	1.12516	0.508285	0.498368	0.633961	5.45886	3.65161	5.79026	NA
Cre01.g003487	Cre01.g003487		7	3.19601	4.07333	3.31174	4.05478	3.96636	4.38082	4.22275	5.26062	4.39977	5.74651	6.04266	5.81977	4.87321	5.18977	6.31879	3.71333	3.52199	2.8767	4.97077	5.49237	6.62133	5.23908	5.50927	5.41962	7.04018	6.70748	7.06026	5.00128	4.51871	5.58658	3.26967	3.68556	3.85456	5.56538	5.84845	5.37752	4.12387	4.8933	4.36184	6.62411	7.06202	7.08404	4.85032	4.27587	4.90794	24.2385
Cre01.g003500	Cre01.g003500		8	0.625797	0.709355	0.870615	0.459409	0.485633	0.5303	1.49636	1.43495	1.2604	1.06206	1.17393	1.01384	1.23594	1.17545	1.07722	0.743067	0.718833	0.620432	0.252857	0.268587	0.361522	1.44906	1.42429	1.4085	1.24851	1.18558	1.09263	0.961472	1.06488	1.0805	0.719531	1.09105	0.868138	0.61343	0.37233	0.448741	1.09383	0.958943	0.84943	0.838813	1.06052	1.03449	1.18808	1.50147	1.3042	22.723
Cre01.g003516	Cre01.g003516		15	7.32479	8.65492	7.86658	3.51306	3.07903	3.6882	1.74509	1.70609	2.34843	2.79084	2.71888	2.53557	5.3544	4.57054	3.91118	5.70829	5.6373	6.5448	2.60084	2.25452	2.21764	1.43687	1.19598	1.36659	2.42661	2.30967	1.65742	4.36355	3.65143	4.51435	6.35141	7.56598	6.85285	2.82882	2.42466	2.38231	1.69981	2.14931	1.67055	2.98171	2.72949	2.64563	3.7119	3.61155	4.32482	NA
Cre01.g003524	Cre01.g003524		15	18.4583	16.2404	20.7346	7.69491	8.22332	8.56739	4.79119	5.07544	5.28362	5.45585	5.43976	5.80411	11.2005	11.1451	11.658	14.8614	16.3218	16.1337	7.31888	6.5102	6.21873	3.3497	3.18946	2.90895	4.36086	4.1622	3.39659	9.21861	9.16221	11.8595	17.9818	16.9933	19.7254	7.96747	7.23365	7.92061	3.87391	3.62026	3.9237	5.68136	6.82364	6.29526	8.92007	9.23786	10.0532	22.6336
Cre01.g003550	Cre01.g003550		6	8.9438	8.91524	10.8703	64.5656	57.6962	55.9212	26.4392	25.3675	25.0189	7.92001	6.48071	10.933	2.21757	1.87199	1.39595	9.12704	7.93978	9.90892	87.8636	84.1959	73.9863	41.2368	46.1191	50.7733	11.0817	9.04816	9.38313	1.60057	0.709722	0.97561	12.9012	13.0075	12.7199	75.4825	78.5434	83.6576	45.3757	57.3479	44.6893	14.5928	10.5619	10.4441	1.71615	0.860792	1.3021	22.9204
Cre01.g003650	Cre01.g003650		NA	7.27781	11.5066	11.3579	2.48814	1.94182	1.84827	3.89456	4.51054	4.09664	7.17307	6.43421	5.77312	8.78608	8.18176	9.10919	9.85325	8.82869	9.23744	1.34208	1.0305	0.920183	4.29497	4.98089	3.57273	10.1127	9.82805	8.34413	6.15746	6.9331	7.36024	9.81051	9.95561	9.83668	1.29535	1.26845	1.03323	5.27116	5.12165	5.24451	11.4624	9.72247	12.0309	7.47423	7.10022	6.87875	NA
Cre01.g003700	Cre01.g003700		NA	0.624619	1.46938	0.794749	0.697154	0.374869	0.651827	1.27778	1.31734	1.2535	2.64607	2.04078	1.97508	0.427976	0.498393	0.528706	0.966518	1.02929	0.895836	0.520112	0.356633	0.222058	1.01059	1.39064	1.1293	2.9517	3.33253	2.97653	0.345621	0.29707	0.425265	0.873691	0.892673	0.694819	0.555433	0.327684	0.457219	1.33187	1.08823	1.32701	2.41047	3.23896	2.95518	0.248778	0.328972	0.13573	NA
Cre01.g003751	Cre01.g003751		NA	1.32712	1.41649	1.77245	1.03922	1.23954	1.21048	0.345712	0.430469	0.467491	0.0517769	0.0474201	0.101657	0.0328365	0.00988462	0.0227733	1.12717	1.13409	1.63912	0.884573	0.862204	0.925393	0.288911	0.290995	0.554558	0.0907523	0.127304	0.105175	0.0202015	0.0575815	0.0118649	1.19485	1.29596	1.70592	0.915114	0.590823	0.979257	0.489918	0.443098	0.601303	0.0549263	0.0685422	0.050627	0.0916201	0.0776626	0.0294038	NA
Cre01.g003800	Cre01.g003800	MAP kinase kinase kinase	NA	23.5095	19.5683	23.8679	26.6808	26.3996	29.5722	23.0499	24.2348	25.4783	12.352	12.7977	14.7401	16.3215	17.9752	17.3097	22.1171	21.3853	22.7715	24.3199	23.6297	24.0593	18.474	17.06	17.4447	9.94201	9.76718	10.1958	18.2284	16.7298	16.277	20.5588	19.214	24.1797	19.948	17.7489	19.6132	16.4306	17.2018	19.0259	7.84771	7.99108	9.6251	15.4618	15.3107	17.9488	NA
Cre01.g003850	CYP747A1	Cytochrome P450, CYP197 superfamily	8	4.03839	3.31661	1.87067	27.7974	22.8781	17.9195	73.6423	71.5703	79.9705	24.3468	26.5739	31.8431	4.60549	4.86507	4.7659	1.57107	1.05698	1.63714	3.78041	3.84353	2.87278	61.843	63.8198	61.5525	19.1607	19.6574	19.6811	1.25265	1.27695	0.58244	1.95677	1.28023	1.1275	1.46805	0.925631	0.617087	25.9292	26.4332	24.1715	5.90863	5.40122	4.82515	1.49919	1.63198	1.29148	18.6209
Cre01.g003950	Cre01.g003950		2	25.2138	22.6491	24.6132	52.1768	52.997	46.5413	16.4155	19.1588	18.8905	4.61028	4.68955	4.77719	3.33917	3.22933	2.17742	17.4218	16.2663	15.8076	56.5273	49.7387	51.9743	28.8572	27.4796	28.7395	6.39025	7.52015	5.19618	2.95031	3.01348	2.73945	19.1231	19.2575	20.5225	69.6363	66.9804	69.2986	37.304	35.8798	36.8275	15.954	16.7045	15.2647	2.79019	3.62381	3.03638	16.2958
Cre01.g004000	Cre01.g004000		4	36.6228	44.7458	46.1401	57.3969	53.3922	59.1231	30.3187	34.0926	30.5037	33.795	38.2762	33.7454	23.1588	22.0048	22.0722	43.1238	43.6033	40.0494	47.339	47.29	51.1678	31.7752	30.5446	27.7702	31.5502	33.4758	30.1441	26.31	30.0844	22.6398	46.5904	42.2101	39.5026	48.0969	42.2622	40.3299	31.5507	34.8533	25.8453	34.0282	29.9537	25.812	33.1456	30.3438	31.2445	26.068
Cre01.g004124	Cre01.g004124		NA	11.4982	12.3304	7.90374	1.29357	1.30693	1.36515	3.56746	3.40157	3.31938	3.60335	3.82845	3.52929	11.057	11.3174	8.66027	6.21177	6.28522	5.17498	1.56384	2.08446	1.33957	4.75307	4.25362	4.15558	4.2992	4.36788	5.1244	8.70631	8.06004	8.41081	6.05614	7.96844	4.93885	2.07015	1.99164	1.24848	3.61549	3.05951	3.20351	3.44685	4.42593	4.14146	14.2683	13.5274	10.9784	NA
Cre01.g004157	Cre01.g004157		NA	1.60043	1.43055	1.69748	0.582714	0.301279	0.376571	2.51801	2.62872	2.95376	1.51126	1.58268	1.88923	1.45324	1.79468	1.75392	1.66357	1.20187	1.51818	0.121671	0.163815	0.0423257	2.76044	3.423	2.82929	1.68454	1.70259	2.23885	1.20649	1.17614	0.663738	2.265	1.66124	1.85887	1.05607	1.00663	0.975357	4.79881	5.32134	5.53139	1.89214	2.31745	1.66853	2.18504	1.78649	2.19239	NA
Cre01.g004200	Cre01.g004200		15	4.79164	3.10461	4.71844	1.76919	1.85854	1.94929	1.22695	1.38099	1.69875	4.4618	4.03426	3.20635	5.2363	4.78335	5.10606	3.53752	3.97909	4.60357	1.26394	1.15043	0.875504	0.677352	0.742516	0.878012	3.97264	4.2359	2.97522	5.05798	4.95149	5.10507	3.92481	3.7907	4.87013	1.89631	1.28909	1.64305	1.06376	1.44216	1.05676	3.54699	4.4014	4.4741	5.10213	5.08538	5.73649	NA
Cre01.g004250	TCTEX1	Flagellar inner arm dynein light chain	15	136.434	126.949	119.498	28.6623	27.3772	37.8373	34.1931	28.0022	44.0195	86.1017	96.3472	77.7876	191.205	196.508	234.911	137.843	133.058	130.627	16.2158	10.0542	17.9386	19.0988	16.5532	22.3052	95.4779	93.3182	71.3397	167.653	167.99	202.868	123.222	120.336	132.069	48.6093	40.8653	34.3426	27.8436	18.6053	30.6813	127.05	128.856	141.722	134.602	161.839	186.579	23.2147
Cre01.g004300	ASN1	Asparagine synthase	3	65.3015	64.0792	65.5411	199.762	203.488	208.471	44.0872	46.6101	39.5298	54.1495	54.7539	53.9585	37.2635	32.5058	31.0174	68.4474	68.6531	54.178	336.989	339.816	337.805	44.6974	45.8455	42.9234	30.7091	30.0056	22.6252	22.4603	27.2827	16.1786	57.3915	58.4116	52.5455	204.716	219.708	215.838	48.8137	45.503	39.1597	28.5935	25.6164	25.1751	21.9042	22.8961	20.0165	29.0404
Cre01.g004350	HLM1	Histone-lysine N-methyltransferase	9	5.03452	6.90713	8.29675	8.82541	8.39442	8.75552	11.8088	10.1787	12.1925	9.59845	8.20893	7.75499	6.75666	5.90593	5.96813	9.52079	7.37609	7.17974	8.3557	9.0562	8.20869	15.344	18.5761	14.3506	9.90525	8.98697	10.9909	5.67134	6.39959	4.3041	9.76202	8.24795	8.78311	10.37	10.1094	10.6551	12.3682	12.4364	12.3947	9.53632	8.64506	9.06267	6.46257	6.60128	6.35286	27.8419
Cre01.g004400	Cre01.g004400	Expressed protein of unknown function	12	42.8882	14.406	19.5643	2.86771	3.83014	5.49948	6.53553	4.77557	6.76871	186.906	151.268	111.495	33.6688	42.0808	53.2827	29.2216	32.0669	27.2688	7.48809	4.9249	5.04784	2.98822	2.42566	2.50023	210.345	200.013	119.706	48.9239	42.7694	89.6122	24.9365	23.2451	24.0779	7.01457	8.10848	8.26328	3.36615	8.5317	3.42228	230.494	269.29	288.032	41.0699	39.2257	48.278	24.8501
Cre01.g004450	CPLD42	conserved expressed membrane protein	2	11.6892	12.9662	12.1542	129.01	126.069	123.341	18.9661	18.7865	19.434	14.8596	17.4179	17.6544	2.07723	1.98337	2.08385	11.6735	12.5635	12.3426	174.068	175.796	162.286	41.7614	40.516	63.694	8.59179	10.4482	7.35546	1.18738	1.01635	0.869182	9.37913	11.4377	9.36776	138.121	142.541	146.017	28.8282	31.9296	24.7741	10.8274	7.11711	8.49047	1.30915	2.68617	1.83314	27.7685
Cre01.g004500	LEU1L	Isopropylmalate dehydratase, large subunit	4	80.9457	77.965	87.8793	301.854	309.345	307.474	121.183	125.456	133.429	46.9507	52.3832	53.2565	28.2768	25.7896	26.3697	96.877	92.6768	92.8425	400.412	391.302	403.661	189.18	182.61	209.989	32.9162	36.7344	34.6146	33.9694	34.419	23.6515	97.3614	95.3803	94.0714	317.019	311.202	331.35	147.948	143.79	145.041	46.713	44.8249	44.0521	40.7173	36.8487	34.4872	29.4297
Cre01.g004550	FAP190	Flagellar Associated Protein 190	15	11.3138	10.8935	10.524	1.30947	1.72003	1.80509	1.25602	1.32538	1.78703	2.99459	2.75184	3.23865	16.388	15.6493	16.7745	9.28064	9.8928	9.94296	1.29517	0.835158	1.41092	0.8439	0.856285	0.88261	2.19846	2.76825	1.82135	11.9985	12.0822	12.1302	10.3973	12.0061	12.3224	2.78373	2.38676	2.69765	1.69608	1.5712	1.60145	3.29634	4.49051	4.7213	10.2887	10.0925	12.0913	23.9213
Cre01.g004600	RWP12	RWP-RK transcription factor	4	21.5247	16.6867	16.1459	25.0454	24.6012	24.9174	38.7166	38.0131	35.909	14.79	15.0356	19.442	9.41163	9.67377	8.33748	19.0076	18.1923	16.0757	23.6258	22.5413	21.1885	31.8313	31.2657	26.7562	9.86686	9.8758	11.5898	6.88911	6.51439	3.21834	19.9145	19.5894	18.5687	25.6048	25.5879	26.0664	33.8961	37.3649	41.403	8.51529	7.14525	8.87653	6.44004	7.1527	5.94603	21.8828
Cre01.g004651	Cre01.g004651		15	2.69525	4.70499	4.44205	3.91678	4.65988	5.04817	2.82938	3.42093	3.66928	3.90897	4.55985	4.41093	14.315	11.9597	11.266	4.85205	4.17709	4.43219	3.46199	3.56797	3.53452	2.09325	2.95472	3.98306	1.08178	1.09595	1.05967	31.0446	26.884	34.0152	6.07486	4.90336	6.66024	4.39671	4.09587	4.50795	3.24448	2.36505	3.17985	2.40074	1.78974	2.4587	26.0904	28.2259	25.7818	21.8067
Cre01.g004700	Cre01.g004700		NA	1.24892	0.374911	0.53965	20.3865	16.0935	22.6753	21.1083	21.9248	23.1703	14.6908	13.2137	14.2581	2.06599	3.18133	5.54535	0.544333	0.570183	0.887077	15.2094	17.3672	13.4275	24.3938	24.9709	31.97	14.6952	19.1908	12.3111	2.30984	2.47912	4.52212	0.796848	0.282478	0.336013	11.0941	14.2137	9.81116	18.6096	17.4201	14.567	11.2918	13.2278	14.0072	2.11242	2.32414	3.19602	NA
Cre01.g004750	Cre01.g004750		NA	36.61	27.8506	19.2338	0.256756	0.285033	0.130869	1.88242	2.1594	1.47344	2.48541	2.07141	2.82294	1.69446	1.32856	1.91305	4.45345	2.21237	4.32361	0.0638516	0.0214371	0.103302	0.489433	0.434537	0.307129	1.23715	1.20176	1.46721	0.664993	0.370397	0.256294	9.82033	6.1979	10.4162	0.143554	0.090513	0.229301	1.11647	0.539672	0.84894	0.623195	0.229045	0.486043	0.244332	0.291253	0.541057	NA
Cre01.g004800	Cre01.g004800		1	42.7819	49.8222	42.6098	40.0322	44.0674	38.6911	33.1149	32.8724	34.5135	25.1997	23.9882	21.8962	35.7424	32.4963	30.9998	36.0703	33.1011	35.7811	34.9769	31.342	31.1164	40.674	44.0709	39.102	20.2742	21.5994	17.862	55.1569	48.8634	52.6538	41.8999	39.507	42.9362	43.6907	46.5063	41.0374	50.7611	49.2554	46.8702	27.9311	31.0843	28.4561	48.8613	54.1899	58.5975	18.7367
Cre01.g004850	Cre01.g004850	Transcription elongation factor	3	1.32741	1.0054	0.849724	1.04453	1.21259	0.881696	0.335464	0.271525	0.413712	0.535143	0.648213	0.413492	0.805447	0.692071	0.749781	0.939511	0.949597	0.916636	1.35264	0.953244	0.896891	0.453284	0.291053	0.275557	0.641449	0.728612	0.763928	0.681946	0.631933	0.62304	0.815558	0.929285	0.967226	0.797655	1.00587	1.24424	0.70946	0.628408	0.361154	0.607648	0.5305	0.497001	0.84003	0.621433	0.79244	NA
Cre01.g004900	Cre01.g004900	Similar to Putatative Protease/Amidase	16	14.9619	17.6916	16.8369	5.00501	3.91406	3.48214	11.3248	8.40458	8.45838	12.697	11.4796	11.9318	33.5434	32.0904	31.5161	7.79743	8.06906	8.05149	1.16215	1.34288	1.74386	14.4022	14.6987	8.59941	8.16993	7.27052	10.5745	26.2254	26.9391	13.7618	10.4222	9.00505	8.96229	3.06425	3.21856	2.56836	16.8047	19.2381	23.1432	8.68114	11.4627	10.9422	20.9868	20.7844	19.5701	26.2718
Cre01.g004950	Cre01.g004950	Conserved Protein with Putative intracellular protease/amidase domain	6	24.1483	28.8829	27.6203	43.6139	41.6942	44.1875	39.8891	39.1212	36.8683	45.9185	47.5077	45.3893	6.55232	5.89175	8.74088	25.0918	27.6553	27.6197	50.4547	53.8475	48.5026	41.64	40.0192	37.4937	56.516	56.1275	53.1205	6.11179	5.11357	4.42898	24.4988	21.9735	21.5569	46.2378	41.4752	44.4345	33.072	29.9826	35.8834	41.7279	46.0426	39.8286	10.6034	11.4091	10.8285	26.6519
Cre01.g005001	CPLD9	Conserved in the Plant Lineage and Diatoms	4	5.15124	4.07801	3.80018	9.63582	7.49416	8.06055	7.12221	6.91423	5.9994	6.02183	6.36359	7.10246	0.479622	0.210552	0.436584	4.04377	3.35335	2.94489	11.9004	10.3914	9.29052	6.95	7.76822	7.54138	8.79922	7.95404	10.4332	0.53789	0.143097	0.252734	4.12835	4.30316	2.80984	8.94377	9.69321	9.33574	6.76741	7.80432	7.96755	6.70082	6.40322	5.22427	0.585479	0.882288	0.709842	16.6614
Cre01.g005050	Cre01.g005050		9	94.5243	89.6977	76.5972	160.984	136.865	125.864	257.637	239.426	226.681	226.531	210.09	199.2	96.9008	94.2326	108.473	74.7691	81.8371	68.1283	114.532	118.263	102.927	216.997	225.468	214.284	298.139	271.86	268.164	74.7644	69.0398	77.3806	68.8665	70.145	69.4422	142.572	139.513	142.323	218.255	227.199	231.268	246.987	248.113	249.423	71.5444	63.9279	72.475	27.9875
Cre01.g005100	Cre01.g005100		1	2.81499	1.87787	2.99092	1.50379	2.70009	1.43077	2.46119	2.6683	1.99114	1.48732	0.759676	0.988436	1.89377	1.70236	1.91679	2.40227	2.24025	1.82251	2.33986	3.62311	3.03655	2.73666	2.25027	1.65404	0.79771	1.15281	1.29234	2.75852	2.68231	1.54853	2.83157	3.02325	2.74751	2.38913	2.43716	2.80763	2.21321	2.09032	1.89179	1.04285	0.949074	0.719385	2.35108	1.16398	1.94917	19.0557
Cre01.g005150	SGA1	Serine glyoxylate aminotransferase	4	177.335	150.315	162.606	117.735	98.8911	114.603	98.6839	98.9293	111.331	74.7791	70.491	68.9754	16.3459	12.3027	14.9158	154.006	147.885	150.378	32.6354	29.1652	25.8334	138.575	140.17	136.23	88.7025	91.1537	77.3872	9.65279	7.09327	8.97354	156.411	151.466	162.181	97.9609	87.9122	81.1162	107.849	112.697	107.111	84.5377	87.9687	79.7029	12.9842	14.35	15.2321	27.9055
Cre01.g005200	Cre01.g005200	Putative triacylglycerol lipase	13	7.4541	8.58335	19.8111	3.63188	4.05133	9.18901	7.81894	5.79789	13.4318	31.5351	32.0853	23.2242	133.292	104.615	100.373	35.469	50.0116	30.097	5.88062	16.6698	10.3603	9.71297	15.5539	7.49607	16.1801	8.21283	7.24627	183.392	254.187	186.597	37.9304	31.5279	38.942	6.72897	7.81985	11.8215	15.4659	15.5206	42.0389	32.5236	30.0016	24.308	46.3112	60.6343	56.1836	20.9076
Cre01.g005300	Cre01.g005300	Putative transposase	1	0	0	0	0	0	0	0	0	0	0	0	0	0	0	0	0	0.0342328	0	0	0	0	0	0	0	0	0	0	0	0	0	0	0	0	0	0	0	0	0	0	0	0	0	0	0	0	NA
Cre01.g005400	Cre01.g005400	Short-chain dehydrogenase/reductase	NA	3.49317	5.34653	4.947	0.125294	0	0.149011	0.0321666	0	0.0359794	0.0968333	0.0886851	0.152095	2.47948	3.03234	1.77887	5.54488	3.68026	5.32334	0	0	0.0894406	0.0464446	0	0	0.0452574	0.0793568	0.0468302	1.22788	1.25637	1.33139	6.87933	6.47509	6.22897	0	0.0391828	0.148895	0.2468	0.0412279	0.0826881	0.0311281	0.366251	0.245474	0.793279	1.19424	1.55808	NA
Cre01.g005450	RSP10	Radial spoke protein 10	15	61.9874	58.2159	60.085	5.26204	7.14228	9.40471	6.24985	6.49551	8.74966	26.6058	21.7249	22.2026	99.5923	98.2563	105.331	56.438	57.6078	54.8777	4.10561	4.10534	6.21774	2.468	3.62866	5.98222	20.3977	21.1437	17.4558	90.5476	81.1959	106.235	52.9811	61.7434	65.7094	12.2898	11.1834	10.8952	8.59894	12.3875	9.76215	31.6473	38.9211	35.0585	78.367	73.5882	87.5929	22.1886
Cre01.g005500	Cre01.g005500		12	1.69141	3.66381	4.49984	2.78883	3.27008	1.94739	5.01736	5.65647	5.22089	5.96603	6.2799	5.90442	5.85761	5.99115	5.90712	4.45922	4.71148	4.21843	1.50844	1.46741	2.0197	5.16122	5.10773	5.12923	7.00275	6.81429	7.47133	7.74155	7.30536	7.1914	4.16952	4.26032	4.2662	2.51036	2.76913	2.83303	4.69587	4.98253	4.42601	6.65175	7.30051	6.84831	7.01941	7.31554	6.57941	24.0128
Cre01.g005550	Cre01.g005550	ARF-like GTPase	12	59.9521	25.2674	22.3553	19.811	12.0272	20.7229	17.3301	17.481	18.5341	26.0849	22.3531	20.845	16.1697	21.8413	22.9796	23.4497	18.4606	21.4455	14.5001	13.8197	13.3148	12.0092	16.9454	14.1301	27.691	22.8714	25.6663	11.0106	14.137	8.56419	22.4518	17.9675	30.0971	18.15	14.8141	15.4808	15.7459	17.7306	10.9418	16.4764	22.9342	23.6991	11.3969	13.1182	15.4487	17.1072
Cre01.g005600	FDX8	Ferredoxin	NA	6.08263	5.57924	4.64592	7.17962	6.63376	4.62336	6.97657	4.53251	5.95184	3.441	4.56417	4.37969	2.58	5.09674	4.56651	3.73869	3.56022	3.7203	7.01117	4.09508	4.60304	4.86597	5.48049	4.03062	3.65946	5.05557	7.48721	2.08327	1.20961	1.49547	3.01848	4.03993	4.5458	7.67577	5.1854	5.88399	5.89714	6.36539	6.28198	5.0349	5.38544	5.15644	3.84931	2.61032	2.35843	NA
Cre01.g005651	Cre01.g005651		NA	0	0.0370941	0.0388339	0.0445021	0	0.0317555	0	0.195257	0	0.0719828	0.0820959	0.136309	0.0869541	0.298216	0.158305	0.0207425	0	0	0.154937	0.0749752	0	0	0	0	0.117752	0.196641	0.38294	0.257447	0.0444737	0.0274919	0	0.0554964	0	0.083158	0.0366052	0.0830129	0	0	0.0409785	0.435138	0.0656465	0.0754272	0.102376	0	0.0657115	NA
Cre01.g005701	Cre01.g005701		NA	0.525433	0.295739	0.227033	3.24016	2.88286	3.08926	1.10317	0.932769	1.37789	9.05015	9.48753	7.42732	0.969479	1.00394	2.15043	0.281834	0.922629	0.410524	3.08091	2.99194	2.04468	1.72579	2.00457	1.00697	14.1262	12.5111	7.86841	0.935791	0.940409	2.57897	0.134096	0.11884	0.194375	3.29949	3.38694	3.46145	2.52861	2.38008	4.06284	20.5727	20.9139	20.5773	1.46911	0.904	1.78101	NA
Cre01.g005750	Cre01.g005750		NA	2.24202	1.49154	2.03876	1.20617	0.666378	0.924617	1.34947	1.90508	1.78662	0.650056	0.926583	1.34366	0.347455	0.288984	0.432205	1.26955	1.73277	0.971743	0.60778	0.437605	0.301279	0.227086	1.14246	0.407148	0.800213	0.503431	0.587477	0.196056	0.0578156	0.0705371	1.42814	1.69802	1.71088	0.308619	0.224019	0.138464	0.466474	0.629716	1.41321	0.311982	0.250065	0.441535	0.282509	0.270538	0.266771	NA
Cre01.g005813	POB31	Proteome of basal body 31	12	0.953077	2.20489	1.98187	0.456676	0.368187	0.516768	1.24794	1.6999	1.20027	14.4484	12.9851	10.5958	5.17822	5.99536	7.33373	1.95962	2.72651	2.15393	1.57799	1.63633	1.65454	0.626036	0.512116	0.444093	14.6779	15.2912	9.6624	6.69506	6.33055	12.1413	2.11696	2.10099	2.12293	2.30849	2.63096	2.8869	1.49505	0.869891	1.12289	22.2277	23.5504	24.803	5.73066	4.7984	6.07131	25.9856
Cre01.g005850	FAP23	Cobalamin adenosyltransferase	7	3.17288	3.28702	2.9262	10.0081	8.9576	10.0746	21.1673	21.0881	18.6819	27.6585	25.797	19.2488	4.89317	6.40378	5.45942	4.09314	3.77882	5.16863	70.4034	82.5423	81.7076	14.149	17.5728	11.5475	23.1432	23.8183	10.9635	5.50435	5.70115	5.07822	4.29083	4.14535	3.08517	57.4101	65.9457	67.0334	19.9999	18.2518	22.6669	30.2705	29.4509	34.1803	4.71423	4.69839	4.90563	26.0752
Cre01.g005900	Cre01.g005900		9	4.68302	5.8867	4.72806	6.9436	6.43117	6.10038	5.74091	5.24767	5.73384	7.62689	7.6606	7.16438	3.05935	2.12169	2.13551	6.71495	4.73271	6.55528	3.40512	3.15573	2.35456	7.00614	7.68327	7.91606	9.22832	9.01226	10.033	4.84758	2.51495	4.61061	6.86908	6.36053	4.34547	6.24119	5.9715	4.34434	7.9237	6.37533	8.29359	7.91199	7.23935	6.02567	6.20341	6.26807	6.76534	22.8458
Cre01.g005950	Cre01.g005950		13	79.1442	51.9002	58.5272	23.6089	14.0497	8.94145	35.5966	30.4558	20.4975	67.7067	83.1389	88.268	61.9037	60.8148	55.2582	78.5229	68.7203	63.7706	1.30748	1.47141	1.47354	35.0599	21.7124	9.28894	64.5238	62.4224	72.2098	56.1661	52.3899	49.8816	78.5867	84.6145	79.1594	7.26474	5.39587	3.5573	47.3265	56.0708	47.0599	59.191	56.4072	53.255	85.6824	82.9988	85.1373	24.6108
Cre01.g006000	Cre01.g006000		NA	6.77383	5.72909	4.58256	1.47652	1.81307	1.82889	1.37328	2.14203	2.33564	4.09629	3.50956	3.80999	4.73732	5.5678	5.60434	6.25432	6.19261	5.785	0.169736	0.228021	0.235382	2.23042	2.02741	2.09946	4.42025	4.71849	5.21749	4.80572	4.86342	5.94787	5.24803	5.41965	5.33356	1.46101	0.779118	0.587776	1.73203	1.63957	2.41791	4.98808	4.64086	4.75798	4.60219	6.28579	6.16406	NA
Cre01.g006050	LF3	Long Flagella protein 3	16	4.35208	3.8459	3.46595	3.15669	2.80705	2.78053	3.93194	3.93757	3.80208	3.46862	3.73816	3.42604	4.33955	3.34586	3.4399	3.17387	3.44256	3.01111	2.58063	1.83114	1.81559	3.53395	3.05053	2.72127	3.32131	3.50594	3.73804	3.99928	3.86526	3.07531	4.08027	3.31608	3.48836	1.81992	1.52403	2.10007	2.60488	3.02756	2.20785	3.55424	3.2797	3.35686	3.60899	4.13179	3.29668	21.6323
Cre01.g006100	FDX7	Ferredoxin	2	10.7764	6.46993	5.07975	21.6993	22.1626	24.763	3.9864	3.34027	3.2538	2.97309	2.42587	2.84432	0.734613	1.96075	1.72374	6.34848	6.86622	7.32622	32.0799	31.5755	32.1294	4.34612	3.64492	5.84418	0.568425	0.487279	0.705815	0.421816	1.25242	0.371616	6.8757	6.964	6.00575	23.7288	22.7046	22.8162	6.09648	5.1784	3.96974	1.35541	0.868937	1.11584	0.637688	0.432434	0.869783	20.6692
Cre01.g006150	Cre01.g006150	Putative chloroplast translation peptide-chain release factor 3	2	13.3956	14.8791	14.3816	43.2681	41.4495	41.2071	8.98662	8.04022	9.19943	5.09316	5.00815	5.77886	5.42479	5.6191	4.33117	14.5753	13.81	14.4762	46.7972	46.0856	40.8196	11.6732	8.1086	11.441	2.3569	2.67237	2.33414	5.48864	5.14801	3.12444	16.3858	16.0385	13.9019	39.4344	37.8145	37.6376	11.3078	10.0438	11.4581	3.79863	2.33294	2.74318	4.86507	6.20391	4.4246	25.4191
Cre01.g006614	Cre01.g006614		NA	0	0	0	0	0	0	0	0	0	0	0	0	0	0	0	0	0	0	0	0	0	0	0	0	0	0	0	0	0	0	0	0	0	0	0	0	0	0	0	0	0	0	0.0296822	0	0	NA
Cre01.g006800	PIGA1	Phosphatidylinositol N-acetylglucosaminyltransferase, catalytic subunit	NA	4.50364	3.37985	2.98779	6.30124	5.31472	6.23574	5.35814	5.46817	4.5439	10.3491	8.75414	8.01722	3.43847	3.30407	4.38576	3.57345	3.49712	3.26991	5.55226	5.488	5.69646	4.49821	4.34479	5.30165	14.3511	13.3344	11.9054	2.86215	2.54027	3.30164	3.57586	3.54094	3.5677	4.28271	3.94597	3.80946	4.18158	4.35391	5.38644	11.9801	15.2021	15.1188	3.23007	3.30317	3.82502	NA
Cre01.g006850	Cre01.g006850		NA	9.0086	11.8312	21.2321	14.0048	21.0532	13.8005	10.1324	12.6923	7.80748	25.0796	24.4177	18.2765	3.68461	6.90145	8.6955	18.1216	14.6886	18.2817	21.7673	13.2563	15.0258	15.189	10.7132	6.27679	26.7586	26.4676	19.4966	2.64463	4.39726	2.84765	16.8327	16.841	17.0957	6.26405	8.22832	6.51409	7.99007	12.1209	5.98104	22.2253	32.0466	28.2292	3.55385	7.00395	2.56623	NA
Cre01.g006900	Cre01.g006900		NA	2.71911	2.44473	2.87833	3.63016	3.98768	4.17904	1.03535	1.03033	1.13995	1.4069	1.42393	1.54724	1.5209	0.751438	0.787371	2.66717	2.9647	3.04763	3.89694	3.80177	3.95549	0.865794	1.17741	1.12106	1.82529	1.39592	1.68241	1.81913	1.40862	1.46145	2.13739	2.40905	3.25342	4.19725	3.37757	3.35776	1.53362	1.51967	1.44814	1.24782	1.57	1.83082	1.10608	1.4742	1.44243	NA
Cre01.g006950	FBA1	Fructose-1,6-bisphosphate aldolase	4	100.81	87.2859	99.3368	164.716	164.883	183.097	116.172	102.589	116.454	14.6262	17.0434	18.378	19.0835	19.7641	19.4717	73.5778	63.7439	64.4017	172.475	179.22	181.841	95.4314	92.7504	105.051	13.4325	15.4352	12.7762	8.81193	11.0746	4.7302	80.122	75.8801	71.5035	117.147	131.156	127.156	88.1565	95.5751	89.5356	14.4943	10.4558	11.7492	9.31399	8.77969	8.24888	28.4957
Cre01.g007000	Cre01.g007000	ABC transporter, half	13	9.5218	7.08091	5.88914	3.43255	4.69438	3.19384	2.59136	2.9364	2.39276	4.87538	4.64165	3.97511	7.81433	7.44686	6.76817	6.87461	4.98807	6.45986	5.66582	5.10868	3.26806	4.38766	3.54233	2.98925	6.45569	5.29004	4.93897	8.60779	7.77951	9.49899	8.10056	7.60808	7.2172	13.3101	11.4284	10.3714	7.76462	7.4613	6.15305	10.6066	9.92661	9.92265	11.6841	10.4996	10.1337	21.1404
Cre01.g007050	CPLD11	Conserved in the Plant Lineage and Diatoms	NA	11.8919	8.63354	8.96179	40.96	42.7471	42.2527	32.4533	30.2386	33.6186	11.4829	10.9324	13.2776	3.6597	4.63565	4.11734	7.64886	7.28579	6.63331	37.8667	37.8487	37.0381	51.4296	53.5353	58.8443	13.5553	12.2748	17.0884	3.94013	4.45866	4.21226	7.75237	7.66398	8.12903	51.6698	50.3584	53.5719	49.5611	56.6101	53.3104	20.9443	18.3684	19.8966	3.88181	4.90163	5.30538	NA
Cre01.g007051	RPL40	Cytosolic 80S ribosomal protein L40, ubiquitin fusion	1	1748.72	1718.05	1814.65	1831.3	1834.88	1913.74	1463.22	1447.44	1414.96	1020.73	1052.89	1057.11	1295.61	1214.48	1203.89	1612.74	1597.59	1539.63	1935.95	1838.61	1896.92	1145.74	1081.76	1179	746.219	737.187	671.027	1112.2	1164.16	1012.52	1644.53	1681.54	1453.78	1600.64	1611.49	1539.27	1026.64	1062.74	981.424	740.893	716.8	740.628	1269.41	1199.11	1190.08	26.882
Cre01.g007100	Cre01.g007100		NA	2.59805	1.47884	1.19352	2.00806	2.10569	1.85625	2.34983	2.56229	2.42154	1.85543	1.54353	1.62715	0.994589	1.29879	1.08811	1.35822	1.31447	0.750644	1.91662	2.06781	2.00297	2.68976	3.26349	2.57163	2.16806	2.28096	2.18172	0.957688	1.05321	0.903505	1.28537	1.45838	1.12549	1.93794	2.13974	2.13974	2.30536	2.39954	2.66046	1.69243	1.76906	2.06619	0.904403	1.18279	0.651238	NA
Cre01.g007150	Cre01.g007150		9	1.70202	1.26218	1.93931	2.25616	2.62731	2.20551	5.10822	5.15158	5.46442	4.45387	5.37117	3.92082	1.84191	1.51194	1.59707	2.25762	2.21399	1.47218	2.44882	2.65662	2.08364	7.3435	6.51554	6.48616	6.21876	7.02934	7.55408	1.08126	0.98141	0.442063	1.5243	1.83757	1.78242	3.05061	3.27265	3.84505	6.06376	4.66068	5.40919	3.32182	3.91998	4.526	0.684387	0.743059	0.471212	22.9186
Cre01.g007200	Cre01.g007200		5	11.8527	9.56569	9.60059	10.5166	11.8132	11.7515	9.18083	9.54889	9.64916	7.30864	9.11543	8.66601	8.95992	7.89842	9.6097	9.159	11.4321	11.1961	12.2825	12.6746	12.6558	9.89352	10.6745	11.3913	8.54742	8.15284	8.78991	10.4706	9.85806	11.1816	9.91918	10.5085	12.1263	13.5991	13.006	14.8953	9.28228	9.95536	10.9527	8.66635	8.36476	8.46069	8.73121	9.72202	10.3056	20.7419
Cre01.g007251	Cre01.g007251		NA	1.66842	1.71741	1.92747	0.0788789	0.0766081	0.0140714	0.0552261	0.0454305	0.0451106	0.313378	0.391566	0.396207	2.93475	2.47106	3.22958	1.39889	1.60372	1.72931	0.0129855	0.0397076	0.0370253	0.175414	0.0333751	0.0520538	0.346524	0.233575	0.373428	2.71736	3.329	3.01146	1.43133	1.21329	1.53188	0.0154353	0.0368155	0.0233163	0.155216	0.136537	0.0811226	0.288538	0.353691	0.199998	3.18764	2.91483	3.02047	NA
Cre01.g007300	Cre01.g007300		10	1.80079	2.62338	3.86974	5.07756	5.10479	4.56269	4.78162	3.949	3.89728	6.90481	7.29686	5.24879	2.3822	2.80481	2.72506	2.93381	2.61345	3.51741	5.30336	6.39271	6.67992	4.36428	4.43607	5.40075	10.7818	9.54196	12.6576	2.15867	2.19423	2.34392	2.98156	2.73957	2.94488	8.09917	7.65323	6.97031	4.27209	5.01238	6.41974	8.05286	8.00124	9.15757	2.46179	2.10143	2.07707	22.2765
Cre01.g007350	MOT42	Predicted protein	10	2.5491	0.645646	0.500659	0.26419	0.192466	0.0942593	3.03276	2.74028	2.64395	39.271	33.9786	26.9399	5.75752	7.56122	13.0161	3.09801	6.8931	2.98744	0.0574872	0.154455	0.217017	0.477371	0.726565	0.0691294	59.9586	55.694	49.3482	3.27396	3.17287	8.15304	2.11433	1.64729	1.13589	0.258489	0.190146	0.154833	1.73234	1.80063	1.4522	45.8786	48.7708	48.9375	4.28955	1.83482	4.82888	20.0148
Cre01.g007400	Cre01.g007400		NA	2.24636	1.45314	1.56419	3.46773	3.36839	3.10555	1.36726	1.48357	2.70082	1.60853	2.75859	2.32221	4.92466	4.19978	4.17902	3.07169	2.38015	3.0453	0.627965	0.680321	0.262186	1.47514	1.41801	1.60776	0.750361	0.878844	1.49868	7.52184	7.30749	8.80882	1.90556	2.03082	2.09836	2.33111	3.0821	1.79432	1.58978	1.58381	2.1546	1.21666	0.805141	1.24482	8.67895	8.23583	8.64094	NA
Cre01.g007450	Cre01.g007450		NA	0.0807185	0	0	0	0.0216526	0.0159063	0	0	0	0	0	0	0	0	0.015583	0	0	0	0	0.0366819	0	0	0	0.0642037	0.0218546	0	0.0226147	0.0829378	0	0	0	0	0	0	0	0	0	0.140231	0	0	0	0	0	0.015103	0.0589784	NA
Cre01.g007500	Cre01.g007500	Sodium:solute symporter	NA	7.64108	4.76499	5.20625	1.51053	1.48581	1.39777	1.38718	0.918876	1.13309	1.38704	1.32007	1.02427	2.68642	2.9213	2.37547	4.70187	4.57484	4.7835	1.60101	1.49592	1.28096	1.82764	1.73564	1.20301	1.24853	1.29677	0.966537	2.86674	2.8294	2.7731	4.45025	4.61807	4.86594	2.02521	1.68975	1.89245	1.09091	0.954885	1.08917	2.03263	1.58566	1.76489	3.13213	3.74595	3.00281	NA
Cre01.g007550	Cre01.g007550	GT90 family protein 1	12	3.14339	3.51747	3.3074	3.63596	2.39002	2.24167	3.34971	3.94159	3.45486	7.25642	6.69696	6.49026	2.52445	2.61509	3.1256	2.96215	3.72571	2.83072	2.78495	2.43182	1.28344	4.23713	4.52905	3.27458	13.2915	11.4864	14.5254	1.88405	1.44302	1.5222	3.36651	2.52103	2.96375	3.00538	3.11039	2.77303	5.42528	5.02719	5.26794	12.6591	11.968	10.1776	1.78875	1.71467	1.94012	17.107
Cre01.g007600	Cre01.g007600		4	40.9386	44.9979	40.3926	100.218	91.4182	88.3291	49.9021	58.1631	59.7474	27.4273	27.1066	29.2612	21.2551	27.1189	22.852	39.9133	36.553	49.6173	91.6712	85.6198	84.408	86.4535	86.6638	105.501	8.08107	9.39095	9.24729	17.9896	18.6318	11.2261	40.1966	38.4666	40.6215	70.0245	72.4749	63.6511	55.4741	56.6411	46.1179	5.0024	4.26364	4.2358	15.5978	18.3068	13.6698	26.2248
Cre01.g007651	Cre01.g007651	RNA pseudouridine synthase	15	3.79109	3.1105	3.43402	0.864989	0.384503	0.66954	1.68298	1.8862	1.5392	3.04976	3.83942	3.51854	10.4312	8.33508	8.19253	3.12063	3.89477	3.63719	2.45005	2.6228	2.95914	1.04339	0.868468	0.705903	2.6257	2.71928	2.52958	8.22664	8.89345	8.14963	2.83401	3.62913	3.61556	1.27379	1.10945	1.16854	1.97489	1.61146	1.34879	1.74361	1.77535	1.69446	7.26578	8.34432	7.88871	25.6308
Cre01.g007700	Cre01.g007700		5	9.23818	10.0281	10.0442	36.4457	42.3768	44.8559	10.5253	12.3867	10.3309	13.9792	14.2353	12.7375	2.71143	1.84306	2.78129	12.0202	14.6767	9.43238	65.9491	69.4533	63.1866	13.0863	12.3701	14.2168	23.8111	23.0556	22.9997	1.35601	1.10944	0.884916	8.82381	9.34578	8.09996	80.1846	84.2864	81.9425	22.5511	24.687	21.2198	22.4752	20.357	18.2712	3.62543	3.68776	3.72813	28.3643
Cre01.g007737	FBT1	Folate/pteridine transporter 1	10	7.25489	8.05238	6.84487	4.47977	4.04428	3.87358	5.32641	4.76111	5.36066	8.03505	8.17658	6.46919	6.06098	6.85166	8.07606	6.39901	7.11959	5.45397	2.79822	2.89634	3.24901	5.31361	5.76821	5.01387	9.79779	8.53633	8.07436	4.73731	5.52698	6.60127	6.1105	6.50663	5.94	8.99311	9.14706	7.63267	8.27125	7.51105	8.74181	13.5921	15.7244	14.9114	6.57662	5.72551	6.55729	21.3398
Cre01.g007774	Cre01.g007774		9	12.4235	10.5137	12.4079	14.7934	13.1722	15.8343	18.314	19.0566	14.6135	11.5553	13.5369	14.5417	11.6252	13.6657	13.2164	13.6254	15.1543	13.025	15.5586	16.9171	17.6814	22.085	19.5597	22.2697	12.7862	13.0641	16.3783	9.84533	11.4186	7.92259	11.4682	13.3877	13.4009	12.8928	11.5768	16.0554	18.8506	15.4708	15.7521	9.8012	8.46905	9.52903	12.0212	10.7892	12.0351	25.8292
Cre01.g007811	Cre01.g007811		10	0.290893	0.200115	0.342799	0.0251235	0.244039	0.14342	1.08576	0.688535	0.815963	8.32484	7.14071	4.85306	0.632348	0.92623	2.11523	0.86148	1.34507	0.723151	0.0437347	0.0734425	0.0471716	0.474926	0.425202	0.210372	12.5914	11.7337	12.6725	0.481543	0.599514	1.01426	0.649595	0.736263	0.554361	0.0196652	0.123992	0.157057	1.20402	1.26115	1.27924	11.1145	12.1532	12.9101	0.70288	0.459619	0.531717	21.5149
Cre01.g007850	NUO18	NADH:ubiquinone oxidoreductase subunit	4	46.6832	40.6649	46.3246	94.5764	87.0557	88.6129	78.7603	74.8051	75.2622	70.4452	70.4517	67.8909	58.1657	53.5712	51.6267	48.0715	49.9641	61.0659	98.8124	101.898	98.3044	92.5409	87.6283	95.0041	66.8699	68.3489	71.5114	79.6394	74.2563	79.418	45.2807	46.6882	44.819	89.5827	81.5841	84.0761	78.6697	69.2919	75.5858	67.6737	66.7592	60.972	80.4561	73.8387	74.1753	26.3003
Cre01.g007901	Cre01.g007901		NA	16.8597	26.2097	29.0992	20.3975	23.66	20.6451	11.8773	11.1416	10.5817	12.4731	13.0908	13.7272	22.8101	23.4752	21.1972	35.0429	37.5164	33.1875	31.7169	29.6893	29.5479	7.02782	6.63121	6.70515	5.26565	5.63391	5.42874	19.6684	23.4648	18.5772	34.9059	37.5643	34.8758	15.0195	16.3029	16.8981	6.98578	7.9994	6.13646	5.74137	5.38556	4.88342	20.8188	22.5741	18.5776	NA
Cre01.g007950	CYP55B1	Cytochrome P450, CYP55 superfamily, CYP55A family	NA	6.1609	2.42781	1.25967	0.305186	0.197827	0.348785	0.457324	0.441923	0.343656	0.159026	0.636219	0.15441	5.54412	2.62043	2.24427	0.792845	1.23592	0.930902	0.255343	0.102908	0.136243	0.430162	0.57307	0.401999	0.325972	0.281718	0.399838	1.2852	2.18656	0.917642	0.802383	0.836124	0.45376	0.227191	0.0670083	0.137547	0.250631	0.126951	0.421655	0.133083	0.260976	0.149927	1.11243	0.751676	0.444092	NA
Cre01.g008000	Cre01.g008000		11	3.40564	2.48858	2.92199	3.71539	2.16538	2.51864	3.042	2.2274	2.70101	3.61894	3.60263	2.94096	2.82254	2.67342	2.07618	3.36528	2.26613	2.64175	3.6785	3.04101	3.40078	3.66642	2.08281	2.33317	4.72122	4.84843	4.97661	1.68824	2.09982	1.7307	3.05923	3.04059	2.74277	3.48981	2.48308	2.35892	3.63932	2.33131	3.84271	4.21842	3.89806	4.78646	2.59863	1.60487	1.69775	22.2987
Cre01.g008051	Cre01.g008051		10	0.429048	1.57763	1.30887	3.33029	2.57126	3.66944	6.51151	5.76729	5.44822	9.82329	9.97124	7.07046	1.51459	1.50545	2.90634	1.48949	2.66755	1.1014	2.7777	2.95293	2.69163	5.86061	6.64334	5.75058	18.2833	16.316	15.5331	1.0119	0.864124	1.2716	1.57628	1.0771	1.22198	4.01326	2.97033	2.8477	7.87777	5.03412	5.98638	15.1786	16.9062	16.2213	1.19753	0.885904	1.77431	21.578
Cre01.g008100	Cre01.g008100		12	14.0555	16.6794	19.7283	17.2465	16.0323	17.671	15.6772	16.5651	15.384	19.0097	18.8307	17.4554	13.0227	14.2169	14.5167	23.0819	22.8999	23.8173	22.1659	19.9605	20.5743	12.5542	10.3463	10.8549	19.8772	19.1477	18.4965	21.061	20.1167	21.8212	22.844	22.3101	24.1073	14.7619	15.8229	16.6884	13.4856	13.1817	12.9366	22.6758	23.3	23.9274	21.3822	22.9219	23.231	19.1586
Cre01.g008150	RPK1	RNA-polymerase-subunit kinase	NA	1.30029	2.2542	3.04138	1.85412	1.53244	1.91636	1.94731	2.19073	1.78079	1.30629	1.98979	1.73007	1.99196	2.10307	2.18273	1.84975	2.21574	2.63471	1.09063	1.55502	1.20467	2.24159	1.12166	1.93232	2.03811	2.18667	2.37151	1.53281	1.53296	1.36313	2.55112	2.23538	2.43122	1.28014	1.46844	0.920919	2.13975	3.40221	1.5967	2.00224	1.49403	2.10609	1.87437	1.74304	1.8994	NA
Cre01.g008200	Cre01.g008200		NA	0.231994	1.18972	0.789795	0.280513	0.467104	0.614796	0.690029	0.411842	0.590215	0.746717	1.03204	0.884974	1.38993	2.19015	1.6123	0.868536	0.923361	0.851363	0.959185	0.843417	0.733599	0.891224	0.339114	0.531299	1.35162	1.33522	1.20161	1.21834	1.39663	1.44668	0.579742	1.06193	1.09229	0.470503	0.59332	0.547997	0.674759	0.589606	0.359396	0.785591	0.795938	0.885009	1.12113	0.909605	1.47777	NA
Cre01.g008250	Cre01.g008250		NA	0	0	0	0	0	0	0.0273688	0	0	0	0	0	0	0	0	0	0	0	0	0	0	0	0	0.0300811	0	0	0	0	0	0	0	0	0	0.0168714	0	0.0673722	0	0	0	0	0	0	0	0	0	NA
Cre01.g008300	Cre01.g008300		NA	0	0	0.0272363	0.3951	0.174506	0.130413	0.105781	0.109412	0.081431	0.0973851	0.0669057	0.167376	0	0.0697184	0.0267709	0.0929848	0.0974006	0	0.625375	1.32318	0.438507	0.199764	0.066281	0.0546562	0.0620148	0.119716	0.282588	0.17583	0.0676882	0.0563278	0.154809	0.0488382	0.0932732	0.47384	0.236468	0.308799	0.232694	0.186583	0.372499	0.093917	0.161231	0.105769	0.0695658	0.194763	0.0230435	NA
Cre01.g008350	Cre01.g008350		NA	3.69723	2.06624	2.79648	0.754135	0.277174	0.479954	0.660634	0.341359	0.477233	1.17391	0.80951	1.24731	1.86434	1.26556	1.04784	3.79776	3.77092	2.80764	1.25956	0.869872	0.803648	0.793263	1.10387	0.526235	1.57826	1.48274	1.07204	4.79696	3.893	4.33575	3.99013	3.83803	4.41801	1.32416	1.24063	1.01933	1.54438	1.72875	1.27367	2.66378	2.06332	2.44572	4.98269	5.51612	5.6862	NA
Cre01.g008450	Cre01.g008450		10	0.804619	0.25879	0.135456	0.059565	0.231435	0.21252	2.29265	2.2446	1.59713	27.2032	24.1563	19.256	3.12643	3.71776	6.85675	1.15611	4.31929	0.673556	0.0777673	0.0870595	0.139798	0.397404	0.428439	0.187035	41.3124	41.3963	42.2943	1.47631	2.03855	4.41632	0.330024	0.538534	0.328581	0.163183	0.293971	0.0930908	1.62017	1.6239	2.10237	40.5582	42.6483	40.3633	2.2616	1.93725	3.1325	23.3483
Cre01.g008500	Cre01.g008500		13	8.03241	3.40718	4.02406	2.53364	2.54896	3.22845	1.93433	1.35475	2.07314	2.96348	2.56437	2.00633	2.85152	3.72616	3.28108	4.29315	3.63851	5.29181	1.2864	1.21675	1.33086	1.77759	1.5059	1.5785	3.65378	3.63466	3.55836	1.99352	2.55702	1.70944	4.23363	3.93066	5.2203	3.75387	4.71391	3.72399	2.24638	2.21892	2.02447	4.00112	3.53655	3.86355	1.76807	1.71671	1.87639	23.2176
Cre01.g008550	Cre01.g008550		10	26.6058	22.7711	24.517	29.0522	27.2375	29.3456	14.5948	14.0387	16.4874	53.8525	48.8601	35.2393	3.04018	3.21161	7.12895	22.2973	25.2442	20.7199	28.4408	28.4427	29.7254	20.0322	18.7569	20.1642	87.0993	85.508	70.1353	1.91834	2.05345	5.46643	19.8255	20.8855	19.6376	29.1464	30.7683	30.4832	17.6349	19.2511	18.7296	87.3868	84.8713	84.655	1.7215	1.74905	3.02074	24.3238
Cre01.g008600	Cre01.g008600		6	1.55802	1.91047	1.65024	2.26352	2.45076	2.71598	2.23916	2.12926	2.36301	0.996447	1.01996	1.12012	1.04438	0.932497	0.676743	1.62301	1.3972	1.79827	2.79837	2.99225	2.81525	3.25454	2.81835	2.62581	0.828737	1.0088	1.49537	0.438328	0.606589	0.268635	1.83725	1.38439	1.55319	2.11029	2.30064	2.54612	2.72639	2.86993	2.55266	0.423953	0.535767	0.573127	0.508993	0.605661	0.58252	20.2897
Cre01.g008650	CDK1	Cyclin-dependent kinase	NA	0.401043	0.357403	0.229738	0.268436	0.386914	0.222443	0.152028	0.171394	0.20275	0.258167	0.236443	0.142846	1.35553	1.40017	1.1226	0.240899	0.199524	0.14836	0.211034	0.248062	0.243876	0.337026	0.227167	0.265875	0.176888	0.197159	0.200061	2.7185	2.39802	1.56639	0.437125	0.36175	0.286604	0.25756	0.24217	0.216528	0.347689	0.277293	0.355733	0.26029	0.355076	0.286856	3.46084	2.75759	2.21584	NA
Cre01.g008700	Cre01.g008700		NA	1.35645	3.46502	2.64365	0.892158	0.709038	1.08032	0.69372	1.04964	0.551331	1.64869	1.29185	1.25163	3.58486	3.742	3.70633	1.74911	2.07035	2.3901	1.03537	0.679644	1.21826	0.871805	0.457552	0.547077	1.23293	0.855744	1.40867	5.27116	4.49892	4.8275	2.34671	2.56227	2.84234	1.46014	0.956222	1.18305	0.92795	1.4273	0.71957	1.64298	1.87074	1.8111	5.45659	5.42217	5.21891	NA
Cre01.g008750	Cre01.g008750		NA	0	0.0342041	0.0358063	0	0	0	0.143535	0.0179798	0.0356775	0	0.161224	0.0628408	0.13049	0.152759	0.211166	0.0458409	0.0640238	0.0323722	0.0960875	0	0	0.131314	0.0599586	0.0824025	0.157077	0.11804	0.220584	0.0468296	0	0.0183362	0.0145397	0.0736322	0.0306554	0	0.0544836	0	0.0285978	0	0	0.216069	0.0907941	0.191253	0.0314648	0.11202	0.10603	NA
Cre01.g008800	Cre01.g008800		16	0.668948	1.57779	1.50155	0.396171	0.360771	0.282697	1.95624	2.13002	1.64576	1.09055	1.22927	1.31762	2.11285	1.53744	1.56812	1.10535	1.25853	1.03512	0.43103	0.593516	0.604374	1.04627	0.88003	1.29583	0.99982	0.852506	1.26582	1.24375	0.870735	0.845828	1.17373	1.06529	1.26947	0.658959	0.468439	0.54176	1.10645	0.707188	0.988552	0.760469	0.46007	0.546835	1.81429	1.2415	1.14336	18.0571
Cre01.g008850	Cre01.g008850	Histone-lysine N-methyltransferase	9	4.56717	6.22204	4.4231	8.27625	8.06522	7.2196	17.8145	16.2823	16.8494	9.32844	10.1278	10.4252	4.15763	4.60222	4.07131	3.91011	3.07954	3.52046	6.05871	6.91615	4.96826	18.3217	17.931	19.8309	8.95969	8.88606	10.1257	3.64551	3.04512	2.1148	3.61888	4.04975	3.12095	7.7707	9.15916	7.99513	12.7091	13.1109	12.328	6.43778	5.09494	5.20751	3.48784	2.80945	3.09839	24.0991
Cre01.g008891	Cre01.g008891		4	1.34387	0.535779	1.28955	3.84363	2.11388	2.68407	2.59245	2.06473	2.70386	1.68103	1.69701	1.06541	0.64126	0.675625	0.454003	1.0304	0.926264	1.01418	2.49863	1.99435	1.66889	3.00488	3.92128	3.81418	1.53839	1.53485	2.19002	0.497733	1.0386	0.101372	0.900473	0.576155	0.863553	1.68129	2.04065	1.76272	3.32609	2.68651	2.824	1.70655	1.50587	1.12143	0.666823	0.459949	0.51095	22.4148
Cre01.g008900	Cre01.g008900		NA	0	0	0.0910705	0	0	0	0	0	0	0	0	0	0	0	0	0	0	0	0	0	0	0	0	0	0	0	0	0	0	0	0	0	0	0	0	0	0	0	0	0	0	0	0	0	0	NA
Cre01.g008950	Cre01.g008950		NA	20.5324	13.4306	12.1583	2.85035	3.0379	2.27646	7.32225	7.36622	7.42113	34.493	30.5559	24.8858	15.6766	18.4124	23.221	13.7086	16.2254	19.9926	1.41194	2.37907	1.54001	7.18472	5.75957	4.23345	46.8687	39.8434	37.2686	16.7474	15.1404	21.5967	13.8319	11.9054	14.9961	2.5217	4.80383	3.04231	7.14653	4.14449	7.14593	48.3317	49.26	51.7045	15.049	14.4358	16.5195	NA
Cre01.g009000	Cre01.g009000		NA	1.21481	5.29382	6.26933	5.75858	5.52697	5.87746	5.76623	4.92744	5.90198	2.19978	3.54895	3.521	3.40981	2.61239	3.06732	8.35207	6.58865	12.9396	3.73973	4.35456	4.05825	2.28118	1.8595	4.02512	1.7169	2.0364	2.56235	2.60864	3.39977	2.38137	6.24923	9.60447	6.37068	3.1022	3.07274	4.74557	3.76469	2.72012	3.04959	2.28821	1.60182	2.21519	2.85823	2.28698	3.37295	NA
Cre01.g009050	Cre01.g009050		NA	0	0	0.125985	0	0	0.0795694	0	0	0	0	0	0	0	0	0	0.0721434	0	0	0	0.0651919	0	0	0	0	0	0.12385	0	0	0	0	0	0	0	0	0	0	0	0	0	0	0	0	0	0	0	NA
Cre01.g009101	Cre01.g009101		NA	32.8799	49.7326	46.9933	15.5173	16.2891	18.3284	0.230636	0.173408	0.395687	0.138912	0	0.0660925	0.15388	0.0883978	0.271545	9.31156	12.6828	14.3654	14.3012	13.9813	13.6219	0.310643	0.210198	0.346703	0.0147501	0.06897	0.0457883	0.0602202	0.11699	0.0723185	11.5693	16.7291	25.7355	9.74378	11.4975	12.5727	0.118015	0.039429	0.107909	0.0609597	0.0437845	0.0228579	0.0621403	0.0210385	0.0598285	NA
Cre01.g009150	Cre01.g009150		13	4.13685	4.94283	6.50003	4.908	5.37018	6.88366	8.72355	7.55858	10.5246	15.3285	13.0234	11.1375	14.961	14.5222	10.2634	9.48958	10.5784	10.0134	4.95931	9.96042	8.20892	10.7888	13.2702	9.17123	15.3018	11.1629	10.7313	25.8857	27.7384	22.6392	11.264	9.74359	12.6688	11.1276	10.7655	11.4175	19.3999	17.6259	28.1371	21.3188	26.9642	19.5306	16.1438	14.487	15.4489	21.0143
Cre01.g009200	POB29	Proteome of basal body 29	15	2.22601	2.77432	3.40393	0.625251	0.920393	0.52915	0.27819	0.689975	0.840163	3.71269	5.16433	5.32724	6.60085	7.99378	6.90088	2.31887	2.99598	3.41627	0.430293	0.433537	0.502783	0.600365	0.557767	0.488677	2.66156	3.1034	1.68079	11.1023	8.66658	21.6564	3.26317	2.82563	3.52832	1.06414	0.677736	0.611644	1.04053	1.17663	1.16802	7.79882	6.12377	7.23976	9.34119	9.15577	7.42438	21.769
Cre01.g009250	TOP2	DNA topoisomerase II	10	0.641362	0.424698	0.413416	0.330324	0.356532	0.304635	3.54271	3.71199	3.44904	95.5819	75.039	55.1579	7.19451	9.47346	17.1407	4.15048	12.006	2.2641	0.262459	0.149472	0.472126	0.839829	1.16013	0.0959512	167.635	153.726	169.97	3.59415	3.94692	9.50965	1.49853	1.68586	1.10583	0.198198	0.686787	0.293733	1.35092	0.873639	1.23605	144.995	150.378	141.36	6.29876	3.82129	8.87321	24.3097
Cre01.g009300	Cre01.g009300		12	14.5312	14.0645	14.0888	9.51175	11.5175	11.5627	10.6593	10.0096	9.31328	14.7998	15.0216	12.8713	6.00624	5.94015	5.32507	12.6955	13.6312	13.1615	10.4951	10.5049	10.0729	14.7827	14.1744	16.3832	17.9011	16.1587	15.3404	8.61796	9.83285	9.29014	13.9164	15.0474	14.2453	13.1104	13.1194	13.742	11.3068	11.4742	11.4065	17.4219	18.1776	18.2208	9.55792	9.27901	8.85243	24.7249
Cre01.g009325	Cre01.g009325		NA	0	0	0	0	0	0	0.895045	1.19825	1.00114	0.561334	0.61692	0.727385	0	0	0.0550005	0.0267985	0.140356	0	0	0.0215786	0	0.875089	0.595849	0.635843	2.2825	1.5411	1.58812	0.0273765	0	0.0964739	0	0	0	0	0.0303599	0	1.55586	0.896232	1.67768	1.8947	1.16772	1.09773	0	0	0.0796947	NA
Cre01.g009350	AIH2	Agmatine iminohydrolase	5	0	0	0.120206	0.196539	0.343524	0.229264	0.725609	0.69726	0.430395	0.343902	0.38802	0.230092	0	0.0254232	0.0320147	0.0976666	0.0532774	0.0269381	0.0914724	0.579898	0.258314	0.874159	1.04433	0.438085	0.2414	0.383059	0.391631	0.0325232	0.0493673	0.0382036	0.0793568	0	0.153061	0.47777	1.09542	0.430026	1.36491	1.5558	0.795154	0.596309	0.60332	0.40499	0.121502	0.106535	0.0252089	NA
Cre01.g009400	Cre01.g009400	Sodium:solute symporter	NA	0	0	0	0	0	0	0.0274528	0.0558037	0.0867229	0	0.0141434	0	0	0	0	0	0.0165591	0	0	0.011884	0.0688161	0	0	0.0170499	0.0464301	0.0135688	0.108087	0.0150631	0	0	0	0.0284213	0	0	0	0.0190934	0.0147598	0.0986255	0.0442903	0	0.0313106	0.0179875	0	0	0	NA
Cre01.g009450	Cre01.g009450	DnaJ-like protein	1	1.58608	1.56904	2.06733	2.20421	1.88704	1.5462	1.21092	1.05231	0.620789	1.16447	0.788268	0.73558	1.33021	1.66729	1.22476	1.88531	1.74698	1.68983	0.845451	1.63812	2.10436	1.57857	0.347746	0.495295	0.514672	0.663873	0.58765	0.962989	1.92375	1.16018	1.95493	2.32946	1.57597	1.40365	1.41358	1.7808	0.943595	1.42269	1.08083	0.830042	1.12502	0.742568	1.94109	1.72132	1.65324	21.3625
Cre01.g009500	CDPK5	Calcium/calmodulin-dependent protein kinase	1	3.53469	5.59315	5.16091	2.0736	2.19884	1.99755	0.408399	0.697208	0.574272	0.58544	0.439666	0.413794	0.721346	1.14	0.888365	3.20859	3.02135	3.48169	1.47396	1.05066	1.80068	0.307446	0.555676	0.530556	0.681344	0.393437	0.467183	0.890829	0.694478	1.07325	3.36158	4.24516	4.59791	2.15059	1.62036	1.55284	0.839317	0.807599	0.849865	1.25339	0.775005	0.725088	0.840267	1.04205	1.10823	21.0941
Cre01.g009550	Cre01.g009550	N-acetyltransferase	4	3.18802	3.22562	3.73422	6.54914	5.47282	6.12559	4.08362	4.5586	4.01037	3.55812	3.69795	3.2966	2.82494	3.77798	3.27492	3.75974	4.45824	3.96246	4.80135	5.5534	4.34774	4.13292	6.16588	4.50778	3.57352	3.84958	4.27767	3.19755	2.92671	2.47348	4.86699	4.69046	3.59911	3.67125	3.37286	3.3426	3.24753	3.59973	3.36248	3.75898	3.42109	3.60473	4.93219	3.65786	3.61362	22.4675
Cre01.g009575	Cre01.g009575		NA	0	0.139723	0.041791	0.0413483	0.120491	0.03934	0.111684	0.0524624	0.0728711	0.0560346	0.0256597	0.0733439	0.118455	0.231778	0.174576	0.133757	0.186812	0.0850114	0.0479856	0.104753	0.15527	0.0306532	0.0816456	0.105796	0.0654761	0.0535776	0.0474261	0.0546567	0.302928	0.22471	0.169699	0.128909	0.196785	0.0323649	0.136044	0.0969314	0.107112	0.0835011	0.159497	0.108078	0.0618154	0.0811705	0.156076	0.177436	0.109498	NA
Cre01.g009650	BUG25	basal body protein	NA	7.22325	6.44616	8.2228	5.26989	5.34617	7.62633	7.55778	7.03947	9.58821	9.68632	9.50546	8.7275	11.9881	12.0492	13.0637	10.2603	12.6585	9.62813	4.37253	5.93158	4.36937	7.21573	8.64841	6.10038	9.35311	8.18469	7.86232	15.5841	17.2656	15.6772	11.173	8.94413	11.6506	6.40908	6.02611	6.38869	9.28976	7.84321	12.4106	10.8057	12.5908	11.4934	10.3589	11.755	11.2133	NA
Cre01.g009700	Cre01.g009700	Phosphoprotein phosphatase 2C-related	12	4.5108	0.945512	2.35555	3.08441	2.05426	4.64282	1.72371	3.52525	2.85994	14.148	11.5961	9.63792	7.50001	4.78097	7.70392	1.41493	2.73842	1.85722	2.7102	2.34451	4.1446	2.85985	3.74789	2.3838	16.7176	19.7141	12.7937	7.90151	7.69293	12.4998	1.17492	1.3102	2.33482	3.04523	4.41407	5.13233	4.05084	4.38532	0.756049	21.1333	16.5042	20.8569	8.58107	6.96232	9.12968	24.6465
Cre01.g009731	Cre01.g009731		NA	0.771543	0.2227	0.431294	0.215285	0.59748	0.263351	1.36028	0.936522	0.964017	0.33343	0.572574	0.654641	0.0660807	0.14919	0.114573	0.228824	0.15632	0.379391	0.200767	0.125863	0.144363	1.21409	1.04105	0.997942	0.978895	1.11868	1.4211	0.0609808	0.019313	0.0358157	0.302934	0.316412	0.239513	0.240731	0.227678	0.252343	1.20501	1.41075	1.24566	0.472285	0.492627	0.486772	0.0102432	0	0.0295864	NA
Cre01.g009765	Cre01.g009765		NA	0	0.0314448	0.0329178	0	0	0.00990591	0.0195491	0	0.0109331	0.00940644	0	0	0.124406	0.121711	0.10785	0.0655555	0.117718	0.119043	0	0	0.108713	0	0	0.0101009	0.00659495	0	0	0.0478354	0.0454494	0.16857	0.044556	0.0812306	0.075153	0	0	0.0452448	0	0	0	0.0567538	0	0.0319681	0.0771372	0.107887	0.102118	NA
Cre01.g009800	FAP289	Flagellar Associated Protein 289	15	18.9612	10.5576	11.7355	2.2821	2.24264	2.64623	1.04875	1.17174	1.77156	3.08536	2.79836	3.64321	15.865	14.9654	17.145	9.35096	10.7082	10.4707	1.68286	0.806125	0.833163	0.634508	0.732636	0.358	1.62618	2.58737	1.07183	14.3454	12.3072	18.6949	9.95782	12.0555	13.6997	2.30915	2.71674	3.33263	1.02635	0.638179	0.953659	6.08934	5.89757	6.17755	12.3146	11.8293	13.938	20.4881
Cre01.g009850	Cre01.g009850		15	8.68112	8.71772	9.22391	1.40119	1.82668	2.36807	1.00842	1.47619	1.9217	2.31114	2.70017	3.56139	10.1332	9.17009	10.646	6.41734	6.44722	9.62805	1.60472	1.56292	1.52313	0.615049	1.12334	1.02922	1.63783	1.98625	1.33224	9.54119	9.3663	10.678	7.64993	8.44941	9.60801	2.6409	1.74399	2.21866	1.33728	0.909531	1.3548	4.15647	4.00449	4.27748	7.73312	8.98187	9.48807	22.6205
Cre01.g009900	Cre01.g009900	Chloroplast DnaJ-like protein 3	5	78.1745	64.2072	69.8768	57.7569	55.2952	58.2046	55.5885	55.6093	61.2744	35.3126	33.9707	36.7531	8.93605	9.20997	9.62121	72.8603	64.5521	66.4794	33.5208	33.7905	31.4482	57.9974	62.0055	75.4276	36.0445	32.8761	45.0633	16.5944	17.7907	17.7456	85.719	73.7402	82.7699	58.5887	54.3597	57.1976	68.4965	71.3665	68.0119	52.7496	49.7998	53.1265	15.4083	21.488	16.409	23.604
Cre01.g009950	NEP1	NEP1-like protein	14	25.379	22.6088	25.6761	8.94109	12.545	10.0934	9.55153	9.5077	9.11151	17.9831	19.4264	19.5792	31.2366	32.646	29.2439	27.4975	24.3017	28.2712	27.189	26.1147	30.8218	4.10291	3.24244	3.10548	10.9442	13.2403	10.7849	31.2585	29.9646	29.8418	29.4192	24.4805	26.6262	14.6636	12.8023	13.0494	11.9994	8.19923	11.5786	13.3856	15.5972	15.1754	28.7392	29.3174	28.9407	23.6238
Cre01.g010000	Cre01.g010000	Mitogen-Activated Protein Kinase	12	13.2988	16.5299	16.7601	10.4807	9.48321	9.88631	12.8215	13.225	13.2839	25.9503	25.5486	23.8943	20.4919	22.4955	22.5442	19.5296	21.503	18.4488	7.12293	6.65202	7.81747	10.8558	11.0252	11.0198	32.1746	30.6948	29.4289	23.106	24.9963	25.3581	17.6329	15.7332	20.5219	12.6145	11.6619	9.36787	13.1567	13.451	15.1192	29.248	34.1736	34.3234	23.2873	24.4902	22.9964	25.4437
Cre01.g010050	Cre01.g010050		16	6.18985	5.28539	5.69502	4.59653	4.63939	4.26526	4.10084	3.78375	4.02108	4.61997	4.72461	4.85141	6.17355	6.21462	5.62565	5.68946	5.27087	5.42417	5.61991	5.22834	4.31785	3.61101	4.65837	5.02172	4.63396	5.36358	4.93658	8.1922	8.21774	8.18228	5.74139	5.83356	4.85614	3.53294	3.33809	4.48494	3.16794	5.02089	3.33459	4.95567	4.75577	5.39558	7.28574	6.64747	6.97665	18.4707
Cre01.g010100	Cre01.g010100	N-acetyltransferase	13	10.6723	5.70453	4.71038	7.91639	7.21559	4.63829	8.38477	6.84939	6.96219	5.71443	6.24201	6.73663	9.68837	9.13133	6.29691	6.74631	6.37515	5.12747	6.48859	4.89712	3.19751	9.88763	7.87658	4.40811	6.21324	5.26927	4.87787	17.0614	12.4516	11.9047	6.49309	6.67276	5.56824	8.59048	8.29554	5.36013	9.79696	9.13598	7.98829	7.72271	7.21404	5.2061	13.9594	14.9199	14.1426	19.7219
Cre01.g010150	Cre01.g010150		NA	2.33311	0.899388	0.95694	1.36443	1.142	1.10152	1.82723	1.96188	1.87882	1.3573	1.70249	1.44061	1.25402	1.51332	1.63175	0.903629	0.84326	0.982918	0.774701	0.811318	0.764105	2.26075	1.28957	1.49439	1.33762	1.55038	1.91858	1.42997	1.3636	1.01695	0.881502	0.860697	0.851731	1.10483	0.78867	1.10616	1.16599	1.70904	1.32568	0.946456	1.17439	1.26811	1.45645	1.49838	1.29776	NA
Cre01.g010201	Cre01.g010201		NA	2.24278	2.41302	2.57101	3.86385	2.78281	3.86555	5.62861	5.34124	5.15919	3.15617	3.44669	3.32517	4.07277	3.67171	3.52508	2.43099	2.25018	2.15773	2.6929	3.57674	2.73776	4.17409	5.69404	5.44074	4.35935	4.22502	4.47873	3.90837	3.46217	3.52393	2.21291	1.86628	1.88305	2.97663	2.97524	3.32614	4.73148	3.7412	3.9717	2.4038	3.50626	2.90349	3.80259	3.108	3.8407	NA
Cre01.g010250	Cre01.g010250	Phosphoprotein phosphatase 2C-related	12	0.0411694	0.569517	1.01299	0.97392	0.20528	0.477244	0.708085	0.541457	0.423948	4.85317	5.3558	3.73361	1.4481	1.69541	1.70139	0.474965	1.19997	0.641479	0.0371386	0.109415	0.210993	0.582877	0.80026	0.339494	7.60979	8.21425	10.104	0.0744551	0.209047	0.477207	0.899065	0.53695	0.340065	0.732641	0.461794	0.409463	0.656902	0.680337	1.08348	7.01398	5.79513	6.91355	0.249235	0.355232	0.360286	23.155
Cre01.g010296	Cre01.g010296		NA	0	0	1.95592	0	3.75954	0	0.87118	2.94645	0.974443	69.935	73.6577	56.9825	6.33602	10.0134	24.0311	3.33875	12.2406	6.18917	0	0.754259	1.21117	0	0	0	183.563	114.442	148.788	9.3796	6.48127	24.0388	0	0.356333	0	0	0	0	0	0.494607	0	145.849	176.067	171.904	5.15629	6.11909	15.7208	NA
Cre01.g010300	Cre01.g010300		NA	0	0	0.0318408	0.168019	0.122404	0.0599468	1.67349	2.71806	1.55459	5.6355	5.39589	4.91755	0.515726	0.89655	2.06557	0.298937	1.13866	0.431805	0.0365606	0	0.157735	1.49459	1.56392	0.3224	12.551	10.9163	13.5033	0.360909	0.342907	1.27183	0.258589	0.288101	0.436165	0.0328787	0.034551	0.164117	2.72031	1.12698	2.38183	10.0736	11.438	12.1215	1.1192	0.739988	1.07757	NA
Cre01.g010350	LIPB1	Lipoate protein ligase B	NA	10.4315	8.73961	8.33654	10.5782	9.55097	8.54592	10.8877	8.8689	8.23615	7.3572	7.72135	8.00973	8.06729	9.76552	8.33292	8.83372	7.92682	10.2516	8.72049	9.23576	9.71202	11.9693	10.4888	9.88461	8.34555	9.08288	9.73507	8.59306	8.83749	8.53819	7.48757	8.83314	9.98009	9.70254	9.19943	11.4341	10.9852	11.6155	8.60133	7.30835	7.70318	6.6209	11.2059	9.88291	9.56364	NA
Cre01.g010400	FAP380	Flagellar Associated Membrane Protein 380	4	343.269	287.961	279.312	386.866	398.257	350.754	340.503	358.611	341.76	341.55	330.815	311.223	234.932	244.946	191.032	310.903	289.297	330.892	468.443	531.956	492.794	263.682	256.164	260.302	173.92	197.622	175.957	301.19	320.821	284.743	215.28	212.723	205.655	301.478	340.523	293.859	230.646	221.411	204.643	124.666	114.7	118.665	210.074	208.032	218.678	26.1906
Cre01.g010450	Cre01.g010450		12	2.40043	2.79225	2.92304	24.8781	24.7092	22.8561	15.7493	16.2876	12.5427	38.7716	38.3653	32.7989	6.10897	6.71794	11.6313	2.37409	3.79348	1.19348	29.2325	30.8346	29.4277	11.4793	8.84108	8.67894	28.5398	34.3982	13.1761	16.155	12.3809	47.224	2.45047	2.09414	2.05855	24.7307	30.6952	28.237	11.0364	11.3041	11.4438	57.0211	52.2025	57.6441	16.4475	12.8953	14.5193	24.0784
Cre01.g010500	Cre01.g010500		NA	28.0849	38.9923	48.5412	171.733	149.85	124.621	113.999	109.686	114.321	41.4181	36.1266	34.8508	0.893435	4.70657	4.33741	28.2476	19.726	12.9662	144.408	192.294	213.14	166.09	171.8	180.117	35.886	24.2017	32.8486	3.84758	5.4835	5.64948	43.0057	19.9641	34.9467	194.798	185.552	200.157	115.931	132.257	143.998	19.9716	30.7715	31.0701	2.90833	8.87499	1.86676	NA
Cre01.g010550	Cre01.g010550	Haloalkane dehalogenase-like hydrolase	8	0.0930444	0.663357	0.511686	1.13307	0.60885	0.533284	1.69303	1.41316	2.05759	0.718755	0.837803	0.808216	0.0591984	0.109149	0.0898106	0.405528	0.4738	0.528698	0.272783	0.169132	0.0452646	1.76929	2.01967	2.10279	0.664243	0.589054	0.770281	0.0796682	0.121111	0.0935826	0.430397	0.601275	0.641469	1.00012	0.872517	0.452122	1.65495	2.23255	1.72969	0.929462	0.818649	0.922857	0.256939	0.196017	0.108229	23.1027
Cre01.g010650	Cre01.g010650		9	0.287394	0.465061	0.444511	0.921491	0.623854	0.577848	0.949086	0.99912	0.949098	0.649624	0.618066	0.643913	0.394272	0.349178	0.305146	0.620271	0.479411	0.52946	0.324064	0.538737	0.515558	1.23174	1.48875	1.20813	0.928592	0.801198	1.07068	0.332205	0.298099	0.122849	0.487066	0.44689	0.41681	0.663	0.574222	0.574604	0.964488	1.11171	1.05021	0.638654	0.423426	0.513913	0.334812	0.353181	0.328325	23.6602
Cre01.g010700	SYP2	Endosomal Qa-SNARE protein, Syntaxin7/Syx7/Pep12/Syp2-family (Qa.III.b)	13	7.12816	11.3676	12.2501	8.40345	10.5846	7.05079	11.0373	7.59246	10.7413	8.9479	9.11188	7.27287	8.33345	8.95922	7.77487	11.9491	12.8294	13.1637	7.39467	6.53261	5.37498	12.8333	11.7195	12.7563	9.38702	9.79378	9.44091	10.5589	12.9897	12.3314	13.3597	12.0342	13.0649	17.0586	13.3688	10.752	12.1404	16.6241	12.2894	10.2585	11.1234	12.7125	14.6401	16.2683	14.1547	25.4293
Cre01.g010750	Cre01.g010750	RegA/Rls-like protein	8	3.17082	5.08719	5.62169	5.46328	4.26944	5.09637	7.48982	7.81647	7.78744	6.26373	6.01507	5.87721	7.00936	7.2272	7.06928	4.43705	4.09073	4.74733	2.68111	3.858	3.47057	7.66786	6.77492	6.38746	4.05789	4.46766	4.60214	6.67718	6.44969	5.22987	5.08296	5.14311	5.43934	4.72658	5.27144	4.04474	7.58298	7.22887	6.62014	3.00606	4.37752	4.65622	6.23891	7.29312	7.69253	22.1357
Cre01.g010800	Cre01.g010800		5	2.46898	2.03538	2.05725	2.113	2.8245	2.43457	2.69657	1.87421	2.22555	1.83895	1.97293	2.51704	1.28525	1.5422	0.88105	2.2199	2.06257	1.78023	2.68277	2.96933	3.58515	1.5305	2.95282	2.71894	1.61159	1.89466	1.639	1.06342	1.2295	2.06186	2.04071	2.39327	1.83678	3.06507	3.52392	4.30206	2.71173	2.33209	2.06385	3.14609	3.34108	2.75424	0.903901	1.11646	1.21838	20.726
Cre01.g010816	Cre01.g010816		10	0	0.641423	0.116777	0.346621	0.0374102	0.0549642	1.61241	1.26073	1.13448	12.2392	11.0898	8.07488	1.15851	1.94298	3.52952	0.573097	1.82704	0.290338	0	0.0900652	0.108468	0.77084	0.619204	0.214986	20.0335	18.2643	18.5526	0.789096	0.725551	3.37875	0.118548	0.336197	0.124973	0	0.0284461	0	1.19722	2.33329	1.58219	21.5682	20.8512	22.0579	0.795288	0.965532	1.8031	22.3276
Cre01.g010832	Cre01.g010832		NA	14.9058	17.0632	16.8301	4.4405	3.82396	6.41709	7.25686	6.05069	12.3024	3.36282	3.46194	6.11591	19.7003	18.3425	35.587	4.27311	5.62666	4.0661	0.665815	0.75264	0.47292	2.80085	1.75254	1.65344	0.248173	0.186497	0.357682	16.2896	18.4413	3.59228	6.05308	5.61894	8.77857	0.321323	0.736641	0.597754	0.821642	1.11419	1.80284	0.219455	0.167357	0.233493	9.14706	4.33611	6.49738	NA
Cre01.g010848	Cre01.g010848		2	9.81799	12.1186	11.0286	47.039	48.6393	44.1385	11.271	9.13927	9.87661	7.71127	7.20087	8.26464	6.16439	5.1092	4.92127	12.2714	10.1926	11.0719	57.6067	56.2797	46.5479	17.2194	16.1252	20.3967	6.59333	6.31956	6.88827	6.07631	5.10062	3.36089	14.4791	13.5797	12.9756	46.5305	47.4654	45.4409	20.7521	17.227	18.6183	7.64079	6.09059	6.66937	6.59964	7.89242	6.72621	25.6611
Cre01.g010864	Cre01.g010864	Homolog to bacterial PrfB peptide chain release factor	2	8.61425	6.04053	4.92454	13.5826	10.5585	13.4845	4.2027	3.82194	3.9862	1.78651	1.63679	2.59078	0.249067	0.196706	0.106205	4.98544	3.95304	3.94348	18.4498	15.7776	19.0372	4.56855	2.7452	3.91984	0.795035	0.981763	0.894735	0.0942109	0.191017	0.432946	5.4866	4.78994	4.76899	11.8324	11.5136	11.6867	4.74076	4.01779	3.85861	0.79568	0.747212	0.522692	0.116486	0.446629	0.227624	23.506
Cre01.g010880	Cre01.g010880		12	2.92855	2.85963	2.889	1.43137	1.44061	1.83356	1.444	1.35223	1.35466	6.99947	6.18574	4.35904	4.6158	4.10468	5.01109	3.01246	2.92178	2.6592	1.02069	1.29052	1.01995	1.49579	1.02155	1.29965	7.64355	8.24555	5.84076	3.41937	3.62785	4.87345	2.88769	2.89252	3.06657	1.48487	1.94335	1.85966	1.35137	0.925378	1.4269	8.4631	9.55758	9.94038	3.65298	3.36523	4.19174	22.1822
Cre01.g010900	GAPA1	Glyceraldehyde-3-Phosphate Dehydrogenase A	4	2117.18	1649.16	1674.57	5808.69	5720.84	5908.55	3421.28	3423.76	3774.3	1052.54	1057.95	1021.36	817.957	713.088	764.141	1232.55	1088.38	1167.17	5323.51	5452.24	5423.06	3344.89	3260.06	3857.47	503.389	463.276	355.607	268.814	277.904	128.156	986.366	992.202	927.935	3953.74	4162.22	3994.3	2396.74	2420.1	2295.89	611.521	515.767	539.078	241.716	183.429	168.323	32.3918
Cre01.g010950	Cre01.g010950		NA	1.93596	2.89475	3.6756	2.64484	2.74626	3.66611	1.85781	1.81674	2.06654	1.54494	1.71679	2.07071	2.49146	2.1629	2.04988	2.5864	2.78133	2.84389	3.26785	3.48355	2.72555	2.46781	2.72699	2.49262	1.63916	1.6629	1.80074	2.1901	1.81359	1.94716	2.62948	2.5969	2.91995	3.16482	2.9382	3.06448	2.57913	2.39431	2.33948	2.16535	2.1231	1.62252	2.05541	2.35852	2.68083	NA
Cre01.g011000	RPL6	Cytosolic 80S ribosomal protein L6	1	1574.12	1550.02	1604.1	1682.13	1641.69	1722.88	1268.95	1272.2	1260.24	887.005	972.176	943.851	1222.85	1166	1148.12	1458.44	1529.19	1398.35	1727.22	1719.74	1679.96	1029.31	982.548	1090	632.227	606.52	571.273	1028.95	1052.14	939.969	1434.52	1495.57	1329.21	1395.21	1362.66	1336.06	902.553	872.475	838.024	608.903	600.031	600.277	1079.79	1106.53	1085.18	30.6217
Cre01.g011100	Cre01.g011100	Terpenoid cylase	6	9.04847	6.61891	7.19652	13.2518	10.9787	12.3723	14.13	14.9043	13.4262	5.03844	4.46449	4.00346	0.579994	0.577126	0.50843	7.92369	7.77173	7.60761	12.6222	14.9678	13.8233	21.1413	22.6294	20.2625	7.9774	8.81833	7.77475	0.416292	0.332955	0.230915	8.92014	8.05467	8.83539	14.3722	15.0643	14.5437	17.1208	18.6065	15.5802	4.14767	3.90323	4.67556	0.466724	0.603136	0.421951	24.3389
Cre01.g011150	Cre01.g011150		NA	0	0.0145838	0	0	0	0	0	0	0	0	0	0	0	0	0	0	0	0	0	0	0	0	0	0	0	0	0.0105258	0	0	0	0	0	0	0	0	0	0	0	0	0	0	0	0	0	0	NA
Cre01.g011200	Cre01.g011200		7	9.66142	10.19	6.71331	10.9616	11.9509	12.6448	10.9863	9.21664	10.4699	13.5694	12.8759	12.3767	8.88384	7.21096	8.76286	8.0515	6.92462	7.94811	14.4839	12.672	15.0478	10.3791	9.78936	10.732	12.6683	11.0059	12.6512	9.92853	8.06632	8.0884	8.16501	7.42509	7.33468	12.5905	9.72961	14.1135	9.46361	9.55384	9.82131	11.639	11.7907	11.6917	8.41587	8.7491	7.8501	22.6806
Cre01.g011250	Cre01.g011250		12	0	0	0.0720792	0.0869541	0	0	0	0.0241293	0.02394	2.53427	3.16682	2.277	0.505902	0.41001	0.921012	0.143545	0.386645	0.0868882	0	0.0185305	0.119023	0	0.0268212	0.0221166	4.17078	5.03392	2.86676	0.586565	0.5175	1.03352	0.0195126	0.0592895	0.0617101	0.0248095	0	0.0247678	0.150169	0	0	5.73723	4.79266	5.31997	0.8023	0.279189	0.935073	22.2996
Cre01.g011300	SCLP50	Serine carboxypeptidase	13	3.90096	6.38509	5.41604	5.29768	4.29955	3.58131	6.47213	7.56187	6.92339	13.5085	15.8757	10.5346	5.19923	4.17039	4.25877	5.97553	6.04672	5.5654	1.15276	1.0392	0.948875	19.9975	20.7924	32.3936	11.0434	11.2255	12.3009	16.4243	17.4654	15.3694	10.1703	10.0836	10.3143	5.34705	5.16032	5.71935	9.81865	15.3539	11.5352	8.01688	9.26729	9.72419	22.5198	25.5755	19.9832	26.3883
Cre01.g011350	Cre01.g011350		4	11.0739	12.719	13.1736	12.369	13.5632	16.2055	13.2154	11.6121	9.04664	11.6632	11.1547	9.4648	12.139	10.7982	10.3522	10.1134	10.1012	11.273	18.7962	16.9135	23.0415	13.6767	11.1668	12.525	13.0824	13.0941	13.6709	9.31351	11.4309	6.9512	10.9608	11.0236	11.5388	14.3139	13.5845	20.3648	14.7474	11.5698	10.3353	12.5507	11.8572	10.2251	10.4171	11.2672	9.87911	23.0095
Cre01.g011400	Cre01.g011400		12	1.56416	1.097	1.38944	0.511418	0.684228	0.647241	1.15983	1.42336	1.31917	3.02086	2.88045	2.39295	3.20486	3.05829	2.90456	1.03008	1.12478	1.37578	0.547403	0.496464	0.507292	1.28765	1.3066	1.31978	3.91954	4.07637	2.91256	2.92745	3.09653	4.23287	0.997981	1.21491	1.27125	0.966822	1.2732	0.942532	1.4623	1.31952	1.59123	3.87159	3.4802	4.43279	3.51608	2.71907	2.7662	23.6459
Cre01.g011450	Cre01.g011450		16	22.6987	21.9461	23.2111	17.5934	16.6691	17.5795	14.0069	13.2164	13.6485	13.9411	14.2882	14.4163	23.4196	23.2015	25.2617	23.2336	21.4195	23.853	14.6319	15.3644	16.748	10.3557	12.2653	12.9238	12.4535	12.8141	15.0116	23.607	24.6021	25.1602	21.9787	22.4463	23.8891	16.9661	16.1557	16.4887	12.7962	12.7181	12.7493	13.5219	14.4845	14.695	22.8052	26.3342	22.8296	21.3138
Cre01.g011500	RPN11	26S proteasome regulatory subunit	9	35.8639	26.439	20.5625	23.3717	24.0698	25.5854	70.734	61.38	56.6447	56.986	57.2585	53.894	29.5597	26.1656	30.1417	22.7725	27.9886	23.2219	23.3653	27.1633	31.4578	75.1338	89.022	75.8953	91.5775	86.9856	88.0244	20.5341	26.2293	19.4567	22.2467	20.601	17.2389	46.2124	53.3497	55.8897	78.1723	77.743	77.3372	86.2377	81.4278	80.0842	32.7622	24.2945	31.4832	26.2388
Cre01.g011550	Cre01.g011550		NA	0.674571	1.1264	1.04667	0.480134	0.373505	0.673485	0.212443	0.509025	0.422442	0.758524	0.997881	0.985894	0.773571	0.897288	1.08257	1.45873	1.46878	1.53322	1.17139	0.989086	1.23063	0.330408	0.295815	0.243928	1.362	1.33944	0.971478	1.09319	1.54144	1.66291	0.774714	1.25328	1.44057	0.694752	0.4313	0.680017	0.507539	0.26593	0.384297	1.19924	1.17223	1.08597	0.578854	0.98918	1.41412	NA
Cre01.g011600	Cre01.g011600		NA	3.39223	5.65235	6.9808	9.11842	10.3139	8.40524	3.80238	3.0509	3.36583	5.89674	6.03992	5.15255	4.07145	2.67128	3.73173	7.30645	6.91187	6.4394	9.49957	10.3035	9.37084	2.99581	2.22144	2.98223	4.61367	4.92988	4.27017	4.03358	4.52875	4.30523	6.44571	6.00089	6.63385	8.08405	6.47674	7.98414	4.03602	3.04672	3.16034	6.07092	5.9566	6.44474	5.19985	6.05223	6.66811	NA
Cre01.g011630	Cre01.g011630		NA	1.23028	3.43452	3.10096	18.6061	24.4433	33.9423	32.1119	30.3321	39.3669	4.60518	4.27355	8.21181	4.22164	3.01199	4.4622	1.90678	3.11619	1.27567	86.6553	100.346	116.604	32.011	23.2474	25.6998	0.687758	0.90446	0.261153	5.38522	5.21388	15.4805	0.58887	0.773734	1.10731	35.1552	38.0825	51.2503	16.6447	17.0455	22.2356	5.22335	3.16375	5.41141	4.4956	4.29942	5.1079	NA
Cre01.g011660	Cre01.g011660		NA	0.399518	0.0283334	0.118643	6.40236	6.78758	10.1283	29.0126	24.7556	23.4103	2.91575	2.76734	5.41937	0.0215341	0.0170295	0.117755	0.119241	0.10607	0.52146	23.3261	29.3858	32.1193	30.6877	27.1607	26.3896	2.29143	1.97343	2.52755	0.0522055	0.108854	0.0613939	0.168555	0.390364	0.0670926	5.33808	7.75406	9.61098	25.2472	26.9456	31.3585	1.48931	1.06576	1.60841	0.105305	0.344661	0.0844296	NA
Cre01.g011750	Cre01.g011750		13	5.8848	3.68267	3.56707	2.56348	3.62609	2.52513	2.48527	2.60171	2.32316	1.69811	2.62974	2.4556	2.72741	2.24034	2.09583	3.2785	2.93166	2.45025	2.17376	2.42772	2.24586	2.39707	2.66954	2.87981	1.71495	1.81024	2.05712	2.74527	3.3182	2.98859	2.6218	3.69391	3.5487	2.11483	2.11235	1.9721	2.46866	2.95783	2.92053	1.82095	1.82085	1.76284	3.261	3.91876	3.5891	22.5458
Cre01.g011800	Cre01.g011800		NA	0.184531	0.234338	0.159954	0.417952	0.116369	0.304597	0.0706755	0.272964	0.270833	1.5441	1.88054	1.2163	0.782921	1.13124	1.22844	0.404602	0.405966	0.262229	0.364742	0.224287	0.157085	0.239249	0.141585	0.250415	2.45707	2.47455	1.5131	1.40555	1.53073	3.10652	0.338446	0.30771	0.369594	0.249444	0.281395	0.310791	0.309574	0.558505	0.158645	3.68548	2.64322	3.0726	2.01769	1.84566	2.22434	NA
Cre01.g011850	Cre01.g011850		NA	3.45413	3.42048	3.39974	3.14699	3.45092	3.1345	3.19629	3.11948	3.18131	3.04563	3.14644	2.94533	3.41783	3.60059	3.14827	3.00186	2.88559	3.25157	3.16108	3.04581	3.4041	2.97084	1.99511	2.40114	3.26864	2.72	2.89035	4.8	4.42169	4.1096	3.22385	3.16469	3.37615	4.03567	4.46467	3.52834	2.81068	2.45159	2.76576	3.86165	3.19044	4.07487	4.1719	4.59661	4.26108	NA
Cre01.g011901	ARS7	Arylsulfatase	NA	0.857762	0.435461	0.554959	0.35298	0.266676	0.233219	0.414913	0.338382	0.385099	0.655522	0.746396	0.493938	4.15726	3.52602	3.34102	0.642819	0.629046	0.680933	0.307231	0.481518	0.159551	0.256016	0.840813	0.401401	0.602428	0.6534	0.82901	8.04438	7.23264	10.038	0.498989	0.611367	0.415734	0.337689	0.483906	0.347337	0.457194	0.543107	0.537072	0.674892	0.628218	0.625564	6.94929	6.82958	6.56499	NA
Cre01.g012000	Cre01.g012000		NA	0	0.0660392	0.0395044	0.0912004	0.0759325	0.14875	0.19355	0.228123	0.16729	0.0617968	0.0889378	0.124796	0.0399908	0.00842678	0.0388291	0.0337169	0.0882951	0.0357156	0	0.038085	0.0122312	0.0724402	0.044102	0.227289	0.0185681	0.0651165	0.070449	0.120554	0.0409076	0.0505749	0.00802068	0.0324947	0.0338214	0.05099	0.0214334	0.071266	0.194065	0.101484	0.135693	0	0.0250428	0.0479558	0.104143	0.0529667	0.0501344	NA
Cre01.g012050	NAR1F	Formate/nitrite transporter	NA	0	0	0	0	0	0	0	0	0	0.627373	0.125707	0.143724	0	0	0	0	0	0	0	0	0	0	0	0	0.314587	0.643877	0.132758	0	0	0	0	0	0	0.12141	0.0255142	0.0242178	0.0364637	0	0	0.837885	1.29788	0.584008	0	0	0.043305	NA
Cre01.g012100	ARS4	Arylsulfatase	NA	0.965533	0.236206	0.176622	0.0856816	0.243004	0	1.58479	1.96576	1.54191	7.72453	7.72321	4.98057	0.940851	0.361593	1.35327	0.218973	0.735416	0.0342893	0.0745616	0.0479008	0.026807	0.285768	0.748837	0.358998	18.0069	16.5081	26.0521	0.48365	0.380297	0.694899	0.18468	0.168386	0.0604854	0	0.0411552	0.0728277	0.904751	1.47104	1.5393	12.8553	12.9397	12.4277	0.782855	0.459169	1.00758	NA
Cre01.g012126	Cre01.g012126		NA	4.01786	1.74593	2.33904	0.484885	0.953426	0.544713	0.512453	0.39843	0.296486	1.54269	1.86034	2.13323	4.85106	3.863	4.30245	3.18811	2.59793	3.29799	0.647498	0.621482	0.294802	0.242634	0.597897	0.714793	2.02712	1.42132	2.79281	7.51718	6.11456	6.321	2.67463	3.28571	2.62438	1.19308	1.21112	0.471555	0.502005	0.679452	0.737712	2.39898	1.71018	1.82182	8.23639	6.91686	7.43034	NA
Cre01.g012150	MSRA4	Peptide methionine-S-sulfoxide reductase, msrA-type	4	16.6315	14.4393	16.2686	70.3842	73.7028	74.1606	37.6	36.4717	29.3568	21.3554	22.8619	19.0195	21.5263	19.3462	18.6346	14.6505	15.4035	17.4299	81.707	89.3128	80.9888	41.5217	40.1056	52.1705	17.9407	14.826	17.8582	6.31051	7.3753	3.34554	12.7441	14.8571	9.10272	67.8569	69.6402	65.9601	36.7175	38.9045	35.1517	10.6563	8.60776	7.1532	10.2436	9.44642	9.59156	27.8309
Cre01.g012200	Cre01.g012200		4	8.81424	6.95328	7.28625	8.95337	8.4447	9.67237	8.95918	9.24654	8.83446	7.5911	6.69734	7.64175	5.01834	4.68051	4.16545	6.00822	4.9163	4.67133	7.52288	7.58365	7.04879	7.71954	7.20832	6.71658	5.91958	5.53964	5.275	6.12166	4.1566	4.69273	6.33123	5.6662	6.20531	7.84449	7.12653	6.80684	6.12531	5.62772	6.08252	5.18068	5.12679	4.79431	6.80932	6.77545	5.86553	20.281
Cre01.g012300	Cre01.g012300		14	36.6779	22.2892	22.5168	27.4383	26.2181	26.9471	26.1253	23.0346	25.7282	29.1224	31.3613	26.9842	29.5972	28.3675	27.1291	23.7056	24.2023	22.0394	31.2122	28.7284	28.8484	24.64	22.3238	23.6403	30.781	31.8132	25.403	36.2105	34.0837	42.0562	22.6447	23.8561	22.1012	26.8757	28.9527	29.1097	21.8363	19.3216	26.603	33.7918	33.9454	35.5681	32.0042	30.8265	35.3614	24.2595
Cre01.g012350	Cre01.g012350		14	6.97264	8.16754	9.07649	3.5117	3.90856	4.44366	2.12565	2.12165	2.31559	6.42679	5.63968	5.94145	15.0806	16.8913	14.2333	10.9129	11.8414	12.4281	11.1684	11.7802	13.8225	1.20234	1.8042	1.01236	3.10139	4.55269	2.99388	13.9035	13.678	13.4599	8.49308	11.0745	10.6711	4.71369	4.83783	5.33676	2.82525	2.36908	1.97187	4.23032	4.35824	3.91771	9.80057	10.7573	12.394	27.3985
Cre01.g012400	Cre01.g012400		NA	6.23308	5.98475	3.64864	3.00832	3.44506	3.68321	3.59239	4.02587	3.39633	2.81087	2.81016	2.47712	2.37166	2.02768	1.95829	4.15897	2.48941	3.92806	3.08698	2.51782	3.03229	3.23949	3.56393	2.71783	2.52724	2.11019	2.39714	3.09755	2.70442	2.08971	3.99639	4.34388	3.80194	3.37098	2.4224	2.96939	3.40432	3.01475	3.20646	2.97978	1.76516	2.02811	3.54373	3.36863	3.39159	NA
Cre01.g012450	Cre01.g012450		8	21.3128	22.5626	20.6113	19.6681	17.1306	17.6209	32.4218	31.6483	32.3481	29.2482	27.572	28.6403	28.0563	28.9848	26.2966	23.8917	24.592	23.9828	22.1133	21.0875	18.6297	38.8777	44.4529	36.0658	31.4839	31.9446	33.166	23.4939	24.3235	18.4722	25.0985	24.5754	25.2711	23.7737	21.3585	22.0737	40.2572	35.9558	33.2437	32.7502	32.3596	30.0213	28.7373	23.4449	26.7888	26.859
Cre01.g012500	Cre01.g012500	Similar to Prenylated Rab Acceptor Protein	9	10.2064	16.3407	14.8598	65.3729	55.1574	56.7512	86.025	77.0141	73.9008	48.331	45.9806	39.8952	2.41829	3.04464	3.07672	13.0478	13.1155	12.7671	51.8753	56.3138	51.9548	87.6678	84.985	76.577	77.2929	72.546	73.316	1.44577	2.31004	1.99935	13.981	11.8882	16.7978	61.5802	73.6612	65.3254	74.7796	76.4982	76.3085	61.6237	65.4086	58.0135	0.775076	1.18875	3.01659	24.0171
Cre01.g012550	Cre01.g012550		NA	3.58275	3.91352	4.49487	2.48841	3.47188	2.37467	0.93939	1.20523	0.948924	1.83627	1.69153	1.40684	2.62154	3.41541	3.54435	3.86827	4.70378	5.57091	2.47684	2.1351	3.48968	0.586796	0.742981	0.824365	0.75341	0.611105	1.38226	2.34517	3.08749	1.94908	3.64356	3.84341	3.96429	1.99007	2.22643	1.87498	0.765881	1.0691	0.729832	1.21283	1.2014	1.20937	1.83658	3.71267	2.73533	NA
Cre01.g012600	PGM2	Phosphoglucomutase 2	8	1.82501	1.51175	2.25634	1.51781	0.982884	1.2854	6.16684	7.16096	5.50708	3.97673	4.23296	4.71696	5.03456	4.81912	5.24913	2.42453	2.77958	3.06511	0.369899	0.520595	0.231609	6.81876	6.71332	7.8118	4.30258	4.16684	5.45307	5.08453	4.36761	2.68034	1.98093	1.62189	1.61456	2.53452	3.47913	1.80281	5.97779	6.70836	6.12191	2.24826	2.45601	2.30921	6.4242	6.2233	5.13464	25.2412
Cre01.g012650	Cre01.g012650	Voltage-gated potassium channel	NA	0	0.0772298	0.343833	0	0	0	0.0171524	0.0193225	0	0.0167672	0.00529654	0	0.0327648	0.0172614	0.0273817	0.205975	0.343525	0.365633	0	0.0209177	0	0.0102176	0	0.0186225	0	0	0	0.0728717	0.0669919	0.0955334	0.0452514	0.133074	0.19043	0.021576	0.0439043	0.0208545	0.0345672	0	0.0617677	0	0	0	0.177575	0.0543516	0.0684338	NA
Cre01.g012700	Cre01.g012700	Voltage-gated potassium channel	NA	0	0	0.00942487	0	0	0	0	0.00913023	0	0	0	0	0	0	0	0.0379439	0.0397495	0.0255628	0	0.0210352	0	0	0	0	0	0	0	0.00792675	0	0	0	0.0149563	0	0	0.0443988	0	0	0	0	0	0	0	0	0	0.0239219	NA
Cre01.g012750	Cre01.g012750	Voltage-gated potassium channel	NA	2.84762	3.38528	2.87706	0.587917	0.641324	0.288554	0.446568	0.480646	0.514074	0.59685	0.530353	0.649737	3.35746	3.14248	2.92013	3.03133	3.03935	2.8617	0.906403	0.603935	0.728255	0.459575	0.558108	0.170805	0.470957	0.592886	0.481534	3.8634	3.64686	2.98878	3.29835	3.12538	3.01397	0.777567	0.800327	0.400041	0.57892	0.392105	0.284976	0.407772	0.770284	0.408111	3.88649	3.53509	3.48782	NA
Cre01.g012800	FAP230	Flagellar Associated Protein 230	15	4.62891	7.75806	6.80631	1.42626	0.97608	1.68852	1.73779	1.67802	3.01142	4.34891	5.26686	4.53659	10.5259	12.2439	12.0636	6.48026	5.86536	6.95326	0.499103	0.246366	0.243453	1.26154	0.877751	1.56067	5.23552	5.72415	5.31902	9.42077	10.0674	10.3935	6.91508	6.64048	7.51012	2.05517	2.21302	2.05171	2.37217	2.21631	2.85087	5.44376	7.72594	7.18264	9.08145	9.79567	9.93709	22.5457
Cre01.g012850	Cre01.g012850	Voltage-gated potassium channel	NA	0.329167	1.02672	1.56777	0.191897	0.196755	0.327116	0.0431936	0.0162318	0.0563657	0.108357	0.14555	0.124809	0.713367	0.710224	0.746658	1.53811	2.01575	1.62929	0.69594	0.598345	0.610512	0.0237104	0.0360876	0.037197	0.0759688	0.201292	0.104812	0.810307	1.48622	1.21669	1.05666	1.54884	1.20386	0.30041	0.438458	0.35822	0.0759467	0.0830417	0.0431798	0.215962	0.211748	0.180508	0.73855	1.90701	1.64094	NA
Cre01.g012900	Cre01.g012900		16	6.76019	2.67056	3.13267	2.35428	1.97196	2.04833	4.74981	4.00719	4.33409	3.89095	4.48992	5.47005	4.91072	5.0571	5.39069	2.75943	2.24716	2.9689	1.4735	1.67867	1.77925	4.69326	4.25221	4.68457	3.69577	3.39479	4.25023	4.42016	6.19405	6.34957	3.27018	2.64753	2.77614	2.69664	2.64434	2.33334	4.49965	5.04221	4.56868	3.78977	3.42146	2.8175	5.22856	4.31964	5.55986	22.3966
Cre01.g012950	Cre01.g012950		NA	0	0.0417101	0.0881637	1.0468	0.391665	0.316868	0.11669	0.162332	0.102491	0.0919461	0.120299	0.030946	0.0357	0.0498348	0.0144421	0.0627052	0.0262735	0.0921115	0.23397	0.235816	0.324459	0.237118	0.861164	0.338165	0.331526	0.447831	0.37084	0.0768721	0.0608649	0.195649	0.0716025	0.132958	0.0251601	1.17998	0.884487	0.802526	0.223826	0.570436	0.269185	0.468698	0.496813	0.40991	0.0903888	0.157617	0.111891	NA
Cre01.g013000	Cre01.g013000		NA	3.51623	2.60214	2.7407	3.13926	4.31526	4.06089	2.86922	2.74342	3.91072	1.48156	1.59786	1.59843	0.757872	0.725024	0.602255	2.05571	2.24193	2.41108	1.99661	2.02421	1.91775	2.91498	2.81564	2.76242	0.840575	0.843323	0.875803	0.772429	0.829924	0.528067	2.53057	2.97642	2.78738	2.37692	2.41673	2.38975	2.71522	2.68086	2.60472	0.606725	0.587938	0.723801	1.22957	1.09755	0.910886	NA
Cre01.g013050	Cre01.g013050		1	15.761	15.3017	12.9635	14.1413	13.0607	14.85	6.14129	7.37156	7.9737	3.96333	4.65901	5.5324	5.9444	4.69433	4.3846	14.1563	13.4388	12.9667	4.84269	4.22238	4.1853	6.72237	5.44776	6.28409	1.19449	1.17845	1.74442	8.12068	6.551	5.17791	14.6339	14.5994	13.3438	10.6502	7.93554	7.73385	8.39599	8.22629	8.03788	1.71299	1.69099	1.43092	8.92089	8.83258	7.58257	21.0473
Cre01.g013100	Cre01.g013100	Predicted extracellular protein	NA	3.55206	0.296191	2.48052	1.32938	2.78126	6.12948	0.27621	0.311393	1.08132	0.623617	0.571141	0.272085	0.502212	0.198422	0.685721	1.38936	1.94045	0.981144	58.7442	73.655	86.9769	0.568431	0.951675	1.42681	0.242867	0.170342	0.100523	0.473108	0.513725	1.19087	0.503627	0.765142	0.995476	12.1665	19.5145	27.7282	1.12584	1.23906	0.828365	1.00235	0.458635	2.40895	0.272469	0	0.262332	NA
Cre01.g013150	CGLD35	Conserved in the Green Lineage and Diatoms	9	0	6.19529	9.21623	21.6145	18.3709	17.9941	31.3194	17.8258	22.4475	21.3585	22.3557	20.6077	3.59366	3.495	4.36159	7.28335	5.79822	2.46883	16.8534	15.0059	10.1457	25.0063	18.6494	26.3625	33.992	21.2423	31.8551	2.08333	1.69664	3.14639	10.8114	8.98478	7.0137	27.845	32.9652	17.5938	18.9556	30.7885	28.921	20.3036	17.3108	27.1825	0.899861	3.35621	2.31035	20.3801
Cre01.g013200	Cre01.g013200		9	7.62589	10.9691	9.48588	30.9553	17.9132	19.269	45.3639	47.1312	47.2588	44.1817	46.1861	38.2025	5.2562	6.81586	11.2866	6.39171	13.8369	12.1871	12.0385	7.31605	8.03804	44.5967	66.764	58.2647	70.023	79.2967	84.7482	2.61183	4.96311	3.57933	6.89286	11.4987	10.2585	19.0746	22.7536	24.7039	60.9951	39.9019	51.828	51.216	67.5182	52.3641	3.50977	12.0491	6.33599	20.2108
Cre01.g013250	Cre01.g013250		8	4.85163	4.07172	3.54961	4.32085	3.71965	3.42847	5.26728	3.65428	4.30624	5.34052	3.46817	4.37897	3.30053	3.67347	2.69636	3.30359	4.1567	4.34	3.24368	3.98229	2.30033	5.93708	4.43031	6.18618	3.73151	3.81832	3.76038	4.94695	3.43284	2.25426	3.06758	3.66677	2.59586	3.80347	4.82976	4.43669	6.1977	6.10974	5.51952	2.89012	3.17516	3.09402	5.12933	3.93673	4.9463	20.6575
Cre01.g013300	DEG10	Deg protease	14	16.9869	13.2017	14.5715	13.3121	13.8174	12.7531	15.7637	17.4546	16.5049	14.1059	13.9941	13.8634	18.9796	16.7855	15.018	12.5911	15.028	11.9704	16.2326	17.2579	13.6955	19.2405	22.259	20.1354	15.0439	14.2726	15.268	22.3813	22.7207	21.0592	15.5145	13.4904	13.0458	17.1072	17.6506	17.3997	18.3581	17.0119	18.929	14.1828	13.5383	12.7736	23.9827	21.9335	21.9807	26.4596
Cre01.g013350	Cre01.g013350		15	131.147	99.1295	103.051	86.6087	63.6752	48.4865	80.4117	72.5868	58.4498	165.607	181.349	181.967	130.035	120.223	125.269	142.832	125.876	136.539	12.3074	7.12828	5.56987	74.3694	47.4728	28.054	134.004	139.513	155.002	124.049	116.969	132.774	182.895	180.146	173.045	29.3926	21.4026	15.6797	94.8175	95.8068	77.6574	123.423	122.232	117.503	221.459	229.704	224.307	25.9121
Cre01.g013400	PIGS1	GPI transamidase component PIG-S	10	4.3549	5.15524	7.37211	4.08358	4.87998	6.24961	8.00034	7.54686	9.69943	18.9322	18.206	12.9525	15.569	11.955	11.7499	10.3941	10.2869	7.62248	5.89268	9.7538	6.86018	10.0974	11.7081	8.15472	19.0544	14.7101	11.2647	22.1421	27.8028	29.5343	10.8331	9.78282	10.6181	7.59138	8.88353	10.6647	20.8959	16.1832	32.8306	26.1228	27.3	21.5376	12.6343	13.8163	11.7853	23.2887
Cre01.g013450	Cre01.g013450		13	100.421	109.525	266.429	71.6689	76.9622	152.923	260.313	206.439	362.981	439.483	409.152	396.27	1146.29	967.582	991.04	345.533	450.821	290.55	110.623	225.44	144.112	283.73	348.639	158.602	213.888	127.789	122.879	1516.79	1885.82	1736.4	379.355	304.243	448.443	136.998	139.883	201.256	504.808	493.206	983.127	379.735	361.345	355.781	561.677	597.817	629.327	25.0086
Cre01.g013500	Cre01.g013500		15	38.009	35.6227	47.9587	15.369	13.0381	20.7306	43.2573	37.5138	51.1995	57.6744	59.9809	52.2796	108.819	100.908	108.08	63.0904	62.4381	53.6271	9.53883	15.5682	12.1262	27.142	32.5413	20.7828	53.7989	37.4617	31.5471	181.254	197.018	201.908	72.602	55.3968	73.4871	20.0062	20.551	22.9539	49.9845	50.7008	81.4449	70.2239	77.2025	68.2694	102.951	106.419	105.966	24.9198
Cre01.g013550	Cre01.g013550		13	6.36125	4.17546	4.28382	3.27579	3.22831	3.65663	3.40862	2.94672	3.34647	3.66244	3.49986	3.32097	6.58081	6.33461	5.49165	4.70064	4.35554	4.9839	2.99047	3.30894	3.28841	4.34718	4.16607	3.62852	4.00056	3.61842	4.91744	8.40891	8.09464	8.72768	4.15998	4.27054	4.31365	2.8065	3.12697	2.73813	3.92757	4.18282	4.40645	3.46972	4.57024	3.75433	9.13605	8.27892	8.16365	25.1073
Cre01.g013600	Cre01.g013600		6	21.3116	22.5822	24.7577	38.1055	36.7502	39.3816	43.1197	41.1948	38.3341	29.7245	31.607	30.5359	16.8301	15.9549	13.1321	20.2972	20.4842	19.6909	57.0523	59.7187	62.6752	38.1643	39.4421	41.9649	35.9904	37.6102	34.6334	11.4493	13.7104	7.64757	19.1329	20.839	19.2807	49.6971	48.8909	56.3334	39.6788	38.6238	40.1033	29.8644	29.4378	30.1532	12.9668	12.8195	12.5558	25.6617
Cre01.g013650	Cre01.g013650		12	1.35464	1.81974	2.24554	2.09189	2.05924	2.41439	2.33217	2.76818	2.97975	8.73301	8.64289	7.20954	2.80971	2.89672	3.71347	2.03465	2.33108	2.76142	1.52749	1.86322	1.6607	2.24815	2.994	2.66477	11.4717	11.2972	9.28235	3.39617	3.15624	4.42532	1.40881	2.15348	1.87695	1.7363	1.95165	2.20513	2.10941	2.10212	2.30706	10.8532	12.3955	11.5962	3.3293	3.5863	4.70912	24.1096
Cre01.g013700	VDAC1	Voltage-dependent anion-selective channel protein	8	196.953	154.313	159.26	97.3444	96.4758	124.147	181.183	197.456	186.678	203.359	216.187	196.854	112.072	103.115	113.462	143.252	129.901	135.427	30.5364	31.9353	26.0621	249.544	261.099	284.07	223.145	214.501	191.331	96.7296	113.654	64.9379	120.048	123.158	110.811	51.2304	53.2819	46.581	160.297	181.563	160.812	164.913	164.257	148.514	102.127	107.596	86.6018	30.4844
Cre01.g013750	Cre01.g013750		NA	2.20663	0.359997	0.804878	1.14348	1.12682	1.39878	2.51787	2.27088	1.62574	4.0401	3.09194	2.82972	0.852411	1.05689	0.802586	1.58529	1.9927	0.783659	1.70619	1.8623	2.14713	1.00954	2.55692	2.39334	4.60506	6.34945	4.5614	0.657184	1.17968	1.5439	1.42831	1.12041	1.39785	1.72617	1.41085	1.55392	2.30748	1.41423	3.69172	5.17718	5.28548	4.02854	1.65585	1.88162	1.59426	NA
Cre01.g013769	Cre01.g013769		NA	5.63595	0.740183	1.88179	3.21261	6.80855	4.06386	5.22618	4.44671	3.75004	6.13475	9.15276	7.45994	2.24113	2.83348	2.17603	2.8343	3.16682	3.40262	4.44855	4.09791	5.20941	7.62924	6.05297	4.58379	13.2475	8.67535	12.7749	1.93029	1.4672	1.81394	2.33734	1.72999	2.65355	4.91497	3.24311	3.08096	8.03851	7.20392	7.8579	7.06136	8.98194	11.2875	3.50178	3.06726	2.80959	NA
Cre01.g013800	Cre01.g013800	Zinc finger containing protein	7	0.686098	2.16685	2.82983	2.96281	2.41747	2.95985	2.6809	2.68406	2.19306	2.89091	2.97861	2.94831	4.80174	3.9476	4.50331	3.10532	2.83113	3.10666	5.80231	5.04059	4.78411	3.03097	2.40688	2.27413	3.70166	3.93225	2.67975	4.36681	4.856	5.2215	2.60827	3.01124	2.96113	3.03802	2.29083	2.91716	2.39847	2.38476	2.55433	3.2139	4.00543	2.77	5.54576	4.75779	3.85732	21.6362
Cre01.g013801	TCY1	Tocopherol cyclase 1	5	1.73322	4.71763	4.77857	4.60723	7.0316	5.57446	4.46049	4.08722	3.96404	1.85984	2.02155	2.21499	5.25866	4.46749	3.32603	5.62013	5.15115	4.54765	5.61816	5.14913	4.55892	5.16507	5.10474	4.92493	2.66511	2.64644	3.09874	4.56517	4.98145	3.53597	5.49631	5.34119	4.85457	6.46893	5.83036	8.43792	4.6881	4.02017	4.79939	3.72518	2.68623	2.50909	3.43568	5.21145	3.42393	22.9183
Cre01.g013850	Cre01.g013850		13	0.92022	2.38268	2.47845	2.05223	2.09473	1.7622	1.71456	1.90649	1.76016	1.36696	1.8779	1.70285	2.11391	1.94415	1.90009	2.97045	2.73436	2.18085	1.3018	1.99305	1.56735	1.1216	1.41205	1.82026	1.52013	2.03962	1.80131	3.24335	2.22789	2.32233	2.22691	2.4724	2.7765	2.87788	2.17519	2.14717	1.44165	1.29445	1.52953	1.95018	2.65201	2.77084	3.14477	3.22507	2.94455	NA
Cre01.g013900	Cre01.g013900		NA	15.2307	18.847	18.2415	17.2043	17.4678	15.7273	8.1081	9.87913	9.0845	11.4437	12.3878	11.9862	16.4772	17.5177	18.0564	18.3411	19.7375	20.3586	16.8893	15.7045	14.6159	8.34538	6.02316	7.02269	12.1306	11.9351	11.5922	13.5093	13.9739	12.2942	19.5292	21.0356	19.3974	14.6422	14.3724	14.7491	8.62894	8.73899	8.12049	13.5139	12.8416	11.7164	13.471	14.4153	13.6217	NA
Cre01.g014000	Cre01.g014000		2	20.5299	24.8816	29.2451	228.242	225.564	217.142	52.8057	51.3399	55.6475	22.9103	24.9286	29.7054	4.54165	3.12412	2.86996	29.9448	30.2067	31.1333	242.511	235.313	239.298	99.5245	81.5848	123.585	20.5921	20.1332	15.237	5.01089	2.61084	3.37025	34.4406	31.4899	29.7599	192.915	202.727	189.533	84.1824	89.1652	80.1296	27.0088	28.2054	24.3954	7.57532	12.1383	9.88151	26.6081
Cre01.g014050	Cre01.g014050		2	32.0496	26.0028	25.4677	56.1098	59.08	56.8313	26.2469	29.214	25.0514	22.8907	26.2905	30.1429	5.47403	5.3515	3.57605	32.994	28.3341	32.7533	96.5353	103.185	101.892	29.3544	31.8851	27.467	19.5843	20.2367	22.9249	5.51586	4.22857	4.94823	29.2244	30.8786	27.5595	58.0066	55.6538	64.3695	33.7099	27.8068	26.9727	15.1525	14.7562	14.5338	5.9371	10.4119	8.70858	26.5469
Cre01.g014100	Cre01.g014100		NA	2.36905	2.12577	1.55775	3.44274	3.42189	3.14222	1.13535	0.81268	0.765987	1.35627	1.12621	1.26399	1.67114	1.38092	1.35214	1.22592	1.88099	1.95703	7.41003	6.9276	7.26577	0.830947	0.903352	0.633187	0.545161	0.696558	0.708413	2.27542	1.7597	2.217	1.90584	2.14665	1.57613	3.96903	4.50019	5.25534	1.12344	0.739133	0.741226	1.04637	0.820794	0.903783	1.51107	1.93487	1.69448	NA
Cre01.g014150	Cre01.g014150	MATE efflux family protein	16	6.90168	6.01352	6.50199	2.84905	2.91464	2.78997	3.74538	2.8842	3.41098	2.73144	3.17873	3.1774	2.71656	2.94053	3.02604	4.94152	5.21727	5.35908	2.50617	2.05549	1.67878	4.44874	5.46298	3.46846	4.69382	4.05629	4.94633	3.6058	3.2356	2.5884	5.78424	6.36878	5.97969	3.17902	2.81717	3.8842	4.27907	4.64305	5.50668	4.71378	4.87429	4.57406	3.91674	4.76445	4.85956	17.2917
Cre01.g014200	Cre01.g014200		NA	0.218164	0.573051	0.557048	1.05515	1.07983	0.887379	2.5065	2.2807	2.31973	2.04275	1.98779	2.30615	0.381726	0.329044	0.294812	1.17027	0.676773	0.606909	0.213199	0.0550786	0.0530662	2.17904	1.69015	1.3937	2.67635	1.95666	2.31552	0.58531	0.331299	0.541248	1.19475	1.2336	0.62364	0.383457	0.263474	0.250301	1.81817	3.16364	2.58383	2.58563	2.26961	2.51063	0.690306	0.906439	0.894221	NA
Cre01.g014250	OPR2	OctotricoPeptide Repeat protein 2	NA	7.06008	4.17763	5.37867	4.93899	3.6291	2.69116	5.18209	5.13858	5.37959	5.87126	6.52386	6.54821	6.16166	5.0329	4.99734	5.51343	5.46042	5.71097	1.2724	0.695514	0.381886	6.13473	6.68895	3.80877	5.9281	7.04884	5.93476	4.76881	5.0598	5.12827	6.33827	6.4266	6.54783	2.16589	1.49581	1.31599	5.4027	4.61954	5.73821	6.39473	5.65036	7.07471	7.65977	7.30026	7.25194	NA
Cre01.g014300	Cre01.g014300		6	1.35966	0.536087	0.788867	9.7177	8.9852	9.1032	4.26967	4.62516	4.38016	6.1666	5.40906	5.40468	0.595887	0.955941	1.27704	1.92736	2.31262	2.26925	13.0578	12.969	11.6967	7.05699	5.70468	5.74578	8.73252	9.47606	10.5547	0.510135	0.853487	0.758215	1.1523	1.3012	0.935225	12.0696	11.5719	12.4519	7.89688	8.75115	8.14601	8.15942	8.67456	9.18902	0.869177	0.968911	0.855181	23.8104
Cre01.g014350	PRX5	Peroxiredoxin, type II	6	14.5266	20.376	17.9339	234.973	202.998	196.191	147.171	131.806	127.929	64.9737	64.6228	57.8937	21.2355	14.1429	11.7516	13.7991	21.3779	21.987	230.883	253.475	247.007	187.66	172.07	221.896	73.5483	62.392	79.5395	18.0059	19.1337	20.4549	15.5577	15.7575	15.0051	193.602	224.679	198.879	141.959	128.596	139.173	66.5248	55.5806	56.8675	16.237	15.7874	17.4721	28.2443
Cre01.g014400	Cre01.g014400		NA	2.68826	0.859207	0.924439	4.51555	4.96249	3.45737	3.2495	2.48409	2.41481	1.47402	1.4318	1.66626	1.33544	1.06592	0.88408	0.597086	0.71479	1.35532	2.6967	2.63995	2.3826	4.17813	3.1238	5.9337	0.84551	0.970072	1.37715	0.849595	1.34536	1.1771	0.913094	1.19199	0.620328	5.28884	5.28673	7.0056	3.30859	3.82255	3.33746	0.861531	1.11928	0.776448	1.84425	1.4293	1.26832	NA
Cre01.g014450	Cre01.g014450		NA	5.97122	2.77404	4.17763	2.05766	2.53618	2.42755	2.19562	2.34682	2.33835	1.82769	2.41209	2.59177	3.28704	3.15193	2.61718	4.1241	2.82588	3.33911	1.79085	2.0469	2.03203	2.40118	1.67077	1.73374	2.15363	1.87587	1.43701	3.48462	4.05115	3.1299	3.7534	3.7145	4.07379	2.82989	2.74304	2.92624	1.75264	1.87409	2.04152	2.42335	1.93666	2.51021	3.05399	2.63253	3.29562	NA
Cre01.g014500	Cre01.g014500	Protein tyrosine kinase	10	4.11713	4.50396	4.37904	5.43223	5.85052	5.33131	4.32203	4.66017	4.12777	5.33778	5.86635	5.22935	4.39661	4.10985	4.2186	4.62941	4.11519	3.80159	5.65667	5.01808	5.03811	5.48594	4.29145	4.44342	7.3638	7.50975	7.79308	5.52108	5.30753	6.26876	4.5869	4.38997	4.95264	4.26486	4.91519	5.00151	4.27373	4.3464	3.79484	7.13169	6.59296	7.27309	6.1938	5.89358	5.14689	21.1917
Cre01.g014650	PFH5	Prolyl 4-hydroxylase 5	7	10.2766	8.07864	10.7149	18.2841	19.2955	24.396	17.3646	13.0148	16.8528	29.9114	24.182	21.7706	17.4233	18.9367	18.9856	12.5045	15.4285	13.6957	26.6189	29.0369	25.5511	12.8145	19.436	14.6925	24.8481	27.334	16.5783	18.3833	21.6425	26.7888	13.1749	12.7865	13.9717	29.1247	26.7003	26.2325	19.208	15.764	23.241	36.8811	39.4747	37.5296	12.3072	13.1602	13.9761	24.5159
Cre01.g014700	Cre01.g014700		5	9.268	8.30235	8.10158	11.4656	10.6772	9.9916	7.97067	8.13629	8.55781	8.8232	8.3746	8.06311	9.03186	8.5971	7.63551	9.01534	7.72439	9.10936	13.0117	10.6381	13.0182	8.42423	8.61464	8.54318	11.1986	11.1187	11.1223	7.77915	8.64422	7.92994	8.34937	8.92054	8.01166	11.3042	11.0446	12.3688	11.3023	9.63054	9.33474	11.2053	11.4851	10.3328	8.98919	7.92914	7.8305	22.9615
Cre01.g014751	Cre01.g014751		NA	0	0	0	0	0	0	0	0	0	0	0	0	0	0	0	0	0	0	0	0	0	0	0	0.170419	0	0	0	0	0	0	0	0	0	0	0	0	0	0	0	0	0	0	0	0	0	NA
Cre01.g014800	CPL21	putative MutS type 2 DNA repair protein	2	2.69087	2.27906	2.40092	4.56173	4.76	4.6055	1.04921	1.42549	1.56476	1.93019	2.2128	1.97167	1.74872	1.85532	1.54357	2.60336	2.40299	2.41638	5.44426	4.94958	4.80614	2.65814	1.43286	2.05725	1.55196	2.00225	2.11508	1.50091	1.97645	1.33002	2.80829	2.79467	2.85706	5.95626	6.65246	6.5222	2.25763	1.72406	1.89028	1.43188	1.22526	1.64242	2.32211	2.67247	2.33793	23.359
Cre01.g014850	Cre01.g014850		9	10.8537	1.55596	1.47372	2.82814	3.2881	3.31004	15.915	16.4102	12.7823	7.14136	7.26009	7.56866	3.56058	3.50762	4.44719	2.47149	2.35783	2.57125	4.14498	5.46373	5.73195	18.5838	22.5702	19.9678	8.18239	6.85644	10.3149	3.3138	3.16993	2.06547	2.45671	2.29684	2.3685	10.2519	10.4366	11.3686	19.9463	18.6564	18.3735	6.48095	7.27713	6.02612	6.47514	4.39629	4.68115	20.5701
Cre01.g014900	Cre01.g014900		9	2.44503	3.64622	3.1373	6.40579	6.34212	6.624	6.28526	7.22943	6.60162	5.21025	4.92927	4.05782	4.36208	3.79259	4.46169	3.13987	2.58856	3.20009	2.7456	2.79444	2.3677	6.28816	6.27714	5.0633	6.62656	5.92282	7.08035	3.02934	2.86391	2.53215	3.25523	2.94169	2.80366	3.59982	3.55538	2.74714	5.22202	6.1059	5.4832	6.30019	6.15863	6.94992	3.38441	2.86674	3.03471	21.1775
Cre01.g014950	Cre01.g014950		1	11.5994	10.297	9.05668	8.96709	7.73726	7.45584	6.63282	6.58207	5.99797	3.42703	4.16991	3.47154	6.9297	6.65325	6.17117	7.27139	7.15269	7.56897	8.07964	6.78857	8.00537	6.05901	6.079	5.88209	3.51695	3.18845	3.55507	4.12865	5.29317	3.60411	8.88947	8.39394	7.95733	7.82173	9.14455	6.33758	8.22817	7.52849	8.82161	3.97575	3.77294	3.66886	5.54983	6.10894	5.45311	21.6711
Cre01.g015000	NAGK1	N-acetyl-l-glutamate kinase	4	16.589	16.186	14.9864	60.5088	54.9028	54.6754	34.8456	36.628	33.8749	22.3844	23.824	23.5794	16.9315	11.8175	9.80873	19.3514	18.3123	19.1915	54.0211	51.2481	57.586	47.3673	43.9578	55.5882	17.1744	16.6244	17.8411	18.1497	15.7685	11.1944	17.7751	19.1858	17.1382	59.2012	61.2569	55.9567	39.0237	39.2765	37.752	11.1264	11.4108	11.5745	20.0715	19.9044	16.9582	28.4031
Cre01.g015050	Cre01.g015050		7	3.40169	3.78252	4.13813	4.19148	4.67557	4.72857	4.84512	6.18732	4.43556	4.05978	4.11468	4.40435	5.32328	4.82949	5.00562	3.75524	3.76343	3.88124	5.08031	5.10368	5.06248	5.91931	5.48655	5.51694	4.26157	4.60597	4.19651	4.66785	5.03866	4.61392	3.82574	4.55464	4.00683	4.95075	4.6447	5.30337	4.37176	3.66144	4.62362	4.05736	4.5874	3.74794	5.13499	4.78342	5.01112	23.6834
Cre01.g015103	Cre01.g015103	Solute-binding protein-like adenylate cyclase	14	3.72349	4.62049	4.75168	3.05021	3.69142	3.54667	2.02141	2.23697	2.19112	3.6699	4.16181	3.14487	4.9152	5.23525	4.32895	3.60824	4.16172	4.57545	4.39295	4.35442	3.97699	2.43918	1.7188	2.39376	3.73457	3.61551	3.15614	4.40876	5.21071	5.33249	4.44943	5.04477	4.33641	4.41166	3.7173	3.92784	2.39246	2.09816	2.43014	4.53844	4.17237	4.80638	5.2159	5.71676	5.20499	20.2421
Cre01.g015150	Cre01.g015150		NA	3.90477	2.54441	2.21367	2.99909	2.99915	4.17302	3.61181	3.24858	3.56437	1.05441	1.159	1.21384	0.755309	0.655741	0.736464	2.25185	1.80172	1.45925	2.025	1.80565	2.31819	2.96871	3.84925	3.78294	1.90595	1.77378	1.74526	1.96152	0.797202	0.582635	3.163	2.44026	2.93423	2.48167	3.03859	2.47287	3.28901	3.19939	3.66779	1.08463	0.971322	0.795224	2.0989	0.830297	1.54875	NA
Cre01.g015200	Cre01.g015200	3',5'-cyclic-nucleotide phosphodiesterase	NA	2.83976	2.54751	2.75892	1.8191	1.17062	1.71253	1.26087	1.53542	1.68139	2.05367	1.49728	1.19792	1.62832	1.6154	1.49737	2.56096	2.33893	2.35062	1.45454	1.19284	1.01385	1.10661	1.35439	1.23169	2.50055	2.08691	2.04875	1.96414	1.91163	1.9049	2.76331	2.94462	2.32438	1.34983	1.54145	1.17075	1.57439	1.89275	1.42122	2.29115	2.67689	2.02401	1.87317	1.94501	2.24027	NA
Cre01.g015250	POLD1	DNA polymerase delta, catalytic subunit	10	3.6039	2.64128	2.98289	2.80356	2.07633	1.66176	10.6386	10.4681	8.51085	22.7915	19.8219	16.0617	2.14341	2.31985	3.73685	3.36766	5.64504	3.03618	1.01399	0.964793	0.802659	9.48305	9.00293	8.04095	44.9508	39.333	43.6938	0.811149	0.983165	2.4922	2.83606	2.18138	2.47168	1.67894	1.13944	0.781536	11.1949	12.5494	12.0252	36.191	35.8346	34.6212	1.19466	1.30373	1.47158	23.1122
Cre01.g015300	Cre01.g015300		NA	1.49458	2.0875	1.63081	1.2478	1.77629	1.73474	0.217912	0.294803	0.178744	1.86593	1.82908	1.80885	2.20559	2.00374	1.45867	1.69811	1.83707	1.90198	2.0598	2.21368	2.24186	0.550231	0.182056	0.375306	2.37108	2.44915	2.51694	1.57832	2.71549	2.28825	1.58932	1.70363	1.6196	2.15548	1.98197	1.76519	0.459781	0.167578	0.360996	2.7414	1.76437	2.04305	2.22126	1.9679	2.01444	NA
Cre01.g015350	POR1	Light-dependent protochlorophyllide reductase	4	51.28	52.5828	74.6845	1005.76	961.457	917.396	360.058	364.811	394.066	62.9349	71.06	84.2544	4.30216	3.97894	3.85114	146.238	117.616	115.593	822.883	826.12	806.427	564.524	498.247	602.293	41.6066	43.4421	40.4183	4.69469	2.96704	3.29894	220.145	197.15	196.761	418.259	443.941	399.739	385.653	387.768	372.723	82.7207	64.995	68.5846	31.5365	31.8208	29.4481	30.2563
Cre01.g015400	Cre01.g015400		NA	11.9446	15.2496	16.0262	8.8414	10.9443	10.4393	6.59802	7.7205	7.06057	3.29773	4.24534	3.83878	7.44855	5.32751	5.04555	11.2748	11.1938	10.6161	9.47356	8.29207	8.45174	9.41619	6.9592	7.69581	3.19068	3.81555	3.08597	7.1884	8.82533	7.96539	13.6171	14.7289	13.9309	9.102	7.50049	8.92	7.12365	5.86921	6.07492	3.83575	3.18258	4.14743	9.13076	9.45156	8.99956	NA
Cre01.g015451	Cre01.g015451		6	1.4896	2.26523	2.02392	2.46241	2.01509	1.74426	1.52309	1.52492	1.48839	1.02055	0.680961	1.10471	0.694649	0.889133	0.787475	1.66736	1.15714	1.28692	1.13782	1.22185	1.29029	1.62095	1.14664	1.50673	0.323135	0.527086	0.403714	1.16423	0.94625	0.880524	1.81452	1.31342	1.72835	1.42697	1.41855	1.24499	1.6082	0.888092	1.6657	0.562433	0.398495	0.453427	1.0385	1.28138	0.977346	21.1472
Cre01.g015500	CGL91	Conserved in the Green Lineage	NA	7.89282	14.1845	13.034	9.09793	8.74419	9.62509	8.50666	9.64837	8.12055	7.14927	7.34146	8.22315	12.1309	12.3359	13.8609	11.6789	11.7502	13.0983	8.90276	7.71551	7.23475	8.79021	8.92168	8.61963	8.55477	8.39582	8.13874	9.60428	10.5556	8.58911	13.3157	13.1062	15.6058	8.85608	8.89016	8.1591	10.4997	8.77503	7.48862	10.0227	9.58141	10.316	10.8948	8.64786	10.7538	NA
Cre01.g015550	Cre01.g015550	2-dehydro-3-deoxyglucarate aldolase	5	0.168518	0.904546	1.11308	1.01495	1.42041	1.59449	1.26543	0.997185	0.994187	0.930893	1.43127	1.04772	0.779207	0.71617	0.802295	1.8513	1.26741	1.99231	1.92865	1.85238	1.35268	2.37893	1.33523	1.96099	1.03615	0.854341	1.98727	1.08853	1.179	0.621256	1.30016	2.12962	0.783841	2.02852	1.464	1.48631	1.73018	2.02945	2.45478	0.941557	0.615457	0.771428	1.37481	1.70072	1.51389	22.0486
Cre01.g015600	Cre01.g015600		7	3.37121	4.90955	5.03799	11.8157	11.5044	13.9524	11.2414	11.4595	10.3895	10.7465	11.3197	9.56703	8.34755	8.49394	5.90357	4.54663	5.57273	4.39955	27.7443	29.0029	32.4037	11.785	8.96432	9.47596	8.84057	9.45421	6.74418	3.63744	5.54136	3.49224	4.2003	4.53168	3.5765	15.6744	16.2998	19.89	9.96449	9.58054	11.3814	6.98008	6.78361	5.90307	5.21083	6.12002	5.93821	28.6051
Cre01.g015650	Cre01.g015650		14	5.73674	5.20379	4.03761	1.74294	1.27965	2.48689	3.94435	4.29142	4.48626	8.00304	7.22297	8.67498	14.3998	10.8704	11.8086	6.97135	9.38114	5.72249	10.3655	9.75288	8.10342	2.12931	4.41623	3.16124	5.17046	5.67604	3.09764	10.8653	14.2224	10.4782	9.06289	7.43227	5.08815	7.68586	6.24122	6.07682	5.3264	6.05045	4.88668	7.0223	5.3415	8.54838	8.94591	11.0444	10.7873	21.7965
Cre01.g015700	Cre01.g015700	S-adenosyl-L-methionine-dependent methyltransferase	3	0.727583	4.19789	3.1647	4.65645	7.504	7.29794	1.16227	0.96935	1.26902	2.26012	2.77595	2.99057	2.31383	3.11951	2.38205	3.2109	2.69115	2.25239	8.13057	8.53378	7.15818	1.83797	1.08669	2.096	0.815545	0.976936	1.01345	3.02344	2.31373	1.87829	3.89758	2.65885	2.75532	4.41751	4.62274	5.45524	1.2866	1.55046	1.62811	0.797963	0.743262	0.999914	4.16185	4.02512	2.85034	21.8732
Cre01.g015750	Cre01.g015750		12	15.0253	12.9417	11.6253	11.9748	13.1102	10.7818	7.56785	7.37936	8.99957	14.9081	15.7166	12.6619	11.9857	11.4835	11.0834	11.9829	11.4327	14.9887	10.2168	8.67278	9.52459	13.4448	8.64079	8.5192	17.5964	18.3423	16.5603	17.1183	13.873	15.6617	13.3627	9.7832	11.2237	10.3421	10.6791	11.239	11.3073	13.9035	12.1843	19.1182	21.0883	19.5837	20.7851	20.2232	18.2354	24.9614
Cre01.g015850	FAP68	Flagellar Associated Protein 68	15	20.9	21.7243	21.1667	3.10001	3.92601	3.66814	0.642909	1.70276	1.6894	2.44621	3.07461	4.05103	21.2844	23.5296	23.481	20.2123	21.258	25.8708	2.77261	2.01061	2.32084	0.41699	0.528943	0.629755	1.2303	2.54951	0.851861	17.7466	16.8536	20.7964	19.7077	21.339	24.8955	7.7095	6.61687	6.77664	1.19442	1.62302	0.953615	5.94901	3.8296	5.80636	13.6992	13.6579	15.6346	21.9003
Cre01.g015950	CPL11	translation factor	16	17.9337	20.3445	18.4305	23.7734	18.4739	21.9762	10.7265	15.6302	13.7936	14.9372	15.0885	13.6284	26.4687	24.742	25.0396	24.6093	20.5052	22.4393	20.6922	16.6154	15.5214	25.1078	24.044	20.4297	8.77714	10.0802	6.63901	34.6391	39.4936	39.5145	23.4832	22.0329	18.6545	18.8621	17.9549	15.6216	22.4644	27.4028	19.6955	14.4052	17.4475	15.5918	48.6594	41.515	37.008	24.2345
Cre01.g016001	Cre01.g016001		16	0.93539	2.05044	0.654346	0.515107	1.41543	0.728972	1.39647	1.17538	1.03557	0.290539	0.646979	1.26226	0.526017	1.05437	1.27866	1.05351	1.33669	1.46998	1.04458	0.802245	0.278087	1.19777	0.797429	1.92894	0.60125	0.493507	0.758266	1.0203	0.822617	0.397227	1.00237	1.03128	0.734149	1.14031	0.916247	1.00491	0.99723	1.11252	1.18974	0.457523	0.603805	0.441716	0.799888	1.21952	0.639008	21.0565
Cre01.g016050	PRP8	Splicing factor, component of the U5 snRNP and of the spliceosome	7	43.0514	42.0871	43.5969	52.1275	53.4994	51.0548	77.4383	74.1871	74.7024	61.062	60.6269	60.456	63.9799	56.6428	52.7769	47.9112	50.2749	48.2945	71.3401	73.3378	75.1003	88.6491	88.8972	85.059	64.5074	63.622	62.7671	75.214	78.1119	72.969	44.0036	45.9413	43.7569	72.9822	75.7996	76.4766	81.56	84.6206	83.5725	57.4034	56.144	55.3547	83.3272	76.6887	73.9327	28.489
Cre01.g016100	Cre01.g016100		NA	0	0	0.0754145	0.248719	0.144956	0.0354958	0	0	0	0	0	0	0.0266282	0	0	0	0	0	0.0377543	0.0253593	0	0	0.0841827	0.416499	0.11815	0.0276227	0.22006	0	0.0624746	0.115858	0.0534065	0.0270462	0	0.389363	0.12275	0.46645	0.257721	1.03326	0.37417	0.22754	0.286843	0.439432	0.0994056	0	0.0319025	NA
Cre01.g016150	Cre01.g016150		2	6.72055	6.58006	5.452	33.1866	33.7916	32.1196	16.9779	15.7182	15.3316	5.17388	4.21073	5.88872	0.395054	0.440708	0.423064	6.19619	4.38242	4.81993	50.4674	51.3496	46.9093	22.1339	19.7318	21.3949	6.95109	6.51647	7.31827	0.125096	0.237712	0.293888	5.37884	4.74424	4.97074	45.8673	46.4254	45.8581	19.9824	20.3781	19.3149	6.83018	6.37874	6.66018	0.453878	0.205191	0.267051	25.393
Cre01.g016200	Cre01.g016200	MLO family protein	NA	1.36817	3.4763	3.41366	2.53812	3.39908	2.99989	1.97563	2.11011	1.7226	3.19545	2.32971	2.07094	1.16922	0.687607	0.759035	3.02819	3.41476	3.40666	2.78671	2.96967	2.99396	1.97743	1.16197	1.53192	3.64558	3.41175	5.47244	0.995422	0.472869	0.182907	3.45803	3.13638	4.73379	3.21885	1.8581	3.21022	1.85751	1.27332	2.05431	4.25167	3.86311	3.51691	0.442579	1.28969	0.255656	NA
Cre01.g016250	Cre01.g016250	MLO family protein	NA	10.9305	2.56345	6.70881	2.12408	3.09485	3.5366	0	2.96452	2.67387	3.1184	2.19692	0.941927	0.869302	0.228972	1.84636	3.20653	2.15923	5.09492	2.15691	1.86272	0.332345	2.35973	0.897887	1.23399	6.05142	4.71595	4.69629	0.233978	0.222308	1.09937	3.70494	4.8562	3.90572	3.87939	5.53268	3.04297	2.0634	2.75753	1.63869	4.62669	1.81456	4.9516	0.346067	0.704032	0	NA
Cre01.g016300	Cre01.g016300	Calmodulin-like protein	4	14.3482	11.2896	13.435	64.2082	57.1902	61.5695	33.53	33.1719	38.2662	21.7145	24.8233	26.5768	6.0859	4.36168	5.5398	16.8738	13.0659	12.9957	34.3144	40.0152	31.1672	45.8892	45.4571	49.2275	13.4028	10.7704	11.857	12.8188	8.66854	11.2317	15.8963	14.3574	12.6806	29.979	28.9911	26.0102	25.3452	28.2345	24.5288	12.8811	12.7036	13.7475	15.6645	18.6089	16.6343	28.2887
Cre01.g016350	Cre01.g016350		NA	7.28405	7.76354	6.39218	8.33224	5.79226	5.58749	7.97193	6.35842	7.76434	8.54363	8.0739	9.60509	5.75601	5.1165	5.54991	8.13161	7.66055	9.57683	3.33781	2.88758	2.2807	5.00108	6.91511	3.4325	4.12995	5.99849	2.91149	8.55913	7.24964	14.403	7.89818	7.28603	8.4044	4.77753	4.77281	3.74971	6.44935	8.115	9.82814	10.929	10.5485	12.3121	7.89072	6.72038	8.03496	NA
Cre01.g016400	Cre01.g016400		15	88.8022	89.0585	102.282	28.625	37.4261	29.5158	19.2346	25.7866	17.2749	38.0318	41.8988	32.1779	44.7378	48.1918	49.2829	96.7433	98.391	101.973	32.2005	26.5934	32.3422	9.03781	11.1163	12.8375	28.5494	29.3405	31.9634	36.3487	51.9015	55.5341	95.5126	93.4369	103.906	27.0995	29.3282	27.1736	12.5441	14.4371	13.6827	40.647	46.9732	46.4711	35.1737	51.9729	46.331	18.785
Cre01.g016450	Cre01.g016450	SET domain protein	5	2.76809	1.01807	0.806096	2.74504	3.33226	2.59709	4.61569	4.63072	4.13535	1.73283	1.68249	2.70283	0.570708	1.02233	0.815136	0.615464	0.523093	0.425589	3.41187	3.62959	3.58311	4.52111	5.57554	5.79015	1.77133	2.0574	2.07027	0.116471	0.205729	0.127951	0.407586	0.53665	0.401381	3.95031	3.55206	3.61008	5.21178	3.33628	3.8471	1.40131	0.439853	0.548141	0.321564	0.340471	0.428198	21.3275
Cre01.g016500	Cre01.g016500		4	28.1868	39.5165	37.8901	177.113	180.737	179.256	68.6459	70.8243	68.8549	42.6228	47.3035	43.2773	16.0861	12.0109	11.6212	35.7344	33.0043	30.4582	188.049	208.53	199.485	76.1883	75.0601	90.4981	31.5902	29.9989	32.7783	5.8942	5.13927	3.3621	31.6077	34.9197	34.2257	155.754	161.351	163.005	66.7866	64.8599	60.0734	21.7515	20.5512	18.3174	12.1009	12.4581	9.62656	22.989
Cre01.g016514	DLD2	Dihydrolipoamide dehydrogenase 2	4	47.7137	42.242	40.1433	192.543	176.029	185.955	67.3864	72.8706	73.668	42.6696	45.5155	47.3002	17.2037	12.5323	13.0638	37.7422	37.3997	35.0916	203.076	206.892	199.757	79.1104	75.3424	90.5361	35.3924	33.4512	33.6862	6.10851	5.99044	3.34544	34.5958	38.1531	33.3848	160.992	165.318	172.286	67.765	70.2937	66.3389	23.42	20.3925	19.5582	12.887	12.0212	10.1776	29.1979
Cre01.g016528	Cre01.g016528		2	14.1981	12.2338	15.3476	25.8602	26.8399	27.6116	12.3286	12.2601	11.6082	12.7035	10.5015	11.2962	3.14496	4.47674	3.24851	14.1569	13.4073	12.5871	45.3254	43.365	42.0568	16.0293	18.4244	23.0267	9.81235	9.77551	10.7829	4.91682	5.35605	4.59083	15.098	14.3744	14.7668	37.8813	36.6028	41.7783	19.1124	19.0797	19.9297	11.6813	9.7947	10.3712	4.17488	5.61297	4.59629	27.1844
Cre01.g016542	Cre01.g016542		NA	0	0	0	0	0	0	0	0	0	0	0	0	0	0	0	0	0.0518916	0	0	0	0	0	0	0	0	0	0	0	0.0392207	0	0	0.0389435	0	0	0	0	0	0	0	0	0	0	0	0	0	NA
Cre01.g016556	Cre01.g016556		15	31.3691	22.6193	27.2191	15.7961	17.2039	15.4949	31.4558	27.4281	33.4892	33.5782	34.2157	30.4696	34.1077	33.6994	32.9904	28.8039	27.6643	29.8462	15.7853	18.8298	22.8339	26.6389	24.0702	36.2684	32.299	34.5568	30.2314	39.0064	38.2415	45.0185	29.3869	27.5329	29.2868	19.5605	16.1348	17.3	23.9617	26.3004	27.1992	32.858	38.7458	37.2842	40.6458	38.7964	38.8224	24.6406
Cre01.g016570	Cre01.g016570		10	3.32376	2.13958	2.81383	1.11361	1.12498	1.00654	2.52665	2.65633	2.47847	3.67226	3.49225	3.14472	2.17851	2.63138	2.55553	2.15183	2.25402	2.40149	0.77542	0.737862	0.557571	2.67482	2.96538	2.73535	4.83884	5.13698	5.39384	2.09029	2.13521	1.56775	2.17551	2.34232	2.1585	1.59224	1.77093	1.49674	2.51938	3.30265	2.87808	4.81253	5.50823	4.19734	2.45287	2.50509	1.6855	25.2144
Cre01.g016600	PSBS1	chloroplast Photosystem II-associated 22 kDa protein	3	0	0	0.0384605	0	0	0	0	0.0772504	0.114966	0	0	0	0	0	0	0	0	0.0302434	0.176646	0.20764	0.476319	0	0.171728	0.0354015	0	0	0	0	0	0	0	0	0	1.31057	1.29376	0.832594	0.23001	0.351299	0.117429	0.033155	0	0.0373509	0	0	0.0325397	21.7313
Cre01.g016700	Cre01.g016700		NA	8.98796	9.80283	10.8965	16.1379	16.1758	17.1705	9.65385	9.40474	10.0771	6.17881	7.39341	7.37514	5.25524	5.08272	4.50281	10.5529	12.2269	12.9501	10.0897	13.2867	12.0903	10.8852	10.4701	10.8516	5.13215	4.19955	4.82657	6.2025	6.46941	5.54276	12.5009	12.8145	11.7462	9.68058	8.6004	9.95624	9.40919	11.6986	9.63466	7.34776	5.59871	5.13586	8.18007	8.53462	6.36717	NA
Cre01.g016750	PSBS2	chloroplast Photosystem II-associated 22 kDa protein	NA	0	0	0	0	0.139395	0.136536	0.129206	0.0728319	0.144521	0.0284033	0	0	0	0	0	0	0	0.0287276	0.333084	0.363561	0.0449074	0.106377	0	0.0333769	0.0454469	0	0.0940527	0	0	0	0	0	0	4.56799	4.05274	4.33603	0.619583	1.86303	1.16248	0.21881	0.337136	0.0352145	0	0	0	NA
Cre01.g016800	Cre01.g016800		NA	2.51662	1.8225	1.24952	1.08121	0.8927	1.1187	1.44776	1.34155	1.35352	3.87989	4.32359	4.51417	2.1095	2.15649	2.5894	0.975587	1.68312	0.865318	1.03518	1.08962	0.768525	1.67326	1.18143	0.867642	3.76411	4.25197	3.06154	1.6001	2.21756	3.22702	1.39399	1.14559	1.23688	0.818092	0.741123	0.999774	1.72136	1.47116	1.94089	8.07223	6.46748	7.24669	1.12834	1.63718	1.69728	NA
Cre01.g016850	Cre01.g016850		2	99.5856	156.012	199.504	588.302	595.26	548.681	296.201	306.431	258.227	278.866	261.805	297.957	2.37601	3.33778	3.84498	164.433	126.777	131.741	856.791	905.111	979.836	353.2	286.199	303.298	230.065	263.932	251.356	0.188855	0.71774	0	148.522	134.34	162.431	565.509	656.884	637.145	269.037	300.363	301.581	137.418	144.656	178.552	2.09371	1.54887	0	24.4922
Cre01.g016900	Cre01.g016900		4	18.6641	25.2123	29.8758	72.2963	77.2714	86.7863	10.2863	10.308	14.4276	12.2878	17.8561	16.7269	10.242	6.72475	6.12523	30.6612	37.6887	47.0611	77.2371	91.8848	83.7608	19.8841	11.8602	27.1475	16.765	21.3427	10.2185	10.068	11.6915	6.94566	31.5569	34.2236	35.6208	111.096	110.78	116.578	18.1645	12.3468	11.0525	14.5363	13.1682	10.6799	8.37528	10.4852	11.6303	25.2874
Cre01.g016950	Cre01.g016950		11	0.86381	6.15851	7.46494	4.19651	2.88059	3.99269	5.78084	8.30624	5.40952	9.36468	10.6601	8.51572	9.68651	9.73514	10.0471	6.2265	7.65978	7.01741	5.55197	4.64516	4.9377	7.15456	8.19068	7.26151	13.0506	13.9818	13.2566	10.3178	11.9816	9.47	9.02487	7.81501	8.53352	5.38702	6.35139	4.80956	9.13163	6.97345	7.93196	15.6126	12.2249	13.0986	12.6723	11.3737	10.8014	22.9506
Cre01.g017050	Cre01.g017050	Mitochondrial substrate carrier protein	7	5.46362	8.02972	12.4938	7.11182	9.65485	9.59585	7.55373	7.63307	6.56144	12.5654	10.9844	9.31182	7.40416	7.5983	7.79621	10.9782	11.2558	10.5918	12.2273	12.2899	12.4616	9.55708	9.86335	8.27731	13.1674	11.7425	11.3572	7.21368	8.35404	7.21763	10.7276	10.5177	9.91972	12.9538	15.5248	12.1891	11.3395	8.63475	9.69545	10.658	10.8402	10.52	8.75058	8.53888	7.40737	25.028
Cre01.g017100	Cre01.g017100		10	2.00243	2.08075	2.08746	1.13745	0.48661	0.59841	1.72632	1.87643	1.49608	7.83994	6.6977	5.4882	2.59904	2.61307	3.94825	2.43443	3.08654	1.90729	1.54946	1.41535	1.59561	1.57548	2.28273	1.93628	11.2868	10.2906	10.3929	1.33448	1.64538	1.58299	1.99012	2.25883	2.11754	1.65567	1.77323	1.96797	2.60422	3.67866	2.98882	10.8635	10.574	9.6811	0.867326	1.58339	1.22	24.054
Cre01.g017150	Cre01.g017150		10	0	0.242865	0.157387	0.0798565	0.0155138	0	0.29119	0.26141	0.193011	1.24454	1.09025	1.02413	0.220604	0.180776	0.356994	0.165329	0.335537	0.0656735	0.00695065	0	0.00749687	0.0976833	0.0743377	0.0222903	2.12825	2.16413	2.81852	0.116115	0.0802353	0.29759	0.122903	0.0846474	0.134746	0	0.0197058	0.00624017	0.175837	0.0552915	0.226409	2.04036	1.92892	2.23391	0.0851102	0.0973949	0.13828	18.4006
Cre01.g017200	FKB99	Peptidyl-prolyl cis-trans isomerase, FKBP-type	13	9.28605	3.54491	4.65311	4.47653	5.43561	4.01198	6.02954	5.36804	5.11328	5.76442	5.927	6.43884	7.81619	7.53369	9.10632	4.24704	5.33082	4.20414	3.01404	4.97621	4.40372	5.71152	6.6759	5.76845	6.47344	6.14675	7.29945	8.46144	9.73444	9.97869	3.55431	4.77838	4.3964	7.01892	4.69838	6.33088	6.78694	8.17107	5.94232	8.56127	6.00406	5.74173	9.48973	9.01156	8.95883	25.3833
Cre01.g017250	Cre01.g017250	Chlorophyceae-specific protein	12	2.87979	3.52996	4.1855	6.34894	5.41171	5.46018	3.0567	3.30687	3.20831	13.2666	12.2637	9.16378	5.88663	6.92906	7.24897	3.78667	5.31499	3.28914	6.74332	5.6795	8.35181	2.32302	3.53043	3.08366	17.9487	17.3267	14.0554	6.06795	5.17495	8.70681	5.44633	4.5112	4.39046	5.2564	5.71207	5.24369	3.15387	2.84145	3.29558	20.6685	22.6258	21.4114	2.452	4.62944	5.35961	19.8841
Cre01.g017300	PRPS21	Chloroplast ribosomal protein S21	3	173.905	169.64	199.335	700.633	705.987	682.315	56.4439	55.3354	50.5124	59.1972	66.5196	54.9982	94.5104	78.8855	71.5274	208.257	216.893	200.905	966.641	930.052	947.933	70.6693	61.3231	86.7548	31.0044	34.7225	20.4228	87.9405	82.3094	74.447	201.619	210.424	188.832	714.841	689.871	726.788	83.9056	65.0844	66.6988	61.1237	54.7807	57.1357	128.639	116.803	118.701	26.322
Cre01.g017350	Cre01.g017350	Putative protein N-methyltransferase	2	1.51269	0.629738	0.732881	12.7799	13.4475	13.2457	2.20317	2.70151	2.76235	0.954511	0.433042	0.596101	0.264168	0.290949	0.29291	0.712226	0.504695	0.462829	13.4066	16.8596	15.8171	3.77185	3.31813	5.70708	0.288998	0.173701	0.0628121	0.0913519	0.177625	0.0496976	0.979496	0.88371	1.06226	10.5345	10.0545	10.594	3.33148	3.07597	2.96885	0.106958	0.216598	0.187202	0.0859251	0.1078	0.210206	23.1668
Cre01.g017400	Cre01.g017400		12	0.984341	2.17791	2.71691	1.69927	1.36765	1.77681	2.39905	2.46192	2.59447	3.68448	3.34469	3.01989	3.74443	3.01203	3.80349	3.37181	2.93237	2.43166	1.61354	1.73899	1.75194	3.01725	3.04794	2.53006	4.41734	3.88803	3.62667	3.00831	3.13219	3.99655	3.43625	2.96359	2.55513	3.30852	3.95325	3.66774	3.31532	2.83818	3.37553	5.22742	6.01991	4.42744	4.48887	3.70304	4.35953	23.8522
Cre01.g017450	POLA2	DNA polymerase alpha, catalytic subunit	10	0.105133	0.0986206	0.123888	0.334449	0.225518	0.213805	5.12829	5.20171	3.77657	15.3344	14.2131	10.4442	1.37591	1.36149	3.08215	0.745543	2.37917	0.889463	0.118541	0.0159224	0.0255694	1.33364	2.5385	1.49086	25.7812	25.6258	28.0651	0.201351	0.638038	1.16074	0.361645	0.368695	0.285592	0.234529	0.126281	0.106424	4.30168	4.67737	4.48834	21.4144	21.7047	22.4049	0.398212	0.667967	0.725973	21.5193
Cre01.g017500	Cre01.g017500		1	22.8456	18.4439	14.4644	8.40256	9.25877	9.2589	6.4374	7.22759	5.95332	9.67486	12.6137	13.3408	9.27731	11.7953	10.323	15.0195	14.9547	14.5563	15.3048	14.9152	14.1032	5.08153	7.6969	3.97837	6.98838	7.79581	8.15398	11.367	11.0176	14.3764	15.9533	15.5806	15.3448	10.7345	9.05763	9.18293	6.90587	8.32496	7.43289	11.3841	10.0432	9.2598	14.3893	17.0557	13.8114	25.1338
Cre01.g017550	Cre01.g017550		NA	0.993812	2.34809	1.85531	0.87527	1.20053	1.35935	0.208617	0.470464	0.62228	0.209124	0.543274	0.493144	0.568766	0.799209	0.498021	3.59741	2.47429	3.3512	1.97181	1.17843	1.59484	0.801668	0.0183844	0.251387	0.171146	0.285886	0.303664	1.29423	0.594945	0.879142	2.62206	2.71741	4.06081	1.51034	1.21334	1.48447	0.309522	0.757388	0.357547	0.269224	0.263865	0.303132	0.159186	0.48841	0.528031	NA
Cre01.g017600	Cre01.g017600	Putative quinoprotein	13	12.5726	8.38747	7.42462	1.57583	1.05468	0.581265	5.83759	5.7868	5.33933	10.9417	11.4822	10.3898	14.1557	12.1315	12.7377	7.93464	7.56115	6.85845	1.13058	1.18269	0.797973	5.28006	5.50172	5.33403	8.85045	8.60776	8.07999	16.7666	13.4909	15.0755	6.18694	6.29694	6.16294	2.58352	2.0975	1.42529	8.96197	9.82176	9.81884	8.15336	7.8851	8.32313	12.4137	12.0464	11.0061	21.0402
Cre01.g017650	RIB30	Ribbon binding 30 kDa microtuble inner protein	15	20.618	13.9538	17.1185	1.32605	2.04141	2.22575	1.51331	1.79798	2.52574	4.64128	4.75518	4.43224	23.2024	24.0186	24.3579	16.679	14.113	16.292	1.04749	0.935517	0.417149	0.714898	0.510039	0.782661	4.96082	5.4333	4.42454	21.4578	20.4867	23.6934	16.8977	15.949	19.985	3.52699	3.17266	2.46463	1.91803	1.24792	2.31257	7.88073	8.79316	9.35678	15.4054	19.1185	18.1256	23.7963
Cre01.g017850	Cre01.g017850		NA	4.43276	5.7674	5.88615	3.84508	3.83195	4.3116	3.91152	4.37175	4.62032	3.18062	3.7187	4.02583	5.79385	4.71553	5.00421	6.36457	7.8682	6.69052	4.3464	4.86087	4.3598	7.88495	8.91624	9.4604	5.64588	5.04695	5.10569	5.3797	5.45631	3.64426	6.88613	6.77217	6.70839	7.40696	5.38082	6.75066	8.86107	8.85985	9.02926	5.88996	5.983	5.84499	6.68593	6.44559	6.35713	NA
Cre01.g017900	Cre01.g017900		NA	0.946811	0.352667	0.357997	0.531311	0.516091	0.642413	0.627855	0.730301	0.657687	0.550019	0.668596	0.596881	0.661394	0.610926	0.604794	0.620651	0.5201	0.809161	0.924896	0.750673	0.665054	0.705705	0.711899	0.762106	0.638019	0.61469	0.529603	0.799864	0.713628	0.996854	0.318	0.404905	0.20114	0.716233	0.679824	0.738094	0.831546	0.664213	0.478213	0.607585	0.529538	0.478047	0.648845	0.939999	0.548984	NA
Cre01.g017951	Cre01.g017951		NA	0	0.814949	0.920037	1.36819	1.0289	1.14952	0.238423	0.302392	0.216681	0.388774	0.71212	0.504954	0.785732	0.713655	0.707005	1.14218	1.85445	1.66359	1.38294	1.44497	1.36731	0.0490778	0.336137	0.200183	0.54513	0.600476	0.49899	0.860525	1.16404	1.33634	1.57589	1.67869	1.66129	1.81368	2.39603	2.20725	0.500201	0.401082	0.561818	0.894062	0.325197	0.747283	0.529187	0.792473	0.707638	NA
Cre01.g018000	RPA12	DNA-directed RNA polymerase I subunit A12.2	14	4.59235	23.5506	23.7518	17.055	19.6486	26.3211	7.49917	13.5874	11.0842	24.1877	20.9217	18.5735	30.1923	31.2972	25.7099	30.0232	27.6858	19.571	65.2468	57.0431	74.4701	3.52463	7.71152	3.87062	19.2084	18.7117	12.4712	36.7001	35.6167	33.2562	35.6491	37.0961	25.7404	29.4933	35.887	31.3033	13.3569	12.3579	11.9337	21.2528	32.0196	17.5189	33.8177	33.5928	27.2177	24.6306
Cre01.g018050	Cre01.g018050	NEF1-like protein	8	0.999382	1.3013	0.863143	5.8819	4.83792	4.61786	11.6424	10.4037	9.15293	7.91991	7.88736	7.85048	1.81741	1.51407	1.90981	0.670836	1.03427	0.591005	5.16069	6.62185	5.93568	10.1839	13.1043	11.2585	11.5026	11.6729	11.818	1.13624	0.731188	1.12078	0.860398	0.879	1.01548	6.05603	6.64377	7.39303	8.98907	9.89057	9.86842	8.75627	8.06535	7.84403	1.47732	1.84125	1.52805	20.2956
Cre01.g018075	Cre01.g018075		NA	3.50716	4.14878	5.30652	1.58182	1.59898	1.99332	0.665815	0.66639	0.541352	1.57354	1.44113	1.91634	4.66938	5.48559	5.31612	4.42023	4.21958	5.74325	2.07986	1.89077	2.49607	0.608712	0.313145	0.422714	1.1991	1.60892	1.53856	5.36084	5.74862	5.30423	5.0762	5.47715	5.30761	3.16124	3.15593	2.52474	0.893644	0.455724	0.995045	2.1333	1.38008	2.3785	4.66309	6.49918	4.85656	NA
Cre01.g018100	Cre01.g018100		NA	5.94745	7.42379	6.05513	5.84946	6.53724	7.11378	4.41712	4.97977	4.6319	2.38666	2.94697	3.79889	3.26273	2.80702	1.64021	6.57195	6.28728	6.76755	7.17166	6.43512	7.26286	5.38533	5.695	5.39828	3.40623	4.13895	4.34392	2.70211	2.84381	3.29612	7.53122	6.88279	7.53117	7.31099	8.35541	7.54444	6.47666	6.80458	7.04213	2.81546	3.58663	3.58845	2.38814	4.24046	2.46065	NA
Cre01.g018150	Cre01.g018150		16	13.3403	17.6719	16.1303	10.1036	8.2493	7.68545	7.8639	9.4846	9.27084	4.19673	6.69368	5.9791	11.386	9.9225	8.96256	11.4182	9.46741	10.935	7.22039	4.58824	5.34164	6.42677	6.16442	4.99033	3.41018	4.03008	3.03887	12.1957	10.2629	11.6968	12.0228	12.5547	11.4786	6.05955	7.08596	5.1613	5.64789	5.20065	5.22587	3.2559	3.20269	2.8099	9.56392	10.1466	9.58133	16.6617
Cre01.g018200	Cre01.g018200	Putative Acyl-CoA N-acyltransferase	12	3.8573	2.98409	3.28001	11.1984	7.00999	8.03604	9.62247	8.01228	7.59726	14.8829	11.4349	9.89844	6.65316	6.09449	5.31021	4.22368	3.79035	3.92592	10.3531	7.22944	9.12558	9.70619	6.8768	8.08733	16.2276	18.7499	15.914	6.56105	6.75351	6.92552	3.03369	3.29021	3.80417	8.81191	8.22608	9.74959	9.53663	8.35926	8.32066	19.0544	18.4681	16.072	6.03668	5.13584	5.58991	25.0286
Cre01.g018350	Cre01.g018350		15	46.3633	41.3023	52.0937	16.0913	16.9221	17.5393	10.2277	11.3218	12.2568	41.024	37.8703	30.007	32.9073	30.7966	35.9636	62.7744	62.6997	59.6522	20.053	19.5835	19.5845	9.45949	7.20494	7.79253	51.8837	47.3807	34.3371	33.6396	35.5454	40.59	65.8234	61.7181	70.1391	18.3986	18.2282	19.2213	11.6327	10.778	11.6249	52.0283	55.603	60.6812	28.9719	32.2267	32.1417	23.4802
Cre01.g018400	ITPK2	Inositol 1,3,4-trisphosphate 5/6-kinase	14	14.0119	10.8318	9.54944	6.87117	8.42651	8.27029	5.25758	5.37238	5.94	6.33375	7.0327	7.1375	8.27925	8.95586	9.41847	8.71893	9.41651	9.77988	10.0991	9.2	8.92811	4.41457	5.15269	4.59503	5.4509	5.62615	6.78542	8.7302	9.01048	9.5094	8.85383	9.09709	8.76691	8.8773	7.71923	8.66201	5.35609	4.86276	4.79163	6.18641	5.98275	5.86876	8.92806	8.67317	9.40456	15.207
Cre01.g018450	Cre01.g018450		8	4.0561	5.48171	4.14632	8.48803	5.14077	6.4733	7.44954	7.96992	7.71921	5.01154	4.93724	5.25742	1.97849	2.0392	1.95898	3.9007	4.04406	3.58017	4.87948	4.83617	4.9185	7.43999	8.33117	8.10867	6.78967	6.22337	8.35154	1.80202	1.67411	0.979092	4.50149	4.19064	4.56575	4.33699	3.86691	3.40131	7.07761	9.09623	7.19763	4.46435	4.44409	5.21339	1.58677	1.63813	1.43788	21.0298
Cre01.g018500	Cre01.g018500	Holo-[acyl-carrier-protein] synthase	1	4.9308	4.4542	5.0036	3.5015	3.69995	4.0855	2.10882	2.08926	2.30517	2.37259	2.84832	2.69422	2.84668	3.77965	2.97905	3.93381	4.16872	4.23186	3.06827	3.51327	3.35381	2.47297	1.58164	1.78296	1.2363	1.23499	1.13971	4.34703	4.3382	4.09603	5.49093	4.86811	4.57553	2.14816	2.14066	1.83026	2.19103	1.90429	1.97125	1.02037	0.803401	1.02758	5.43703	4.87325	3.82365	20.038
Cre01.g018550	Cre01.g018550	Adenylate/guanylate cyclase	3	3.72242	7.04563	6.55456	7.16708	6.26278	6.99684	5.97042	5.4231	6.02508	6.80116	5.95155	7.26408	5.56513	6.26795	6.51764	7.59566	7.06647	7.67325	9.59391	9.33297	8.60792	5.02257	6.36179	4.72049	5.04398	5.3564	4.73919	6.8834	6.36373	7.96245	5.55982	5.3156	5.8781	7.01787	5.74797	6.57957	5.45645	4.51109	6.28295	6.59062	6.64421	8.83719	4.74499	7.32485	6.41171	22.4948
Cre01.g018600	Cre01.g018600		10	12.9167	10.6168	7.85238	14.5025	14.3193	11.2015	19.0479	16.9246	16.9723	29.0484	24.3294	24.6363	14.186	17.8324	18.7017	9.64054	11.0704	8.956	10.2647	11.6931	12.1187	30.6533	30.811	31.4107	39.5543	34.6009	43.1614	16.1157	19.2149	14.9711	8.48653	9.24142	9.36016	14.1584	13.1088	14.5705	25.0285	31.5171	27.7559	37.2825	37.8825	37.3666	22.7709	23.4323	22.0259	22.8229
Cre01.g018650	Cre01.g018650		13	26.1738	31.5555	33.552	1.69529	2.32224	1.70026	23.0773	23.216	25.5284	18.7733	19.9436	19.7805	20.7096	21.5071	20.1112	24.2347	23.9586	27.2819	0.805931	0.928051	0.732098	15.5777	12.312	11.4873	15.1762	15.4568	17.2727	18.0065	20.7113	20.7795	24.8055	25.3762	25.2524	1.1336	1.3329	0.881278	13.3384	15.5935	14.7076	14.7915	15.527	17.5277	13.6875	16.2219	14.06	24.3197
Cre01.g018700	Cre01.g018700		NA	4.93594	4.06665	4.8894	0.305825	0.346621	0.257907	0.319156	0.105826	0.440983	0.715869	0.983446	0.887688	3.34525	3.27277	3.12793	4.28101	3.8437	5.3922	0.193591	0.195051	0.186126	0.044087	0.235268	0.1552	0.301415	0.50949	0.109332	1.54353	2.39186	2.78443	4.587	5.85938	5.35884	0.696382	0.548851	0.782112	0.306091	0.651905	0.257388	0.599536	0.44534	0.777744	1.85196	2.31707	2.35364	NA
Cre01.g018750	Cre01.g018750		NA	4.11987	4.71946	4.77771	1.07531	1.43411	1.02958	0.533012	0.628501	0.945221	1.30752	1.59104	2.00745	6.51908	4.99247	5.05042	3.89427	4.54979	5.04898	0.473745	0.543179	0.795525	0.643958	0.524214	0.423433	1.33492	1.57756	1.24851	5.40356	5.81668	6.8519	4.22439	4.93235	4.65464	1.34376	1.24501	1.33224	0.908929	0.953406	0.809518	3.12209	2.25901	2.89862	5.47691	4.14896	5.14418	NA
Cre01.g018800	ATP6	Mitochondrial F1F0 ATP synthase subunit 6	8	51.3176	67.0234	66.3146	58.1347	63.022	53.2431	142.947	148.365	143.734	105.651	114.863	105.312	121.589	119.142	104.422	70.2013	72.9471	74.8694	63.8843	61.2867	63.5574	193.208	181.616	191.316	108.861	109.145	110.577	143.786	157.719	145.108	62.4879	64.0935	60.9481	72.26	72.7307	75.2481	137.505	139.589	134.337	91.248	94.1536	90.1037	145.728	136.89	134.524	25.9923
Cre01.g018850	Cre01.g018850	Exonuclease-Endonuclease-Phosphatase superfamily protein	8	2.26425	1.53586	1.91568	1.21847	2.32328	1.51351	2.46834	2.26743	2.3519	2.10992	1.79235	1.9692	1.55141	1.13835	1.27771	1.98539	1.68209	1.88659	1.09982	0.976192	0.804955	2.55912	4.88785	3.2118	2.20807	2.6814	2.9281	1.90891	1.33193	1.29633	2.86153	2.27923	1.90368	1.30697	1.26209	1.3753	3.01029	2.81215	2.87229	1.50397	1.85051	1.6943	0.992004	1.52887	1.59183	24.2352
Cre01.g018900	Cre01.g018900		5	5.14526	2.61091	3.07428	3.66281	4.73827	3.92618	4.08427	4.06385	3.42779	2.35282	2.4683	2.27499	3.16224	3.16467	2.73041	3.3725	2.89427	3.21386	3.0358	3.24106	3.39866	5.69269	6.77938	4.9566	1.91497	2.21456	2.68718	3.23045	3.29395	2.80384	3.19876	3.37522	3.07281	3.46592	3.97	4.51682	4.06876	3.15216	4.13256	2.13859	2.22337	2.54763	2.94553	3.47463	3.58264	22.5509
Cre01.g018950	DHS1	Deoxyhypusine synthase	14	25.073	36.0353	34.5594	11.6331	16.1732	14.1497	14.8699	15.1087	12.6249	26.686	23.5081	24.3898	58.797	56.6204	53.5261	35.7859	41.341	38.9616	34.7325	36.77	39.007	12.453	10.8328	7.69133	15.4421	18.1984	11.5457	55.6885	60.4364	56.9925	39.4207	38.8093	38.5469	17.3283	17.4065	17.2956	16.039	15.8759	13.2036	19.6714	20.3633	22.1221	50.7945	54.779	52.8083	23.8081
Cre01.g019000	Cre01.g019000		4	1.13073	4.57396	4.49614	14.3853	20.5965	17.0246	11.1569	7.66874	8.85187	7.5881	4.96057	3.27756	0.823641	2.08689	0.579151	5.18451	3.904	4.21144	23.7176	21.9606	11.0754	11.3185	9.0379	13.257	7.13962	6.49187	7.99523	1.40751	0.920474	0.579278	7.48869	4.74899	6.08334	19.9477	20.2583	13.0614	10.0079	11.5783	12.593	7.23544	6.98991	9.52247	0.622353	1.39248	0.276027	23.0434
Cre01.g019051	Cre01.g019051		NA	0	0.0167955	0.123115	0.0463937	0.135197	0.132411	0.0469874	0.0706311	0.035038	0.0294193	0.0269438	0	0	0	0	0.0150177	0.015719	0.0476967	0.100942	0.0949229	0.239524	0	0.0392568	0.129481	0.0220373	0	0.0456132	0	0.0408968	0	0.0801858	0.0676796	0	0.0544676	0.209866	0.145002	0.0300534	0.0401491	0.120786	0.0757888	0.0743115	0.017075	0.0578422	0	0	NA
Cre01.g019100	HPR2	Hydroxypyruvate reductase 2	3	1.26972	1.96532	2.39073	2.13839	2.79616	2.26675	1.13852	1.0331	1.05605	1.85222	2.22516	2.21991	2.54208	3.19944	3.30909	2.71461	2.0516	4.11469	3.88607	3.45349	3.16569	1.60041	1.66342	1.77333	1.2074	1.10615	1.57191	2.76833	2.50491	0.989722	2.12656	2.12823	2.08168	2.47852	2.36174	3.90921	0.612539	1.31688	0.690033	1.34362	1.00123	0.66601	2.37347	1.83901	2.26814	22.2274
Cre01.g019150	GCP4	Gamma tubulin interacting protein	10	0	0.448048	0.360797	0.523563	0.161816	0.1868	3.00511	2.6451	2.12104	6.56311	5.83362	4.69838	0.861965	1.20062	2.2519	0.70826	1.16123	0.47298	0.0207139	0.0973935	0.0446834	2.16999	2.61804	2.74004	10.2879	9.35671	10.6104	0.581975	0.508113	0.868382	0.322316	0.222583	0.386118	0.279418	0.137027	0.111579	2.86669	2.45105	3.5802	9.61071	8.84377	8.70713	0.792624	0.41925	0.67156	22.2955
Cre01.g019200	NOP52	RRP1-like protein	14	7.10384	11.3464	10.6111	6.12396	7.97491	7.14142	4.2978	4.77452	4.38438	15.836	16.8569	14.255	17.4624	16.8527	17.6525	12.0556	12.9353	13.0624	18.3881	19.3003	21.702	1.96198	2.35685	1.53786	15.8329	19.002	12.1292	18.2149	17.3955	18.7665	11.7897	13.4667	12.0484	8.17648	8.36681	10.2304	5.09744	4.21311	3.81158	18.1264	17.8694	17.7639	16.6688	15.2419	17.6718	24.9499
Cre01.g019250	SNE1	GDP-D-mannose 3',5'-epimerase	9	32.6598	33.0683	31.6787	13.5206	11.4342	10.8623	146.398	131.001	125.652	115.255	120.812	117.256	108.831	98.0293	108.452	33.9501	37.0361	36.7402	14.0313	16.8319	12.7374	172.256	184.171	159.915	161.782	152.05	150.766	113.421	109.307	89.811	32.974	30.833	29.8828	38.5949	43.7466	36.018	158.99	159.898	164.15	124.002	124.157	112.549	138.401	123.771	117.395	28.1828
Cre01.g019300	Cre01.g019300	Nucleotidyl cyclase	NA	1.75079	1.67864	2.50728	1.66301	2.19858	1.99763	1.0557	0.659182	0.951963	1.0103	1.83422	1.34854	2.46959	2.17876	1.83472	2.83135	3.27399	2.72815	1.56866	1.94517	1.35926	0.697175	0.895696	1.10219	1.05798	1.39483	1.11471	2.35004	2.77634	3.00426	2.1267	2.29021	3.06512	1.46018	2.31823	1.66612	0.848902	0.493875	0.841721	0.85635	1.42191	1.08581	2.73486	1.99911	2.93382	NA
Cre01.g019450	SCE3	SUMO-conjugating enzyme	NA	0.217371	3.60293	2.26797	2.61329	3.39188	1.98288	8.44518	6.61687	4.77586	24.2466	19.2039	14.1767	2.59316	3.49708	6.09712	1.12959	2.59548	1.19655	0.882386	0.954911	1.18717	5.96478	6.67075	4.08691	37.3223	39.2331	37.9269	2.11985	1.41471	1.79128	2.22092	1.06185	1.16965	2.18075	3.05758	2.11251	6.90459	6.80396	8.21219	35.1728	39.0807	36.818	1.76329	0.686906	2.40378	NA
Cre01.g019500	Cre01.g019500		3	2.66229	2.78759	2.45999	7.99065	6.10188	8.12266	4.21718	4.44546	4.29359	4.89583	5.00789	5.74944	0.767857	0.621615	0.623032	3.50818	2.97684	2.43293	9.831	9.84472	9.02899	4.11975	4.04383	3.87597	4.52795	3.42928	4.00759	1.46179	1.36329	0.97397	3.40378	3.27562	2.98825	8.81803	7.54776	9.13894	4.63	3.48057	5.44784	4.26563	3.80176	2.45002	2.47113	2.28861	1.97026	23.5965
Cre01.g019550	Cre01.g019550	ankryin repeat containing protein	NA	2.02772	2.25335	2.65505	1.14507	1.19078	1.55728	0.700448	0.697371	0.844524	2.97577	2.10673	2.01441	2.61331	2.3874	2.56952	3.51242	3.53314	2.95435	2.41543	2.01622	2.41555	0.973725	0.889214	0.517029	2.1055	2.24431	1.46348	2.00332	2.69014	2.24863	3.00216	3.16671	3.14737	1.89802	1.49592	1.22111	1.33483	1.30584	1.19259	3.27473	3.5302	3.30239	2.19852	2.38235	2.09081	NA
Cre01.g019600	Cre01.g019600		12	10.4107	20.943	19.0842	17.833	16.4488	14.7569	30.965	40.4994	41.0871	57.0667	59.5185	50.0003	45.906	31.9856	50.0212	15.2218	16.6556	10.3728	11.2174	11.6524	12.2396	52.639	63.2571	50.4889	46.6921	54.9976	22.2425	41.5	41.4062	113.435	13.1002	11.4931	10.6008	26.3922	35.2538	27.636	56.2894	56.2892	56.7078	130.731	124.436	125.433	37.9326	36.6554	37.098	24.6237
Cre01.g019650	Cre01.g019650		8	3.41075	2.41746	2.9587	2.67573	2.45601	2.20716	5.53651	5.96144	5.452	4.37449	3.99842	4.3629	6.97754	6.16024	5.46983	2.69989	2.74548	2.72512	1.83743	1.92324	2.94982	6.33262	6.56656	6.83603	3.97657	4.0761	3.69226	4.52654	5.56466	6.28912	2.76554	3.07641	2.7877	3.24716	3.29103	3.3183	5.13538	4.90755	5.38328	5.21348	5.67879	5.94945	5.75596	5.63898	5.43116	24.3143
Cre01.g019700	PAP7	Class-II RNA nucleotidyl transferase 7	10	0.599186	0.660455	0.603129	0.68892	0.622059	0.353117	1.27767	1.20404	1.25322	3.22163	3.15527	2.50426	0.381225	0.539723	0.809705	0.790986	1.16391	1.03737	0.185801	0.272293	0.163965	1.18691	1.19064	0.873461	5.48537	5.19445	6.16729	0.192392	0.231541	0.316392	0.764597	0.804667	0.680091	0.296204	0.367139	0.27296	1.18138	1.25128	1.49902	4.57792	4.80565	5.0144	0.213292	0.230108	0.348485	23.1123
Cre01.g019750	Cre01.g019750		10	17.0966	11.8504	11.4541	7.11219	6.0957	5.26823	17.2495	15.0253	15.781	23.7457	21.6254	22.2236	15.2587	14.9941	18.3543	13.4062	13.7927	13.8973	1.97064	1.52509	2.0562	14.8321	19.2634	17.0694	34.3827	29.8333	36.0494	14.7526	14.6967	11.4445	14.3624	13.2425	13.6075	4.02595	4.29145	2.69227	17.4677	17.1885	18.4116	33.562	33.4275	32.2295	17.9175	17.7586	15.8778	23.483
Cre01.g019850	FTSH3	FtsH-like ATPase/metalloprotease	5	11.957	14.6998	13.5807	20.4024	19.5012	18.5582	21.8835	21.8315	20.8289	14.3493	16.0005	15.2605	8.29568	7.63288	7.60823	13.1867	11.6305	12.2503	20.0111	19.7092	18.9431	26.1777	28.2349	27.7767	15.7535	15.8574	16.4713	11.7199	12.1336	9.70005	13.2753	12.4418	11.3757	23.4042	24.1755	24.4638	25.3965	25.8077	25.7683	15.9161	17.2509	16.5349	14.9617	15.6194	13.3593	26.8651
Cre01.g019900	FAP384	Flagellar Associated Protein 384	15	6.32529	3.81508	5.13954	0.252198	0.41434	0.801002	0.775717	0.581095	0.678276	1.79505	1.71366	2.25796	6.54652	5.54692	5.98836	4.40106	4.59484	5.11947	0.195094	0.105003	0.126458	0.224682	0.569085	0.344649	1.22649	1.68307	0.986673	4.85648	5.78022	5.95638	5.404	5.23542	5.74057	0.966507	0.812533	0.789448	1.11953	1.04934	0.649506	3.18351	2.63233	2.37991	4.3219	5.06551	5.04256	22.9656
Cre01.g019950	Cre01.g019950	DnaJ-like protein	NA	2.97632	0.892584	0.956643	0.616335	0.631413	0.335084	0.0274073	0.0308984	0.0886699	0.198868	0.400694	0.531009	0.306304	0.256391	0.196806	0.398752	0.302789	0.482747	0.282506	0.137268	0.220422	0.293718	0.274758	0.102396	0.077123	0.016298	0.0997711	0.252171	0.092151	0.472429	0.505943	0.402598	0.571418	0.505399	0.603528	0.602357	0.304114	0.279413	0.28182	0.0575367	0	0.0897191	0.860199	0.676125	0.825155	NA
Cre01.g020000	Cre01.g020000		NA	0	0	0	0	0	0	0	0	0	0.0974935	0.0111612	0	0	0.0245694	0.0424543	0.0368651	0.0128719	0.0130167	0	0	0	0	0	0	0.0360915	0.0316424	0.0186729	0.0251066	0.0357814	0.0442373	0.0116927	0.011843	0.0369791	0	0	0	0.0232953	0	0	0.161349	0.0243385	0.125839	0	0	0.0243622	NA
Cre01.g020050	Cre01.g020050		12	0	0	0.0394168	0.0684865	0.0252551	0	0.049587	0.0197928	0.0981887	9.04459	8.36143	8.11646	1.61139	1.78033	3.18378	0.0950189	0.739938	0.23164	0.01987	0.0133465	0	0	0.0414276	0.0683219	9.75332	10.6882	5.93165	2.33466	1.9518	7.92126	0.0640241	0.162115	0.0476571	0.0574793	0.0641399	0.0203163	0.0147844	0.146292	0	14.7975	14.6198	15.3634	1.88006	2.17151	2.04623	24.2517
Cre01.g020100	Cre01.g020100		11	0	0	0.00585892	0	0.00750774	0	0.0102056	0.0057528	0	0	0.0239826	0.024678	0	0.0199965	0.00575877	0.00488906	0	0	0.0201822	0.0316311	0.0217682	0	0.0319759	0	0.0179499	0.0671452	0	0	0.0194145	0.0420045	0.0046521	0.00942369	0	0.00591498	0.0124317	0	0	0.0200683	0.00894435	0.0656592	0.0198086	0.0227595	0.0360396	0.0261851	0.00495698	17.5964
Cre01.g020182	Cre01.g020182		3	0.624947	2.21102	1.82362	4.30256	3.68498	3.97804	3.1709	3.50437	3.09249	2.02196	2.54087	2.36343	3.01052	2.36393	1.94756	2.19999	2.38284	2.61575	5.09389	5.28781	5.64621	3.0867	2.21197	3.05073	1.78021	2.06816	1.68288	2.58379	3.25385	3.75342	2.89083	2.97123	3.36276	3.63937	4.09086	4.80819	2.87631	2.66271	2.23521	1.78368	1.7637	1.92426	3.96003	3.77733	3.69402	20.6765
Cre01.g020223	FUM2	Fumarate hydratase 2	NA	0	0.425174	0.531237	0.525655	0.423165	0.69	0.517211	0.57677	0.543632	0.423529	0.235085	0.282219	0.232552	0.340035	0.225797	0.122544	0.118885	0.0908651	0.520981	0.547451	0.213379	0.400182	0.240427	0.631669	0.414669	0.502741	0.416255	0.0772274	0.0963811	0.18141	0.377648	0.248013	0.356477	0.548549	0.85689	1.28767	0.340561	0.65572	0.513848	0.544595	0.654716	0.571684	0.0389167	0.0385009	0.112365	NA
Cre01.g020264	ATG6	Autophagy-related protein	15	3.87241	3.5954	3.43229	2.54695	2.9488	2.90055	2.48424	2.23271	2.33178	2.35336	3.04939	2.53271	3.1271	4.32634	2.87524	3.41218	3.7311	3.17363	2.3512	2.6171	1.8114	2.94658	2.67777	3.15953	2.83539	3.10018	3.38919	3.34971	3.63498	3.89481	3.4685	3.78574	4.00709	3.06087	3.08959	3.29697	2.88238	2.427	2.76876	2.28636	2.47252	3.14387	4.23285	4.44507	3.2999	21.1626
Cre01.g020305	SDH4	Succinate dehydrogenase subunit D	16	81.0686	84.1624	80.2219	25.5045	26.8223	20.4115	70.8089	70.6743	66.6916	58.1323	61.6103	52.8844	85.1501	75.9953	69.2186	80.1325	72.796	73.7648	7.1034	6.67388	5.17771	64.8176	63.067	51.251	50.6375	49.8267	44.548	111.641	109.678	94.4452	82.5069	77.3643	67.5073	16.5455	14.8892	11.3358	55.9562	55.726	44.5228	47	47.9324	46.0819	92.9813	103.488	91.5524	25.3108
Cre01.g020350	SDH3	Succinate dehydrogenase subunit b560	16	140.805	123.602	115.187	41.2366	41.344	32.2259	125.081	122.54	119.115	98.7322	100.921	96.4231	126.574	110.583	101.44	107.253	100.509	106.754	16.1177	15.803	12.5582	121.141	110.851	87.2804	93.4005	90.2434	81.8926	170.432	175.99	150.847	110.8	108.363	105.433	31.9746	35.7379	23.3683	93.1835	89.9894	88.7874	84.199	80.0416	79.1066	148.278	152.962	142.726	28.3679
Cre01.g020400	Cre01.g020400		7	5.92641	4.27401	6.24096	8.44501	8.67353	8.8772	9.11599	9.1711	9.39635	9.53714	9.18544	8.63354	8.86351	8.16385	7.01383	5.54189	5.62062	5.41421	10.1431	11.4141	12.4463	8.41445	10.1431	9.41997	11.8915	11.4299	11.3823	9.50268	8.13532	7.7549	5.66477	5.56765	5.08779	10.638	10.5068	10.4545	8.35077	8.98563	9.89536	9.69737	8.8241	8.93537	9.87968	9.47526	9.72567	24.6081
Cre01.g020450	Cre01.g020450		NA	0	0	0	0	0	0	0	0	0	0	0	0	0.179911	0	0	0	0	0	0	0	0	0	0	0	1.32492	0.774395	0.685482	0	0	0	0	0	0	0	0	0	0	0	0	1.82572	0.895046	1.02838	0	0	0	NA
Cre01.g020575	HSP22D	Heat shock protein 22D	NA	0	0.0870366	0.151856	0	0	0	0.0483887	0.0818286	0	2.71484	1.69075	1.68434	0.295154	0.518285	0.776154	0.259217	0.814582	0.274583	0	0.023424	0.0376136	0	0	0	3.36883	3.0036	2.95416	0.582579	0.52836	1.64861	0.123327	0.174875	0.104008	0	0	0	0	0.0693528	0.0463653	4.45087	4.69775	4.89616	0.507084	0.570096	0.513915	NA
Cre01.g020650	Cre01.g020650		15	2.32944	2.88829	2.59591	0.328022	0.61176	0.327694	1.07206	1.10874	1.69465	1.29803	1.63664	1.57099	3.25413	3.35214	3.31406	2.24955	2.4453	2.09516	0.296928	0.268482	0.147813	1.45906	1.35463	1.05293	0.991075	1.12939	1.12871	2.92246	3.21338	3.60605	2.27784	2.69161	2.71635	0.801075	0.895783	0.912511	1.13864	1.27186	1.42727	1.09747	1.23578	1.20738	2.54335	2.48039	2.70118	18.3716
Cre01.g020701	Cre01.g020701		7	1.26202	1.23124	0.793179	2.28893	2.41394	1.67999	1.63395	1.99144	1.58065	1.19646	1.42046	1.46165	0.562062	0.380689	0.0974526	0.676976	0.398883	0.627468	3.18763	4.01457	1.04372	5.38075	4.59281	3.65031	1.21156	1.2347	0.964356	0.734801	0.369609	0.304637	0.845467	0.652438	0.424422	4.29992	4.94897	4.24159	3.68472	4.92427	3.36777	0.384617	1.59225	0.529578	0.261377	0.753298	0.335537	20.9018
Cre01.g020750	Cre01.g020750		NA	10.0808	16.0763	18.3593	22.2015	19.4897	21.6032	19.9624	20.9687	23.046	18.181	18.9351	19.5221	15.7429	14.2829	14.861	19.0494	17.0575	18.5513	29.141	28.1807	29.9821	22.5693	29.3287	22.6106	20.5269	17.8646	16.1053	15.3014	19.4588	18.3426	19.661	19.4693	19.8789	31.5963	31.4455	25.9767	30.1403	28.1546	31.9434	20.2489	24.9504	22.2871	21.5901	19.7088	19.5686	NA
Cre01.g020800	Cre01.g020800		NA	12.8739	15.0745	13.7036	0.774345	0.781092	1.23261	0.864773	1.42838	1.97954	2.76472	2.75386	3.43913	17.0217	17.9146	18.0628	8.74793	10.2735	11.9811	0.881363	0.522357	0.866746	1.02663	1.00809	0.831297	1.48555	1.98464	1.39078	16.7709	14.7374	18.2433	11.5142	10.8264	14.8055	1.25884	1.61684	0.95418	0.887237	1.05682	0.878858	2.4911	3.35843	3.24485	17.0811	13.7625	16.904	NA
Cre01.g020850	Cre01.g020850	Adenylate/guanylate cyclase	NA	1.36409	0.741983	0.889001	1.30491	1.69197	1.92925	1.12568	1.19616	1.5102	0.402729	0.447677	0.695758	0.318449	0.185146	0.245209	0.916183	0.956683	0.801471	1.59749	1.79216	2.28915	1.27623	1.61291	1.66426	0.337746	0.360459	0.385164	0.0734436	0.0783335	0.0269015	0.806098	0.957336	0.916796	1.51196	1.57589	1.98174	0.988376	1.09533	1.31867	0.173732	0.293878	0.388213	0.11079	0.159744	0.0445522	NA
Cre01.g020887	Cre01.g020887		NA	4.50646	1.71883	2.40706	1.00065	1.21536	1.52369	1.43683	1.75414	1.22765	0.988802	0.779281	0.87309	2.11892	2.23884	1.76015	1.66961	1.64713	1.93586	0.737356	0.889172	0.997411	1.66588	1.27663	1.61527	1.02755	0.831346	1.10323	1.79236	1.47774	1.22727	1.9027	1.98757	2.11191	1.43798	1.19013	1.26404	1.37017	1.7161	1.52938	0.782208	0.711446	1.03021	2.7282	1.92286	1.80846	NA
Cre01.g020918	PREP1	Presequence protease 1	NA	20.4756	16.7475	16.1925	74.1317	69.6643	66.8318	45.5297	41.7673	44.1811	14.8277	17.111	18.6755	4.92066	3.65492	4.18832	14.2055	14.0985	13.927	78.175	81.2575	71.5989	70.1689	69.8667	69.9489	12.0242	13.538	13.5526	2.35345	2.93714	2.33194	14.5907	14.3051	14.0276	86.8481	86.4678	82.1781	52.6677	57.1937	52.3909	13.1922	9.35433	9.69278	7.03742	5.41592	5.63696	29.5304
Cre01.g020950	Cre01.g020950		14	20.9991	35.826	37.8891	13.3846	17.6168	16.5911	9.0871	7.92507	7.26016	24.7747	22.4424	22.5257	76.5554	72.0948	64.1321	43.1098	48.6969	44.497	49.0304	48.0534	55.7098	5.3643	4.51198	2.75878	10.8556	13.7372	7.75599	76.7158	75.1215	75.6118	41.735	44.5779	42.7492	19.4485	18.4983	19.7559	12.2623	8.35062	9.23462	16.6394	16.4774	14.6329	61.9026	64.7363	63.1356	26.8907
Cre01.g021000	Cre01.g021000		NA	0.661519	0.537821	0.519706	0.542767	0.804703	0.550379	0.46296	0.326207	0.302071	0.329062	0.3191	0.39524	0.683936	0.831448	0.70238	0.554459	0.735667	0.567749	0.745926	0.784952	0.59	0.508243	0.314256	0.478401	0.542822	0.26968	0.351054	0.849627	0.574043	0.798415	0.633104	0.819354	0.815728	0.424844	0.46995	0.736647	0.518011	0.148344	0.33058	0.504016	0.292848	0.294415	0.475719	0.890371	0.622909	NA
Cre01.g021050	TIM22A	translocase of inner mitochondrial membrane 22 homolog	2	3.54789	2.02864	1.99093	15.0146	13.2238	11.9634	6.91684	7.69793	6.9432	3.02544	3.23267	3.47083	4.0309	3.36922	3.39197	2.80377	2.81826	2.51998	22.4033	18.5542	19.3968	11.8763	12.0012	13.5919	3.05678	2.77112	3.20605	3.26929	4.48066	3.94225	2.42535	2.37461	2.15907	21.6547	22.5761	19.3265	12.6154	13.1085	12.8921	3.08933	4.45943	3.70586	2.77009	3.26261	3.17237	18.5507
Cre01.g021100	Cre01.g021100		NA	0.295793	0.412255	0.497961	0.372252	0.372223	0.421881	0.510129	0.608448	0.802141	0.73445	0.611498	0.739928	0.497371	0.701061	0.628127	0.34709	0.341314	0.397679	0.371653	0.524876	0.555036	0.827905	0.602245	0.64941	0.598142	0.662729	0.656603	0.586137	0.639404	0.442005	0.42463	0.464217	0.440537	0.497052	0.369236	0.487662	0.638148	0.511693	0.608158	0.55805	0.505072	0.620613	0.33548	0.571218	0.716216	NA
Cre01.g021150	TMU1	tRNA (uracil-5-)-methyltransferase	14	5.64715	6.63592	7.28657	7.01593	7.26862	6.86579	4.60594	6.63634	5.03055	7.41167	7.09549	6.4446	8.77786	8.89676	6.68047	6.58264	7.19591	8.09179	13.1807	13.0207	12.7726	4.6442	6.36858	5.29069	7.65357	8.22477	7.35262	6.96555	10.6183	8.02774	6.23345	7.26772	6.85259	5.80378	6.3984	6.82718	4.87465	6.27876	6.30773	6.74431	6.66322	5.81902	7.96353	8.05625	7.54957	24.0514
Cre01.g021200	CGL47	conserved protein with F-box domain	7	0.232453	1.48282	1.18704	1.44549	0.99456	1.93399	1.13877	1.42137	1.41022	1.30594	1.23343	0.993559	0.406713	0.662241	0.807747	1.36383	1.4286	1.77489	1.31057	1.69017	1.80935	1.13843	1.88559	1.55485	1.31607	1.83945	1.21379	0.398071	0.529501	0.607874	1.29773	1.35195	0.625399	2.31002	2.08073	2.40027	1.48221	1.9287	1.81215	2.47951	3.08714	2.17256	0.441314	0.897801	0.927046	16.1907
Cre01.g021251	ARG7	Argininosuccinate lyase	3	30.0126	33.9792	37.6926	70.8845	76.5051	77.8325	34.0662	32.4761	31.8864	28.524	32.3071	32.9923	33.8719	25.5856	20.892	44.6749	42.2192	45.0539	118.92	118.751	116.521	35.2397	31.8239	39.1921	16.2429	17.2176	18.702	41.5394	43.3655	37.9955	40.4988	41.9271	38.6639	101.424	104.792	105.61	42.0728	36.9604	37.3706	15.0128	10.6425	12.2426	39.3976	42.1248	38.2115	29.6961
Cre01.g021350	Cre01.g021350		4	31.4252	27.1725	34.3491	78.9449	56.7389	54.8173	56.8943	51.7444	50.5362	18.4705	17.3557	18.6502	8.04104	8.24299	7.38543	40.5397	27.1104	21.8354	51.7659	55.6746	60.1544	61.3531	54.7711	69.3501	10.59	14.9338	13.2192	10.529	8.00307	6.59625	31.6009	32.8897	34.692	39.3481	44.2614	49.2408	49.5215	59.7465	45.4736	12.2607	10.6606	17.4609	10.3758	14.3921	13.1684	23.5954
Cre01.g021400	Cre01.g021400	Pre-mRNA splicing factor	13	5.66117	4.88313	5.7614	4.92158	4.47577	5.85636	5.05948	5.0086	5.66028	5.60957	6.16204	5.50205	7.70045	7.1378	8.40164	5.80851	5.23029	4.49165	5.87592	6.25227	5.4384	3.61154	4.31584	4.44107	6.29797	5.97428	5.47621	9.7106	7.98799	9.41724	4.98691	6.1352	6.34572	4.98925	5.07462	5.70478	5.26913	6.24444	5.53269	7.06203	8.27595	7.07256	8.34132	7.71491	9.33116	23.69
Cre01.g021450	TPR4	Tetratricopeptide-repeat protein 4	6	3.0812	2.31233	2.62615	7.80251	7.00685	7.59935	14.1362	13.8162	13.3251	6.23607	5.82351	6.75356	1.24791	0.987372	1.07788	2.15745	2.14154	1.64374	9.99237	10.3769	11.7248	16.2897	19.3132	17.5428	7.11229	7.05839	8.64126	0.469058	0.361003	0.385673	1.87375	1.99098	1.49474	11.7695	14.3458	11.7213	15.582	13.7299	15.4561	5.25478	4.41039	4.65661	0.545231	0.348237	0.659418	24.4458
Cre01.g021500	Cre01.g021500		12	36.256	28.8982	35.8754	13.5014	13.5567	17.1723	12.7412	13.5693	18.1897	37.7233	35.6658	30.3511	32.2471	31.0005	36.7085	36.8496	40.155	37.3938	14.5786	16.0018	13.9847	14.9144	17.5046	15.702	57.6186	53.8134	47.7096	36.2115	37.4872	39.3026	38.0984	36.1015	39.4797	14.9718	16.2775	15.8664	15.6071	17.0118	21.3694	57.4787	62.1101	65.0138	34.1302	35.0377	37.8863	23.279
Cre01.g021550	Cre01.g021550		NA	1.74686	1.58789	1.81995	2.67312	3.2428	2.55802	4.29829	3.77336	3.7976	1.99349	2.18645	2.45372	2.17506	1.58572	1.43773	2.01625	1.46763	1.61286	2.2716	2.67965	2.5986	4.66563	4.99273	4.61051	2.20233	2.33722	2.92078	2.01768	1.91038	1.2238	1.77221	1.60758	1.46792	2.50094	2.05566	2.64504	3.99779	4.73863	4.01853	1.35402	1.5562	1.32742	2.13884	1.86488	2.0551	NA
Cre01.g021600	Cre01.g021600	DEAD-box RNA helicase	7	20.7752	20.6264	17.745	24.3803	27.1039	20.7	35.3304	35.723	33.6785	32.9171	32.8782	30.6498	19.1468	18.7526	18.9564	7.86461	9.30152	7.93361	60.9445	58.5353	59.779	51.5231	46.1289	48.1565	40.8714	43.5467	39.0986	8.16094	8.92518	13.2565	6.58773	6.72799	7.1916	46.2776	54.2131	54.9312	43.2054	46.8462	47.5373	39.5438	40.4898	40.8972	6.45863	4.81078	6.71875	27.1539
Cre01.g021650	Cre01.g021650		2	8.6797	8.5223	10.058	26.6497	23.811	26.9601	8.98511	9.5304	8.91772	10.7685	12.2582	12.2267	11.9881	10.9578	9.35547	10.5487	10.8211	8.86217	33.6353	36.4637	32.8654	12.5866	12.8454	10.4876	9.54375	8.53377	10.0044	11.5938	11.957	12.3092	10.4297	11.6154	10.1436	25.5832	27.4086	27.5026	11.4331	10.2186	11.6245	10.8504	11.5753	10.1265	11.2353	11.9364	11.8991	24.4505
Cre01.g021700	Cre01.g021700	Adenylate/guanylate cyclase	15	58.6834	56.6392	56.1707	20.3963	26.4299	16.406	14.9521	19.7797	10.0589	17.5306	21.8722	14.5101	42.6068	42.4009	42.7257	49.2452	44.999	48.2731	9.17918	8.45394	9.19942	3.565	2.78115	4.75006	4.89536	5.55164	10.1173	28.9199	37.1107	32.5265	47.8736	47.4555	51.1055	10.1517	11.331	12.6078	4.33346	4.62457	5.49191	10.1951	13.6867	13.5069	25.0399	36.7046	34.167	21.0205
Cre01.g021750	Cre01.g021750		7	5.80167	4.86194	5.20364	6.06297	6.27867	5.8996	6.56409	8.12498	6.73661	7.36765	7.40069	6.90602	5.32154	6.70862	6.27203	3.59842	5.33136	5.21966	8.94065	9.13987	10.0666	6.74141	8.18298	6.92245	10.2827	11.0185	9.06376	6.25919	6.26164	7.27458	4.38027	4.68647	5.49566	7.02053	6.80059	7.6352	7.46361	7.84941	8.2629	10.3796	11.8144	11.5087	8.17744	6.3828	6.00935	23.4054
Cre01.g021800	Cre01.g021800		NA	0	0	0	0.585129	0.568367	1.73972	0	0	0	0	0.0184073	0	0	0	0.0442002	0	0.0220301	0	6.64908	7.96303	8.85006	0	0.0275077	0.136096	0.0154424	0	0.015979	0	0	0.0252374	0	0.0554844	0	6.84459	7.29968	9.09385	0.147366	0.0562687	0.0940451	0.0193828	0	0	0	0.0401956	0	NA
Cre01.g021850	Cre01.g021850	DEAD/DEAH box helicase	11	1.73772	0.788997	0.935158	0.558303	0.603538	0.5012	1.01547	1.35048	1.19025	1.93422	1.73793	1.79696	0.64125	0.489238	0.617255	0.827284	0.823853	0.857811	0.329187	0.363256	0.431139	1.29177	1.27262	1.23163	2.67795	2.53535	2.84184	0.493983	0.378868	0.398492	0.898061	1.08927	0.894134	0.380617	0.688848	0.506636	1.26549	1.55092	1.36511	2.62442	1.90395	2.13455	0.521853	0.439303	0.306083	22.2278
Cre01.g021900	Cre01.g021900	RNA pseudouridine synthase	NA	0	0.603699	0.999057	0.390396	0.522535	0.445759	1.01711	0.511906	0.464725	0.934883	1.28527	1.11302	0.833577	0.939429	0.881778	0.83529	1.16661	0.811065	0.725745	0.503338	0.27776	0.687906	1.11529	1.07991	1.56908	1.23973	2.01351	0.551094	0.646967	0.544561	0.529871	0.901225	0.785512	0.358018	0.186836	0.486578	0.679995	1.21051	0.840405	0.994728	0.981006	1.30684	1.17978	0.874787	0.625349	NA
Cre01.g021950	Cre01.g021950		15	1.33742	1.25682	1.47699	0.185422	0.283453	0.331865	0.188839	0.270745	0.289284	0.743547	0.614957	0.520854	1.59174	1.49027	1.377	1.2665	1.35343	1.35408	0.0370404	0.0959647	0.099878	0.267044	0.177498	0.214243	0.758132	0.741059	0.765054	1.43847	1.53661	1.8313	1.29869	1.56555	1.41444	0.266481	0.302538	0.199525	0.29135	0.284128	0.269098	0.909742	0.932891	1.01368	1.41534	1.46232	1.41532	23.9657
Cre01.g022000	Cre01.g022000	Putative fidgetin homolog	NA	0.162715	0	0.0997918	0.048862	0	0.0348666	0.444479	0.541184	0.562879	2.00135	2.40078	1.38484	0.129306	0.2977	0.524679	0.0511033	0.357917	0.0866828	0	0.0285664	0	0.0937567	0.111402	0.0294172	4.6651	5.51138	6.65161	0.0696071	0.0661353	0.0654202	0.207742	0.0935155	0	0	0	0.0411485	0.627979	0.113938	0.198048	4.42663	4.0318	3.02302	0.122769	0	0.219517	NA
Cre01.g022050	Cre01.g022050		NA	0	0	0	0	0	0	0	0	0	0	0	0	0	0	0	0	0	0	0	0	0	0	0	0	0	0	0	0	0	0	0	0	0	0	0	0	0	0	0	0	0	0.875943	0	0	0	NA
Cre01.g022100	Cre01.g022100		1	5.45359	4.58421	4.35195	4.80652	4.76611	4.71598	5.30426	5.20066	5.059	2.32203	2.65139	3.46955	2.67747	2.69142	2.53669	4.4774	4.93132	4.39206	1.37515	1.04077	0.992294	5.30784	5.77178	5.5746	2.5001	2.06369	3.07375	3.47828	3.724	2.75553	4.19876	4.53711	5.06895	2.59526	2.64489	2.59089	4.40981	4.497	4.97639	1.78856	1.89623	1.53985	3.06831	3.39245	3.17536	15.8987
Cre01.g022150	Cre01.g022150	Voltage-gated K+ channel	NA	5.86563	5.32598	5.50997	2.19331	2.52719	2.83884	1.92986	2.05242	2.5101	5.46219	5.1049	4.38122	4.53238	6.33628	5.9735	5.68534	5.43588	5.83017	1.139	1.05714	1.15968	1.57935	1.33049	1.43238	5.10776	4.50683	2.70695	5.89592	5.3392	7.71968	5.91281	6.3876	6.83368	2.51128	2.22275	2.01592	2.52753	1.81944	1.9401	7.66584	8.24448	7.50591	4.77347	5.86716	5.76195	NA
Cre01.g022200	Cre01.g022200		NA	0.435594	3.43245	1.71107	1.01576	1.97334	2.17447	2.59121	2.06207	1.79016	19.96	24.8642	25.8855	27.5756	24.5275	25.1432	1.46039	2.21813	1.23757	1.47352	1.64959	1.05955	2.8858	3.4374	2.59825	3.48457	8.02137	1.22038	37.2973	33.7359	107.776	1.11169	0.914847	0.512722	1.59016	1.02119	1.58748	1.46185	1.17217	1.56729	34.147	27.768	35.6435	30.4478	36.4008	28.0846	NA
Cre01.g022250	MRPL3	Mitochondrial ribosomal protein L3	2	3.84492	2.80535	4.05552	9.99912	9.53349	10.2946	5.13254	6.99414	6.18681	3.9502	4.16734	4.41777	3.85064	3.84221	3.05151	3.00782	3.10065	2.17465	12.4927	12.835	14.2365	6.19514	7.77431	8.72776	3.99632	4.32325	4.3347	2.3411	2.61822	3.06509	3.22547	3.658	2.39456	12.4187	9.86366	11.85	6.95355	6.16322	6.19124	3.01386	3.59335	3.09649	2.08912	2.52503	3.76249	23.7496
Cre01.g022283	Cre01.g022283		NA	2.87183	2.15521	1.57933	1.63701	1.6084	0.849512	0.753687	0.566455	0.899215	0.705868	1.2006	1.0691	1.32469	1.73258	1.82954	2.85119	2.47095	1.08534	1.55437	1.95762	1.32725	0.330916	0.37774	0.519142	0.812954	0.908996	0.512035	1.86882	1.35506	1.73401	2.8401	2.36621	1.73846	1.92203	1.59133	1.56777	1.20473	0.0607406	0.774963	0.243112	1.09653	0.712101	3.0235	2.5713	1.7657	NA
Cre01.g022350	Cre01.g022350	DEAH box ATP-dependent RNA helicase	14	2.71127	3.45732	3.48388	2.28608	2.35938	2.31948	1.75275	2.32045	1.6997	3.12226	3.54671	2.98427	7.03163	8.09385	5.89055	4.39089	4.34927	4.72462	6.46679	6.37632	6.9191	1.2446	0.906847	0.631459	1.56116	1.73237	1.34032	6.00441	7.64892	7.12706	4.33934	4.75142	4.14951	2.33927	2.55619	2.60515	1.65786	1.40148	1.46054	1.76619	1.33503	1.63909	5.85325	4.49364	5.87221	25.226
Cre01.g022400	Cre01.g022400		NA	0	0.411222	0.406569	2.0192	2.69687	2.16127	2.04511	1.46512	2.14468	0.707543	0.825018	0.721931	0.213051	0.250857	0.117535	0.183709	0.29934	0.194599	2.03525	2.034	2.1918	1.89444	2.23636	1.54104	0.945829	0.648246	0.961531	0.145966	0.0396242	0.0734827	0.116537	0.334428	0.348082	1.87685	2.25778	1.94808	1.06459	1.06493	1.2231	0.659833	0.444718	0.720001	0	0.128263	0.10117	NA
Cre01.g022450	Cre01.g022450		NA	5.26628	0.282299	1.25597	1.16957	1.98812	0.973668	0.723952	1.11296	0.368075	0.924574	1.02823	0.363054	0.837652	0.441271	0.65356	1.63948	0.726566	0.400769	1.27248	1.02566	0.731988	1.62534	0.247378	0.61196	1.29628	1.24472	2.34732	0.386502	0.612039	0.227003	1.02001	1.21543	0.885535	0.839177	0.801691	0.685445	1.64111	0.25306	1.24067	0.827958	0.437125	0.86099	0.194768	0.594347	0.375043	NA
Cre01.g022462	Cre01.g022462		NA	6.62291	3.46613	4.24465	4.01906	4.73735	4.06016	3.56773	3.09399	2.48988	2.4173	3.30682	3.43635	2.68904	2.36582	2.25428	3.68123	2.78492	5.13737	2.98719	3.35292	2.92518	2.15911	2.9805	2.52072	5.29856	4.33821	4.94997	1.19385	1.64474	0.981654	4.44802	3.3507	4.04433	3.11052	4.19735	3.24644	3.39244	3.283	3.81482	4.33782	3.41412	4.22192	1.95523	1.2545	1.24534	NA
Cre01.g022500	MME5	NADP-dependent malic enzyme 5	2	2.7311	5.18405	4.43231	10.2301	10.5635	8.12207	4.17907	5.53036	4.63417	4.63509	5.02174	4.16661	7.89999	5.99409	5.50371	3.35997	4.22089	3.75338	9.81106	9.05888	9.03676	5.11575	5.24215	6.88766	4.91385	5.07745	4.51377	7.11213	8.53809	4.81693	4.39974	4.72796	3.87958	7.93098	7.97318	6.69815	5.47631	5.61774	4.20514	3.07713	2.82158	2.2487	6.35215	7.56162	6.73797	26.0372
Cre01.g022550	Cre01.g022550		10	0.390991	0.628738	0.419351	0.302533	0.315955	0.217615	3.4567	2.90228	2.62867	15.7018	12.7966	12.1133	1.42756	3.02282	4.67411	1.01825	2.55835	0.736621	0.100721	0.0580201	0.102319	1.92442	1.4788	0.356818	27.1048	24.7144	27.702	0.97323	1.11192	2.96711	0.897542	0.761697	0.296518	0.118937	0.128528	0.199236	2.57169	2.3529	2.92607	22.7916	24.8681	25.741	1.1094	1.23124	2.01178	22.6004
Cre01.g022600	CGL13	Conserved in the Green Lineage	6	13.9434	9.50436	9.92638	15.5878	16.8117	16.5665	14.7151	15.4438	12.4169	9.09171	8.34668	8.3012	6.81971	7.54779	6.03114	7.49831	7.54689	7.56948	17.4665	18.944	18.2603	17.3351	18.5275	18.7618	8.97827	10.3646	9.83434	3.15582	3.54093	1.15611	6.48154	7.16513	7.50698	18.3567	17.2161	17.9803	14.8489	16.0624	14.8254	5.39398	5.66805	4.06551	3.62666	3.94924	3.46163	23.8098
Cre01.g022650	Cre01.g022650		1	35.7911	27.9927	22.4214	25.3554	19.7243	24.4023	13.9222	14.8929	16.6967	11.5598	11.0485	11.9926	15.6851	11.6164	12.7985	24.9097	25.0574	23.4838	4.42589	5.12423	3.12236	19.5308	21.5533	25.2799	11.2078	10.5359	10.0382	19.7303	20.2463	12.6981	21.6314	20.9577	24.0982	27.164	26.9708	20.6982	17.7633	19.8439	16.9119	11.0203	10.1033	10.7731	17.8541	21.369	20.2497	25.9266
Cre01.g022666	Cre01.g022666		NA	4.49479	4.35706	3.16338	1.94101	1.03697	1.80056	3.21119	2.43811	3.0787	1.18369	2.95113	2.99539	1.25114	1.75759	1.73543	3.32783	2.30199	3.45859	0.253415	0.340434	0.18222	5.28689	2.70961	4.73949	2.21275	1.34721	2.00345	1.98845	1.95021	0.828812	4.83943	3.87285	3.1492	1.2914	1.6764	0.910047	3.07974	1.67991	2.63926	1.20496	0.310906	1.42889	3.29699	2.10426	2.61416	NA
Cre01.g022681	Cre01.g022681		NA	3.19652	2.78695	2.86808	1.62154	1.14552	1.12202	3.19913	1.87037	3.31178	2.26409	1.52468	2.25551	1.64495	1.77978	2.01361	2.51149	1.84895	2.76139	0.555995	0.20109	0.230646	1.67929	3.20156	2.85544	1.06459	1.09145	1.82002	1.1042	1.17255	0.648528	3.66027	2.60428	3.76251	0.384616	0.525434	0.80634	1.62295	0.850554	2.17059	0.995397	1.03894	0.651115	1.44019	1.53153	1.19752	NA
Cre01.g022700	Cre01.g022700		NA	1.28089	0.400528	0.293407	15.6309	14.9349	16.8178	8.6645	7.6409	9.87891	0.430898	0.360396	0.853426	0.0169781	0.0536639	0.0618184	0.39358	0.281066	0.227446	13.7991	13.3621	14.2766	9.6548	11.195	12.1487	1.33993	1.02872	1.66545	0.054897	0.104204	0.0644148	0.289387	0.379314	0.771766	13.7523	16.8547	16.9892	9.12606	9.26252	10.0089	0.885378	0.885807	0.427454	0.0921126	0.0187392	0.0177371	NA
Cre01.g022750	FAP159	Flagellar Associated Protein 159	15	3.86562	4.46363	5.14897	0.400634	0.362624	0.597752	0.596402	0.58226	0.667095	1.43754	1.31092	1.61349	6.80263	7.06117	7.13011	4.03528	4.86249	3.93128	0.174354	0.159699	0.12822	0.162006	0.32363	0.266863	0.657488	0.849487	0.626627	4.77226	5.17462	6.91353	4.44509	5.41624	6.16919	0.612928	0.569208	0.697279	0.630957	0.48859	0.432012	1.76119	1.76767	2.19187	4.46399	4.89239	6.20162	23.6451
Cre01.g022800	Cre01.g022800		NA	2.80498	2.63427	1.68777	1.24249	1.19346	1.07851	1.27673	1.90727	1.50168	1.43119	1.71442	2.27506	2.20737	3.4729	3.16393	2.54207	2.84149	1.9619	0.869794	1.16999	0.824444	2.1417	1.08955	1.3748	2.26514	2.04056	2.23701	1.94189	2.2419	1.65732	2.58408	2.79649	2.51652	1.60431	1.28417	0.922472	1.19619	0.914847	2.17962	2.58224	2.46096	3.16331	1.90393	1.93723	2.67567	NA
Cre01.g022850	Cre01.g022850		10	0.450387	0.266503	0.680455	0.0359064	0.0610362	0.0384334	0.697079	0.697034	0.759365	12.1893	10.3948	7.56172	0.782515	1.35279	2.6151	2.70056	3.27289	1.47031	0.0156264	0.0314882	0.0589901	0.0798578	0.121545	0.0626407	19.0705	18.9828	16.5518	0.842474	0.817362	2.11861	1.8568	1.70153	1.3399	0.021079	0.118139	0.0420871	0.313925	0.310763	0.155819	14.7233	15.9602	16.2364	0.992592	0.504828	1.15716	22.633
Cre01.g022900	Cre01.g022900		NA	0.740459	0.537239	0.507023	0.24672	0.106484	0.143594	0.4283	0.372845	0.239954	1.69299	1.34117	1.19703	0.637225	0.811884	0.563539	0.319171	0.553786	0.197584	0.0401502	0.0745363	0.0324791	0.390662	0.32471	0.210393	2.94068	2.78539	3.64497	0.12497	0.349954	0.698254	0.37171	0.393124	0.359866	0.171507	0.0853725	0.085751	0.584963	0.474378	0.663368	3.10008	2.77134	2.50483	0.365099	0.315691	0.344191	NA
Cre01.g022950	Cre01.g022950		1	10.7483	9.78775	11.0186	2.7849	3.62882	2.90813	2.4768	1.49957	1.79562	0.64435	1.81254	2.02414	2.62698	2.0209	1.97373	11.5576	10.9097	10.7997	2.66043	1.94584	2.61444	2.94532	2.98855	1.75347	2.12952	2.6025	3.0382	2.87317	3.88151	3.00584	10.7466	12.0281	9.91838	2.55201	4.2462	0.955396	3.29919	2.52785	2.47601	3.24017	3.26399	4.15026	3.5744	4.37222	6.0116	18.0258
Cre01.g023000	PHT4A	Sodium-dependent phosphate transporter, major facilitator superfamily	NA	0.664468	0.857078	0.995105	1.24819	1.27515	1.21316	0.900984	0.982985	0.845235	1.61862	2.31044	1.80941	0.63414	0.528931	0.481031	0.932859	0.627132	0.501453	2.17283	2.64215	2.22236	0.717918	0.801299	0.420475	2.32071	2.15115	2.59178	0.384037	0.418938	0.467818	0.490193	1.01981	0.502792	1.3139	1.11521	1.14353	0.641109	0.223508	0.846738	1.88442	1.86144	1.83774	0.372715	0.510357	0.372651	NA
Cre01.g023050	UBX2	Ubiquitin-associated protein	7	0.682321	2.20403	2.49331	9.99427	10.3008	11.1774	10.0681	9.52828	8.34725	6.4249	6.20064	8.38617	3.78196	2.62151	2.8084	2.46042	3.47526	2.99597	13.9008	12.1959	13.9598	12.4498	12.7872	12.5204	9.04322	9.71413	11.2466	2.75604	1.97896	2.30079	2.3945	2.55631	3.55794	12.1764	14.2469	12.782	12.9681	9.47483	12.3048	7.80514	6.8739	6.76922	3.94108	4.64213	4.36617	24.0825
Cre01.g023100	Cre01.g023100		12	7.76442	7.21736	6.93975	7.55014	7.96258	8.45886	6.81397	6.64199	8.07745	10.9207	9.80279	9.01964	5.71148	7.87999	7.37455	6.18896	7.51437	6.93025	7.07461	6.54094	5.00057	7.67456	5.40112	9.00447	9.81945	10.8498	8.81114	8.84218	7.41652	15.1977	7.00788	7.53367	7.45016	5.33975	5.13037	5.32587	7.87874	9.95028	10.5001	15.4789	15.8844	17.3365	9.97326	8.61046	9.28221	21.4272
Cre01.g023150	MCM5	Minichromosome maintenance protein	10	1.00062	1.35585	1.39752	0.835394	0.419732	0.47278	14.9781	14.1228	11.2488	46.5143	43.512	32.2068	2.9002	4.69523	8.47791	4.37975	8.1408	3.31666	0.32595	0.673666	0.865407	8.52053	11.3108	6.95488	86.5411	80.064	87.4246	2.01816	2.02603	3.89143	2.66009	1.63451	1.90689	1.03723	1.37431	0.855396	14.6262	17.502	16.7846	61.7994	70.5234	69.472	1.91887	1.54196	2.1985	24.057
Cre01.g023200	Cre01.g023200		NA	9.28281	8.92053	11.7357	11.043	10.4452	11.0829	7.68239	8.85976	8.43005	28.4683	23.9515	21.535	12.3869	11.8878	13.8269	14.0057	15.409	12.3636	11.7852	13.542	11.5227	9.02532	10.0281	10.8259	36.6737	33.1807	25.3898	16.6502	16.1407	24.6632	13.5634	14.1883	12.7552	13.8476	13.3587	12.3572	10.2531	12.14	11.0563	41.6043	43.1143	42.4978	17.8841	17.1879	19.4242	NA
Cre01.g023250	Cre01.g023250		6	1.51747	3.20894	3.06952	6.46069	6.08518	5.88434	5.91044	6.93311	5.64642	1.66974	1.08251	1.54153	0.152976	0.22162	0.185665	4.17157	3.14532	3.30879	6.23568	6.4648	7.31057	7.897	5.74612	4.93383	2.116	1.92001	3.06232	0.59056	0.352085	0.194249	3.25989	2.88276	2.85032	5.94895	4.97056	6.61206	5.54749	4.38956	5.56931	1.44517	1.21741	1.19246	0.228235	0.460115	0.496296	19.6315
Cre01.g023300	Cre01.g023300		5	0.886872	1.026	0.807196	8.11324	7.31156	5.65938	12.2489	10.7081	10.6794	3.63193	2.96196	5.16046	1.48745	1.00059	1.31169	0.950512	1.2715	1.28353	6.86954	8.98035	10.4192	16.9941	16.9004	19.6665	6.01828	4.44454	6.30231	1.96912	1.66192	1.65393	0.815415	1.69426	0.720651	11.9572	9.00776	14.0719	19.3658	22.7586	28.2044	5.32927	4.89236	5.41198	2.47192	2.89941	3.29703	24.0505
Cre01.g023350	Cre01.g023350	Oligoendopeptidase	6	15.3259	14.2795	10.9334	38.3945	38.4584	37.3068	38.4728	35.8619	33.9386	20.4363	20.6599	20.9883	11.5827	11.3926	12.42	9.54411	8.62496	7.09397	38.6719	40.9159	35.8584	62.0477	67.1715	62.0027	26.4708	26.1402	27.9448	2.232	2.62565	1.88816	9.02335	9.82879	9.41148	34.2902	33.503	30.2255	52.0648	55.7213	55.7221	18.8037	17.4256	16.8137	5.05719	4.3379	3.3873	28.2976
Cre01.g023400	Cre01.g023400		NA	20.0308	25.7288	24.6945	26.6952	25.3618	26.6458	25.6646	26.3807	27.4603	27.8812	28.8384	24.5448	25.1946	24.1864	25.6407	29.0149	27.6872	27.5063	24.6253	23.6828	23.4871	35.6627	35.09	28.545	41.509	39.5365	37.3389	27.8816	29.8503	26.2217	28.7392	28.4445	32.5076	28.7285	31.2187	29.9281	33.646	37.4321	36.8984	42.7151	44.9512	45.9656	26.4162	24.6882	27.1233	NA
Cre01.g023450	Cre01.g023450		NA	1.63489	1.60339	0.948714	0.635403	0.692014	0.425927	2.56138	2.65312	2.66182	6.52341	5.8072	5.17434	1.43184	1.56782	2.58421	0.747438	1.26574	0.699375	0.318423	0.292681	0.307294	0.770799	1.12429	0.967535	11.7001	10.7042	12.4369	0.44541	0.411102	0.627843	0.604531	0.720346	0.67478	0.22607	0.395948	0.270828	1.58365	1.75467	1.69343	6.95384	8.47319	8.04799	1.00648	0.378344	0.629784	NA
Cre01.g023500	Cre01.g023500		NA	2.3971	0.799861	1.13775	1.75562	1.25675	1.1114	0.988489	0.887229	0.878308	0.26184	0.382329	0.535864	0.581879	0.581431	0.310625	0.601715	0.600827	0.737217	0.97184	1.02019	1.54957	0.815189	0.723038	0.837557	0.334693	0.41307	0.373124	0.371221	0.37397	0.485336	0.545932	0.473539	0.387543	0.958181	0.777827	0.797135	0.52345	0.529752	0.751134	0.325002	0.159292	0.246392	0.201675	0.706956	0.411366	NA
Cre01.g023550	FAP234	Flagellar Associated Protein 234	15	4.05405	4.6455	4.41967	0.798934	0.941189	1.07544	1.66984	1.57055	1.63598	4.50064	3.78626	3.51069	5.37656	5.92318	5.864	4.40091	3.91963	4.21989	0.485937	0.402781	0.264096	1.08362	1.24941	1.16884	4.77445	5.3202	4.45563	3.63493	3.69118	4.01442	3.91747	4.91982	4.56993	1.18886	1.27621	0.984843	1.65063	1.57107	1.62838	5.07558	5.48596	5.17291	2.88413	3.12502	3.46704	23.1905
Cre01.g023600	Cre01.g023600		NA	0	0	0	0	0	0	0	0	0	0	0	0	0	0	0	0	0	0	0	0	0	0	0	0	0	0	0	0.0881813	0	0	0	0	0	0	0	0	0	0	0	0	0	0	0	0	0	NA
Cre01.g023650	Cre01.g023650	Probable amino acid/metabolite permease	NA	0.200889	0.180913	0.0315647	0.145741	0.0404476	0.0148567	0.077325	0.0792496	0.0786278	0.0493767	0.0839833	0.0609362	0.102251	0.0269326	0.108588	0.114496	0.0423296	0.021403	0.10873	0.0426028	0.0390917	0.0115763	0.0969059	0.079908	0.0642905	0.115621	0.209809	0.158248	0.0980575	0.129313	0.128173	0.20122	0.195923	0.154819	0.0856282	0.130155	0.101127	0	0.108421	0.0408156	0.0333494	0.030654	0.305111	0.275089	0.186938	NA
Cre01.g023750	Cre01.g023750		9	0.429698	0.331434	0.281318	1.07624	1.03339	0.78563	1.81268	1.71397	1.81264	0.829839	0.867487	1.16517	0.486028	0.576083	0.341028	0.144062	0.234739	0.135646	0.947518	0.621976	0.743257	2.58618	3.06731	2.01998	1.43393	1.55256	1.70876	0.138994	0.217512	0.16327	0.144696	0.331675	0.120424	0.968292	1.10912	1.12133	1.44206	1.77728	1.98986	1.41465	0.982821	0.792285	0.156565	0.318513	0.444287	24.1638
Cre01.g023773	Cre01.g023773		4	5.11741	4.32052	3.75234	7.20419	5.10884	5.73994	4.50658	4.23946	4.17281	2.875	2.74279	4.32756	3.36442	3.34462	3.16131	3.54575	4.28323	4.63434	8.00158	7.4676	8.13248	4.07895	7.47978	4.37913	2.60344	2.82245	4.27985	1.92796	2.4979	1.09803	3.29227	3.80304	2.49546	6.2963	7.67083	7.04553	5.09493	4.32249	4.88448	2.51268	2.20879	2.08233	3.00296	2.30591	2.06922	20.7495
Cre01.g023787	Cre01.g023787	Soluble ABC-F domain containing protein, propably cytosolic	3	28.4919	20.0726	21.4274	33.2518	38.0809	37.4598	29.427	29.6368	28.5465	20.3507	20.1784	22.7423	3.53773	2.58464	2.05283	23.0916	20.8243	20.338	71.0829	68.5632	77.9327	30.2634	29.527	28.3837	13.4983	14.9265	13.6056	3.78101	4.0943	2.69422	22.6068	21.2972	21.5662	39.428	45.3259	45.4262	29.6253	29.2885	26.1886	8.56232	8.54349	8.06664	4.62326	6.88309	5.20662	26.9796
Cre01.g023800	Cre01.g023800		3	1.72019	1.92081	2.20696	2.8683	2.61157	2.90853	2.07763	2.68158	2.09042	1.99225	1.61048	1.67936	2.03002	2.37594	2.20137	1.86968	2.12411	2.04456	2.84068	2.8663	2.83446	2.25434	2.03191	2.18719	1.93977	1.75654	1.8623	1.75796	1.83731	1.76362	1.78791	2.20084	2.09941	1.81749	1.89219	2.05598	1.67135	1.44344	1.53485	1.74749	1.76406	1.55586	1.90105	1.7389	1.74273	17.2004
Cre01.g023850	Cre01.g023850		4	3.91836	3.07035	2.76147	6.65884	6.99019	6.98885	5.76677	5.38747	5.77371	4.24896	3.5764	4.51274	1.24651	1.60301	1.22364	2.83988	2.85332	2.74219	6.93937	7.15753	7.5688	6.20906	5.33157	5.8549	3.37604	3.18372	3.86032	0.848631	1.38759	0.811388	3.36401	3.50031	3.06185	4.4642	5.84566	5.55337	5.64674	6.61595	5.02776	2.34151	2.04711	2.17621	1.21332	1.69952	1.53204	NA
Cre01.g023913	Cre01.g023913		NA	5.82093	7.83306	8.27883	5.61678	5.86002	7.01396	3.51185	4.19674	5.10655	3.98209	4.35704	4.15129	6.09801	6.18933	5.96737	9.32034	8.88182	9.51641	3.75713	2.8885	2.14825	2.71784	2.24432	3.95532	2.76697	1.70389	2.78644	8.42143	5.87856	6.98515	9.73307	8.91765	9.34924	4.35576	4.10674	4.02332	3.5365	3.78095	3.15966	3.02464	2.73237	3.06285	8.3143	8.56294	9.10567	NA
Cre01.g023950	Cre01.g023950		1	1.51465	1.84037	2.64388	1.96224	2.7623	2.03665	2.01909	1.47958	1.62323	1.39291	1.15973	1.60109	2.92486	1.61968	1.25315	1.6806	1.8364	1.71619	2.0713	1.37663	1.01756	1.01827	1.94518	1.4475	1.22122	1.23497	1.36771	2.00413	1.25568	1.3494	1.99117	2.05083	1.78991	1.19301	1.58635	1.14352	1.17396	2.73346	1.67603	1.52916	1.65236	1.28084	1.07056	1.70942	1.89367	20.1631
Cre01.g024050	Cre01.g024050		15	11.1706	9.88957	8.11314	5.72833	6.03281	5.09872	3.39988	3.48867	3.52961	4.80077	5.50649	5.9201	4.75669	3.08102	4.20063	7.93884	7.5395	8.45077	2.93905	2.36192	1.95296	4.32468	4.20956	4.19259	3.6092	3.35238	3.61607	6.53588	4.97926	7.91148	9.72564	9.96333	9.17657	3.20945	3.0007	2.23814	3.51453	2.32232	3.00048	3.0734	3.38046	3.19602	7.08924	7.14985	8.48838	19.531
Cre01.g024100	Cre01.g024100		3	4.83386	3.10445	3.7976	4.91348	4.91311	4.46859	1.69148	2.56702	1.8192	3.98215	3.55738	3.6144	5.58922	3.42725	3.15842	3.42823	5.25607	4.81993	7.75668	8.0827	10.9439	1.60686	1.05979	0.705838	4.4622	4.94867	3.14922	3.62953	5.26348	3.81467	3.55863	5.46657	5.06451	5.09026	5.34916	5.23229	2.27737	1.58428	2.2298	4.4699	3.33332	4.29089	4.58856	3.65566	5.99345	24.0658
Cre01.g024150	Cre01.g024150		14	26.7906	30.895	31.6383	34.1848	38.5299	37.6075	15.5308	15.2454	14.3357	25.5475	26.0416	24.7936	36.5372	34.7825	30.3269	35.4637	33.7338	34.063	55.9301	55.3974	54.4493	14.7021	12.8181	9.58878	23.6315	25.7812	20.8808	35.9936	41.1987	40.8593	32.6998	35.1847	29.276	37.9768	40.5482	39.5626	21.9788	21.3804	16.9289	25.897	28.7842	25.5472	39.717	37.9433	40.1899	24.3351
Cre01.g024200	Cre01.g024200		7	4.5428	1.80818	2.07028	5.22531	5.53334	5.15072	8.16773	6.05942	7.19066	5.92209	5.66561	4.87926	4.09586	4.66866	4.06991	2.82725	2.14146	3.23551	6.58832	7.55042	8.49797	7.46218	6.63623	6.88788	7.08031	7.17936	6.82772	4.89968	4.9248	4.08979	3.14659	2.28706	2.88985	6.3524	6.00153	6.61612	7.47946	6.98998	7.02111	5.27775	4.19982	5.05525	4.78218	3.70117	3.42819	23.5192
Cre01.g024250	Cre01.g024250	DEAH box ATP-dependent RNA helicase	14	3.65151	3.63006	2.81322	2.94723	3.26925	3.76566	3.03466	2.61185	3.75437	4.46301	3.78767	3.82498	4.67263	4.12457	3.45618	3.98573	3.57445	3.70321	4.25256	3.72871	3.97591	2.95407	3.1409	3.70727	3.74586	4.04363	3.79819	5.30296	5.60232	5.57166	3.78052	3.50609	3.14067	3.39339	3.52596	3.8562	3.83673	4.95231	3.74278	4.13263	4.20101	3.94236	5.42403	4.60289	5.20379	21.4245
Cre01.g024251	Cre01.g024251		3	2.54442	2.4997	3.30504	4.26048	5.06601	4.70503	1.22471	1.23035	1.43524	2.74905	2.62295	1.99072	2.70285	2.98343	2.9263	2.40445	3.28738	2.23622	5.56297	6.33065	5.37566	1.84882	1.19009	1.46624	2.50043	2.13427	2.18282	2.82674	3.00136	2.65479	3.18728	3.33198	3.44792	4.30626	3.35001	4.63138	1.55517	2.11467	1.67111	1.09808	2.07498	1.93845	3.20227	3.4867	3.04131	24.1421
Cre01.g024300	Cre01.g024300		13	6.90643	8.40398	8.52635	5.98191	6.40653	5.85559	6.68064	5.81886	7.04758	6.6343	6.45674	7.25069	8.53718	8.01919	6.87592	8.31919	7.38026	8.19914	5.42911	5.02171	5.27978	7.19186	9.4967	6.88552	6.61855	6.72892	6.42127	11.1851	9.43922	9.7448	10.1193	8.24082	8.70997	7.08345	7.82221	6.73195	6.88713	5.79674	8.62343	7.91814	9.56532	8.22393	9.97867	8.40077	9.64029	21.8242
Cre01.g024350	Cre01.g024350		9	35.5375	23.8476	18.0245	74.6041	63.9042	59.1526	129.6	124.402	118.882	107.023	99.3644	97.3291	22.2571	24.8711	30.4824	20.1057	24.1628	16.5647	50.4315	51.8287	49.827	117.572	118.648	111.819	155.581	140.833	142.832	14.7994	13.7327	19.5369	19.5338	16.8325	18.6232	63.2277	70.5533	61.3022	113.317	125.334	129.728	129.553	138.17	131.467	21.9551	17.2457	19.5278	26.3174
Cre01.g024400	TRS85	Component of TRAPP complex, TRS85-like	12	2.05111	2.39553	1.99498	2.4845	2.11651	2.29433	2.42241	2.37688	2.58489	6.79696	6.45586	5.33266	2.27558	2.4577	2.83115	2.48419	2.84526	1.86659	2.02372	2.02734	2.36985	2.49687	2.81084	2.56813	8.58389	8.77262	8.1703	1.73868	1.86888	2.81597	2.19203	2.5267	2.29357	2.18391	2.19662	2.68896	2.58991	2.35727	3.33637	8.76811	9.24387	9.62422	1.84082	2.20555	2.21545	22.7667
Cre01.g024500	Cre01.g024500		12	0.0305432	0.0171914	0.0599888	0.0237413	0.0153795	0.0282508	0.0748634	0.0903686	0.113578	6.12378	4.92092	3.75644	0.64614	0.655184	1.26182	0.189444	0.514864	0.108471	0.0275524	0.0138923	0.0222882	0.00880472	0.0401829	0.0276165	7.98151	8.20945	6.63666	0.575352	0.47211	2.02138	0.0438513	0.093764	0.0821744	0.0123945	0.00650953	0.0247414	0.133253	0.0821908	0.0732641	8.21728	8.23441	8.97175	0.484978	0.450419	0.735951	22.103
Cre01.g024550	Cre01.g024550	Serine/threonine protein kinase	16	8.53213	9.83069	10.5188	5.06963	4.3586	4.73549	9.68785	9.08728	8.35777	9.27364	9.60955	9.6731	11.0499	9.22066	10.5387	11.3191	10.7858	9.40648	6.97397	7.01673	6.88085	8.49969	8.14844	8.82048	10.8757	11.0257	11.0619	12.2463	12.6088	14.0799	11.0247	8.44532	9.25467	6.67655	6.88783	7.40023	7.76205	9.76262	8.83627	11.3991	11.6925	12.0572	11.221	11.7776	12.9927	22.0449
Cre01.g024650	Cre01.g024650	carbohydrate-binding protein	NA	14.809	25.0832	26.8085	11.2723	10.0628	10.0454	9.38779	10.9422	9.51721	9.62629	11.0803	9.35731	23.5854	21.2936	22.0759	23.0118	22.2136	22.1612	9.07765	12.4046	9.20845	8.37422	9.45451	9.43385	10.0301	10.0589	10.8167	20.1765	24.3559	23.0894	20.2188	21.0972	22.8242	9.51606	9.82274	9.57484	8.48416	9.76821	8.82613	9.97216	9.68722	10.9795	21.8545	20.8607	21.2476	23.0868
Cre01.g024750	Cre01.g024750	Serine/threonine protein kinase	NA	7.38391	3.79469	2.40653	5.34386	5.36891	5.86761	5.6704	5.25207	5.16275	4.9763	5.86639	5.41982	7.20942	6.74581	7.19971	2.34604	2.48257	2.7692	2.46782	2.14482	1.54212	6.44768	3.50739	5.11585	3.50716	2.70895	3.25591	5.36146	4.24177	3.732	2.23822	1.95944	2.0462	3.07224	2.79779	2.40361	2.87581	1.93241	2.63129	1.48939	1.0301	1.57433	6.64644	4.34766	4.71774	NA
Cre01.g024800	Cre01.g024800		NA	0	0.206303	0.215968	0.162804	0.36706	0.156832	0.137419	0.167318	0.196745	0.259239	0.358663	0.25124	0.849519	0.758155	0.648956	0.458185	0.336512	0.401665	0.127532	0.0856625	0.183408	0.150841	0.144663	0.204494	0.324835	0.262192	0.347877	0.65637	0.659413	0.777328	0.4009	0.406048	0.443757	0.235227	0.207567	0.222632	0.370317	0.218066	0.329526	0.234049	0.224341	0.185933	1.3013	0.998309	1.11198	NA
Cre01.g024850	Cre01.g024850	Putative rhodanese domain phosphatase	5	0	6.03633	6.82461	7.33585	5.83013	4.28291	8.10593	7.61538	6.80006	5.19666	6.41482	5.32325	2.25171	5.17609	6.9564	4.31466	4.0676	7.5412	3.19253	4.87364	7.19988	11.8548	8.73968	5.11443	7.91674	5.18247	5.89814	4.18733	2.72211	3.62428	6.77415	5.82157	4.11163	5.74205	12.3425	7.29578	6.47843	8.94639	9.64684	2.83264	1.06822	2.20924	2.66539	4.97054	1.71082	20.3216
Cre01.g024900	Cre01.g024900		13	2.45307	2.67378	2.70724	3.84382	3.99831	3.82271	4.8233	5.69114	5.82936	3.01471	3.47477	4.02651	6.63314	7.51717	6.74263	3.35824	3.01519	3.44323	3.10854	3.5478	3.22496	5.41869	5.4171	5.97703	2.53057	2.56318	3.08717	6.82137	7.20334	6.61461	3.06507	2.54772	2.26869	2.57043	2.21571	2.89726	4.11625	3.98165	4.01911	1.89876	1.53203	1.90501	8.07453	8.29529	6.87147	20.9755
Cre01.g024950	Cre01.g024950		11	7.16467	4.91161	4.79504	9.03033	8.65734	7.14265	8.24461	9.29776	8.99651	13.885	12.9578	12.3941	6.54954	6.22392	6.06985	4.17976	4.67932	4.53594	8.9626	8.80611	7.90522	13.7098	13.2073	11.3909	18.6349	19.0058	13.5982	7.35923	7.55827	12.1026	4.31405	4.54779	4.58945	10.0486	9.84262	9.32346	12.6888	11.352	12.5661	20.4797	20.1194	21.3421	9.37663	8.42139	7.94033	25.9265
Cre01.g025000	SSA12	cilia-sensing, structure and/or assembly	NA	4.73288	4.77154	6.5184	5.9637	5.97534	5.93356	5.38833	6.15091	6.11439	8.02291	5.54628	6.76917	4.46147	3.83957	4.4144	6.75669	6.37198	6.03016	4.50424	5.13089	4.43548	5.62942	7.02584	6.92413	8.54966	8.33232	7.22151	5.47046	5.60403	5.43578	7.68568	6.7665	6.28701	5.95858	5.94692	4.85012	7.36195	8.47437	7.01028	7.89171	8.56616	8.85713	6.10924	6.00692	6.20655	NA
Cre01.g025025	Cre01.g025025		NA	6.70307	4.57093	2.19021	2.08321	4.9305	4.01729	3.8723	7.05969	4.88566	1.23639	5.04613	0.139339	2.78777	3.76802	4.23221	4.19369	5.0341	0.18326	2.9494	2.50429	2.23457	15.6657	5.87232	2.4694	8.69246	5.40458	2.86776	5.8543	3.00184	4.83772	2.85374	5.82547	0.226918	4.7452	6.97105	5.41474	4.28929	8.593	2.68154	7.02367	5.59527	5.08841	1.09121	4.70671	2.41782	NA
Cre01.g025050	Cre01.g025050		16	69.8681	70.8909	65.7106	50.4091	51.0526	50.1476	50.5786	52.1783	51.5216	34.9766	36.3964	38.0561	46.8466	41.6618	34.0062	62.52	55.5451	58.8329	36.6539	32.1751	32.6269	37.191	35.1073	35.2853	15.9693	17.2292	11.5222	54.086	49.994	50.3066	60.0857	58.1418	53.1174	36.2266	35.3884	36.3436	32.7474	32.1238	27.8992	18.1349	17.4893	18.4708	45.6086	51.3395	45.9107	21.4767
Cre01.g025100	Cre01.g025100	Putative phosphoglycolate phosphatase	2	11.597	7.98425	10.4181	19.4397	19.6696	20.7702	5.99886	5.23136	6.70991	3.20453	2.69166	3.72632	4.26668	3.26165	4.18558	9.1623	9.13702	8.84591	22.7876	22.2415	22.6161	9.21024	7.42916	8.82441	1.41501	1.62509	1.5541	4.36912	3.83944	4.40193	9.69944	9.88917	8.81766	15.8298	16.248	15.1498	6.48092	7.48519	7.27192	2.66356	1.67409	1.94272	4.64707	4.9394	4.60825	23.3869
Cre01.g025150	CPLD15	conserved organelle protein with lipase active site	2	9.70907	10.9141	9.34429	12.1276	10.9509	15.3463	5.52223	6.25192	6.34706	3.40814	2.35492	3.24319	7.35477	6.55844	6.45691	7.77099	7.14924	8.85562	17.1671	16.2494	17.2625	7.95119	8.46383	9.30921	3.7846	4.15888	5.17757	6.55013	6.69589	7.2905	7.70035	7.91637	8.86685	15.414	19.0608	18.7917	8.85725	10.0504	8.68748	4.10654	4.69292	4.58051	9.02254	8.23908	9.45259	23.2423
Cre01.g025200	MMP4	Metalloproteinase of VMP family	NA	7.95205	5.26225	12.9405	2.17944	2.79603	5.77711	1.37179	1.67033	2.8597	0.1283	0.149868	0.395049	0.0422896	0.0723051	0.0996758	29.5482	36.1021	28.0822	15.1848	19.1617	24.2575	3.85125	3.89118	4.47667	0.356926	0.448532	0.33269	0.197033	0.0930966	0.029635	20.2902	18.7026	27.0358	19.2013	17.3398	23.5948	4.61151	3.40762	5.59511	0.348874	0.209616	0.361598	0.0477836	0.0938347	0.115394	NA
Cre01.g025250	RFK2	Riboflavin kinase	2	29.747	27.4179	27.457	53.4467	52.972	48.0192	21.7849	18.9872	22.3351	11.4617	10.1757	11.9301	14.8431	13.0324	10.5581	30.5362	31.2119	32.1746	54.3819	57.3572	58.4668	22.3683	24.028	27.7362	5.59616	6.95717	6.60129	24.6358	20.4617	15.822	25.2718	28.5661	25.2981	45.4796	41.14	48.831	25.0714	25.1938	24.3966	5.9313	4.24324	4.62392	23.9075	27.3858	23.6849	26.724
Cre01.g025300	RAD51B	DNA recombination protein	11	1.28202	3.50092	2.28674	1.5785	1.87836	1.70956	3.37516	3.67599	2.77766	4.14851	4.79765	3.83308	4.31858	3.64947	3.15598	2.60926	2.90674	2.59804	0.769254	1.15605	0.860338	2.81801	3.36948	3.83188	7.62428	7.29307	7.39497	2.45393	3.28479	1.76921	3.12417	2.4832	2.19066	0.883357	0.998333	0.669602	3.76244	3.74697	3.51715	5.98899	6.12354	6.37079	3.27659	3.88131	3.28359	15.4252
Cre01.g025350	FAP235	Flagellar Associated Protein 235	16	42.6677	32.7686	32.5775	12.0822	12.2101	14.5827	16.8293	15.5781	19.9905	21.1768	18.6498	21.0716	25.5711	26.4196	27.1767	37.8277	31.3294	31.9259	14.2594	13.0653	12.8522	18.9657	15.2159	15.8337	26.3221	26.4633	29.1005	26.3592	26.2217	17.9574	33.5702	32.0786	34.4795	18.7845	17.3343	15.3849	23.2936	22.9509	22.564	26.2593	22.9028	23.1032	25.4408	25.0955	25.2139	24.6804
Cre01.g025400	HYDIN1	Hydrocephalus 3-Like Protein Hydin	15	16.3606	15.5864	18.49	2.34573	2.86053	3.2602	2.17975	2.96454	3.37923	8.48472	8.35934	7.48262	25.1963	22.4551	22.5323	18.6634	17.3799	16.3273	1.44796	1.55517	1.39625	1.44926	1.25876	1.61022	7.72015	8.26866	6.00179	19.6419	21.231	24.4313	19.6349	19.7949	19.9838	4.29009	4.66597	4.71422	2.47236	2.78651	3.37094	10.7295	11.4526	12.4628	18.7351	18.4113	20.7373	27.177
Cre01.g025450	DRC9	Nexin-dynein regulatory complex 9	15	34.7667	37.3915	37.3762	11.9501	13.5966	15.7102	9.10794	8.91831	10.9901	11.0593	13.3083	14.9464	39.9186	43.357	40.1452	38.3164	39.6595	39.2604	9.39463	7.59345	7.91067	7.88337	9.66763	8.34619	8.78534	9.06995	9.39261	33.4143	29.8712	28.9386	40.2445	38.9922	43.3584	12.1883	12.0834	10.6814	8.23592	8.32714	8.42683	12.8483	10.8909	12.518	31.9546	33.0491	37.1764	26.4231
Cre01.g025500	Cre01.g025500		5	0.503085	0.40214	0.0685792	2.04409	1.9774	1.66836	5.26803	5.13281	5.87865	1.27444	1.54892	1.25918	0.408253	0.471028	0.454097	0.0905732	0.364473	0.228839	2.64801	2.46494	2.95971	7.32662	6.59343	6.6529	1.04317	0.874353	1.05016	0.200242	0.459454	0.332981	0.0942544	0.245103	0.138087	5.54331	4.77447	5.36288	5.27026	7.41761	5.10033	0.399432	0.805665	0.724237	0.31397	0.563775	0.136198	24.0733
Cre01.g025551	Cre01.g025551		3	0.81515	2.25035	2.52484	4.96281	4.89443	5.19394	1.70379	1.13316	1.65796	1.82077	1.69067	1.7501	2.53252	2.64755	2.47519	2.03666	2.7162	2.26086	6.45163	6.97811	6.89433	1.52127	1.1405	1.62042	0.898243	1.26403	1.07223	2.1025	2.37159	2.10822	2.01526	2.40224	2.4085	5.48814	4.36889	5.24988	1.88888	1.7235	1.79063	1.77001	0.773269	1.25502	1.84231	2.33059	2.14617	23.7676
Cre01.g025600	Cre01.g025600		15	3.56412	5.5927	4.73041	1.0354	2.17458	2.19653	0.85034	1.34212	1.31045	3.52687	3.16063	3.60372	6.42495	6.22628	7.23495	4.20033	5.00667	4.73699	1.51013	1.53787	1.89151	0.65346	1.11298	0.683434	3.58929	3.17014	2.18715	5.65959	6.41409	8.42957	4.77199	5.37418	6.53797	2.2123	1.84145	1.96805	1.63106	1.04144	1.08485	4.9739	4.19552	5.15014	4.4178	5.25219	5.74305	21.7853
Cre01.g025650	Cre01.g025650		NA	9.50318	11.9236	10.0323	19.8521	21.2268	21.194	23.4855	24.7197	22.0848	15.6415	15.8533	12.3658	6.99102	8.65964	7.79696	7.76606	8.44774	7.27722	11.2515	12.7759	16.3255	17.4484	15.7518	22.0059	13.5954	13.0729	13.2359	4.98391	5.31515	4.89856	4.73697	8.92391	6.89128	7.70929	12.6584	9.25964	16.8432	18.6468	20.9254	11.0619	9.95868	9.96948	7.27825	5.735	5.62572	NA
Cre01.g025700	Cre01.g025700		11	4.70128	5.96318	6.51959	5.58647	8.76622	6.88713	5.68041	5.31772	6.21653	8.99337	7.70918	7.13353	6.46966	6.36382	6.93976	6.28143	6.90282	7.38229	7.16895	8.80284	8.97999	6.56035	5.35482	5.4651	9.81991	10.0049	9.06976	8.59207	8.20642	9.02757	6.66157	6.79796	6.96234	8.40912	5.8789	6.51044	5.06004	5.51115	5.87707	10.5382	11.7804	11.534	8.07032	7.2545	10.44	NA
Cre01.g025750	Cre01.g025750		NA	13.5502	11.7147	10.2196	2.27505	1.93705	1.60337	15.116	12.038	16.3349	12.3895	11.713	15.5591	35.2089	32.8084	41.2887	8.17723	6.81438	7.00656	0.488934	0.738929	0.263678	6.43376	6.70248	6.82033	7.59198	6.64439	6.86176	19.9373	20.4244	11.3608	10.9279	8.91409	13.4887	1.31908	1.10894	1.31687	13.6423	10.5986	16.8203	6.57066	5.97456	7.9191	17.7925	17.6226	19.5263	NA
Cre01.g025767	Cre01.g025767		10	0.0571369	0.0696793	0.0841653	0.066619	0.107851	0.0316917	0.289905	0.242307	0.206861	3.24511	3.02257	1.90253	0.658893	0.689415	1.05339	0.134092	0.491609	0.172478	0.0128855	0.0346203	0.0208471	0.123471	0.275623	0.191119	4.11426	4.31617	3.16928	0.499013	0.548495	1.32175	0.118479	0.0923081	0.144115	0.0579391	0.103506	0.0404892	0.498551	0.435635	0.526803	5.0595	5.28328	5.41099	0.65578	0.381173	0.7738	17.7412
Cre01.g025808	OPR122	OctotricoPeptide Repeat protein 122	NA	0.734426	0.849712	1.20205	1.56989	1.37089	1.17681	0.985135	0.893325	0.754566	0.827361	0.915194	1.01262	0.739844	0.974365	0.862495	0.789977	0.859732	0.847673	1.13179	1.71511	1.45892	0.846416	1.03329	1.09549	0.753322	1.1536	0.865247	0.324903	0.637309	0.332403	0.780977	1.2755	0.854174	1.05504	1.04349	1.51175	0.677798	0.439181	0.715677	0.777172	0.883929	0.805483	0.559838	0.859565	0.67122	NA
Cre01.g025850	Cre01.g025850	myo-inositol oxygenase	1	70.4548	74.0248	62.2224	38.4251	41.6835	42.9986	24.5964	25.343	25.3592	12.5601	13.6066	14.0274	35.201	36.0671	32.2757	54.1467	52.2694	55.7401	35.4693	35.3678	32.605	21.1986	20.9488	22.0582	7.29034	7.13162	7.83627	34.1493	33.7545	31.3445	54.5665	52.8607	60.6323	27.855	27.9426	28.9034	22.4179	21.1313	20.6017	6.93128	6.38497	6.52546	36.2668	37.4656	35.329	20.7448
Cre01.g025900	Cre01.g025900		5	1.7813	3.47056	3.63314	3.19524	2.62091	2.76138	3.1885	3.05409	2.33293	2.35753	2.66589	3.19283	2.22307	1.9748	1.56067	2.36585	2.5985	3.69831	2.68841	2.84359	2.53305	4.22404	4.71664	4.13704	3.33933	3.0164	4.2058	3.02696	2.96516	2.48068	2.57903	3.3648	2.58055	5.11323	5.75294	5.68723	4.34554	5.89958	4.68364	3.47995	2.77513	2.97947	2.34125	2.14094	2.64122	22.6484
Cre01.g025950	PPR8	PentatricoPeptide Repeat protein 8	NA	0	0.0293914	0.0410242	0.0541195	0.0657115	0.0579272	0.0365449	0.0308999	0.0510957	0.146684	0.0587742	0.0143996	0	0.0175019	0	0.0087535	0.0183384	0	0.353289	0.300582	0.444561	0.210636	0.171745	0.14162	0.0192824	0.00751352	0.0133017	0	0.0245102	0	0	0.0421811	0.0263419	0.169445	0.311612	0.148016	0.0876222	0.0585493	0.0626283	0.0176825	0.0433437	0.00996014	0.0270375	0	0.0694175	NA
Cre01.g025983	Cre01.g025983	protein of unknown function with DUF1399 domain	4	0.80739	1.7362	1.84192	3.00919	3.31377	3.64004	2.23846	2.31533	2.21208	1.04676	0.988641	1.60132	0.474177	0.562037	0.503566	2.14469	2.41012	1.96303	3.24946	3.0858	3.248	1.41365	1.82477	2.03247	1.10082	0.69703	0.925499	0.584962	0.60631	0.412277	2.32803	2.44823	2.5273	3.23711	2.81936	4.08675	1.5528	1.81055	1.73184	0.567836	0.618618	0.75816	0.653867	0.534266	0.856589	17.9149
Cre01.g026050	Cre01.g026050	protein of unknown function	NA	29.3244	27.4936	27.8961	27.4769	27.9062	28.9594	13.928	15.3336	14.5854	16.6002	16.9013	16.6264	17.2619	17.2409	18.0573	26.5326	24.2338	24.9321	26.9292	26.1109	25.7457	13.6801	14.4093	16.8607	16.5977	16.3048	17.2229	18.2021	19.2767	18.2357	25.9139	26.706	28.6364	26.6801	26.8686	27.8523	16.3634	14.9188	14.157	18.9798	18.1577	17.6941	17.5598	18.5105	17.2507	21.5845
Cre01.g026100	RPP14	Ribonuclease MRP subunit P14	NA	3.02441	7.56575	8.97618	10.1001	11.4177	10.1273	8.55249	9.47861	6.57245	11.6941	12.7977	8.75149	14.0042	15.0877	15.4715	10.471	10.7228	10.3231	11.0646	12.7008	14.4681	4.6466	6.9984	7.34021	14.8813	15.2958	15.4066	11.7971	13.4398	12.2352	9.79663	8.56549	9.0655	8.51908	9.95504	7.34107	6.90357	7.68177	8.45641	12.688	11.2602	14.8064	12.4697	13.4871	15.6804	NA
Cre01.g026150	Cre01.g026150		1	1.53663	1.1603	1.32824	0.873383	1.20857	0.948121	0.507056	0.683335	0.443671	0.778682	0.751193	0.817389	1.28867	1.54091	1.12664	0.801633	1.29613	0.718536	1.59666	1.46622	1.61956	0.783736	0.648329	0.587608	1.00157	0.702977	0.730289	1.37741	1.27966	1.10882	1.0961	1.29318	1.20919	0.860623	0.935707	0.886018	0.543517	0.946414	1.14626	0.650824	0.673664	0.675442	1.03622	1.2408	1.07031	20.5633
Cre01.g026200	PPR9	PentatricoPeptide Repeat protein 9	3	3.7105	2.47255	2.17792	6.58104	5.60032	5.74995	0.457645	0.233127	0.331142	1.85998	1.84792	1.7364	0.205875	0.345036	0.272345	2.9744	2.35901	2.68092	10.4625	10.0775	11.7473	0.562794	0.028265	0.257384	1.56446	1.88492	1.65867	0.47114	0.240553	0.0772135	2.92842	2.62519	2.10377	5.45701	6.95244	5.86088	0.786854	0.441563	0.413128	1.31032	0.898272	1.2049	0.839146	1.41513	1.52401	23.112
Cre01.g026250	AGA1	Alpha-galactosidase	9	0.88981	1.0434	0.750024	9.81238	7.98051	7.73082	19.9965	18.1384	18.214	8.01012	9.08836	9.77761	1.30712	1.76906	1.76015	0.509416	0.390611	0.316006	6.08053	6.31894	6.7785	19.5393	21.4602	19.1012	11.2898	11.6283	12.5117	0.599939	0.967201	0.760713	0.700989	0.539078	0.415527	9.19675	11.9245	8.14665	15.9266	20.3181	17.6164	7.74963	7.21427	6.97193	0.902246	1.3864	1.22576	25.0579
Cre01.g026300	Cre01.g026300		8	3.52862	3.00121	2.95699	2.85252	4.06148	3.35767	4.04996	4.07399	4.32745	3.89048	3.90353	4.23598	4.43022	3.89496	3.8692	2.31083	2.46188	2.31415	3.26797	3.62044	3.53623	4.79875	4.70412	3.91302	3.81633	4.04822	3.08007	4.0204	4.02655	4.85508	2.3039	2.74394	2.57907	4.20792	3.60975	3.77219	4.19996	4.88486	4.53535	4.35733	4.00676	4.21777	4.77465	4.10509	3.89339	24.4536
Cre01.g026350	Cre01.g026350		NA	3.64194	5.45236	3.38018	0.322876	0.486796	0.19685	1.65345	1.69059	0.866031	0.356077	0.523105	0.289046	0.665806	0.775398	0.38572	1.35154	0.815977	0.628404	0.0654297	0.173226	0.0706552	0.139449	0.551715	0.135779	0.154884	0.123723	0.15939	0.464145	0.47253	0.331029	1.76816	1.27692	0.741868	0.294546	0.453873	0.156793	0.146162	0.173496	0.300699	0.295079	0.22496	0.190959	0.467789	0.473047	0.337821	NA
Cre01.g026400	EXS1	ERD1 homolog	NA	0.281631	1.03035	0.774387	3.3931	5.19063	2.52281	3.69279	2.43546	2.17521	2.50194	2.37015	2.02986	1.07509	0.573225	0.462128	1.05023	0.630511	0.925153	4.50938	4.62869	3.59836	3.826	3.782	3.17233	5.16154	4.47255	5.21885	0.493295	0.373897	0.469283	1.38933	0.932774	0.855906	4.94055	2.67095	4.91889	3.36873	3.31559	3.84213	3.57623	4.40053	4.09586	1.23604	1.12897	0.832647	NA
Cre01.g026450	SRS1	Serine/arginine-rich pre-mRNA splicing factor	9	18.8181	21.7452	21.9905	20.9973	17.7898	21.9125	47.5363	40.9183	41.5714	52.9906	55.8347	51.5597	33.9207	30.4479	32.0032	18.8318	22.1153	20.365	30.8858	34.2462	38.4235	57.1473	52.7437	51.6451	64.0751	67.3752	60.2438	47.2547	45.4788	52.0632	20.2606	19.9664	15.9688	23.4114	25.0726	28.779	48.355	53.6838	50.6798	59.2003	56.9668	59.0013	58.4369	56.5665	55.697	27.8349
Cre01.g026500	ASP3	Pepsin-type aspartyl protease	NA	0.642238	0.622579	0.672779	0.0832045	0.296332	0.277059	0.0561866	0.126673	0.251368	6.10771	5.73605	4.92946	3.62657	4.17964	6.05468	0.538304	1.57886	0.361142	0.289682	0.308073	0.546771	0.215869	0.070398	0.0967519	6.44347	7.44216	2.45509	3.70275	3.08262	10.5603	0.614668	0.432376	0.467985	0.564437	0.410628	0.238387	0.233492	0.0479995	0.481425	16.0605	14.3528	16.7217	4.02747	3.43898	4.50499	NA
Cre01.g026550	CCT7	T-complex protein 1, eta subunit	11	17.7433	23.3513	23.4277	15.9396	15.8089	18.8689	63.0622	61.9494	62.4264	47.7725	48.334	48.8213	39.2436	38.3732	40.1038	24.7066	26.2438	21.8707	28.6528	29.1533	30.3374	63.4707	76.7544	73.9452	58.4081	57.7859	68.3885	22.5559	26.9518	16.5173	20.7823	22.8487	21.3206	37.6922	37.6219	41.5884	61.7847	65.9856	66.5014	42.168	45.0863	45.4047	32.1435	31.5592	32.282	27.7035
Cre01.g026600	UBC11	E2 Ubiquitin conjugating enzyme	7	54.534	46.2225	47.2956	68.8758	78.0982	71.9623	77.3409	74.1157	71.4415	74.2662	65.266	67.6421	57.8957	54.4039	57.2213	55.7103	58.6938	55.1772	89.5617	96.0843	102.01	88.5959	92.2248	80.6874	87.5728	82.9544	85.9587	54.6779	53.9687	50.2464	52.2939	54.2783	54.1209	86.3542	97.0818	86.5987	85.6223	96.394	88.8102	77.7407	75.0522	68.1215	62.0461	58.0817	58.032	26.6488
Cre01.g026650	Cre01.g026650		4	5.93493	2.54416	2.41436	3.62415	2.98671	3.92518	2.29907	2.25619	1.7526	2.30665	2.55582	2.57111	1.78658	1.70428	1.34985	3.05488	2.49314	4.55337	4.39686	5.156	3.96968	2.32009	3.34471	2.06819	3.73013	2.53041	3.74941	1.92355	1.72407	0.943222	3.21187	3.08148	3.61259	7.5038	4.51672	6.47973	4.33841	4.0398	3.5586	1.7694	2.4625	2.14241	3.76701	2.29898	2.00836	23.2235
Cre01.g026700	Cre01.g026700		NA	0.12477	0.267606	0.391993	0.177755	0.320506	0.209954	0.276255	0.0904309	0.109878	0.277253	0.170527	0.258007	0.496285	0.324096	0.385481	0.222026	0.383402	0.235188	0.281433	0.300941	0.227577	0.251642	0.082072	0.067676	0.253439	0.224499	0.222458	0.235538	0.0828856	0.163131	0.373754	0.383044	0.445433	0.215049	0.271406	0.206282	0.153865	0.223915	0.187052	0.198378	0.310647	0.261823	0.290142	0.223568	0.186232	NA
Cre01.g026750	Cre01.g026750		NA	0	0.0384852	0.020144	0.0265741	0.0109532	0.0379299	0.0228433	0.0171687	0.0200878	1.6638	1.16134	0.583266	0.0611862	0.0981354	0.217551	0.0171928	0.11195	0.036424	0	0.0155362	0.0498951	0	0.0208538	0	2.23337	1.63312	1.39429	0.0700953	0.150172	0.337651	0.0201549	0.0460941	0	0.019288	0	0.017623	0.01721	0	0.0615044	2.59993	2.57911	2.30348	0.106169	0.106161	0.136332	NA
Cre01.g026900	SSA14	Kynurenine 3-monooxygenase	8	9.4326	6.52077	5.38989	24.9087	27.6822	17.0141	44.701	34.1482	41.9302	15.2643	13.386	15.6599	3.89636	4.05224	4.43032	5.87085	5.94284	7.68527	8.57124	7.21621	6.90523	52.5562	49.219	56.5466	15.7348	16.4454	18.7269	2.19894	1.7064	1.39699	7.1239	7.8154	6.83973	12.5976	10.2863	7.1195	44.4507	44.0913	42.7289	9.93217	11.4445	10.7435	2.57293	2.66957	2.15289	26.8861
Cre01.g027000	RPL11	Cytosolic 80S ribosomal protein L11	1	3335.09	3466.39	3646.09	3342.44	3519.96	3579.8	2660.3	2559.52	2605.72	1832.98	1974.47	1910.05	2609.11	2469.83	2446.17	2954.26	2944.53	2812.67	3500.88	3538.96	3606.23	2147.35	2055.33	2290.92	1427.3	1284.04	1283.06	2299.15	2270.55	1954.95	3085.44	2932.98	2810.17	2918.91	3195.08	2871.48	2021.99	2073.88	2061.32	1435.88	1340.68	1403.46	2459.74	2439.1	2403.44	28.3953
Cre01.g027050	Cre01.g027050		11	30.058	30.8133	34.0825	38.9594	41.4365	33.6365	36.5814	35.7911	38.125	122.865	102.14	92.6484	34.9334	38.8017	52.6639	41.6819	48.2594	35.1736	27.54	33.583	31.7348	53.6678	55.5885	47.1717	159.787	146.63	117.263	30.2518	32.2243	41.1643	40.7219	27.5303	34.1789	35.7964	37.8205	36.0166	56.6863	51.3709	62.5998	217.014	212.531	209.613	28.1021	26.3215	34.3777	21.5284
Cre01.g027100	IMP2	Mitochondrial inner membrane signal peptidase	11	10.6847	6.52169	9.29201	19.0224	15.0278	18.4616	21.7332	23.0727	22.6751	19.2736	19.1449	18.1072	10.5318	10.1645	12.4428	11.1852	9.04164	9.81374	17.611	18.9339	20.1613	31.5801	24.6334	27.1759	19.6396	20.4536	20.286	9.81107	10.8926	7.30547	10.2407	9.22928	9.76995	22.0909	21.4712	17.5515	23.6553	22.4446	20.1448	22.2395	19.2764	21.4827	7.90832	6.75439	8.18858	20.9067
Cre01.g027150	CPLD46	Conserved in the plant lineage and diatoms	14	6.45406	7.06124	6.86771	5.21962	5.27373	5.17757	2.75944	2.87472	2.97563	4.34314	4.44284	4.30781	10.1347	8.77983	9.40337	7.43	6.87297	7.26942	7.47497	7.82049	8.49916	2.74513	2.8254	2.56026	2.93058	2.79282	3.08723	9.75782	10.1989	9.34423	7.27285	7.36584	7.31868	5.84362	5.62112	6.72078	2.98536	3.19102	3.06396	2.90055	2.68876	2.55636	8.49331	9.41816	8.37603	25.5162
Cre01.g027200	UBC12	E2 Ubiquitin conjugating enzyme	1	213.854	177.358	154.766	104.29	116.044	112.321	81.7436	88.1259	83.8357	50.6981	54.2072	56.3425	85.2556	81.4926	90.9833	181.185	164.436	148.872	46.9995	50.1394	38.2682	82.7713	88.3645	64.8645	43.7495	36.5439	47.1779	106.367	91.421	73.8435	178.161	163.395	171.669	68.234	70.3982	58.8804	71.312	78.6543	79.5394	41.282	52.6873	43.2587	135.531	113.947	118.266	23.9382
Cre01.g027250	Cre01.g027250		12	2.10728	1.78854	1.32048	1.19599	1.06071	1.24304	1.12363	1.08862	1.13899	2.07884	2.01686	1.85397	1.38861	1.02517	1.33665	1.73181	1.72677	2.04912	0.565752	1.03363	1.58655	2.25507	1.65012	1.48768	2.69257	2.64219	2.86282	1.47783	1.68168	1.25149	2.08078	1.89675	1.61985	1.24142	0.812675	1.5644	1.5491	1.91271	1.65482	3.27906	3.44829	2.60305	1.45479	1.49742	1.20057	17.8011
Cre01.g027300	Cre01.g027300		NA	0	0.253555	0.176955	0.0389067	0.0755844	0.0555255	0.0262722	0.177713	0.176318	0.158177	0.241446	0.10352	0.119422	0.0764413	0.0579766	0.202552	0.0527342	0	0.0607527	0.102018	0	0.0432617	0.13169	0.081443	0.0369646	0.0864208	0.21037	0.360005	0.048864	0.151029	0.191614	0.242593	0.277748	0.24363	0.224019	0.12161	0.100787	0.269384	0.247631	0.305089	0.149568	0.286416	0.285081	0.13181	0.22457	NA
Cre01.g027350	Cre01.g027350	tRNA (guanosine-2'-O)-methyltransferase	14	1.36228	1.48645	1.41475	0.836016	0.974437	0.980962	0.376335	0.311129	0.224492	2.54866	2.02904	1.85367	2.3094	2.74556	2.20079	1.53243	1.39068	1.897	1.85141	1.47166	2.0841	0.0206552	0.0471563	0.0842505	2.34695	2.63493	1.94969	2.16722	2.36817	2.32207	1.49193	1.52288	1.65113	0.865198	1.2683	1.31376	0.451164	0.337642	0.408464	2.79716	3.17686	2.82406	1.87476	1.76853	1.75736	23.7498
Cre01.g027400	Cre01.g027400		10	0	0.0697125	0.145956	0.0192564	0.0748124	0.0549584	0.299045	0.410427	0.37812	8.87184	8.16115	5.70714	1.22931	2.0175	2.62534	0.336347	0.952569	0.409068	0.117314	0.191368	0.0723044	0.0642333	0.097764	0.0134359	10.9032	11.0775	9.86241	1.09444	0.931025	2.91499	0.225217	0.480231	0.274911	0.0602854	0.110865	0.060184	0.224455	0.333291	0.423357	12.3054	12.127	11.0986	1.17998	1.04371	1.69177	NA
Cre01.g027450	Cre01.g027450	Thioredoxin-like protein	3	12.3564	11.3807	16.9882	19.5004	27.4232	30.7376	12.9714	15.2884	18.9055	15.5799	23.8418	20.9089	10.7204	9.97719	10.409	13.7461	14.5962	22.3402	37.746	47.8147	40.1658	8.73178	12.3055	14.2058	22.1138	19.5493	24.3125	8.27169	10.7834	6.5529	11.8257	17.7848	10.9555	31.8944	28.4891	35.4797	18.0951	21.4115	23.24	17.3074	23.1235	20.3547	8.72435	5.91622	6.71982	21.1115
Cre01.g027500	Cre01.g027500		5	4.68596	2.7744	4.19568	10.9557	12.3251	11.0785	6.21066	4.92105	3.08462	2.55067	2.73987	3.67501	1.95357	1.73979	1.2747	4.21047	3.50072	3.08385	20.5101	17.908	20.1234	8.76755	5.63364	6.37098	3.38188	3.89412	3.90487	2.57302	1.83677	1.59636	5.26616	3.9823	2.98775	15.7346	21.0338	14.4461	11.8457	9.03586	9.37981	2.67158	4.21079	3.76595	3.23503	3.41503	1.79131	23.2252
Cre01.g027550	Cre01.g027550		3	29.0946	24.1495	26.4653	65.0009	61.7907	63.5663	18.4205	16.2665	19.5252	28.6444	28.1761	27.3505	32.1162	26.8142	25.5751	27.6978	26.6449	28.2046	63.82	63.7354	57.2349	23.0426	19.3498	26.542	17.4798	16.8362	14.2918	34.5013	33.4833	29.4327	21.6419	22.3318	23.0278	35.645	36.1395	35.9405	13.4998	16.7916	11.2929	13.1101	12.643	11.8147	29.3177	35.1918	30.7452	27.4285
Cre01.g027600	Cre01.g027600		14	0.0731832	0.933672	0.63244	1.1946	0.82884	0.852431	0.358518	0.678454	0.601521	0.526785	0.682501	0.736599	1.22225	0.96888	0.861805	1.09184	0.976634	1.09159	1.03977	1.49658	0.961266	1.1597	1.10719	0.529265	0.504443	0.705507	0.438085	1.06526	1.17883	1.00105	0.922189	0.957678	0.602989	0.578844	0.717465	1.30391	0.724525	0.492334	0.658293	0.334553	0.498112	0.307097	1.0231	1.42612	1.08232	22.9916
Cre01.g027650	Cre01.g027650		NA	0.319072	0.401941	0.349149	0.224395	0.298271	0.320244	0.11165	0.107891	0.115964	1.12836	1.18	0.967851	0.362511	0.389577	0.431176	0.259793	0.312149	0.210442	0.154193	0.158808	0.166311	0.052533	0.0699615	0.173069	1.4307	1.73803	1.12628	0.507375	0.430153	1.43038	0.348991	0.250376	0.32958	0.231109	0.126289	0.138432	0.252403	0.367977	0.232341	3.23366	2.97382	3.19948	0.409086	0.384109	0.568077	NA
Cre01.g027700	Cre01.g027700		2	4.932	4.2593	4.62768	13.4971	14.7547	14.4855	5.16447	4.06179	5.12749	4.05068	3.01656	2.94881	0.448276	0.915079	1.1125	3.48179	4.19608	5.02691	15.956	14.452	15.1936	6.21311	5.9605	6.54788	2.96599	3.52722	2.12889	0.603282	0.91206	2.44101	4.60346	3.79329	4.11641	15.8444	16.3587	16.4451	6.49433	7.34378	6.59882	7.18029	6.2206	6.4449	1.36804	0.772812	0.497535	23.265
Cre01.g027750	Cre01.g027750	MATE efflux family protein	NA	0	0.257633	0.192587	0.20325	0.246871	0.217551	0.857822	0.425531	0.729199	0.998478	0.567595	0.730068	0.748642	0.361516	1.21149	0.295871	0.275486	0	0.265366	0.178241	0.238512	0.0565489	0.30097	0.815441	0.434478	0.225729	0.949107	0.268669	0.478627	0.118348	0.250367	0.126732	0.0332053	0.318184	0.501551	0.198531	0.592332	0.175996	0.73502	0.630878	0.781354	0.411468	0.169236	0.172145	0.293292	NA
Cre01.g027764	Cre01.g027764		7	8.14224	9.20287	11.2725	10.5602	10.9507	9.57705	8.88526	9.77208	6.15105	16.025	16.3638	16.027	10.2586	10.8617	9.87533	13.6871	13.0718	11.9456	14.6649	14.605	15.9121	15.2043	18.2425	21.339	11.6678	12.5431	11.3443	15.2318	16.4032	16.0478	14.9993	13.2777	14.7172	16.4167	19.0285	18.8101	8.48498	7.43034	7.24097	9.58116	10.4262	11.1815	17.019	16.9817	16.8505	19.8169
Cre01.g027800	ATPVH1	Vacuolar ATP synthase subunit H	4	20.9398	24.7168	27.2909	82.9636	85.1592	80.5066	62.9371	60.5871	59.596	61.4744	63.9942	61.2228	31.2995	24.8895	22.434	25.873	30.7786	28.6133	104.235	102.153	101.228	72.8738	79.9329	85.0917	68.4278	66.941	61.8337	36.4288	36.2589	49.3188	25.9684	25.3609	24.6243	106.759	113.785	118.962	70.5527	65.7085	68.6065	67.5498	68.4418	68.7716	36.4036	38.3684	36.4779	27.6618
Cre01.g027850	NUOAF2	Complex I intermediate-associated CIA30 protein, mitochondrial	6	1.35769	0.617419	0.685694	13.8199	13.0824	11.9465	10.2935	7.07373	7.69997	1.58968	1.14686	1.33678	0	0.390046	0.317685	0.600834	0.442744	0.826573	14.7844	13.1885	11.2464	14.2454	9.88756	9.36217	2.47989	1.52663	1.92675	0.281693	0.28402	0.195078	0.680739	0.752033	0.650814	11.6692	13.0291	11.3215	11.4279	8.77226	10.5622	1.84759	1.28789	1.59079	0.61528	0.240613	0.364643	24.858
Cre01.g027900	Cre01.g027900	similar to HAV22	9	9.30978	4.4348	3.27363	16.3379	12.3153	11.9209	28.5528	24.4945	27.9386	8.32947	7.20085	9.59438	1.00208	0.455356	0.497058	2.38853	3.88328	1.87961	10.6518	8.16558	9.57164	32.6709	22.0551	16.6411	13.407	13.8846	18.5104	0.367557	0.0603624	0	3.29766	3.00632	2.25199	8.21097	14.5551	8.34348	22.5695	25.6878	23.0066	15.5471	18.3178	12.2614	0.549734	0.437234	0.0853967	21.3623
Cre01.g027950	IFT74	Intraflagellar transport protein 74/72	15	51.6364	49.8855	54.279	8.35179	10.2853	11.6769	9.01879	9.28793	11.629	28.4652	29.2036	28.6833	79.4937	81.6958	78.6492	53.2618	53.636	54.827	7.68957	5.47657	6.90564	5.58201	4.18099	5.13636	25.6614	28.2751	20.0923	73.037	72.8995	84.4314	52.6048	56.1052	61.263	17.2484	14.808	17.9921	8.7421	10.2987	10.1594	39.3312	41.3349	38.5391	62.2749	61.726	71.5049	28.7546
Cre01.g028000	POB12	Proteome of basal body 12	15	1.02349	0.750677	0.840627	0.265187	0.234214	0.412865	0.0325702	0.0367167	0.127461	0.914779	0.77796	1.41117	4.18829	3.77344	2.94579	0.935833	0.9476	1.30522	0.251802	0.662433	0.20369	0.0268315	0.0816028	0.0168223	0.251954	0.348077	0.0948038	10.3887	8.78055	18.3796	0.786644	0.992104	1.07965	0.547234	0.475918	0.35793	0.0312255	0.0417709	0.0836946	1.89043	1.17391	0.993846	7.94905	7.07294	7.47244	23.6016
Cre01.g028050	Cre01.g028050		NA	0	0	0	0	0	0	0	0	0	0	0	0	0	0	0	0	0	0	0	0	0	0	0	0	0	0	0	0	0	0	0	0	0	0	0	0	0	0	0	0	0	0	0.0432252	0	0.0208086	NA
Cre01.g028101	Cre01.g028101		16	16.4977	16.0259	15.3231	9.94737	8.42066	11.2601	14.0007	13.4423	13.367	11.2609	13.7345	15.1149	5.37086	6.27882	6.75668	16.3348	13.239	16.7556	5.11142	4.858	3.63789	10.4389	13.3528	11.4288	9.94422	12.2678	11.0556	11.1424	8.17827	6.57523	14.584	14.1984	14.8299	7.87999	6.7035	6.05615	12.0046	11.479	11.234	10.1028	9.18896	8.49922	17.6164	16.5929	13.6816	24.8774
Cre01.g028150	CPLD69	Complex 1 LYR-domain protein	6	20.3894	5.16431	4.80553	10.3017	10.0066	6.40856	10.7021	10.6577	6.18481	6.80137	11.3107	5.20084	1.45941	0.854233	0.984039	10.7665	7.87652	9.59441	7.35713	5.55945	2.72776	12.0346	9.38176	9.20969	8.5299	10.851	10.3839	1.74582	2.48811	2.66596	7.64283	7.41157	9.42843	6.82298	3.2591	3.92178	9.75078	13.031	11.1572	12.9457	11.3392	8.75041	3.87095	4.83238	4.23516	22.2196
Cre01.g028200	Cre01.g028200	DEAD-box RNA helicase	13	64.6583	59.0891	60.8725	10.6322	11.5561	8.32109	63.7607	62.1654	59.7893	42.0466	45.2085	46.7942	60.1985	60.2167	59.3926	55.1076	56.4778	59.2811	7.13239	7.94379	6.0042	62.9829	71.7868	67.9364	34.9821	34.324	40.908	50.6295	57.6186	53.7271	58.2505	56.2205	65.961	20.3605	20.5996	17.0697	47.7763	44.7947	45.8601	32.2057	30.3561	30.148	44.119	46.3393	45.6545	27.0556
Cre01.g028250	GEA1	Putative lysophospholipase, glycerol-ester acylhydrolase	9	15.6384	11.818	12.1453	6.70073	7.05447	4.96474	17.6059	17.7534	15.7601	13.252	13.4644	13.7709	9.86991	10.4736	9.41505	15.7826	13.1064	15.258	1.46418	0.405596	0.263845	17.6353	20.9334	17.7397	17.8776	17.641	20.9267	13.6077	12.9765	11.3676	14.0222	12.7061	12.1084	4.15097	2.84129	2.69579	17.2607	17.6748	19.7231	13.7282	12.8015	14.0346	17.6234	15.7887	17.3378	26.0594
Cre01.g028300	Cre01.g028300		16	57.0318	51.5211	50.5908	27.9273	28.4858	28.3906	31.7633	27.1682	25.6751	39.6501	42.906	35.5551	43.9139	42.7692	46.9863	58.1112	54.7314	52.2753	12.3218	10.4563	10.1046	26.5359	30.7124	24.1356	57.5265	50.1526	53.12	50.7951	52.0653	53.4881	62.5747	59.5657	54.1882	14.9327	14.0295	12.2645	32.141	37.0424	35.1857	48.4183	54.9262	51.6776	57.695	55.2474	55.2236	21.555
Cre01.g028350	DEG8	Deg protease	4	2.4814	2.73513	2.83281	10.5682	12.1781	12.0143	6.53935	6.08748	6.00936	4.95548	4.1395	4.36219	1.45543	1.69344	1.72965	3.44099	2.26027	3.93421	12.4302	12.4745	12.1427	9.33831	5.47441	9.68307	6.16565	5.42233	6.22191	1.7263	1.21122	0.717531	4.32908	3.95074	3.75528	11.6062	13.3864	13.2509	7.31262	6.53822	8.34694	6.80088	5.89583	5.97541	1.79337	1.85142	1.62357	24.7924
Cre01.g028400	DDC1	Aromatic-aminoacid decarboxylase	10	5.32693	1.19861	1.52528	2.43339	2.32252	2.40745	6.68537	5.2048	5.05143	6.16418	6.36213	6.74425	2.70589	3.03495	3.66429	1.1384	0.788085	0.718657	2.02101	2.34063	1.9455	4.81816	4.72042	4.98774	6.2539	7.54477	5.86516	2.30076	2.2752	2.80165	1.18806	1.0155	0.70936	3.31823	2.66905	4.45907	3.77838	3.66711	3.85563	7.3911	6.55529	6.7256	2.72261	2.60259	2.45753	21.7619
Cre01.g028423	Cre01.g028423		4	0.944943	0.960179	0.803317	3.55653	3.39318	3.46514	1.96995	2.36372	2.15214	2.02189	1.74516	1.95704	1.20367	1.39339	1.30311	0.737397	1.20521	1.36509	4.47627	4.0048	3.29935	3.25616	3.60722	3.40751	1.89932	1.56544	2.66282	2.25291	1.5282	0.839115	0.984596	0.841963	0.961994	6.75895	6.77455	7.63169	4.91505	3.39749	3.75663	2.30001	1.96039	2.04778	1.84721	2.19072	1.82666	21.1397
Cre01.g028450	Cre01.g028450		14	8.46831	8.60711	9.02277	9.03467	9.42388	10.3341	6.19919	5.89191	5.70671	7.69417	7.67155	7.09498	13.8251	13.6529	12.6951	9.49011	9.27368	10.3595	18.7805	17.2574	18.4944	7.24703	4.03645	3.86761	7.94393	8.79387	7.09396	13.2409	15.4639	14.8704	8.54163	9.60016	10.7152	11.3296	9.43957	10.2891	8.21933	7.00224	6.55813	10.4701	9.00158	8.64183	9.5113	10.4743	9.75304	24.5756
Cre01.g028500	Cre01.g028500		9	4.49704	3.11917	3.49526	6.12694	5.75371	5.69222	9.05962	8.80496	7.66567	8.60823	7.90219	8.50886	5.4819	5.18557	4.67361	4.43476	5.02872	3.61164	4.90928	6.87345	5.53434	10.0719	12.1017	11.0863	10.8705	11.5654	11.2173	4.86456	5.48036	6.27002	3.28383	3.5712	3.6662	7.96833	7.68408	8.17963	8.48245	9.97194	9.82493	10.2623	12.4123	10.6529	4.9046	6.03869	5.80444	25.3439
Cre01.g028550	Cre01.g028550	OTU-like cysteine protease	7	2.43501	4.48148	4.06297	4.08557	4.91979	5.38098	6.18748	6.06092	5.65028	5.9222	6.46767	6.62641	8.17975	8.07666	7.05113	5.36701	4.67485	5.25035	8.0544	10.1523	8.99725	11.1067	7.49982	8.21773	5.41569	6.43982	6.74682	8.23758	7.81061	6.29767	4.43935	4.99594	4.31432	5.29114	5.85427	5.93959	7.43365	7.72261	6.13635	4.96698	5.21832	3.87044	10.3264	10.7503	8.09255	24.0917
Cre01.g028600	Cre01.g028600	Short-chain dehydrogenase/reductase	5	1.75326	3.98021	4.64874	9.40342	8.69281	9.88675	2.63812	2.55912	2.57334	2.95499	3.32654	3.43267	1.89634	1.79229	2.26772	3.82074	3.23253	5.35479	11.8618	14.4212	14.5851	5.96031	5.91966	7.82913	4.87698	4.9695	5.53772	0.300243	0.998434	1.44599	3.41183	2.97413	4.71703	22.1524	21.4481	23.606	6.70766	7.39148	6.04549	3.17631	4.5987	4.34742	0.817042	1.32355	1.34019	24.7658
Cre01.g028650	Cre01.g028650		8	17.2735	13.919	14.2757	15.3636	12.8196	12.6701	22.3225	23.9049	21.2052	18.3704	20.5505	20.0342	19.1415	18.4795	20.1697	15.2294	14.3966	13.4735	12.343	11.7184	12.2973	21.3164	21.422	21.5822	20.7263	20.1011	21.002	17.7202	17.1045	13.967	14.7033	14.6488	14.8419	16.2897	16.6319	14.0915	18.9712	19.5705	17.6151	18.9477	19.582	18.8438	19.9384	18.5434	19.4503	23.2417
Cre01.g028850	Cre01.g028850		14	27.4154	28.9596	32.2232	16.1675	16.7106	17.5559	4.97151	4.05571	6.53882	4.53743	4.7296	5.33531	37.0658	31.012	28.1165	36.0715	34.7256	37.1702	38.8029	40.5122	32.5093	7.15802	5.76037	5.57605	3.19865	1.82847	0.891102	45.5056	48.254	32.7154	36.077	36.9786	28.284	33.9975	32.4705	31.483	11.2611	7.74883	9.01222	4.83518	3.57933	3.3772	47.8589	39.1057	40.716	20.7282
Cre01.g028900	Cre01.g028900		3	1.2794	0.851046	0.890911	5.03269	3.45417	3.52667	0.895383	0.688252	0.660089	0.857634	0.878974	0.946157	1.79451	1.20848	1.36966	0.974859	1.02115	1.56962	6.2952	6.99454	6.1675	0.804238	0.867043	1.36683	0.214739	0.117144	0.148135	2.09136	1.43824	0.818875	1.05748	0.676457	0.312922	5.84994	5.87481	6.0285	0.683081	0.991118	0.941596	0.315082	0.251009	0.310587	1.32489	1.30682	0.811743	21.6989
Cre01.g028950	Cre01.g028950		16	13.1017	16.2614	9.50127	21.4125	23.3356	15.2794	8.81651	13.7166	9.46709	12.2088	11.6676	12.923	28.2136	23.3075	17.1212	6.75776	7.25564	13.7798	22.0466	24.7317	18.3859	6.9642	7.72889	9.65084	2.48015	1.44961	1.15485	18.9847	25.2528	18.854	9.80611	8.14101	6.27031	24.323	18.0425	19.3849	9.97762	14.2381	11.0297	4.43658	1.00385	3.46018	36.006	18.5779	23.446	20.9518
Cre01.g029000	COQD2	Ubiquinone/menaquinone biosynthesis methyltransferase	8	2.43201	3.68173	1.80664	2.7906	1.9237	2.69917	4.27789	4.7409	3.83807	2.62285	1.72012	2.44046	2.92354	2.38129	2.99032	1.97868	1.28149	2.51517	1.09693	0.923251	1.69019	4.71231	7.32905	4.71765	2.62639	2.77265	3.04363	1.27918	1.90578	0.847998	1.77337	1.8718	1.89868	1.70992	1.49412	0.921803	3.73494	4.3015	3.63002	3.17776	2.0435	2.28359	2.64839	1.53939	1.38717	22.4029
Cre01.g029050	Cre01.g029050		10	22.0969	18.5611	16.6638	20.8553	19.0911	17.7916	22.0782	21.9636	19.9	24.8905	20.4863	23.2739	14.1829	15.1895	17.8926	17.529	20.9359	18.4227	10.1511	12.0562	8.90838	23.3417	21.3966	18.5493	25.0469	27.8586	29.3698	15.7142	14.3835	14.0071	17.9495	18.1296	17.5805	15.7541	14.6078	14.5299	21.4015	24.9365	21.7712	25.7518	27.2376	27.4651	16.7734	17.4128	16.3535	25.1451
Cre01.g029100	Cre01.g029100		10	3.36561	1.34709	0.749163	2.73237	0.959992	0.663742	11.2667	13.2329	10.6262	27.4563	25.2542	24.0375	2.10564	3.49693	7.62346	3.04659	4.72781	1.91241	0.101201	0.407857	0.600348	5.1065	6.88673	3.73175	48.4384	44.0652	52.5507	1.88275	1.42377	3.97182	0.787365	0.652481	1.28278	0.364038	0.66947	0.454283	10.0148	8.90579	10.7641	40.0787	39.7809	41.8982	2.51713	1.81197	2.16249	21.3044
Cre01.g029150	ODA7A	Outer row dynein assembly protein 7	12	13.1842	10.7095	12.1528	3.18313	3.9969	4.90288	3.35523	3.63486	4.16341	12.7045	12.9604	10.5764	14.9893	17.6757	19.6096	9.2171	12.3645	12.9559	3.4801	2.5872	3.49849	2.5035	2.56214	2.87114	13.7566	13.2571	9.1781	16.5227	12.7978	18.5044	9.67849	12.4169	15.1156	5.37811	6.48184	5.88474	4.02236	2.18379	3.5039	20.9527	22.459	20.6895	13.1616	11.5467	16.3565	24.5888
Cre01.g029200	ESP1	Separase, cell cycle protease	10	0.0361895	0.155798	0.0620304	0.0741421	0	0.0130214	0.512324	0.317496	0.371829	4.37311	4.64484	2.89642	0.302644	0.69003	0.915226	0.294543	0.432226	0.125885	0.0330237	0.00548196	0.0356554	0	0.256728	0.0658551	6.85038	7.63542	7.04945	0.325975	0.145118	0.647633	0.116816	0.0473036	0.192825	0.029712	0.0312233	0.0296481	0.368531	0.320237	0.28569	7.26546	5.81889	6.82227	0.334202	0.282553	0.798533	21.306
Cre01.g029250	AAH1	Aromatic amino acid hydroxylase-related protein	NA	46.039	30.0641	24.4395	0.79525	0.901215	0.614758	4.72115	4.79279	5.58108	1.39205	1.31603	2.0454	2.76645	2.89327	3.06136	20.4731	15.1353	17.9398	0.432612	0.193722	0.34218	4.23718	2.3553	2.54332	0.865745	0.993628	2.93181	6.06636	5.18116	3.21565	23.4179	20.1649	21.9559	0.622473	0.790411	0.414284	5.30042	5.73562	6.8446	1.34247	1.104	1.43921	5.91532	6.28643	5.5465	NA
Cre01.g029300	TPIC1	Triose phosphate isomerase, chloroplast precursor	6	90.742	71.4275	77.1333	162.796	157.936	173.853	139.782	134.835	130.566	108.781	112.455	111.166	128.445	107.844	108.252	71.6957	65.6693	68.7043	191.848	201.464	200.738	145.454	147.594	166.72	75.0456	74.4438	63.7948	118.468	117.823	111.751	56.8158	56.5173	50.8814	156.347	158.736	157.173	121.3	118.514	121.933	71.9813	66.87	71.1493	114.52	103.559	105.279	26.8748
Cre01.g029350	FAP297	Flagellar central pair-associated protein 297	15	7.67554	7.52467	8.20309	1.05	1.75774	1.53417	1.01626	1.25483	1.55623	4.18347	4.64821	3.80413	13.6385	12.4921	12.8152	8.20462	9.45866	7.73559	0.717344	0.670378	0.655977	0.777005	1.51617	0.927134	4.68976	4.85536	4.20981	11.9127	12.331	14.494	8.86588	8.85894	8.97645	2.86089	2.74113	2.71608	1.78347	1.58166	1.91785	7.07151	7.67775	8.63909	11.302	11.2899	11.4676	23.2374
Cre01.g029400	Cre01.g029400		16	0.860864	1.28134	1.33572	0.557626	0.505542	0.535848	0.311276	0.345266	0.33528	0.544095	0.507539	0.415431	1.63858	1.48595	1.468	1.496	1.28875	1.21781	0.802451	0.669403	0.691013	0.372059	0.213928	0.28017	0.434448	0.602821	0.244875	1.63146	1.37733	1.54697	1.68439	1.85177	1.73641	0.69836	0.837847	1.10933	0.356315	0.283134	0.357065	0.801653	0.866994	0.63491	1.45111	1.54658	1.66415	19.5951
Cre01.g029450	Cre01.g029450		9	10.2255	11.2978	11.7393	22.1231	21.0044	20.7261	39.2457	37.8252	33.1295	34.3128	34.3757	32.5055	11.2815	12.8752	12.8678	13.3163	15.0623	11.2969	29.74	31.9245	33.4167	39.1893	38.5997	36.137	51.9783	51.9622	60.7667	6.01702	6.21145	3.11305	11.7725	10.8975	9.6261	29.3659	29.594	29.8615	38.3663	38.0698	37.8692	34.0752	36.2219	33.0432	8.98723	7.98204	8.21501	26.2441
Cre01.g029500	Cre01.g029500	Calcium/calmodulin-dependent protein kinase kinase	NA	17.1965	14.3124	12.223	25.0686	26.0849	25.1587	19.9147	21.6547	21.956	15.1339	13.7231	15.0565	10.241	10.2558	10.4198	13.0194	12.4082	13.8192	20.7144	20.607	23.8118	18.7094	17.0026	18.1697	14.9007	14.6482	16.0332	9.44902	9.54991	10.3703	12.3658	12.8641	13.9564	22.0208	21.6748	22.8277	20.7465	18.9596	20.0989	18.3284	19.3965	17.2342	8.78484	10.1818	11.8117	NA
Cre01.g029550	Cre01.g029550		16	12.1568	9.65438	10.2092	8.45131	7.87329	8.52212	9.65092	8.09932	8.7418	7.8674	7.89233	8.8163	10.4955	9.51446	9.90637	10.9894	10.1776	11.2868	6.8622	7.62222	8.37141	7.1259	7.7993	7.7503	8.5834	8.4491	8.85148	11.7873	11.6473	11.5352	9.99486	10.8441	10.9516	8.40467	7.71928	8.59238	8.02918	7.9838	8.81762	7.28985	7.02018	7.56952	11.5849	11.3006	10.6806	23.3377
Cre01.g029600	Cre01.g029600		NA	0.614289	1.12929	1.24414	1.84175	1.9007	1.1706	3.33714	2.80157	3.485	1.7768	2.28916	2.66956	1.17337	1.16166	1.59219	1.38489	1.15626	1.32065	2.19203	2.40502	0.816509	5.79923	3.86356	4.67991	2.23865	1.37363	2.1654	1.62616	2.03821	1.67331	1.98909	1.843	1.59255	3.94249	4.77767	4.30008	3.53228	4.84251	3.73876	2.24938	1.84689	1.79543	1.60082	3.011	1.88183	NA
Cre01.g029650	VPS35	Subunit of Retromer complex	9	4.83463	6.5281	6.72796	6.0698	5.33614	5.53344	13.4563	14.1073	12.8324	14.0472	13.3113	13.3809	15.2798	11.6482	11.9192	7.42209	7.04987	7.63861	5.30929	6.19664	4.58985	22.5354	20.7507	18.9597	15.3845	16.2634	16.6838	14.3579	13.6642	13.4391	7.34382	6.84407	6.86669	11.5999	11.5944	9.32783	14.9412	12.4447	15.1634	13.0338	12.782	13.4071	15.7437	15.5256	15.0891	26.0865
Cre01.g029700	Cre01.g029700		NA	50.5929	59.3464	54.609	70.2168	48.386	24.239	53.7265	41.2189	39.3457	34.5253	40.9575	35.9702	44.7149	43.5723	50.703	43.0687	41.406	47.8091	29.8636	100.162	38.203	221.508	257.579	251.919	57.6085	50.0006	46.5007	62.9829	56.4771	72.6557	49.8232	43.6398	46.9011	249.557	323.663	172.178	48.3529	73.6952	49.0046	57.3551	47.4719	43.3834	64.6921	60.4749	67.1102	NA
Cre01.g029750	DAAK1	ODA5-Associated Adenylate Kinase	2	8.46846	11.0446	12.6216	22.3228	22.823	22.4822	5.94718	6.54233	6.52552	5.14173	5.68303	6.04892	3.93808	4.021	3.91677	10.8835	10.6751	11.2049	25.3977	25.4422	24.3181	6.9132	5.68652	7.03892	4.79198	6.00783	3.78255	2.61843	2.94415	3.63175	9.58682	11.0762	11.1645	25.2373	26.7465	25.3497	6.40288	6.47516	5.51034	6.10368	5.36953	6.16944	1.89803	2.23007	2.6092	26.432
Cre01.g029800	Cre01.g029800	Coiled-Coil Protein	15	6.70841	4.4866	5.30129	1.63591	2.00616	1.82397	1.66618	1.63456	1.4055	3.07429	2.52532	2.45927	5.51106	4.80108	5.10402	4.33942	5.16911	3.7558	1.49708	1.42266	1.80454	0.591214	1.05558	1.15581	2.74915	3.24774	2.44261	4.01404	4.84112	5.28659	5.09841	5.25316	5.65343	1.96874	1.29515	1.94945	1.90701	1.69902	1.75113	3.62126	3.48503	4.04943	3.93657	4.30906	5.08846	21.8838
Cre01.g029850	Cre01.g029850	Serine/threonine protein kinase	10	8.13973	9.94606	8.9179	9.57417	8.55807	8.02781	7.2398	6.53405	7.59357	11.4018	12.0863	11.5101	3.17552	2.98739	3.57849	11.5237	12.3951	11.6801	8.74281	7.4704	7.69515	6.86382	9.83	9.76089	13.6593	13.3971	12.0977	6.34629	4.49019	6.06427	13.2336	11.1517	13.0886	8.12592	7.2339	6.88249	8.53415	9.76607	9.07043	17.6236	15.38	15.8751	8.06306	9.5808	9.55427	23.0474
Cre01.g029900	Cre01.g029900		4	6.2747	4.4818	3.9838	7.49181	6.31673	5.62778	5.21407	5.48836	4.96158	4.46587	5.42013	4.84161	4.03445	3.69398	4.128	4.11834	3.54444	4.07628	6.08523	5.56475	6.09883	4.27905	4.407	4.15513	5.37289	5.19988	5.47963	4.27342	2.69086	2.20309	4.62228	4.70008	4.89457	6.15661	6.2078	6.29937	4.40456	5.6276	5.90998	5.44474	4.76465	4.49886	4.80154	4.51383	3.90742	24.5589
Cre01.g029950	Cre01.g029950		NA	7.46857	9.21581	9.66161	28.0033	28.1229	31.0557	43.2219	41.39	40.5031	44.594	40.9917	36.0909	8.94387	9.0501	8.33193	8.39062	8.05771	10.1887	77.3485	84.1539	87.8813	31.8224	37.0657	29.3696	45.8846	41.259	22.9119	8.47321	8.57637	9.12969	8.70561	8.97983	8.87551	70.2872	78.7904	79.7363	35.2106	31.1932	35.1299	49.4137	47.6388	49.558	6.95323	5.03036	6.33655	NA
Cre01.g030000	Cre01.g030000		NA	0	0	0.016126	0.234009	0.227305	0.075901	0.100556	0.0971702	0.128544	0.072074	0.0660092	0.0679233	0	0.0412785	0.0792516	0.0412904	0.0144171	0.0291587	0.0925815	0.360681	0.099857	0.0236559	0.0720093	0.0148446	0.010106	0	0.0104573	0.105838	0.0125699	0	0.0123228	0.0499241	0	0.0666064	0.384968	0.265978	0.0413315	0.0736474	0.0738547	0.0834087	0.0545208	0.0626428	0	0.0542512	0	NA
Cre01.g030050	PRPL34	Chloroplast ribosomal protein L34	NA	144.164	132.433	153.133	403.334	424.3	421.079	32.1998	32.8603	33.2402	47.221	45.5902	41.5782	80.8674	75.7236	68.0966	151.202	154.747	158.633	543.19	552.193	555.24	34.4083	30.0097	48.1053	18.1215	21.68	13.2577	80.892	76.2957	68.2572	156.656	159.38	152.863	418.581	426.96	408.407	46.2904	40.0237	34.6899	30.6084	28.038	30.6791	99.3277	97.2658	92.5743	NA
Cre01.g030100	Cre01.g030100	Protein tyrosine kinase	NA	0	0.0565239	0.0147929	0.136637	0.0379118	0.0139253	0.290015	0.208058	0.221171	0.171959	0.0726728	0.166211	0.359538	0.214649	0.567287	0.126292	0.132291	0.0668707	0.0481821	0.0863126	0	0.651293	0.28084	0.408679	0.259677	0.119246	0.182329	0.4258	0.294221	1.54603	0.0360413	0.0121681	0.0379945	0.0458252	0.0963257	0.0457482	0.543661	0.861732	0.530914	0.0255045	0.162596	0.158077	0.689238	0.423291	0.363092	NA
Cre01.g030150	Cre01.g030150		9	2.50868	1.33087	1.30826	1.38966	0.544294	0.623761	13.7276	13.4457	10.0221	5.72567	5.60552	6.60775	1.5686	1.82662	2.52169	2.52321	2.23291	1.0599	0.15607	0.0786235	0.0841676	11.0413	13.2202	12.215	9.41259	9.12355	11.5466	0.533304	0.281501	0.295822	1.97317	1.0901	1.3237	0.578957	0.608404	0.507925	13.5866	13.7731	15.005	6.86925	6.66341	6.69906	0.179163	0.0759345	0.258746	23.9545
Cre01.g030200	FAP6	Flagellar Associated Protein 6	15	114.115	118.538	143.188	36.0195	43.4497	50.5757	33.894	39.2635	41.6835	58.0868	56.0469	58.2036	195.051	194.604	197.504	129.823	138.487	150.656	50.4336	48.6613	49.2966	29.1408	25.6989	26.8438	51.0755	54.6119	32.2676	218.089	223.971	259.609	120.232	127.095	143.895	57.9976	62.4166	62.4392	35.4308	40.0325	37.4823	79.1085	91.7426	88.8229	179.022	184.166	194.457	25.2741
Cre01.g030250	Cre01.g030250		4	4.69009	5.83218	6.16966	20.2629	20.1491	17.8671	9.86608	9.35865	8.77293	3.27452	2.43776	2.49642	0.485776	0.42041	0.421125	4.33329	3.8113	3.93166	17.0955	16.7204	14.592	10.5588	12.4356	11.9108	1.36937	1.64783	1.47252	0.280175	0.319442	0.241346	4.59302	4.47579	5.04368	16.3693	16.4348	16.3638	10.4322	8.92757	9.58224	1.29271	1.62962	1.35228	0.338848	0.172336	0.326242	24.3319
Cre01.g030300	Cre01.g030300		12	16.0403	15.2893	14.982	13.5109	14.5374	14.3866	6.98118	6.63441	8.14165	15.6331	16.2031	15.0084	10.6209	10.7302	14.481	16.227	16.2146	14.747	10.8107	10.7688	9.54353	6.16654	6.85626	7.27784	14.2829	15.2672	11.0766	10.9704	11.963	15.8411	15.4373	14.2345	15.7894	12.9881	12.6096	13.1157	8.0829	9.26337	7.96805	16.9553	19.1892	20.1914	11.5452	12.2226	12.2082	NA
Cre01.g030350	RBCX2A	RuBisCO chaperone	NA	14.2828	15.0064	27.3511	0.55513	0.359517	0	0.124947	0.140863	0.838603	0.50156	1.26313	0.689254	30.556	31.9542	26.8836	20.9498	28.5908	24.8547	0.805284	0.649075	0.347418	0	0.156541	0.129057	1.93339	1.23276	11.8215	66.8956	84.8225	81.1649	30.8699	27.1129	32.4228	0.289668	0.761002	0.289188	0.0775276	0.725097	0	14.7514	18.3759	25.8809	57.5601	47.8928	65.1496	NA
Cre01.g030400	Cre01.g030400		NA	0.891279	0.752495	1.22537	0.230934	0.112164	0.214224	0.873259	0.597728	0.45347	1.9403	2.69423	1.92935	1.36096	2.03135	2.03031	2.01699	1.84673	1.69342	0.381904	0.189016	0.260155	0.539265	0.547181	0.382934	3.19239	3.34708	4.58607	3.72417	4.16197	4.21325	1.19419	1.42552	1.31886	0.180758	0.189952	0.144365	0.792649	1.21919	1.01551	3.28972	3.7286	3.16204	2.78427	3.3172	3.15462	NA
Cre01.g030450	Cre01.g030450		9	4.14538	4.17323	4.31117	4.3178	3.22341	3.2455	6.4751	5.7677	5.32958	5.69935	6.13124	5.10695	5.43557	4.92548	4.23229	4.18329	5.11048	3.94955	3.41575	3.31029	3.7891	6.57162	6.8106	6.33448	7.34248	7.48847	8.17561	4.37569	4.71499	2.79476	4.24539	4.48841	4.05502	3.73475	3.59098	4.22936	6.1647	4.89751	6.17465	6.08355	5.75596	5.35794	4.93446	4.78106	4.93877	24.7143
Cre01.g030500	Cre01.g030500	Adenylate/guanylate cyclase	16	29.3753	31.0982	29.8993	21.6383	22.3262	21.1502	15.4928	17.0061	17.1943	16.0862	17.3756	17.8459	27.3767	27.2749	27.8323	26.6834	27.9319	28.4723	17.9728	17.4055	18.65	12.3748	12.0681	12.2617	14.4304	14.6332	12.9058	25.5972	26.4773	26.4243	29.2341	28.2775	32.3833	19.5117	18.7478	18.9484	13.96	14.0664	14.9526	16.1598	15.2635	17.7851	23.2082	22.7508	25.2613	22.7995
Cre01.g030550	Cre01.g030550	possible ubiquitin-proteasome pathway protein	6	6.03479	4.40503	3.0255	15.8439	14.8213	16.3537	17.9975	17.1374	16.0206	12.6769	14.5217	14.7645	3.0885	2.88422	2.71468	5.37096	3.70966	4.97278	19.9016	21.6312	20.4659	23.5546	24.4661	19.5327	20.2614	21.1894	20.257	2.51265	2.86024	1.26226	2.96201	3.48768	3.06511	20.7087	23.99	23.6661	19.3953	19.9981	22.4523	14.4735	16.0858	11.0347	3.68106	4.20748	3.36588	25.9217
Cre01.g030600	Cre01.g030600	Mitogen-Activated Protein Kinase Kinase Kinase	NA	21.3432	20.7201	19.8743	0.678367	0.79875	0.601446	0.360885	0.187799	0.326073	3.23829	3.30082	4.03641	29.2382	32.3803	32.2526	18.4993	17.8829	20.1458	0.661971	0.468723	0.598273	0.160051	0.208747	0.13251	1.36707	1.81504	1.546	27.1185	25.9787	26.1498	19.2666	18.9243	19.9843	0.627516	0.693264	0.562264	0.106492	0.149411	0.154616	1.38352	1.55404	1.40728	28.7058	27.1379	26.4302	NA
Cre01.g030650	DCRY2	DASH-type Cryptochrome 2	6	0.445428	0.557135	0.554073	5.15501	7.24943	7.19223	3.79271	4.07083	4.32945	0.703813	0.501348	0.839337	0	0.0248889	0	0.572454	0.15643	0.369106	6.42897	6.34248	6.60914	4.44875	4.13425	3.78488	1.44372	1.0895	2.02338	0.0913354	0	0	0.307882	0.287849	0.574231	4.78782	5.94901	6.4031	4.061	6.42599	5.16416	1.43291	0.961285	0.792966	0.0230136	0	0	22.5781
Cre01.g030700	Cre01.g030700	Protein tyrosine kinase	1	19.3442	19.1031	19.7353	10.3553	12.3823	12.0366	10.1451	10.1228	10.5438	0.985076	1.14028	1.97025	2.10231	2.22326	1.73418	11.6672	12.3777	13.4149	9.28016	7.78682	9.39498	8.51578	8.60953	7.58043	1.3327	1.26944	1.70039	1.45856	1.17163	0.84973	13.974	14.8764	14.783	9.28185	7.62571	8.57972	10.2288	9.11028	8.06682	1.25017	0.980563	0.929607	2.03847	2.32898	1.82949	19.2067
Cre01.g030750	Cre01.g030750		NA	29.3865	26.6344	29.1732	13.4941	10.113	14.9165	7.52001	7.10466	9.87566	0.5358	0.447372	0.680667	0.199918	0.198472	0.207943	20.455	22.6835	21.1436	8.15151	7.5797	7.3367	7.02126	6.45216	6.76038	0.507206	0.588294	0.681515	0.307483	0.175244	0.198603	18.5317	18.4937	22.3781	5.91839	4.57632	4.77075	3.2945	3.38187	3.03704	0.409513	0.178796	0.351363	0.604341	0.409711	0.370335	NA
Cre01.g030800	CSN2	COP9 signalosome subunit	9	20.3443	16.864	17.0485	25.9089	26.9976	23.3891	36.6517	36.4563	35.2774	26.3444	24.5835	27.6934	19.9845	19.5884	20.7084	20.2761	19.3771	18.2816	23.7466	26.7645	22.3136	43.907	45.3895	46.4783	30.5194	30.5137	34.2025	14.358	15.327	9.99538	18.0151	19.2225	18.3487	27.9317	27.618	25.1637	38.2755	42.1377	39.4097	25.8654	26.0976	25.564	23.2382	18.1395	19.2184	26.0781
Cre01.g030850	POA4	20S proteasome alpha subunit D	11	5.00778	6.9065	5.64252	10.2436	10.6356	10.7531	31.0655	30.8462	29.0223	20.6224	20.215	19.9266	7.82561	9.24616	9.97275	6.95135	8.3922	6.31819	13.0569	13.5213	12.2451	36.7793	43.1108	39.3771	28.9919	29.2514	33.7144	4.03209	5.6178	3.34016	6.03989	6.8981	4.74217	18.6731	18.9488	19.5311	32.8454	32.2512	34.7325	20.6912	21.921	18.5004	8.76431	6.55513	7.08054	27.9608
Cre01.g030900	Cre01.g030900		2	0.0967164	0	0.0759828	2.98206	4.25975	4.14854	1.4891	1.44986	1.62775	0.1698	0.186614	0.466729	0	0.0162081	0.018671	0.0486383	0.135862	0.0686954	5.01662	4.55632	4.72862	1.86698	2.18419	1.8885	0.380942	0.473141	0.59127	0.015422	0	0	0.262259	0.187501	0.227683	2.31455	1.91696	2.83937	1.2334	1.45312	1.68195	0.442133	0.497729	0.332058	0	0.0316204	0	17.9134
Cre01.g030950	Cre01.g030950		12	15.136	7.9951	8.78123	11.4033	9.90449	13.5618	8.67801	7.85428	7.20022	15.7806	14.4153	12.329	14.5934	13.6584	14.2953	9.13423	9.07734	12.9009	13.6014	18.166	14.8968	10.3981	11.0782	8.75614	19.3746	19.968	17.8236	14.4754	14.6627	14.802	10.2144	8.08836	9.04509	8.68964	6.9976	9.33509	6.48629	7.78058	8.79743	20.3835	20.4497	21.9859	14.6292	13.4498	14.201	24.506
Cre01.g030986	Cre01.g030986		NA	0	0	0	0	0	0	0	0	0	0	0	0	0	0	0	0	0	0	0	0	0	0	0	2.61887	0	0	0	0	0	0	0	0	0	0	0	0	0	0	0	0	0	0	0	0	0	NA
Cre01.g031004	Cre01.g031004		16	69.5896	63.4821	49.5412	46.7077	50.902	43.7601	58.6847	60.4555	58.0856	40.1752	43.7661	42.8642	65.5284	69.3759	65.037	41.0579	38.8619	39.9803	34.1644	34.2106	32.7931	38.807	34.1692	32.4314	22.6586	21.8762	27.0675	37.8089	37.8499	30.2402	47.3253	45.7415	49.8227	31.4365	35.3666	32.7121	37.0773	39.1654	41.0707	21.5595	23.3403	23.6397	36.4866	36.4421	37.3003	23.6038
Cre01.g031050	Cre01.g031050		11	8.65034	8.36724	9.02347	16.2038	16.9653	17.107	16.1773	16.5444	16.1512	17.4256	15.7533	15.6464	10.885	10.4375	11.269	9.68864	9.87871	8.56765	19.696	21.8586	20.1372	18.1295	18.8826	19.5906	22.06	23.3627	21.8473	11.7411	10.3005	11.7165	9.79143	9.265	10.2143	16.2051	16.8927	15.9703	18.6977	18.7084	17.493	19.5281	20.4023	21.1073	12.2977	11.3054	11.4143	26.8555
Cre01.g031100	TEF30	Thylakoid enriched fraction, 30-kDa protein	4	303.325	243.765	215.947	536.263	514.14	478.208	182.911	186.588	197.996	71.2044	76.8102	87.9317	65.7275	67.6945	69.2746	152.814	143.003	169.36	504.983	498.616	483.242	213.334	215.929	267.949	54.2076	53.2236	50.1817	22.2496	18.0404	17.5548	144.473	135.57	144.281	441.382	454.359	450.266	183.155	191.719	176.624	67.6487	65.68	65.0299	17.1132	19.3797	15.4485	29.0697
Cre01.g031200	SRP14	Subunit of the Signal Recognition Particle	6	69.6883	60.345	63.6982	185.424	155.153	192.276	137.872	121.069	133.757	99.7609	85.7636	104.585	59.6863	79.0553	68.8186	48.9745	58.8306	68.5356	197.055	179.052	178.639	144.913	124.945	129.149	77.4565	83.2236	90.721	33.5069	36.6327	25.8799	44.4633	42.4361	33.3519	165.251	205.646	152.492	118.735	130.429	127.38	79.4171	74.3078	45.5006	31.4568	36.2326	37.4128	22.1011
Cre01.g031250	Cre01.g031250		6	39.3075	12.2913	10.8655	50.9231	58.6244	54.3714	50.4335	49.6786	46.1548	8.43459	8.66119	7.82841	0.926258	1.70782	0.562095	14.1546	7.92466	9.0479	68.2903	56.235	66.9286	61.5974	68.2413	66.5265	8.41783	5.86223	7.96906	1.99447	2.13186	2.63566	7.19872	5.64477	6.85444	71.4517	81.6016	64.5522	44.4604	70.5168	54.5643	6.16228	2.90018	2.22148	2.51265	2.04467	1.20959	21.5399
Cre01.g031300	Cre01.g031300	Calcium/calmodulin-dependent protein kinase	5	2.17777	3.98818	3.31954	3.52051	3.18136	3.29991	3.75227	3.76332	3.53922	2.60158	2.9612	3.12018	2.25157	2.17389	2.1295	3.38081	3.51643	3.74936	3.59806	3.43514	3.31654	3.66934	4.0173	3.578	2.42418	2.65667	2.53254	2.13224	3.09659	2.69511	3.30758	3.63305	3.40722	3.49495	2.58301	3.30695	3.63045	4.49078	3.10165	2.19631	2.52285	2.52844	2.82716	2.60979	2.69838	23.2155
Cre01.g031450	Cre01.g031450		NA	0	0.513466	0.815545	0	0	0.0325475	0.610919	0.725966	1.51441	0.629596	0.531095	0.975885	4.17297	2.67275	4.40883	0.806803	0.480557	0.837872	0.0595506	0.0133332	0	0.625365	1.15873	0.733674	0.406553	0.678925	0.673091	3.68468	3.00954	1.25291	0.767701	0.792806	0.682356	0	0	0.0382142	0.649253	0.888826	0.396145	0.111848	0.469995	0.396008	3.37156	2.20351	3.0109	NA
Cre01.g031500	Cre01.g031500		NA	3.14377	3.22931	2.11479	12.9718	12.2244	12.4531	15.9511	16.1536	15.304	3.84976	4.75163	5.30987	1.36263	1.11955	1.30484	0.526997	0.427819	0.195383	2.96	3.16685	2.1985	4.21187	5.37657	5.14398	1.86707	1.96768	3.14318	0.282641	0.23018	0.300386	0.376092	0.457106	0.330395	2.43875	1.92628	1.25711	4.61582	5.76323	6.92827	1.18432	1.05684	1.85889	0.406942	0.400139	0.404862	NA
Cre01.g031550	Cre01.g031550	Probable transposon-derived protein of Chlamydomonas-Specific family B	16	0	2.49155	2.27705	1.62567	1.78122	2.13354	1.40137	1.66152	1.0313	0.444404	0.37283	0.93004	1.90491	2.51909	1.68617	1.73137	2.29485	1.9838	0.760176	0.862132	1.12802	0.971638	1.11076	1.02891	0.43908	0.273064	0.68896	1.3356	1.96995	1.27207	2.245	2.07739	1.34692	1.38821	0.898498	0.52701	0.884271	0.751896	1.29639	0.514385	0.126064	0.392104	2.40115	2.22656	1.15591	19.7686
Cre01.g031600	Cre01.g031600		NA	28.0339	47.337	42.5189	24.6156	30.1821	34.8421	42.5087	36.5569	50.9	34.9993	46.078	42.0886	55.4906	76.4735	65.5444	41.5113	37.4661	41.2065	9.48329	10.6164	10.2285	46.1689	43.6628	34.0351	44.6418	36.0591	44.8054	79.7459	61.0706	64.5378	42.9773	33.7163	52.3774	23.0579	35.5162	21.7578	33.4512	41.561	45.9975	41.1363	52.2269	42.1833	72.0388	79.2924	74.7935	NA
Cre01.g031650	CGLD12	Conserved in the Green Lineage and Diatoms	NA	3.41563	2.31412	0.821278	0.376521	0.286542	0.562652	1.52045	1.19406	1.11404	1.44571	1.30054	0.7506	0.269667	0.222598	0.210402	0.174948	0.0832959	0.172027	1.27852	1.78222	0.934266	0.0348894	0.026551	0.0875759	0.298072	0.181914	0.0154233	0.454938	0.256106	0.146158	0.317808	0.343487	0.287169	1.03127	1.47612	1.13338	0.111443	0.170206	0.27255	0.430498	0.204755	0.235259	0.573153	0.191411	0.342065	NA
Cre01.g031700	Cre01.g031700	DNA methylase in the FkbM family	6	5.73826	2.61692	3.36567	10.9663	9.70507	8.23061	8.94639	9.74944	6.87925	7.51343	8.33695	7.28815	4.28373	3.86404	4.0167	3.50165	3.26921	2.88647	9.74618	9.37993	9.1176	7.20915	8.46803	8.0031	12.433	13.1016	14.8286	1.76185	1.65004	1.55405	3.55176	4.00544	3.87274	7.58941	9.03217	9.41289	9.19048	9.03431	9.27582	11.3915	14.1269	14.036	2.35766	2.09059	3.19413	NA
Cre01.g031750	Cre01.g031750		14	9.31405	14.6151	17.4536	8.5682	11.3162	8.40898	2.25649	2.91658	2.07039	10.4003	10.5932	11.214	28.3376	27.1429	24.0307	19.7065	22.0524	22.7176	23.4491	23.0834	23.5873	0.663541	1.78488	1.02387	5.93964	6.90673	6.51516	23.3588	27.866	26.9041	17.4036	20.5406	19.2628	11.6849	9.12333	11.5925	6.00518	4.55838	3.97885	7.95518	8.02529	7.55227	19.3132	19.2743	20.1534	25.3734
Cre01.g031800	Cre01.g031800		NA	0.517119	0.206169	0.0888698	0.301469	0.504323	0.119511	1.25535	1.14751	1.37885	1.37317	1.42392	1.20318	0.0719712	0.0433304	0.074872	0.0650144	0.113503	0.0803464	0.0437327	0.166458	0.125785	2.64463	1.75746	1.64787	2.55399	2.29728	2.71685	0.0442778	0.0210346	0.0780166	0.164969	0.0731008	0.097824	0.26219	0.22042	0.379536	1.58359	1.71045	1.64743	1.80582	2.24274	1.59049	0.0223126	0.0340443	0.0429651	NA
Cre01.g031850	Cre01.g031850	1-aminocyclopropane-1-carboxylate deaminase	NA	1.42117	1.50286	1.21801	1.43943	1.52826	1.4571	2.5091	1.96225	2.3514	1.08876	1.14256	0.979744	0.883652	1.38568	1.07248	1.08288	1.22505	1.67472	1.10719	1.15467	0.911358	2.38225	2.1245	2.45259	1.94006	1.44995	2.2214	1.01774	0.90391	0.493789	1.25708	1.62806	1.43383	1.49353	1.43182	1.64797	1.08396	1.4486	1.80133	0.74374	1.20108	1.42929	1.11492	0.997993	1.3096	NA
Cre01.g031875	Cre01.g031875		NA	0	0	0	0	0	0	0	0	0	0	0	0	0	0	0	0	0	0	0	0	0	0	0	0	0	0	0	0	0	0	0	0	0	0	0	3.98314	0	0.304395	0	0	0	0	0	0	0	NA
Cre01.g031900	Cre01.g031900		4	2.12561	1.8483	2.51346	8.96449	10.5283	8.09962	8.97304	8.35417	10.8063	4.0445	4.71691	5.2438	2.67428	2.88709	2.03241	2.46501	2.38593	1.75605	10.7296	10.3149	9.54145	16.968	17.4453	16.133	4.48432	5.20706	6.26246	2.31152	2.37805	1.7184	2.57123	2.10662	1.66327	16.035	15.0578	13.4057	14.8249	15.0908	13.1221	5.00158	3.89701	4.56081	1.14601	1.78727	1.60415	22.8314
Cre01.g031951	Cre01.g031951		NA	0.363582	0.568453	0.88667	1.26391	1.22008	0.935501	0.185537	0.173313	0.112659	0.425548	0.511533	0.363443	0.737347	0.649924	0.731136	0.45711	0.55862	0.484207	1.0386	1.00053	0.958081	0.104758	0.0797217	0.109563	0.134259	0.213618	0.0231541	0.726397	0.655656	1.40789	0.763588	0.621652	0.641938	0.866413	0.658646	0.687058	0.305043	0.210625	0.190777	0.569421	0.668966	0.560575	0.643199	0.617022	0.573958	NA
Cre01.g032000	Cre01.g032000		2	11.2147	7.60704	7.11621	24.8105	33.9786	33.8133	5.20721	3.99874	5.31796	5.98245	7.90647	7.55292	7.20383	7.58989	6.6615	9.1828	9.24019	9.72715	45.3298	44.4955	46.8986	5.34246	5.01115	6.54909	2.7604	4.03353	2.91126	8.12516	7.15844	10.2384	7.22412	8.29248	8.48598	26.7683	30.8876	32.5745	7.96153	7.9315	11.1224	6.20759	6.44449	7.89817	8.63559	8.3297	8.02762	24.758
Cre01.g032050	Cre01.g032050	UDP-galactose/glucose transporter	NA	3.99987	4.4904	4.20859	20.5354	23.3869	21.5077	17.9404	20.6175	18.6099	20.8682	20.7064	23.5166	1.70317	0.952923	1.31555	4.06776	4.71146	2.76711	27.1341	30.3589	29.8646	23.9648	22.4938	19.8685	28.2367	29.3891	27.6759	1.66164	1.10878	1.4006	3.92287	3.07739	3.77304	28.9469	31.8617	30.3434	19.2843	23.2426	19.8003	27.347	29.4362	25.3728	2.87466	2.97584	2.27967	NA
Cre01.g032100	Cre01.g032100		NA	7.36066	5.08892	4.37963	4.44424	4.99535	5.09387	5.94615	4.16603	5.37571	2.99645	3.31956	3.22002	4.1906	4.36752	3.8816	4.64247	3.12229	3.06513	3.60486	3.58071	3.41796	3.96203	4.55527	5.65853	2.14804	2.23546	2.29835	3.59002	2.88269	2.5279	4.33039	2.77694	4.05495	2.79705	3.12344	2.87525	5.88888	3.9077	4.12064	3.32786	1.80803	3.19228	2.66971	4.00058	3.92528	NA
Cre01.g032150	FAP187	Flagellar Associated Protein 187	15	11.7611	14.4216	16.2026	3.61323	4.37658	4.59745	4.14485	4.93794	4.76767	8.36256	7.84798	7.43619	26.3904	23.2151	25.8184	15.04	15.2379	15.9614	2.97442	2.79959	3.08556	3.48538	3.57337	3.99459	8.55135	8.55786	6.28063	20.8455	21.3776	23.7089	15.3026	16.0149	18.0389	7.95647	6.21268	7.99412	4.77868	5.12406	4.86141	10.4543	12.663	12.0337	19.5447	19.6742	21.5257	23.3397
Cre01.g032200	Cre01.g032200		NA	0.0404712	0.0227787	0.0874385	0	0.0203712	0.00748186	0	0.0239486	0.00791965	0.0142105	0.0325377	0.0111599	0.0708125	0.0746074	0.0859445	0.0407064	0.0639596	0	0	0.0245222	0.00984375	0	0.328348	0.0292697	0.0448349	0.0640577	0.0309285	0.0554461	0.0724358	0.0895542	0.0774677	0.0719239	0.0612493	0.0328318	0.0862558	0.0737486	0.0271643	0.00907509	0.0546078	0.0822297	0.0335934	0.0617572	0.139704	0.0639472	0.0538022	NA
Cre01.g032250	Cre01.g032250		12	13.6142	11.1558	11.4498	10.0698	11.187	10.9289	10.4444	11.3382	11.0443	16.6915	16.7453	15.1936	16.5094	17.18	19.9929	12.6984	12.5453	12.6038	11.1265	11.8448	14.3217	13.9127	11.889	11.4444	17.4302	17.2617	16.302	17.4561	18.7054	21.9321	10.9877	10.6401	11.6028	12.7672	12.0276	12.7693	12.047	12.7858	10.9552	19.3861	19.4908	19.4875	20.2234	17.753	18.3689	24.4421
Cre01.g032300	GBP1	G-strand telomere DNA binding protein	7	643.866	636.038	659.57	559.642	635.223	702.102	403.24	414.963	425.383	548.004	602.463	546.028	954.036	864.49	934.971	694.402	694.377	715.702	1117.66	1154.24	1169.85	495.957	536.255	522.195	511.405	497.248	405.454	905.682	909.856	885.005	589.04	596.936	581.883	780.747	843.727	810.616	433.714	454.504	447.444	461.818	439.394	467.579	840.615	845.02	852.595	29.8684
Cre01.g032350	PIG8	p53-induced protein/etoposide-induced protein 2.4	NA	4.59446	4.90449	5.53875	5.33641	4.10696	4.42304	2.9105	2.93749	2.6664	3.28214	3.51544	3.56058	6.65274	4.88524	5.44407	5.23191	5.92547	6.13283	2.2152	2.78387	2.54342	2.87556	3.99455	3.2366	3.4125	3.39626	4.03554	7.84078	7.50124	6.18263	7.17689	5.83572	4.98173	4.98028	4.49076	4.39452	4.46617	5.22253	4.15653	3.64808	4.89194	3.41473	8.5859	8.09379	7.73996	NA
Cre01.g032400	Cre01.g032400		9	5.56061	4.92744	3.423	8.40861	6.12618	4.50844	9.40523	9.27198	9.36947	8.30357	7.72698	8.34127	4.81865	4.56408	5.01806	4.54305	3.53976	3.6843	5.06844	4.77914	4.737	13.2213	11.9405	11.292	9.52045	9.05153	9.38164	5.73248	5.05997	4.55983	5.27252	4.81471	4.01678	6.41355	7.81893	5.84272	12.2242	9.12901	11.7886	8.48136	8.38532	8.04512	5.99111	4.88617	5.37035	23.4489
Cre01.g032450	Cre01.g032450		9	0.975104	1.28265	1.45698	6.84983	4.93528	3.48713	8.91569	8.02814	8.31089	8.18057	8.80284	8.22388	1.58143	1.31096	1.54844	1.47744	1.57744	1.32858	3.90858	4.91599	5.44443	7.66281	7.55809	6.52957	12.1742	12.5343	10.507	0.446581	0.580501	1.59393	1.65874	1.52244	1.14892	4.76801	3.77701	4.3822	8.59618	8.77305	8.27556	10.9449	10.1101	9.61873	0.940213	0.782471	0.962453	23.8743
Cre01.g032500	TPR2	Tetratricopeptide-repeat protein 2	2	9.65738	5.17922	3.86526	8.13767	11.495	11.2184	9.4482	7.9161	9.22745	4.58696	4.83736	5.93969	0.788564	0.891083	0.730541	5.38635	4.48724	5.62138	13.828	15.4433	14.5952	7.85724	7.31623	6.65716	5.1353	6.77306	5.1978	0.471342	0.196191	0.518987	5.43953	5.31673	4.73766	15.5	16.6643	16.2905	7.52977	7.5465	7.86092	4.62101	5.07317	4.39929	1.2493	1.93264	1.50791	24.4895
Cre01.g032550	CGL127	Conserved in the Green Lineage	NA	0.18525	0.227022	0.613285	0.106591	0.169387	0.262789	2.02643	2.98985	1.53745	13.0697	12.2525	9.27465	1.21001	2.46319	3.12087	0.988817	1.71276	0.876504	0.101082	0.0571089	0.133403	0.453802	0.442479	0.221483	20.334	20.6097	19.7013	1.31628	1.37965	3.61519	0.392802	0.285942	0.185895	0.226264	0.178697	0.097158	1.99396	1.18394	1.66475	19.6339	22.5118	24.1304	2.50408	1.40662	1.76076	NA
Cre01.g032600	HPAT1	Hydroxyproline O-arabinosyl transferase 1	9	25.1014	19.7717	20.8981	59.1545	60.6956	53.8848	94.94	90.928	87.8651	81.5594	78.5434	73.5253	10.2122	11.5414	13.6086	27.4001	32.7017	22.3897	62.4507	69.5723	66.6097	98.8625	101.173	92.9831	123.996	114.847	104.622	10.2952	10.05	13.4217	24.7381	23.2905	21.9264	73.5951	83.7454	80.0123	96.7524	105.205	116.534	99.4422	103.405	97.2169	10.4822	11.0872	10.9811	26.2828
Cre01.g032650	TAL1	Transaldolase	16	611.764	505.251	498.982	191.223	187.228	137.594	691.395	703.646	654.665	465.833	544.192	533.369	525.115	419.236	359.073	580.806	488.456	492.652	6.1428	6.84347	6.39394	341.622	257.52	127.378	216.048	201.216	169.003	938.422	948.595	623.223	546.997	452.367	431.841	5.76806	10.133	3.89707	236.569	242.775	169.2	110.486	102.703	104.195	910.085	1095.49	916.663	29.8182
Cre01.g032700	GLK1	Glucokinase	8	5.3706	3.2841	4.06301	3.60765	2.90358	2.28001	23.5573	23.0673	20.5923	14.1084	12.6318	13.4145	10.3632	8.70026	7.35051	2.26739	2.5497	3.92058	1.52519	1.08472	1.54827	20.0567	18.8813	19.3825	18.3372	16.3688	18.5075	13.6593	16.682	13.631	3.72698	3.34131	3.20646	4.8409	4.8071	4.10782	18.2907	19.4527	20.9199	15.9972	18.3267	15.6694	13.7665	14.2476	12.6594	25.7676
Cre01.g032750	Cre01.g032750		5	8.54024	14.8891	14.9414	57.0736	59.7538	46.0673	24.769	32.2353	29.5245	11.4937	10.4428	13.7048	18.7858	13.0395	13.0593	12.8833	15.7466	14.0308	72.5596	85.7032	77.0489	39.8047	41.3	43.5098	15.3104	14.7816	11.6578	21.547	14.5281	18.9207	13.3734	9.618	11.9073	73.3505	88.2518	73.7333	39.3629	41.5527	40.7291	17.7484	19.349	17.1217	11.8082	11.755	11.7443	26.2796
Cre01.g032800	MRS6	Mg2+ transporter protein	16	8.80795	3.94474	4.91078	4.80968	5.24398	5.06053	4.25859	3.2692	3.50303	2.56065	2.16244	3.1993	5.19721	4.19013	4.4246	5.2233	5.13874	4.27162	5.10474	5.26516	5.04515	3.62918	3.42633	3.88698	2.15661	1.92142	2.49694	5.53058	6.0098	4.85811	4.60758	4.57494	4.10878	4.97481	4.8847	5.34996	3.89356	4.22641	3.93303	1.65165	1.87098	2.36649	5.14899	5.17099	5.93318	21.7955
Cre01.g032850	Cre01.g032850	Protein tyrosine kinase, serine/threonine protein kinase	NA	1.53625	1.80798	1.49493	0.542787	0.518452	0.53579	0.849114	0.399438	0.539792	0.637501	0.595085	0.803939	2.24363	2.00109	2.06252	1.5393	1.49591	1.35775	0.543304	0.56591	0.509564	0.452696	0.543552	0.561841	0.661834	0.622949	0.769327	2.72646	2.23257	2.21938	1.56494	1.64144	1.59691	0.679777	0.803646	0.622081	0.445259	0.52458	0.732814	0.549771	0.278216	0.492813	2.91056	2.38441	2.70365	NA
Cre01.g032900	Cre01.g032900		NA	7.32857	7.94845	6.89846	5.05882	6.0174	6.41415	3.41981	2.94339	2.90349	3.40236	3.52637	2.92851	9.09371	8.13391	6.69349	7.49081	8.43514	7.0716	3.90549	4.7148	3.17974	4.10212	2.02	3.49556	3.27285	2.70843	3.41662	7.90821	10.8925	7.68943	8.94035	8.81556	8.8074	6.67548	4.76901	6.58803	3.04307	2.32259	2.53651	3.64595	2.43982	2.7993	11.4235	10.1444	10.0136	NA
Cre01.g032950	Cre01.g032950		NA	91.9687	57.0428	67.5777	62.2362	58.8195	72.6164	45.8119	41.4032	48.9129	61.5466	55.3238	54.4516	58.3419	60.9245	53.6811	78.5355	72.0057	64.3626	52.7058	55.5616	56.5845	34.2661	46.9382	47.697	48.5919	40.9289	45.3214	75.7826	78.8683	65.077	64.029	61.3552	67.317	63.1973	66.8729	58.7098	45.9337	48.769	43.31	45.2488	47.5991	45.6094	84.0337	80.1596	83.6043	NA
Cre01.g033000	FAP334	Flagellar Associated Protein 334	15	2.61871	4.45208	4.41533	2.07729	2.27127	2.66664	1.96662	1.58934	1.95531	3.14047	3.01873	2.99961	4.79331	4.57758	5.07873	4.0116	4.35774	3.89171	2.17148	2.38009	2.56752	1.68316	1.26323	1.63168	2.90596	3.00858	2.13463	4.10503	4.09037	5.47843	4.18347	4.41293	5.04699	2.49206	2.19809	2.5205	1.84555	2.21344	1.83009	3.77215	3.68517	3.68087	3.9495	3.81228	3.68876	20.7419
Cre01.g033091	Cre01.g033091		16	11.0208	9.94629	9.54141	3.10985	3.5229	3.94638	4.89808	4.89733	4.95806	6.42728	6.74192	6.37065	9.27858	9.20795	8.60799	9.0779	8.49693	7.76592	3.26386	3.93848	3.48184	4.3616	4.80521	3.9967	5.24682	4.51572	5.41302	9.07304	9.03785	8.82938	8.547	8.56978	8.84511	4.31605	4.35334	4.13567	4.66569	4.7581	5.29374	5.35121	4.61066	4.1015	7.67395	9.30699	8.75668	23.2848
Cre01.g033150	Cre01.g033150		5	7.60079	8.10593	7.46421	21.4558	22.4521	22.9284	12.7385	14.6767	17.3799	4.8461	4.1167	7.50138	4.51776	3.01682	4.4792	4.42595	3.72296	3.69382	22.9152	19.755	19.5587	20.5113	17.6262	16.993	12.6039	9.43869	9.98522	2.80876	1.75741	2.33366	5.10478	5.55811	6.79405	43.6488	41.0945	44.7904	24.1656	30.0523	26.9282	12.8014	12.1531	14.6503	1.79514	2.66877	2.65901	22.496
Cre01.g033200	Cre01.g033200		NA	1.73784	2.17366	2.55992	5.92863	4.51956	4.95344	2.02703	1.97101	2.01223	0.711909	0.95472	1.03831	0.96747	1.09213	1.00646	3.42298	2.67008	3.31731	2.87405	3.99258	2.50106	2.71201	1.36532	2.72295	0.32085	0.354226	0.627111	0.694403	0.942523	0.262184	3.04919	2.62041	3.65276	2.61399	2.77781	1.70063	2.45437	1.7212	2.45337	0.318758	0.384663	0.138115	1.07477	1.50004	1.68454	NA
Cre01.g033250	Cre01.g033250		2	5.37454	5.13663	6.20744	17.2064	16.1901	15.6748	7.76024	7.27911	8.1526	4.18235	3.34058	4.16952	2.84514	2.22172	2.15244	6.15924	6.20067	4.67193	13.0096	14.6221	13.9102	8.22778	8.45915	8.78833	2.68262	2.4995	2.54015	2.56891	2.20985	2.80142	6.47395	7.52868	7.24813	7.6947	6.65166	8.89353	7.6989	7.00509	6.51576	2.97736	2.55647	2.95361	4.56862	3.95669	3.82522	21.8914
Cre01.g033300	Cre01.g033300		16	6.90634	0.863834	1.46079	0	0.0445687	0.0654818	0	0.244508	0.3119	0.777251	0.597952	0.585992	3.21106	3.97667	3.58955	1.18741	0.55971	1.76092	0.0399362	0.295074	0.301522	0	0.07765	0.0960446	0.0217961	0.025479	0.0451072	3.88167	6.36765	3.45534	1.18635	1.31603	1.5782	0.143658	0.150964	0.250978	0.0891445	0	0.292033	0.41976	0.146989	0.810654	4.21776	4.88096	4.50225	22.586
Cre01.g033350	ALDH22	Aldehyde dehydrogenase	6	1.90784	4.08056	4.51526	15.2004	16.8537	15.3263	12.217	12.9264	12.489	4.89026	4.96958	4.65598	0.257941	0.719374	0.552458	4.39745	4.47228	3.09977	24.4814	24.955	21.1382	19.6784	20.3297	20.2648	7.26792	7.26069	5.83173	0.26137	0.481145	0.211076	4.2604	3.94524	4.01008	23.4863	25.9617	27.2709	14.39	13.9044	13.2427	4.07006	4.13317	3.74817	0.131711	0.368431	0.221918	24.8199
Cre01.g033400	TIM9	Mitochondrial inner membrane translocase subunit	6	32.9873	43.765	43.5012	212.455	185.02	181.225	115.842	113.866	130.034	60.8098	64.7855	58.1524	43.8494	62.7837	47.3063	38.7081	48.4073	41.8394	276.847	287.322	327.26	155.885	181.555	170.974	64.9108	65.0389	62.9687	60.9284	54.8224	36.4959	35.7045	33.879	28.5268	232.241	258.114	249.979	147.87	152.173	153.661	44.6813	43.8094	47.6393	50.8333	42.193	48.159	25.9952
Cre01.g033450	Cre01.g033450		NA	0.259662	0.0243586	0.254996	0.0612028	0	0.065509	1.7718	1.58775	0.813051	1.66394	1.67006	2.29132	0.660827	0.826786	0.626593	0.0870553	0.0683921	0.253594	0	0	0	1.04735	1.05323	1.61961	2.18928	2.26032	2.69529	0.466898	1.07734	0.835725	0.0828361	0.1678	0.0218313	0	0.0503424	0	0.936777	1.48482	1.63498	1.31892	2.0691	1.75824	0.761863	0.592616	0.258889	NA
Cre01.g033500	Cre01.g033500		NA	0.650853	0.558224	1.00439	0	0.0468017	0.0515719	1.57797	1.22877	1.51026	1.95886	1.36047	2.49986	1.74513	1.88539	2.31549	1.35601	1.24081	1.33733	0.0629057	0.0281688	0.316629	1.82163	0.815454	1.71467	2.18589	2.16726	2.29738	1.4171	2.29949	1.30924	1.14198	0.946343	0.859903	0.131998	0.29724	0.263553	1.13893	1.00081	1.72847	1.95207	1.60528	1.48972	1.5566	2.08938	1.11243	NA
Cre01.g033516	Cre01.g033516		9	1.83072	2.38143	1.00678	3.4785	3.22527	3.02373	2.60515	2.31107	2.72286	2.59271	2.86515	3.21411	1.66951	1.67717	1.90846	1.26847	1.80018	1.58205	2.91756	2.68073	3.4734	3.65697	2.94353	2.75821	4.23628	3.51211	4.91201	1.69294	1.01276	0.88383	1.28486	1.43938	1.21083	2.84652	2.54911	2.05099	3.15385	3.28427	2.89097	2.99632	3.46464	3.44535	1.22174	1.17846	0.872075	NA
Cre01.g033550	PDI2	Protein disulfide isomerase 2	9	25.1694	16.333	9.17895	135.64	111.489	99.7597	253.818	236.92	224.994	130.511	122.458	139.437	28.5249	29.1558	35.9169	7.03814	7.59473	5.2443	63.1982	80.6488	66.7678	325.643	348.332	302.202	181.088	167.814	179.281	7.95848	4.91265	7.12632	5.53394	6.79775	5.15897	124.57	132.29	123.32	287.626	296.96	308.653	109.617	102.46	98.5528	19.8824	14.9164	13.776	29.9026
Cre01.g033700	Cre01.g033700		6	1.20874	2.49459	2.43339	6.21152	7.4279	6.77891	4.37064	4.82802	4.2579	1.82149	1.70061	2.33323	1.49003	1.21539	1.14728	2.46526	2.6177	2.39676	6.4514	5.92022	5.88032	5.51403	6.55935	8.10409	2.1325	2.34789	4.18229	2.01819	2.4092	1.76281	2.15297	2.60372	2.40515	6.90484	6.29	7.3827	5.44249	5.87289	5.33068	2.67757	2.20728	2.26712	2.7642	2.61719	2.47724	22.5792
Cre01.g033750	Cre01.g033750		NA	0	0	0	0	0	0	0	0	0	0	0	0.0371386	0	0	0	0	0	0	0	0	0	0	0	0	0	0	0	0	0	0	0	0	0.0452929	0	0	0	0	0	0	0	0	0	0	0	0	NA
Cre01.g033832	RH39	Possible DEAD-box helicase involved in creation of hidden rRNA breaks in chloroplast ribosomes	14	8.84601	11.0142	14.3415	7.08439	7.85295	9.36704	1.66027	1.64968	1.32198	5.64745	6.15496	5.56615	15.4519	12.3447	11.3641	11.0002	11.0143	10.31	16.7938	15.8119	19.3263	0.97308	0.564206	0.494319	4.15721	5.27619	3.78958	11.568	13.8696	13.362	12.2116	12.0566	10.25	12.1342	11.346	11.8208	1.64628	1.51482	1.78432	5.82758	4.53905	5.18457	12.5471	11.0968	10.3965	26.0786
Cre01.g033900	Cre01.g033900		15	7.89383	8.8593	8.86344	3.5523	3.18615	2.87875	0.941693	0.846244	1.11438	1.90761	2.33968	2.7747	4.68141	3.83431	5.03328	6.96929	7.73146	12.121	5.2803	5.065	5.73316	0.764543	1.41202	1.14172	2.45074	3.27101	2.64495	5.80545	5.01746	9.5064	6.00027	5.91266	7.96561	3.6985	3.56389	3.55876	1.66942	1.57627	0.773703	3.69251	3.73002	4.96205	6.30411	6.67508	8.17136	19.8591
Cre01.g033950	Cre01.g033950	3'-5' exonuclease with GRF zinc finger domain	NA	4.12116	1.47448	1.75061	1.58928	1.85732	1.89601	1.84453	1.66358	1.53799	1.49754	1.46399	1.50644	1.60066	1.33309	1.79469	1.49414	1.12754	1.25936	1.49136	1.10336	0.909187	1.35304	0.861565	1.14364	1.73411	1.79269	1.40376	1.69049	1.71533	1.48449	1.63575	1.56385	1.57935	1.10793	1.69535	1.45535	1.57604	1.31101	1.78167	1.93102	1.44785	1.37105	1.37293	1.86765	1.84741	NA
Cre01.g034000	IPB1	Importin beta	9	22.6504	18.4569	22.2697	26.0794	27.6261	24.185	57.6736	53.3616	50.543	41.1427	39.8141	37.9842	23.2261	22.9884	23.338	24.9834	26.6287	24.0131	41.4996	41.8936	42.9026	59.584	62.5645	56.2308	52.2457	52.386	56.161	17.9138	19.8987	13.7632	23.7725	24.63	22.5818	40.7452	41.1608	42.3319	54.6156	58.6072	54.2813	41.7311	39.6709	39.1769	21.1887	22.2353	21.2022	28.285
Cre01.g034050	Cre01.g034050		5	0.851018	1.71967	1.16588	13.5506	12.1108	13.2477	17.4791	14.9723	14.5582	8.73658	6.90469	9.01533	0.984369	0.677304	0.870507	1.41898	1.37501	0.964357	17.9193	18.7899	19.0472	16.027	17.6206	22.3795	4.11928	3.32552	5.29222	1.22416	0.9042	0.711369	1.71782	1.45535	1.51683	27.3919	24.8178	30.9472	16.3186	16.5686	16.521	2.75855	2.14083	2.81857	0.261579	0.911373	0.741979	25.2704
Cre01.g034100	Cre01.g034100		10	2.31516	1.49615	1.38656	2.10112	1.59037	1.73214	1.80443	2.08899	1.91401	2.69839	2.49727	2.15086	0.819887	0.695932	1.21501	1.15715	0.813878	1.15305	1.39164	1.25135	1.62766	2.00108	2.24601	3.18882	3.91935	3.76234	3.87191	0.306707	0.512712	0.54351	1.23404	1.17818	1.45496	1.80207	1.75436	1.8531	1.55874	1.71614	2.28076	3.38084	4.22011	4.07011	0.566155	0.352703	0.384713	23.7019
Cre01.g034150	Cre01.g034150		14	10.4857	11.1941	11.2513	6.44928	7.98454	8.06438	3.81571	4.55946	4.95639	4.09355	4.15848	4.11093	10.0071	9.42056	8.28457	11.1136	12.1061	11.3025	5.94582	5.85616	5.89155	2.69304	2.997	2.87108	2.54836	2.79578	2.70946	10.6534	11.7464	8.10015	10.4842	12.2641	11.2044	4.70159	4.24103	4.87682	3.04679	2.73452	2.71208	2.17808	2.38028	2.17896	9.9854	10.0865	10.0815	23.9066
Cre01.g034200	Cre01.g034200		15	13.404	16.7573	16.8049	6.31454	6.91279	8.54291	9.61698	10.3743	11.2919	7.135	7.67843	8.40513	16.2758	16.0497	17.9736	15.7286	15.8221	16.9768	7.72428	8.53582	7.35397	10.9979	10.5575	11.8974	7.00087	6.50629	7.73494	19.5928	20.1695	21.0538	14.5408	15.5735	17.4332	6.69259	7.28567	7.89491	8.85858	8.41185	9.03542	6.17832	6.71931	7.06071	20.6048	18.9238	21.2338	22.3538
Cre01.g034250	Cre01.g034250		7	7.6843	8.65026	10.1874	11.946	15.4718	8.16919	1.00834	0	0.375953	11.8046	8.95789	7.68137	12.5282	13.1996	13.351	6.76271	8.09584	9.21033	25.9944	16.2962	23.3643	0	0.841301	1.73433	14.1779	19.8882	11.492	16.449	21.8799	30.1421	7.66065	11.173	9.69097	18.7012	20.0619	24.1152	2.25648	1.29239	3.16806	20.1662	16.9025	23.4512	14.2571	22.5965	11.4921	20.5208
Cre01.g034300	Cre01.g034300		14	1.26843	1.24089	1.64601	0.915525	1.23134	1.07207	0.412147	0.589742	0.24823	0.882811	0.983341	0.893181	3.47307	3.73511	2.80724	1.37449	1.51931	1.66512	2.08411	1.70182	2.25891	0.352413	0.317853	0.253909	0.418201	0.580118	0.82508	2.79276	3.46424	3.29876	1.40181	1.55155	1.47778	0.992238	0.946159	1.08229	0.539703	0.700943	0.448236	0.536901	0.548986	0.544363	2.50976	2.4177	2.42391	24.022
Cre01.g034350	Cre01.g034350		NA	8.676	8.88547	6.61188	5.09971	4.15058	2.43926	5.0996	3.84693	4.40609	0.786777	0.68022	0.98368	0.701405	0.726977	0.692104	3.56382	2.7699	2.68012	0.234469	0.385582	0.401144	6.42508	5.77782	5.85984	0.935531	0.897582	2.66212	0.44204	0.425824	0.497609	4.44331	4.31502	4.65999	1.92679	1.95603	1.43722	7.24303	6.32711	7.6698	1.3172	1.13081	1.36081	0.618762	0.761573	0.631487	NA
Cre01.g034380	Cre01.g034380		14	2.97953	4.5796	6.59472	2.37538	3.60521	3.22051	1.604	1.03978	1.63714	4.62743	4.55129	3.0969	8.45769	9.21821	7.87574	6.01278	6.80138	6.63375	5.01371	5.24246	4.85022	1.08955	1.13067	1.61606	1.93241	2.39084	2.04336	10.1655	10.1246	9.77406	5.97727	7.01675	6.24339	2.85867	3.07734	2.92347	1.9037	1.51619	1.3916	3.5313	2.70143	2.55741	11.3924	10.0995	9.80699	25.2579
Cre01.g034400	PGL1	6-phosphogluconolactonase	13	74.6273	74.6023	82.7185	139.386	137.803	114.257	125.541	124.066	87.6465	230.046	268.338	186.262	175.103	158.494	131.564	98.3582	87.8429	92.6675	155.2	158.959	174.92	289.854	296.203	484.668	129.835	124.936	134.648	477.11	543.208	522.971	172.044	155.909	186.451	241.967	241.38	316.257	146.921	146.143	137.595	134.474	132.869	133.913	445.753	450.828	442.869	29.2419
Cre01.g034451	Cre01.g034451		9	15.3098	14.8523	16.7215	12.4324	9.49188	10.5974	35.2139	34.2491	29.3035	27.6325	25.6976	25.8455	18.828	19.6492	20.6166	16.087	16.1297	17.9357	9.55793	11.935	9.94573	46.0969	61.6869	61.2627	33.3209	32.3697	34.7404	23.9795	22.9961	20.769	17.2728	18.2487	14.9753	28.2095	28.3312	28.6157	40.7901	45.7198	39.8585	33.5397	28.701	30.0565	28.3246	23.5671	28.0774	25.6009
Cre01.g034500	Cre01.g034500		14	2.4635	2.77676	3.04186	0.257297	0.346053	0.466062	0.471112	0.557489	0.620385	1.13323	1.39099	1.21384	3.61772	3.85	3.81198	2.78829	2.64574	2.69247	0.292857	0.173568	0.264774	0.264116	0.515047	0.372911	1.36337	1.62945	1.31102	2.88768	3.03572	3.63404	2.47039	3.14384	3.03457	0.8753	0.70004	0.823564	0.60564	0.565281	0.561145	1.52291	2.0892	1.85041	2.96637	2.50777	2.87823	20.3768
Cre01.g034550	FAP109	EF-Hand Containing Flagellar Associated Protein 109	15	39.4011	44.0191	47.0083	10.8214	11.1839	13.2181	9.19155	11.295	12.6971	28.5248	25.2993	27.5018	59.872	63.6087	69.8838	42.4915	47.2307	46.4096	8.72674	6.32657	7.98667	6.58338	11.8052	9.16764	27.4514	28.7647	25.0616	54.6615	54.8337	64.7887	47.6889	48.0061	51.5896	17.1575	15.8562	16.9864	12.9144	12.4876	13.3549	39.7598	42.4623	47.7596	50.6396	54.3231	59.4163	25.283
Cre01.g034600	Cre01.g034600		10	0.818103	1.68474	1.52595	0.538161	0.228424	0.686107	2.64495	1.64482	1.68602	7.80996	7.58759	6.38836	1.65404	2.09043	2.57416	1.97449	2.71701	2.53098	0.332096	0.596599	0.477521	2.73746	3.04682	1.50717	10.177	10.5517	10.9359	1.25562	1.13904	2.03161	1.86762	2.14335	2.32875	0.45541	0.28183	0.501986	2.30778	1.70454	1.95091	12.2176	12.006	11.2445	1.19766	0.935	0.91204	22.3755
Cre01.g034650	Cre01.g034650		9	0.837948	0.581691	0.806433	0.477649	1.01229	0.8366	2.31641	2.57842	1.88584	2.07431	1.67071	1.94099	0.293224	0.631919	0.501471	0.533774	0.912253	0.595175	0.585818	0.571194	0.468795	1.76242	2.55382	2.63611	2.99106	2.80922	3.16972	0.186546	0.0818035	0.134847	0.534636	0.487352	0.422708	0.713759	0.571476	0.441108	2.22159	1.89787	2.31148	1.43294	2.337	2.06181	0.130161	0.16182	0.139242	20.5464
Cre01.g034700	Cre01.g034700		NA	3.98727	3.25661	3.39205	0.984576	1.78341	2.02096	0.527363	0.675171	1.16145	1.08096	0.716407	1.09078	2.09055	2.16982	2.4595	3.0515	2.96156	3.25111	1.13187	1.24668	2.04068	0.36267	0.689285	0.796452	0.464246	0.543403	0.240524	2.40436	2.46309	2.24577	2.69232	2.75509	4.39274	1.73081	1.89531	1.91071	0.649335	0.741652	0.716542	1.20625	1.14931	0.799387	2.45982	2.53195	3.97224	NA
Cre01.g034750	Cre01.g034750		10	0.729582	0.657512	0.479973	1.22141	0.600502	0.58764	1.66251	2.12772	1.35006	3.91464	3.74009	2.70092	0.774894	1.18553	1.94741	0.122632	0.887164	0.194479	0.316876	0.333674	0.170926	1.48661	1.25176	1.33058	8.26126	6.7516	7.89222	0.180878	0.371446	0.67944	0.326167	0.176783	0.206729	0.634816	0.336778	0.391189	1.15047	1.83651	2.00763	7.2121	7.3344	6.58434	1.00027	0.322941	0.583698	18.2525
Cre01.g034800	Cre01.g034800		16	28.4261	33.6287	34.257	14.523	14.9675	13.9835	14.8233	15.3042	16.0355	15.4465	15.7202	16.0383	28.2089	24.478	20.5668	29.192	28.3858	30.0339	8.07145	7.15277	6.66172	8.15102	10.5167	9.28148	11.9608	10.3308	11.6234	32.8449	35.5559	28.9324	30.6695	26.8066	25.535	7.39166	7.8864	6.86324	9.6446	9.74841	9.03642	10.3894	10.9957	10.3764	25.8487	30.2555	28.7954	21.838
Cre01.g034850	Cre01.g034850		NA	5.85242	5.10146	3.51337	0.0639178	0.129399	0.114025	0.186482	0.225246	0.196271	8.65714	7.31115	6.92792	9.9027	9.30707	10.0307	3.76319	2.58679	2.89355	0.100436	0.0771567	0.120011	0.195462	0.250045	0.174402	12.5917	11.1367	6.57129	15.4635	14.4492	19.8553	3.9825	3.26363	2.62963	0.0750464	0.122218	0.0786833	0.199608	0.276599	0.101705	18.1005	17.9036	18.553	19.9417	16.7306	15.4119	NA
Cre01.g034900	Cre01.g034900	Calcium/calmodulin-dependent protein kinase	NA	12.7616	6.91851	6.3661	0.953421	0.53202	0.492157	1.09585	0.911132	1.14913	0.604796	0.843444	0.723252	1.85551	2.37481	2.3427	4.47538	4.23424	4.05946	0.494379	0.498106	0.399922	0.857181	0.600822	1.37306	0.510747	0.439336	0.967248	0.791034	0.929918	0.976439	5.8195	4.95824	5.79259	0.714522	0.917724	1.14131	0.551769	0.684715	0.563398	0.344652	0.337927	0.462936	0.797241	0.563539	0.585444	NA
Cre01.g034950	Cre01.g034950	Soluble ABC-F domain containing protein	2	27.6061	33.2384	32.9712	82.7135	87.53	85.3371	47.6529	46.5304	46.0811	27.9173	27.6424	27.1539	32.5564	34.229	30.9798	35.0607	38.9908	35.9479	128.606	131.406	134.111	54.5118	57.8888	53.0214	27.6386	28.6212	26.9452	31.0011	32.771	28.0945	31.9211	35.1236	35.1549	71.2312	73.4612	71.8254	54.3751	54.5388	50.9791	33.1115	29.2103	31.2489	30.2053	29.5771	30.6679	26.6487
Cre01.g035000	Cre01.g035000		14	12.3157	19.3189	17.9795	14.1786	16.5205	12.418	8.95229	8.91556	7.5287	16.3837	15.8625	14.8625	32.8575	32.8523	29.2902	20.113	21.6924	22.7707	31.8116	34.5805	37.8631	6.84045	5.34481	4.38435	8.75143	10.2119	8.05299	31.2442	31.9168	30.6481	19.1989	20.9018	19.8551	14.9348	17.3451	16.6835	11.1211	8.57	8.85109	10.684	11.1289	9.75963	29.0351	28.0185	28.6722	24.9003
Cre01.g035050	Cre01.g035050		NA	1.94656	1.29202	1.20947	0.543148	0.829072	0.692101	0.288173	0.0295307	0.293028	0.289171	0.216683	0.123869	0.314237	0.376395	0.28906	1.43062	0.966364	1.38271	0.168837	0.235125	0.218527	0.172553	0.0328242	0.0541369	0.073717	0.0430854	0.0381383	0.410267	0.487413	0.3012	1.14622	1.52764	1.35923	0.457952	0.44677	0.181895	0.050247	0.0335736	0.179582	0	0.0497111	0.0285569	0.657586	0.893768	0.609673	NA
Cre01.g035100	Cre01.g035100		1	59.3667	50.8121	51.2998	66.8162	74.0808	87.7133	25.3418	24.9934	25.9733	19.2811	23.3561	23.2134	25.0161	24.8114	23.4814	55.8202	47.137	47.3364	55.4459	58.5869	60.1308	18.9849	22.0803	20.8485	10.9034	11.1805	13.6839	30.6412	28.7251	24.3634	53.3462	51.1355	53.1361	42.2137	39.8121	33.668	36.4392	31.2723	34.1096	10.5252	13.6565	11.3433	39.2681	42.9262	40.6996	22.0612
Cre01.g035150	Cre01.g035150		7	6.25661	4.02463	2.94921	5.97488	8.59311	7.30415	4.50375	5.00692	5.98214	4.42515	3.93781	5.17591	3.98069	5.12269	3.86506	3.53598	4.08057	3.96779	8.18371	7.28412	12.3923	5.61353	4.85982	5.42935	4.59846	3.90942	4.71273	4.95919	4.3628	3.77568	3.42163	3.20565	4.29842	6.3807	6.01948	7.13003	5.12928	4.85046	5.09191	4.02542	2.78952	3.23918	3.51719	5.11541	3.95073	22.4012
Cre01.g035200	Cre01.g035200		NA	0	1.58791	1.42957	0.877166	0.724233	1.18925	1.39195	0.801319	0.89441	0.980697	0.626	0.863538	0.888499	1.24815	1.79727	1.41876	0.921407	1.47281	0.801652	1	0.494086	0.731503	1.52159	1.83614	1.04172	0.852414	1.37974	1.04354	1.21182	0.919352	1.512	1.31265	1.85011	0.652262	1.15442	1.0967	1.05093	1.63222	1.04045	1.08907	1.46123	0.968602	1.7821	1.7533	1.65955	NA
Cre01.g035250	Cre01.g035250		12	0.280911	0.0527038	0.018391	0	0.0471328	0	0.147445	0.0923482	0.128273	6.88809	5.75141	3.6795	0.744692	0.70614	1.64496	0.188359	0.575469	0.266032	0.0211169	0.0283682	0.0455528	0	0.0205306	0.0169294	10.4305	11.0747	10.8287	0.304667	0.396117	1.45035	0.074679	0.0151276	0.0314905	0	0.0558686	0	0.14141	0.0629934	0.112303	11.3038	10.7258	11.8592	0.711082	0.443847	0.918023	21.1748
Cre01.g035300	CPA2	N-carbamoylputrescine amidase	NA	0	0	0	0	0	0.0913823	0.0864762	0	0	0	0	0	0	0	0	0	0	0	0	0	0	0	0	0	0	0	0	0	0	0.0612942	0	0.0492274	0.0512373	0	0	0	0	0	0	0	0	0	0	0	0	NA
Cre01.g035350	Cre01.g035350		8	13.5754	14.8028	9.69209	9.75452	7.28565	5.74038	27.5551	25.2324	24.9248	22.0431	21.7045	17.963	18.1046	17.1881	17.941	8.09611	6.8272	7.51042	3.89018	4.48716	3.92936	32.7407	32.9511	35.1909	20.3461	14.8737	21.6168	23.4645	23.8043	16.6764	10.999	10.8773	11.9629	11.699	9.36623	7.58943	29.0783	24.7767	28.1432	17.1303	15.7238	14.2188	24.3289	19.6269	23.1481	27.0252
Cre01.g035400	Cre01.g035400		NA	3.74151	3.24662	2.13108	18.2979	18.3623	17.536	36.9041	40.5901	42.1204	12.3493	12.4983	13.5159	0.0743903	0.20378	0.126401	1.00351	0.476311	0.797251	9.99881	9.98917	10.466	31.6658	28.4457	30.0855	9.24508	8.12896	10.579	0.0640724	0.0913148	0.075263	1.23836	1.26937	1.02235	11.5528	11.0839	11.8364	28.5816	29.9531	27.7797	6.54072	7.60876	7.67177	0.0484314	0.0821067	0.124346	NA
Cre01.g035450	Cre01.g035450		12	19.4901	12.6578	13.3488	7.76908	8.93006	5.82099	7.2572	5.91442	7.43281	8.15963	10.2854	11.7137	11.9234	7.11869	9.35812	13.4875	8.51193	12.956	1.91594	1.89253	1.33715	9.93196	12.4876	7.8584	15.4986	12.294	12.3461	14.8054	11.3836	9.85169	13.5513	11.5454	13.6134	5.67574	5.21887	5.76738	10.9853	10.4222	12.1373	9.98437	17.588	16.5859	18.0267	15.88	14.6156	20.4306
Cre01.g035500	VPS34	Vacuolar protein sorting 34	10	3.36426	2.47106	3.36005	2.50377	2.10778	2.23659	2.37951	2.34375	2.0452	2.24948	2.35944	2.69433	2.60728	2.89095	2.43205	3.43175	2.99141	3.72415	1.33984	1.52885	2.01971	2.37172	2.82505	2.3554	3.45375	3.55326	3.90198	2.74578	3.14456	2.82217	3.42527	3.04138	2.87668	2.32272	1.63233	2.18838	2.63042	2.23118	3.1657	4.08424	4.62246	3.68635	3.78036	2.96569	3.10447	22.956
Cre01.g035550	Cre01.g035550		NA	0	0.019903	0	0	0	0	0.0185603	0	0	1.80389	1.42934	0.907306	0.128541	0.116082	0.156008	0.135468	0.182445	0.143499	0	0	0.0280815	0	0	0	2.81354	2.3089	2.70547	0.0593101	0.131487	0.278675	0.033842	0.0514148	0	0	0	0	0.0193719	0	0.0173077	1.1728	1.72487	1.71758	0.0797007	0	0.0767356	NA
Cre01.g035600	MSC2	Mechanosensitive ion channel	NA	0	0.127918	0	0	0	0	0.0266349	0	0.089376	0	0.0734335	0.0629691	0.217928	0.0255118	0.0881654	0	0	0	0	0	0	0	0	0.0550447	0.224849	0.0219034	0.0969428	0	0.0495385	0.0306228	0	0.0220299	0	0	0	0	0.0510892	0.0682758	0.0684679	0.128875	0.202177	0.203258	0.0262742	0	0.0758902	NA
Cre01.g035650	Cre01.g035650		NA	0.620968	1.18169	0.958276	1.28715	1.74145	1.04968	0.651871	0.54243	0.364569	1.0902	0.94141	0.770563	0.761947	0.564919	0.685016	0.490731	0.545189	0.614332	1.64047	1.31689	1.01416	0.613412	0.54461	0.288695	1.57233	1.73589	1.25413	0.68361	0.331973	0.339047	1.78288	1.3185	1.40217	1.52924	2.28764	2.01161	1.44388	1.90972	1.8486	2.37311	2.17954	1.79357	1.43919	1.41721	1.56254	NA
Cre01.g035700	Cre01.g035700		1	4.24352	1.51852	2.89345	2.96772	3.43822	2.16284	1.55855	1.60105	1.84314	1.25303	0.744094	1.59644	1.54729	1.81853	1.81831	2.82754	3.63239	2.48584	2.80074	3.2045	2.02823	2.24961	1.68354	1.70886	1.86497	0.85798	1.17637	2.26009	2.12679	1.11529	2.62947	3.67678	4.48751	2.93575	4.37385	3.20182	2.03786	1.33343	3.05582	0.877185	1.23499	1.28988	2.17838	1.97266	1.32173	19.9231
Cre01.g035750	MSC3	Mechanosensitive ion channel	NA	8.38639	8.67955	8.64145	2.66617	2.69976	2.68228	3.24139	2.85116	2.98427	5.67947	5.3621	5.58686	8.87174	8.91118	8.09585	9.49186	8.35141	9.26101	2.11975	2.65044	2.26726	2.30234	1.97171	1.51455	4.33213	4.73671	3.75897	12.3755	8.79478	9.63414	9.39348	9.33763	10.6244	3.21716	2.82541	2.64996	2.85253	1.94626	1.89798	4.14023	4.0568	4.77924	9.04216	8.12267	9.04848	NA
Cre01.g035800	IRK2	Inwardly-rectifying potassium channel	9	2.07127	2.34718	1.74114	3.94986	3.941	3.09425	6.49404	6.6839	5.51272	3.53463	3.88993	4.31802	0.263563	0.263803	0.351872	1.95827	2.124	1.76541	1.84977	2.12098	1.63237	5.89606	6.44884	5.70715	4.82355	4.49418	5.20223	0.127692	0.215685	0.249989	2.22017	2.16837	2.20119	3.36055	2.84286	2.98589	6.01967	6.46549	7.07989	3.94177	4.41501	4.45641	0.514775	0.829072	0.509401	23.253
Cre01.g035850	SEC24B	COP-II coat subunit	6	1.91094	2.3415	1.80643	9.45753	7.46602	7.5042	13.7422	12.6479	13.5611	7.32642	7.53	7.73084	1.44749	1.35674	1.15391	1.75347	1.45159	1.75029	10.516	10.4534	12.2646	13.9026	14.9134	15.0169	9.41316	9.79829	10.3597	0.579127	0.558919	0.424757	1.27377	1.27747	1.32964	13.3999	13.8114	13.9892	11.3091	9.39981	11.5672	6.26428	6.55739	5.49207	0.966622	0.68272	1.28252	25.3613
Cre01.g035900	Cre01.g035900		NA	0	0.109246	0.0381211	0.339456	0.268683	0.376802	0.441463	0.488125	0.59826	0.204476	0.210658	0.280999	0.0771809	0.105712	0.0281021	0.0976087	0.153366	0.146482	0.361124	0.367515	0.483918	0.531268	0.489414	0.543944	0.388221	0.432874	0.370816	0.141262	0.0789503	0.0878471	0.170276	0.10191	0.114237	0.462523	0.496405	0.579654	0.545525	0.598467	0.552866	0.197174	0.265825	0.166596	0.0753724	0.0851867	0.129016	NA
Cre01.g035950	Cre01.g035950		4	3.89234	5.73345	6.42721	8.36592	6.45353	7.33587	6.5032	6.87797	5.91146	4.00445	3.82277	3.69032	4.24366	4.03019	4.14271	5.42294	5.4335	5.55763	6.91659	6.89518	7.01825	8.556	8.97893	11.2018	3.73648	4.21852	4.23391	6.36569	6.42414	4.05681	5.52636	6.30476	5.11139	6.22681	6.4489	7.39128	6.06881	6.5102	5.95212	2.99824	2.87545	2.76356	5.37963	6.376	5.90005	21.1933
Cre01.g036000	Cre01.g036000		NA	6.86454	3.00494	3.54051	4.67637	5.40577	6.37346	3.93621	3.58536	3.30479	8.01044	8.49837	8.06172	1.79958	1.99769	2.11012	4.17378	3.81647	3.36258	4.63935	4.81333	5.53434	2.41699	3.31668	2.64285	7.58355	7.74954	5.63092	2.52497	2.10958	2.58248	4.58219	4.2097	4.08252	3.94418	5.30549	5.07001	3.13542	1.76494	2.71518	10.0873	11.6058	12.69	1.55369	2.38777	2.21775	NA
Cre01.g036050	MLH1	DNA mismatch repair protein	10	0.44701	0.642979	0.643832	1.1003	0.787514	0.895334	1.36866	1.46952	0.903956	2.92989	3.29429	2.71185	0.497708	0.686688	0.719123	0.424621	0.850326	0.291041	0.722466	0.643271	0.416804	0.708356	0.784093	0.565738	5.71302	5.72429	7.17358	0.382746	0.26668	0.34469	0.582295	0.517556	0.413407	0.438174	0.539853	0.467605	1.21267	1.11935	1.61953	4.38969	4.37825	4.56154	0.642918	0.366222	0.495199	NA
Cre01.g036100	Cre01.g036100		NA	0.297599	0.0153137	0.019431	0.0246994	0.0106999	0.0314412	0.223982	0.442652	0.250535	7.93316	7.70981	5.11192	0.672597	0.630618	1.22869	0.273634	0.945873	0.412786	0.0223113	0.0123673	0.0566178	0.0142557	0.0217012	0.0230603	12.9595	12.375	12.0955	0.398095	0.296664	1.19775	0.185645	0.11198	0.123942	0.0200703	0.0271873	0.0100153	0.123683	0.166427	0.116227	9.45163	10.6971	8.76094	0.542343	0.347336	0.589951	NA
Cre01.g036150	Cre01.g036150		15	12.233	13.4993	14.0574	6.27263	6.14154	6.74022	2.311	2.77903	3.4349	5.18496	5.09823	5.46247	13.5932	13.3235	14.0628	13.1639	12.2345	12.7358	6.13067	4.92749	5.12456	1.54131	1.76666	1.69559	2.99948	3.56247	2.3132	13.8447	14.2015	20.8507	15.0002	13.6735	15.8671	6.68366	6.71395	6.07069	3.70154	3.12162	3.69356	8.09592	7.53195	7.61603	12.8121	13.0102	13.3759	20.1109
Cre01.g036200	Cre01.g036200		15	11.6058	11.16	12.0556	10.6913	11.0295	9.56231	9.9413	10.1062	10.9826	9.49161	10.1516	10.4708	14.7678	14.9711	13.6038	11.7673	10.8564	11.5383	10.5557	8.97749	10.0957	10.2864	8.43037	10.3992	5.77583	6.63907	5.92186	16.1026	16.0519	18.074	12.0241	11.5958	11.0269	11.7176	13.3692	11.1639	9.94909	9.80493	10.5628	10.3379	10.2594	10.0805	14.3445	13.4405	13.5103	24.8002
Cre01.g036250	Cre01.g036250		NA	6.05792	4.11956	4.03779	3.62226	4.47097	4.93058	2.00337	2.15007	2.97971	2.7372	2.72932	2.99746	1.67339	1.38001	1.55363	3.80708	3.3456	4.24461	3.64417	3.72938	2.54466	2.59164	3.52605	2.17905	1.70281	2.34076	1.94998	2.44515	2.41528	1.75117	3.9006	3.89851	2.96188	2.38757	3.1749	3.34239	3.62216	4.09254	3.10114	2.01618	1.7783	1.86698	3.7207	3.48865	3.05497	NA
Cre01.g036300	Cre01.g036300		NA	2.67807	2.29934	3.34077	4.36399	5.58131	4.85626	2.91518	2.85727	3.62773	2.33254	2.69079	2.4088	2.72095	3.68458	3.23306	2.70795	2.59649	1.94027	4.73464	4.91791	4.9821	2.99185	2.51457	2.71982	2.11798	2.66308	2.15425	2.71932	2.82453	3.4708	2.58923	2.6787	3.03176	4.62286	3.62186	4.98181	3.54593	4.61297	3.3226	2.63801	3.17323	2.83017	3.27139	3.34445	2.66182	NA
Cre01.g036350	PMA1	Related to plasma membrane P-type and chloroplast type calcium ATPases	NA	0.444978	0.521768	0.349574	1.12409	0.923898	1.09006	0.136249	0.164564	0.293892	0.283188	0.152036	0.184052	0.300796	0.260989	0.246968	0.335655	0.136731	0.47407	1.10383	1.02789	0.649406	0.240386	0.548798	0.321809	0.109539	0.0560208	0.12043	0.200022	0.181001	0.234957	0.301645	0.359432	0.177701	1.0829	1.07871	1.22748	0.317323	0.436544	0.300187	0.244848	0.166212	0.10609	0.595179	0.40035	0.536072	NA
Cre01.g036400	Cre01.g036400	Short-chain dehydrogenase/reductase	3	16.451	14.6314	15.0295	25.3446	22.5774	22.612	13.7601	11.265	11.6815	10.301	10.3076	12.4951	19.9611	16.5356	16.6088	14.824	13.6034	17.8001	25.5787	23.7346	27.3452	11.2356	13.5198	14.1281	12.1867	11.9141	13.6451	21.7689	18.1268	16.2344	16.2283	14.3528	14.1831	28.0779	24.1525	25.7084	15.6629	16.9003	14.302	11.9816	9.91213	11.7857	26.0016	24.0627	21.3115	23.4499
Cre01.g036451	Cre01.g036451	S-adenosyl-L-methionine-dependent methyltransferase	10	5.07335	2.5094	2.2948	2.46969	2.4763	1.98971	5.00304	5.51899	4.21206	5.23622	4.77087	5.55361	3.64354	4.25101	5.40154	3.37602	3.61733	2.59339	3.25905	3.14387	3.70213	4.20774	4.51666	5.2531	6.83099	7.45434	7.85158	2.9223	2.6765	3.58732	2.72196	2.8811	2.76607	2.33843	2.16248	2.36562	6.34602	4.2749	5.09361	8.22533	7.91173	7.00835	2.99831	2.94188	3.16779	22.0372
Cre01.g036500	Cre01.g036500		NA	0	0.0324006	0.20351	0	0	0	0.302149	0.204382	0.236574	1.15213	1.33286	1.02387	0.247219	0.752462	0.70011	0	0.697452	0.0306653	0	0	0	0.348272	0	0.0312212	2.86952	2.06232	2.13346	0.207015	0.056197	0.729515	0	0	0	0	0.0650244	0	0	0.154905	0.0258902	2.74851	2.83822	2.83282	0.149029	0.212227	0.172181	NA
Cre01.g036550	ERV14	Cornichon-like protein	9	14.3006	6.97591	9.7369	15.5622	10.0776	9.87091	15.0123	20.3094	14.7394	14.2272	8.43119	15.6425	12.8897	12.3023	10.6748	8.1506	7.36583	6.433	9.46017	9.09823	13.6821	16.4705	20.4724	13.7808	22.5234	21.6667	23.4276	10.7753	9.92764	9.97243	8.05972	9.3954	7.37432	10.8277	12.1912	15.0561	10.8783	25.0135	20.5817	15.819	22.4741	21.276	18.758	12.5529	12.6738	NA
Cre01.g036600	Cre01.g036600	Exoribonuclease II	14	13.7531	17.0281	14.2794	6.69295	7.18397	5.94423	1.92169	2.89941	1.99494	8.47269	8.78067	8.02971	36.8869	34.7009	30.3833	16.2865	18.9106	20.2931	22.4329	22.4419	22.6764	0.622196	1.33177	0.781936	3.12789	3.88162	3.57313	34.1194	35.0702	33.6384	14.9255	17.3212	18.0654	7.94887	7.6584	7.84911	2.96936	2.58679	1.99197	3.99695	3.36357	4.23777	32.1714	31.8042	33.1485	25.347
Cre01.g036650	Cre01.g036650		NA	4.91663	4.36618	3.25817	0	0	0.0145995	1.54853	0.911432	1.16559	2.07583	1.82961	1.97788	3.93107	3.64474	3.58141	3.2263	2.99143	3.36378	0.0353961	0.15329	0.0381515	1.85486	1.24809	1.12376	3.00316	2.93522	2.62011	3.82159	3.5172	3.06164	4.37299	3.17701	2.98268	0.317464	0.300465	0.0963374	2.13925	1.90055	1.84166	2.97632	2.80168	2.02101	4.5059	4.27288	3.33632	NA
Cre01.g036700	Cre01.g036700		15	10.6067	12.391	15.6523	6.03271	5.92537	6.04801	6.62193	7.22152	7.31304	11.9355	10.6256	9.71618	25.8694	24.5479	23.4262	13.6912	14.3269	15.8879	6.99562	7.77153	8.79515	3.97842	3.3512	3.72994	9.22869	9.2532	7.2611	26.5395	27.132	33.0225	13.285	12.4968	14.0903	5.75945	6.13585	6.6605	4.65198	4.44571	4.72216	9.62948	10.08	10.6841	25.5098	22.8997	24.4244	24.336
Cre01.g036750	DMA1	Putative DNA methylase	4	6.19955	6.97886	5.53468	9.63784	9.92914	8.85713	9.66351	9.00458	6.06624	5.34317	7.97468	8.00389	9.3231	11.3339	9.24812	6.70784	7.42224	9.20709	8.64291	10.5863	10.0076	8.27854	6.54708	9.77875	8.66983	9.64829	10.9807	7.23858	9.26173	7.8226	7.01202	7.28417	7.29726	8.91553	10.9305	7.41712	8.41679	8.34138	8.19587	6.67966	10.1982	9.24499	8.55992	9.79545	6.55571	21.4965
Cre01.g036800	KIN9A	Kinesin motor protein	15	15.0088	11.8727	10.41	4.38858	3.94839	3.81795	7.29494	5.91423	6.27034	9.36872	8.46988	7.20119	13.9149	14.7813	15.6213	8.52017	9.22867	8.72403	2.33872	2.46089	2.24035	5.80679	5.10246	5.99003	10.0629	9.82229	10.5139	11.5134	11.1389	9.8086	9.21643	10.2536	10.3202	4.2167	3.4203	3.61369	5.21998	4.53241	6.26194	10.832	9.81616	11.8473	12.0576	9.83472	11.9663	22.2515
Cre01.g036850	PDY1	Proline dehydrogenase	16	12.233	11.7872	12.5959	4.63517	3.66754	3.79346	13.0046	12.833	13.2539	14.1385	14.2569	16.0422	38.2841	33.5947	34.5947	13.4357	11.4119	14.3622	4.55316	3.62096	3.38591	13.6896	13.9231	13.2729	13.438	12.5863	12.5008	50.0422	49.3933	54.2288	12.6293	12.722	12.2769	9.48904	7.29805	8.10482	11.7144	11.5221	10.1512	14.8381	15.2526	14.127	49.3978	45.2222	44.3183	27.263
Cre01.g036900	Cre01.g036900		NA	20.0809	24.8985	22.1725	14.3402	12.2087	11.8046	8.39981	9.22984	9.24493	12.0956	12.1944	11.7985	14.4993	14.9311	19.4368	19.1969	19.7601	21.6979	13.0238	13.3403	15.6591	6.18277	7.06704	7.03513	14.2333	14.0263	16.6076	8.91408	12.6207	10.0629	21.7416	19.3417	21.6037	10.9015	13.088	12.4346	7.28137	9.35243	9.07884	13.5216	17.4083	13.211	10.1441	11.4412	11.1433	NA
Cre01.g036950	CBA1	Cobalamin 5'-phosphate synthase	4	0	0.307917	0.537235	19.2773	21.2034	17.6499	38.6211	41.922	34.527	34.6244	35.4053	30.096	3.48064	4.49228	4.80527	1.05462	1.1047	1.89427	101.845	99.526	110.58	20.724	21.6478	18.7902	31.2419	24.8719	11.879	1.63947	2.31428	2.25594	1.04713	0.662863	0.36796	66.2922	68.4398	81.9091	24.8311	20.2418	31.863	34.225	30.0153	30.9911	1.74675	1.48865	2.04539	22.5049
Cre01.g037000	SCPL49	Serine carboxypeptidase	4	3.19148	4.52503	3.29866	6.40607	6.04265	5.40624	20.9424	18.9969	19.1404	13.208	11.8022	10.4058	5.76575	5.28162	5.14443	1.05471	0.912653	1.41636	22.4052	23.6936	23.5676	8.72241	9.48417	8.05173	7.65288	6.21409	4.2656	2.8912	2.49704	1.37574	1.58565	1.34028	1.82808	19.9875	21.9782	18.7994	12.0249	12.8933	13.8203	7.94152	7.06438	8.7732	2.76985	2.19315	2.12132	21.8903
Cre01.g037050	Cre01.g037050		4	33.9545	23.3583	16.8574	21.7497	15.4296	19.0076	67.4931	65.486	60.5422	36.7608	36.094	35.3721	22.2032	26.7124	30.0432	8.6959	4.63724	10.2163	57.6431	58.1491	62.8613	36.6626	42.3675	29.3121	29.13	22.3848	17.8933	13.729	14.2719	7.96854	7.82311	8.99021	8.24707	64.6542	56.2838	49.6504	44.9472	33.6294	46.2379	29.3834	25.2088	30.9431	15.3018	14.2402	13.6354	20.0852
Cre01.g037100	Cre01.g037100		14	12.2748	11.0309	13.2772	9.61041	7.81284	10.2126	7.0498	6.15822	6.37101	5.71552	6.02119	5.43297	11.5307	10.3748	11.9341	13.8669	13.1041	14.0886	12.9785	11.7627	12.7004	5.27925	4.31011	3.97219	5.98872	6.71906	6.50272	10.1142	9.5952	10.0914	11.7334	12.5882	14.5829	7.57655	7.96191	8.60834	5.62688	5.74455	6.01409	5.51198	5.12387	6.02291	9.77904	8.55736	9.71084	24.5392
Cre01.g037150	Cre01.g037150	ion channel/ voltage-gated chloride channel	2	9.41274	8.01839	8.20662	22.6022	18.971	22.1853	12.2147	13.6911	13.5588	5.71109	5.85972	6.81676	2.96797	2.42658	2.74487	9.3033	7.64585	8.93382	21.8639	21.9713	18.3787	17.1742	17.3091	18.1397	5.55962	5.85078	7.58299	3.29158	3.1692	2.18758	8.07009	7.68332	7.71545	20.086	22.1253	20.5352	16.3489	15.1172	16.0863	3.50931	3.76615	3.51532	4.03185	4.99134	4.08492	22.8252
Cre01.g037200	Cre01.g037200		6	9.27337	16.7616	21.8114	126.651	104.533	109.58	40.6265	40.4424	41.7717	18.5383	21.7891	28.8375	13.0007	8.04009	8.23702	20.5273	21.2428	20.7806	121.719	136.122	127.646	53.3275	59.5657	72.2863	16.2658	23.8121	25.7093	10.3717	7.77174	5.1047	18.6162	17.5277	18.5123	85.382	96.4698	90.1946	49.8353	46.1699	47.4054	13.4538	13.455	16.0875	15.1917	17.056	11.7186	25.8109
Cre01.g037250	Cre01.g037250		NA	122.985	87.2883	95.4966	71.8827	55.6669	56.0527	43.0352	44.944	32.2774	39.334	51.6602	35.7543	75.9731	61.032	66.2571	67.6021	58.0896	76.6881	28.5955	27.8724	25.509	16.196	20.6813	21.5325	26.6293	21.1182	23.5489	50.938	57.7044	44.8759	66.7588	69.1563	67.0101	36.7368	40.434	25.8656	17.1173	15.6067	21.7251	29.5395	36.8765	35.0962	47.5532	39.8347	45.1504	NA
Cre01.g037300	Cre01.g037300		NA	3.05193	1.15531	1.27423	0.883319	0.858015	0.700298	0.711943	1.17168	0.365878	0.888181	0.86649	0.788487	1.48689	1.27166	1.12513	1.08759	0.869879	0.637553	0.0228705	0.0768284	0.0218341	0	0	0.0993968	0.0946966	0.0949384	0.0560231	0.809814	0.7694	0.464573	0.990088	0.710475	0.850521	0.0669048	0.140625	0.111326	0.12915	0.024655	0.189273	0.106385	0.346883	0.0629245	0.322676	0.463376	0.365496	NA
Cre01.g037350	CGLD2	Thioesterase family protein	16	8.25057	5.60413	4.26677	4.32412	4.14646	4.21883	3.48929	3.33143	3.30064	2.09889	3.28118	2.48164	3.83358	5.06908	4.04788	4.35455	4.1868	4.62755	3.2128	3.59246	3.74679	4.38409	3.29522	4.76843	2.47573	3.00592	3.42675	4.10986	4.10408	3.01839	3.80049	4.77116	4.30916	3.85867	3.7176	3.5693	4.70234	4.06958	3.24933	2.48171	3.18866	3.72319	5.5721	4.48292	4.42013	23.8396
Cre01.g037400	CYN19A	Cyclophilin 19-1	7	0.598377	4.2661	5.10057	5.33337	5.15047	5.26608	6.21873	6.91644	5.78484	5.73594	6.17693	5.44521	7.95683	7.03951	6.51509	5.15578	4.79121	5.1639	6.01856	6.43556	7.10284	5.30985	6.48108	6.81555	6.03938	7.40423	7.3467	7.45985	6.52308	7.55908	5.63128	5.00758	5.31263	5.33964	5.86628	5.5972	6.54653	7.35329	6.1719	5.69377	5.92041	5.86649	9.10882	7.20643	8.09381	25.2085
Cre01.g037550	Cre01.g037550		12	0.384791	0.269523	0.433299	0	0	0	0	0	0.0150603	1.04937	0.738332	0.562378	0.0897668	0.159062	0.237708	0.645035	0.621614	0.446404	0.0113474	0	0	0.00739081	0.00562433	0.0139141	1.10515	1.09626	0.686136	0.0834664	0.112694	0.350896	0.527844	0.596788	0.565077	0.00520212	0.00546674	0.00519337	0.0258267	0.0172573	0.015383	1.15099	1.23073	1.326	0.141678	0.0450353	0.0980428	21.4344
Cre01.g037600	Cre01.g037600		NA	1.3659	0.444943	0.48287	0.110289	0	0.0786993	0.0271707	0.0204213	0	0	0.058268	0	0.137172	0.106863	0.145671	0.767988	0.719757	0.306264	0	0.0235242	0	0.0490591	0.0681043	0	0.046443	0	0.00686483	0.0276901	0.059234	0.0758997	0.59321	0.435383	0.551169	0.0369597	0.0388139	0.0184366	0.0180885	0	0.0808043	0.0308555	0.0715813	0.0616837	0.0314323	0.0378495	0.0358255	NA
Cre01.g037650	Cre01.g037650		9	0.217126	0	0	0	0	0	0.136653	0	0.0509502	0	0.0418619	0.10769	0.124233	0.0436302	0.15078	0.0436428	0.0914307	0	0	0.118313	0.126655	0	0.171229	0.141195	0.224303	0	0.0331569	0	0	0.052371	0	0.168244	0.131334	0.158402	0.332918	0.210848	0	0	0.429343	0.220402	0.0864405	0.0993176	0.112422	0.0381182	0	20.8841
Cre01.g037700	FAD9	Delta4-fatty acid desaturase	2	5.06693	4.99553	6.06879	58.2547	55.2813	54.0058	24.2975	24.133	26.1289	2.90594	2.2748	2.31663	0.125368	0.0729337	0.224313	3.33201	3.30467	3.48683	75.5218	75.1399	73.9548	47.7438	35.9469	47.4339	5.71429	4.9	5.40609	0.204954	0.189059	0.181198	2.11466	3.47628	3.33698	69.6107	74.9626	74.8248	40.6957	37.5917	39.1145	11.7817	10.3834	9.71529	0.174901	0.248316	0.144638	23.1398
Cre01.g037751	Cre01.g037751		NA	0	0.117139	0.214446	0.9001	0.974236	0.844147	0.937753	0.841847	0.757358	1.65545	1.81834	1.45063	0.119145	0.23287	0.344902	0.0836221	0.288999	0.158628	0.421698	0.255597	0.676004	0.314565	0.765887	0.595308	3.27413	2.80243	2.92019	0.0427673	0.0813568	0.159728	0.119507	0.0806937	0.10014	0.705283	0.292739	0.241151	0.749472	0.671862	0.833293	2.53756	2.76818	2.51794	0.129309	0.0219219	0.186747	NA
Cre01.g037800	Cre01.g037800	Thioredoxin-like protein	12	43.6701	51.7471	52.2525	30.5206	22.4155	26.6656	30.4618	33.8886	28.1126	53.9713	48.4134	45.0004	73.3916	75.7839	84.7484	47.2944	53.0717	56.3219	16.7165	14.6229	13.278	30.782	34.1304	31.3631	66.2586	66.0469	70.9027	55.9897	51.1401	62.9945	42.6192	48.2722	63.1903	20.6267	21.7983	19.7776	27.9614	27.317	30.5813	65.475	65.5329	69.2674	54.1481	52.3553	65.3103	26.1914
Cre01.g037850	BCC2	Acetyl-CoA biotin carboxyl carrier	4	124.049	121.472	135.207	575.083	551.722	563.295	144.326	142.732	147.064	95.8988	105.24	109.217	66.0821	52.1665	56.6706	118.496	123.829	132.009	545.06	561.011	568.322	170.352	157.863	230.874	64.6872	71.8889	59.4985	38.3235	33.7043	19.1768	122.603	124.619	112.607	415.613	417.666	399.396	141.573	141.734	137.239	57.0297	53.7644	48.0391	50.0864	53.039	37.16	27.6324
Cre01.g037900	Cre01.g037900		5	3.88612	4.1802	3.25657	9.26345	8.41126	8.62192	11.06	9.76044	10.6472	5.91297	5.74867	6.71552	1.77196	1.563	2.40068	4.42978	2.45655	3.63429	10.5752	7.22099	7.87722	14.1059	13.6313	11.9897	9.40652	10.5859	11.8781	0.488025	0.463683	0.260573	3.92582	3.55768	3.04947	13.4509	11.2086	12.012	12.694	15.2213	11.8074	5.13216	5.29007	5.83106	0.312999	0.773207	0.473557	21.5096
Cre01.g037950	Cre01.g037950		NA	0.631348	1.68088	2.45488	1.70887	3.0707	2.2209	1.20748	1.04963	1.30849	4.19412	3.20513	2.99246	3.84923	4.07834	4.10082	2.51386	2.9666	3.34878	2.15075	2.47703	3.33802	0.820055	0.630257	0.746959	4.40697	4.58912	1.70412	3.67483	3.36075	3.84409	3.71319	3.30409	3.51007	2.61483	2.41237	3.12842	1.34675	0.609684	0.701892	5.49408	5.06291	5.71781	3.70404	3.45256	3.14024	NA
Cre01.g038000	Cre01.g038000		16	2.73976	1.7557	1.79602	1.14317	1.1552	1.30255	1.43806	1.62123	1.97756	1.74911	1.69919	2.12426	1.78842	2.03929	1.84088	1.27642	1.64943	2.15449	0.874646	1.26122	0.752973	1.92737	2.30153	1.9107	2.15479	2.15539	2.46533	1.57205	1.62679	1.57464	1.38482	1.61529	1.53765	0.9814	0.834153	1.16706	1.67771	1.77134	1.50428	1.9037	1.92562	1.98174	1.87302	1.88648	1.65552	23.6359
Cre01.g038050	HKR3	Histidine kinase rhodopsin 3	NA	10.2743	10.8766	7.94122	13.3125	14.4286	15.6395	10.8253	13.3778	12.5243	7.27335	7.16557	9.38092	5.12313	4.13271	4.28052	7.23438	8.4519	8.14589	8.78575	8.19252	8.91197	10.128	9.86586	8.08965	4.86889	4.45088	6.41974	3.07473	3.19789	3.76394	6.91839	6.54308	8.49382	6.45981	6.61425	5.19021	9.16867	9.07169	8.25396	3.84609	3.42841	2.98765	4.05097	4.65244	3.90018	NA
Cre01.g038100	Cre01.g038100	putative chloride channel	5	7.8362	9.38672	10.6552	45.3151	35.6947	27.018	27.3453	26.786	26.7443	11.2026	10.3846	11.2912	11.3411	11.1407	10.6725	9.03641	9.69235	9.54149	52.5115	39.811	31.859	57.7088	59.1537	51.9538	13.8214	14.8806	18.8533	11.4728	11.9093	12.2987	9.49126	9.29317	10.4979	72.0749	70.5654	64.0383	64.286	66.4664	59.6434	20.4993	19.3702	19.2994	8.54578	8.46592	9.12934	22.183
Cre01.g038151	Cre01.g038151		10	0.146557	2.07529	2.23243	0.905048	0.476191	0.654787	2.07959	2.05745	2.23115	3.72429	3.78334	3.23083	1.96778	1.59352	1.7982	1.89489	2.47898	1.85216	0.503296	0.477731	0.49563	2.08275	1.32969	1.23681	6.1592	5.91253	6.4942	1.13819	1.15246	1.17108	1.76436	2.52381	2.25155	0.383725	0.392976	0.638467	1.57931	1.64276	2.04377	4.59168	5.07391	4.40472	1.38995	0.851711	1.28181	24.1626
Cre01.g038200	Cre01.g038200		3	8.86978	16.974	14.615	20.1866	22.6097	23.9587	14.5771	13.8409	14.0646	8.23504	7.97659	13.9867	21.0919	19.9045	20.7191	18.311	18.6223	20.6388	33.4912	34.081	34.3826	6.63341	8.81969	3.63874	3.00238	3.43158	1.82421	3.56694	4.76015	3.2304	12.3766	13.3057	8.71603	13.6081	14.5038	6.08437	2.53468	1.74706	2.02616	3.44587	2.99714	2.36556	4.5096	4.24292	3.61971	19.9633
Cre01.g038250	SDC1	Serine decarboxylase	7	58.2764	54.0812	60.2388	95.0119	91.4289	85.04	79.319	85.2348	86.4896	72.887	65.655	58.9152	21.6378	25.0014	20.3006	60.5579	54.2566	58.6792	95.6437	82.3285	81.832	100.254	100.758	95.0932	97.9211	91.2142	90.3904	21.687	25.6873	21.3826	59.6927	52.8352	63.1412	144.606	141.112	136.23	111.741	115.708	107.486	88.5706	95.8879	87.0179	15.1135	17.5558	16.2113	25.6339
Cre01.g038300	Cre01.g038300		8	4.74906	6.34821	5.47969	4.15275	2.83859	4.0608	6.78547	6.12779	7.31871	6.21847	5.91777	5.23817	8.24609	8.78737	9.43509	3.94717	4.41265	4.77849	2.98984	2.06837	2.55091	10.1469	7.6785	7.04713	5.84501	5.2099	6.80415	9.25058	10.2057	7.7218	6.09145	5.37067	4.55831	5.21687	5.69337	5.00779	6.20895	6.92204	7.11949	4.65678	5.22288	5.17062	6.96677	9.41397	7.56247	19.5626
Cre01.g038350	Cre01.g038350		NA	0.654613	0.786029	1.02856	0.542755	0.494257	0.508324	0.664285	0.568131	0.819888	0.735534	0.799949	0.974777	0.916278	0.811798	1.03625	0.570618	0.689672	0.767178	0.206679	0.218153	0.254767	0.980714	0.45928	0.615419	0.418978	0.414423	0.500237	1.68152	1.55504	1.39581	0.981509	0.95181	0.924626	0.132761	0.613859	0.344598	0.637092	0.587181	0.52995	0.642839	0.717233	1.22363	1.7625	2.32144	1.24006	NA
Cre01.g038400	CRT2	Calreticulin 2, calcium-binding protein	9	17.0509	20.6127	8.60399	497.461	413.113	340.374	777.618	733.328	677.742	371.056	378.943	428.935	26.0831	20.5407	26.3478	4.29943	2.64155	4.61104	261.268	330.529	287.798	874.841	996.769	878.685	423.447	392.779	357.083	4.66158	3.45473	5.03217	4.39845	3.9519	3.22694	484.9	578.248	571.048	725.595	796.39	746.931	301.441	284.38	267.606	16.5303	15.867	13.1145	29.885
Cre01.g038450	Cre01.g038450		NA	0	0	0	0.0929238	0	0	0	0	0.0514978	0	0	0.0181412	0	0	0	0	0	0	0.0539201	0.0362177	0	0	0	0	0	0	0	0	0	0	0	0	0	0	0	0	0	0	0.0789014	0.0202407	0	0	0	0	0	NA
Cre01.g038500	CYP746A1	Cytochrome P450, CYP197 superfamily, CYP197B family	5	0.912478	1.42094	1.82801	6.38346	5.7413	6.55372	2.21912	2.14181	1.71429	2.56319	2.75409	2.5562	1.43917	1.36099	1.07467	2.45429	2.10811	1.86332	7.86087	7.78028	8.10568	5.57368	3.7813	8.89228	2.66223	2.47237	3.25419	4.77635	5.1897	6.5485	2.67808	3.80114	2.93469	8.7489	8.4795	9.36669	4.84216	3.25348	3.25021	4.44933	4.8309	4.90074	5.26005	5.37236	5.74668	22.1203
Cre01.g038550	SQD2	Sulfoquinovosyldiacylglycerol synthase	6	5.07039	3.24752	3.05625	23.3755	22.4639	21.3351	23.4628	22.1578	21.8471	15.394	17.9923	18.1765	1.05678	0.820413	0.455663	4.0886	4.22136	4.36201	23.1651	26.3259	25.8149	36.2193	36.3803	50.6568	20.2723	18.3393	23.8049	14.1472	14.8212	16.3191	5.59164	5.33861	5.82117	30.1935	31.6547	34.196	25.9203	27.5825	24.4426	16.7552	16.3412	17.5083	11.6631	13.1527	13.6696	23.5916
Cre01.g038600	FAD7	Omega-3-fatty acid desaturase	2	60.7411	75.5803	84.2378	389.291	391.054	406.021	232.127	234.565	240.007	60.2955	56.0976	67.4237	11.0218	10.252	9.12375	55.1582	70.4004	66.1033	597.836	614.803	588.497	311.778	322.184	350.955	52.437	52.7729	51.3133	5.98748	6.18459	6.43347	42.9099	53.4818	43.452	554.234	585.574	578.314	364.116	386.67	369.696	49.8284	49.2207	49.1639	3.10798	3.79694	3.64153	25.1156
Cre01.g038650	SRS2	Serine/arginine-rich pre-mRNA splicing factor	15	23.9043	36.1824	42.8193	9.91909	14.1584	14.2889	21.0688	21.3418	20.9633	28.1782	31.8759	28.5478	64.5517	67.5893	60.8584	41.8488	41.9742	44.0423	22.7389	25.2109	21.2033	21.2816	15.0133	18.651	27.8734	28.9627	25.0193	73.6531	82.32	70.6815	43.1748	42.2193	42.1901	14.0336	14.2494	13.9736	22.1064	20.3939	20.9633	28.5136	30.3144	29.8938	67.0345	71.0582	66.9	24.9141
Cre01.g038700	Cre01.g038700	Voltage-gated chloride channel	6	3.84569	3.83995	4.07103	6.77229	6.16817	5.80866	5.66787	5.477	5.65088	4.77195	3.71013	3.74761	1.7314	1.15787	1.43448	3.86796	3.73118	3.71531	5.60055	5.57859	6.89683	6.70448	6.08829	5.66854	6.20176	5.3927	5.60371	1.68548	1.76049	1.18005	4.62662	3.95943	4.4499	5.84291	6.61242	5.74071	6.08116	5.80283	5.85336	5.29728	5.41033	5.43306	3.20617	3.50159	2.77279	21.4177
Cre01.g038750	MOT7	motile cilia related	15	12.5973	20.0984	23.1726	2.93336	3.72044	2.93117	5.08728	4.24589	7.36545	21.5349	19.8725	19.4483	33.2982	35.9936	39.2853	21.3956	23.0467	19.1741	1.21024	0.731309	1.72465	4.00113	5.53063	3.15327	25.0991	22.0962	15.1297	30.8151	28.9901	42.7665	23.9888	22.9859	24.8616	6.07126	5.3614	4.6755	6.54569	7.94445	7.89639	36.0596	39.9152	33.405	27.3082	27.573	34.0097	22.6762
Cre01.g038800	Cre01.g038800	Major intrinsic protein superfamily	11	3.57917	6.59081	6.43089	9.4454	9.64191	10.2938	8.164	8.60253	6.97849	15.9887	16.2632	12.9404	10.627	9.41925	10.4155	7.35536	6.91325	6.44966	13.5426	13.8555	14.5746	8.82235	9.15528	9.37083	19.6448	18.1196	16.0729	12.1223	13.4804	14.7728	7.4852	6.51052	6.06303	10.0011	12.2896	10.8431	8.27468	8.29373	8.46613	19.9755	19.7398	19.1912	11.6226	11.4966	14.186	20.549
Cre01.g038850	Cre01.g038850		5	10.3527	16.4846	14.5091	26.9759	27.4254	24.5345	33.6506	33.0633	30.1134	19.3041	20.7942	22.855	17.1771	16.7483	14.2125	14.3153	16.1751	15.4409	29.0305	29.1724	31.7151	31.9124	31.1487	32.7727	18.1672	18.8224	17.177	15.9425	15.8515	17.1276	13.9104	15.6988	14.5289	26.5962	28.5066	29.1821	25.2221	29.0692	24.632	16.0861	15.3963	15.4151	13.6879	14.197	13.3961	27.0705
Cre01.g038900	Cre01.g038900		12	0	1.45582	0.725719	8.24714	7.21225	7.9086	5.59181	5.2506	6.87604	14.2369	14.4809	10.7235	1.89868	2.3944	3.17653	0.760683	1.0928	0.360864	2.63783	2.74444	3.19992	6.81344	10.0054	10.1181	20.275	19.5442	15.1938	2.33517	2.75578	8.14944	0.695306	0.571239	0.719554	3.84491	4.48707	3.70124	6.08612	4.17591	6.0445	24.578	22.705	24.7219	3.69471	3.08126	5.00394	23.5559
Cre01.g038950	SELF1	SelF/SelM homolog	9	19.4659	14.6086	13.2494	28.7585	23.9796	20.32	15.9723	18.8615	19.4953	20.6862	18.4306	18.8812	12.9395	11.3987	11.1399	15.7213	14.6337	16.9847	32.2954	29.3818	28.6376	34.5136	29.0605	24.9994	30.9539	27.0277	28.9477	9.66661	10.12	11.0527	14.1546	15.1202	16.2441	32.6979	30.6885	30.9895	25.9438	27.6364	26.1524	24.1658	29.2342	28.1959	13.7936	12.4323	13.0505	23.9208
Cre01.g039000	Cre01.g039000		NA	0	0	0	0.0517763	0	0	0	0	0.0423417	0.0175458	0	0	0	0	0	0	0	0	0	0.0151351	0	0.0287891	0	0	0	0	0	0.017111	0	0	0	0	0	0.0202637	0	0	0.0363051	0	0.0162183	0.0169169	0	0	0	0	0	NA
Cre01.g039050	Cre01.g039050		NA	1.48085	0.899952	1.22508	1.17718	1.15661	1.11037	0.76842	0.73435	0.824349	0.255753	0.540926	0.570932	0.644336	0.380458	0.465277	1.00026	1.08491	0.98073	1.22145	1.32154	1.34792	1.15233	0.565832	0.722282	0.674399	0.659731	0.533699	0.560515	0.496114	0.476598	1.20064	1.05299	1.17644	1.26917	1.43999	1.56004	1.11289	1.05078	1.27454	0.62534	1.0096	0.623944	0.525756	0.498315	0.63002	NA
Cre01.g039150	CPLD5	Conserved in the plant lineage and diatoms 5	4	31.6766	23.0137	23.6799	41.6095	43.2285	44.6497	26.8902	31.6352	26.1391	21.3561	19.7374	20.7747	17.1552	19.8305	17.4268	21.8692	23.0621	24.4268	71.393	71.3343	81.75	31.6602	31.4954	33.8052	19.6387	24.0429	18.9118	18.4028	19.479	16.6621	24.1484	24.6285	20.7366	49.3057	51.1511	52.8656	30.0167	33.3453	32.8004	19.1695	22.2628	22.4785	19.5277	25.5124	20.8386	22.5281
Cre01.g039200	IFT22	Intraflagellar transport protein 22	15	64.6037	54.3522	59.464	7.87021	12.2088	12.9365	7.21814	8.98711	10.4498	36.0163	32.0015	31.5668	78.9918	80.1668	82.6194	58.2522	57.3298	55.9493	8.38379	7.55422	11.6893	8.09763	9.5914	7.5402	27.2023	30.3962	16.6751	83.7663	78.0795	95.564	57.5622	52.4419	61.5715	18.5269	17.102	17.5779	9.66131	11.5898	10.8068	47.6509	49.4201	50.5871	75.5857	72.5591	87.3968	25.8132
Cre01.g039250	RPS2	Cytosolic 80S ribosomal protein S2	3	2376.09	1917.7	1923.35	2217.67	2245.67	2134.7	1970.65	1898.33	1828.34	1362.96	1408.06	1329.63	1690.46	1467.91	1428.84	1644.08	1601.37	1522.85	2131.17	2096.87	2174.17	1582.21	1489.67	1523.93	1000.05	932.597	888.235	1195.75	1281.22	1020.71	1720.65	1589.48	1530.5	1756	1871.62	1700.36	1326.86	1400.88	1347.34	871.73	870.042	829.422	1275.22	1237.26	1140.99	30.543
Cre01.g039300	RB47	Polyadenylate-binding protein RB47	2	991.746	901.684	986.235	1217.11	1255.06	1222.7	827.053	829.524	873.734	460.234	481.731	488.067	654.596	607.268	563.24	970.87	955.807	937.954	1255.34	1223.83	1262.94	720.523	684.243	733.891	315.556	322.987	299.186	603.514	643.042	527.322	959.289	955.995	932.452	1054.8	1125.24	1051.99	684.831	717.963	678.689	343.798	354.136	342.869	678.06	677.492	666.614	30.0936
Cre01.g039350	NCR2	Cytochrome P450 reductase, possibly CYP505 family	6	1.40523	3.14728	2.58746	13.6536	15.1192	11.3341	15.5353	15.314	13.9392	8.78899	8.07766	9.36057	3.46449	2.54627	3.17056	2.75312	2.37496	2.74477	18.7568	21.0601	18.0945	16.22	18.3709	16.5777	10.8535	11.31	11.0405	1.45889	1.45757	1.06002	3.09602	2.76684	3.21947	24.8298	27.8335	30.7629	15.7983	16.071	17.5778	10.9147	9.36036	10.0512	1.62192	1.5573	0.817278	25.1853
Cre01.g039400	Cre01.g039400		10	3.73153	7.41689	7.29289	6.16933	6.51933	6.70536	5.65399	5.49649	5.9164	9.54917	9.39192	7.73834	5.38633	5.66531	6.80417	5.91965	6.60303	6.37807	6.99717	8.03232	8.4815	7.04795	6.02464	6.06401	13.6854	13.7821	11.7715	4.00674	4.48171	4.56215	4.79621	5.77307	6.10412	6.67054	7.92504	8.97736	4.86311	4.55229	5.00237	14.9939	15.6323	15.4263	2.97687	2.9604	4.0998	18.7961
Cre01.g039450	Cre01.g039450		NA	2.01755	1.59522	1.24538	0	0	0	0.100857	0	0.0282046	0.227706	0.162202	0.417268	0.871041	0.941874	1.14063	1.95676	1.21463	1.04917	0	0.0436697	0.0350542	0	0	0	0.124168	0.228082	0.0183556	2.31979	2.50889	2.11618	2.04583	1.04772	1.50241	0.0263259	0.0553298	0	0	0	0	0.341596	0.0957016	0.164925	3.95469	2.75768	2.94547	NA
Cre01.g039500	FAP89	Flagellar Associated Protein 89	14	7.94765	5.53394	8.48637	0.384069	0.613219	0.665623	0.0371167	0.425352	0.263504	0.543975	0.531906	0.667071	9.6121	7.94686	9.44942	8.62502	8.73485	9.09914	0.182237	0.130012	0.202752	0.0611398	0.141495	0.121818	1.04436	0.783168	0.514715	9.30258	9.34545	11.4417	8.81616	9.91792	9.46829	2.19585	1.2346	1.80683	0.294001	0.181295	0.165244	2.12692	2.09306	2.5064	7.55099	7.67361	6.97987	21.5941
Cre01.g039550	PLAP1	Plastid lipid associated protein 1	NA	0	0	0.0123079	0	0.0315432	0.0586335	0.637947	0.642871	0.548104	0.885593	0.823039	0.780455	0.109808	0.115127	0.25806	0.0708669	0.297076	0.0281515	0	0.181175	0	0.324945	0.371021	0.249269	1.64699	1.50179	1.89523	0.0841074	0.0601864	0.141524	0.050579	0.0202619	0.0842988	0.0428688	0.0801331	0.0253877	0.833512	0.674506	0.760217	0.971143	1.26714	1.16292	0.0273617	0.121132	0.105374	NA
Cre01.g039600	Cre01.g039600		8	0	0.104128	0.163074	0.620837	0.150426	0.494998	0.478419	0.61714	0.518371	0.480497	0.386823	0.456044	0.190703	0.173946	0.28846	0.214698	0.219115	0.136456	0.427726	0.44067	0.585297	1.20512	0.925199	0.666314	0.674159	0.529089	0.635837	0.116975	0.0984274	0.0687028	0.198106	0.208067	0.292192	0.2953	0.218369	0.625757	0.747944	0.422735	0.730045	0.692426	0.342561	0.270631	0.0374302	0.120675	0.0709421	20.9084
Cre01.g039650	PDF1C	Peptide deformylase	NA	0	0	0	0	0	0	0	0	0	0	0	0	0	0	0	0	0	0	0.125927	0	0	0	0	0	0	0	0	0	0	0	0	0	0	0	0	0	0	0	0	0	0	0	0	0	0	NA
Cre01.g039702	Cre01.g039702		13	1.18421	1.83277	2.06266	2.28064	1.49111	1.64668	2.45375	1.98817	2.11444	2.75126	3.22298	3.10307	3.36464	3.86079	4.04499	1.79063	1.72714	1.70153	1.25025	1.28582	1.38531	1.84782	1.64141	1.5689	3.02115	3.24034	2.93481	4.68478	3.29649	3.09903	2.61058	2.30012	2.36537	1.74133	1.26198	1.29871	2.56146	2.41608	2.13008	4.49837	3.63794	4.33358	5.99294	5.58058	4.57859	23.483
Cre01.g039750	PDF1B	Peptide deformylase	2	1.80475	8.12647	10.8998	20.5749	19.872	18.1019	7.2625	7.74261	6.00421	5.38646	6.02142	8.27381	6.24362	7.10749	7.1423	7.26082	10.7746	7.53099	27.6764	25.2196	30.7293	9.35711	7.12082	10.4387	5.94145	4.41388	4.48167	6.41298	5.28559	3.08582	8.42024	9.1115	8.34548	23.1506	22.6934	21.0106	11.5077	10.4213	12.1078	6.4933	4.56897	6.11021	4.67227	5.54469	7.04757	25.9962
Cre01.g039800	Cre01.g039800		NA	3.16698	3.52643	3.57773	1.81453	1.86969	1.93294	1.06777	1.17027	1.16219	1.51957	1.26336	1.72709	3.60711	3.68229	4.12359	3.23472	3.31429	3.24045	1.70118	1.64112	1.79319	1.47745	1.05551	0.965953	0.705912	0.819673	1.17116	4.14432	3.9629	4.55062	3.22754	4.14017	3.22218	1.80272	1.47708	1.55086	1.13488	1.19853	1.60693	1.43828	1.30219	1.02865	4.55259	2.84526	3.57436	NA
Cre01.g039850	CGL48	conserved protein related to lysine decarboxylase domain	15	6.63519	7.37099	8.59081	2.01325	2.72463	3.2606	0.290225	0.258311	0.461311	1.9926	2.0355	1.81766	6.45732	5.10619	4.88771	8.3567	7.91036	7.64283	1.22072	1.12412	0.67956	0.402464	0.133997	0.457756	0.90267	0.979822	1.08971	7.83422	7.96904	6.81407	8.63402	8.09608	7.57515	1.50503	1.80486	1.07826	0.483441	0.704806	0.536636	1.33037	1.26093	1.6153	6.50943	8.20003	7.36984	23.2396
Cre01.g039900	Cre01.g039900	RNase Z-like protein	14	5.97987	3.91306	4.31835	3.77515	4.09477	3.83828	2.01737	2.68876	1.96322	4.19576	3.81459	3.59583	8.02481	8.8261	7.25839	4.25856	4.98401	6.87827	6.26012	8.33515	8.56101	4.59224	2.25212	2.54684	4.07685	3.98731	3.74809	6.81879	8.10309	7.06312	5.2642	7.02407	6.90797	3.44315	4.40882	5.61913	3.46195	1.88136	2.92828	3.54117	2.927	3.49005	6.71515	6.67647	8.47791	25.4131
Cre01.g039950	Cre01.g039950	Major facilitator superfamily transporter	13	4.49199	4.06904	3.42924	5.70702	6.1899	5.63855	4.52889	4.39547	3.64187	6.50384	7.06033	4.99535	4.38842	3.68091	3.88264	4.36417	5.01541	4.52936	6.53946	6.58445	7.0775	8.60257	9.3335	16.7886	5.68094	5.52989	5.61182	10.438	10.8711	11.3916	5.93368	6.01624	6.5065	9.38392	10.7807	12.3786	6.17571	7.59084	6.71336	6.50247	5.72516	5.33307	11.8465	11.7839	11.195	19.1216
Cre01.g040000	RPL26	Cytosolic 80S ribosomal protein L26	1	2490.55	2302.29	2413.28	2419.38	2431.32	2508.63	1911.01	1890.52	1877.16	1344.56	1475.21	1442.73	1827.22	1732.02	1745.29	1989.76	2077.64	1992.89	2462.92	2403.87	2521.24	1569.33	1511.37	1618.29	1021.71	960.088	925.778	1548.97	1662.81	1424.87	2012.58	2035.69	1878.69	2047.82	2055.83	1964.52	1421.19	1409.95	1383.92	973.458	985.236	983.554	1638.75	1666.81	1679.75	29.5391
Cre01.g040050	TPK1	Thiamine pyrophosphokinase	14	2.56715	1.95672	2.43938	2.30033	3.63059	3.45737	1.4003	1.43138	1.58399	1.02902	1.50339	1.55966	5.37169	5.14503	4.22964	2.83007	3.18555	2.80015	3.83953	3.40347	3.74647	1.47901	1.74401	1.26149	0.961886	0.722838	1.11973	5.06635	5.60948	4.26803	3.26744	3.53229	3.21482	2.4944	2.49389	2.82558	1.75624	0.972419	1.44312	0.679013	0.798944	0.585661	4.32839	5.14543	4.62825	NA
Cre01.g040100	Cre01.g040100		14	2.64718	3.10411	2.51296	2.05766	2.44287	2.38597	0.964902	1.2401	1.59733	1.43298	1.38334	1.39912	4.56147	3.99261	3.13009	3.01382	3.7186	3.9759	2.91033	3.12441	3.8366	1.27114	2.00724	1.57539	1.04537	1.03156	1.19408	5.70432	6.17354	6.07936	3.18443	3.74209	3.57957	2.95278	2.39775	2.6575	1.51766	2.30029	2.14967	1.30725	1.11695	1.55684	6.11078	6.68056	6.4333	21.3509
Cre01.g040150	Cre01.g040150		NA	15.3344	15.0693	11.1406	3.76099	3.61579	2.14699	3.69878	3.45047	3.08834	1.20233	1.61583	0.99556	1.19586	1.0354	1.40829	6.11438	4.82317	6.35787	0.70507	0.665281	0.706158	4.05353	4.1783	7.65795	0.705508	0.664058	1.62123	2.10333	1.61085	1.6621	9.21387	9.89742	8.94967	2.91368	3.74405	4.23506	4.97132	4.65726	5.51293	1.03348	0.926813	1.09328	2.44103	2.49606	2.25126	NA
Cre01.g040200	Cre01.g040200	WNK protein kinase	14	43.8884	31.4787	33.5544	27.0477	28.8274	30.0353	26.2771	28.7246	28.374	29.3717	29.7551	29.1264	43.5388	45.0031	42.7219	31.6997	31.6206	29.1223	33.7464	36.473	39.23	27.5931	27.0956	26.4749	27.9925	28.0203	26.5518	43.4026	45.0434	46.4365	30.5933	26.9138	30.6638	26.7502	29.4058	29.9634	26.3439	25.7685	27.2427	29.9435	30.0608	32.2998	42.0854	38.1124	41.3585	23.9822
Cre01.g040250	Cre01.g040250	DnaJ-like protein	12	4.71472	8.31635	8.42854	9.12494	9.1236	7.78262	7.4931	8.35171	7.75908	10.9947	9.40133	9.03706	9.97134	8.64642	8.75795	8.77042	8.8203	9.1749	8.54884	7.72533	8.57488	7.42223	9.32299	7.57135	11.9507	11.6764	11.3012	10.0001	9.17843	9.03454	8.29491	8.84702	8.08827	7.77769	8.83119	7.4504	8.90864	8.45878	7.90102	13.2896	11.2227	11.089	10.7673	8.82499	10.4899	24.0671
Cre01.g040300	Cre01.g040300	Catechol O-methyltransferase	2	14.4106	7.72963	9.29857	35.969	30.0482	32.2396	10.3184	9.68445	8.58133	7.79908	5.63835	6.14123	4.19333	3.09647	3.88708	12.5832	11.2991	10.0663	33.4033	34.515	32.5729	13.3207	11.7672	16.1567	6.92017	6.90318	6.55114	2.87355	2.6153	1.35572	11.4344	11.3897	11.1297	27.1756	26.5403	26.6405	15.7606	13.955	12.2264	8.90955	7.62599	6.49875	3.99981	3.87024	3.88634	24.865
Cre01.g040350	Cre01.g040350	putative MutS type 2 DNA repair protein	2	3.2848	3.41058	3.23031	5.06248	5.25982	4.48127	2.00134	1.90258	2.04496	0.998696	0.81524	0.86957	1.08183	1.10872	0.668441	2.99545	2.98571	3.93059	5.42427	4.4021	4.06078	2.13779	1.95225	2.33646	1.08071	0.862971	1.15765	0.931784	0.6338	0.398009	3.35327	3.26647	3.20229	4.43911	4.55948	5.44567	1.84679	2.31553	2.21545	0.52344	0.615884	0.542508	0.640293	0.966095	0.934983	21.7471
Cre01.g040379	Cre01.g040379		7	0.24601	1.23082	1.20795	1.23234	1.36214	1.2584	0.688676	1.13225	0.802402	2.31791	1.78004	1.42462	1.35652	1.70406	1.56724	1.11346	1.25273	1.65999	1.97879	1.86328	2.0944	0.732425	0.611321	0.711659	1.30206	1.71086	1.48309	0.67406	1.01403	0.775292	1.24262	1.0996	1.1307	1.26395	1.01366	1.1124	1.00449	0.643616	0.577811	1.56892	1.47024	1.15746	0.792574	0.964559	1.15826	16.7771
Cre01.g040400	Cre01.g040400		15	11.5753	12.4332	11.5378	10.1972	6.77334	8.186	8.20219	6.39297	6.22954	8.38292	10.0971	9.29664	18.3196	20.8047	21.0053	11.4483	12.6018	12.4867	7.96191	8.15343	10.9105	8.66983	6.5978	6.48676	11.5041	12.6985	9.54525	16.1058	16.3383	18.5695	12.4629	11.9217	12.5057	10.7401	12.8283	9.90181	8.10923	7.46274	8.37311	18.0306	15.3729	17.5526	20.4775	15.1395	19.7157	24.3671
Cre01.g040450	HDT1	Histidine-aspartic acid phosphotransferase	3	20.8718	21.3417	25.4159	80.3073	97.9681	75.6349	63.5404	64.2237	61.8817	48.9191	49.6689	43.5982	33.3646	29.2064	31.0254	31.1391	23.2723	18.5309	95.7872	80.622	81.9918	75.1161	59.2218	60.1468	50.0784	44.5805	40.7906	33.4192	25.8093	32.7483	21.8063	26.1327	23.8655	44.4461	46.7068	50.4989	53.4096	46.3363	52.412	50.7108	45.5635	46.5786	28.278	32.2451	30.8677	23.1742
Cre01.g040500	Cre01.g040500		2	21.8886	12.7737	12.9061	18.7815	17.8066	20.1672	17.497	16.6571	15.203	14.8619	16.3183	14.2073	8.93019	8.18408	8.55297	14.4366	12.6096	12.486	21.5818	20.9108	23.3667	14.5314	14.4446	14.5373	16.2132	15.406	15.726	8.86587	8.41193	7.53624	12.4439	13.0025	13.8641	18.8739	17.9911	19.1417	15.566	15.8024	15.6405	17.2518	16.5231	17.8743	9.1602	7.93035	9.4111	22.7852
Cre01.g040550	Cre01.g040550		NA	0.884245	0.929104	1.1115	1.6954	1.24626	1.53677	1.60897	1.74415	2.28421	0.962509	1.30805	1.58494	1.68777	2.19314	1.57046	1.00795	0.962656	1.25612	1.23637	0.83046	0.473188	1.6304	2.67535	1.79044	1.28425	1.50126	1.68928	1.69596	1.26607	1.3874	1.04372	1.54284	1.4274	1.32708	0.791517	1.00257	1.42441	1.86392	2.35966	1.82651	1.76151	1.18062	1.03777	0.776184	1.23427	NA
Cre01.g040600	FAP327	Flagellar Associated Protein 327	15	4.48502	3.83394	4.96098	2.31575	2.16506	1.99334	1.73562	1.42483	1.21873	3.86798	3.80072	3.69349	5.94616	5.503	7.27593	3.83598	5.08611	4.78949	1.9078	1.56681	1.87613	0.650282	1.59686	1.15765	3.97868	4.49841	3.06928	4.85584	5.85315	7.34289	4.48855	5.50469	5.64502	3.06642	2.0582	2.70437	1.75752	1.24819	1.33736	4.91139	5.94763	5.83861	4.82497	5.09109	5.90315	22.8117
Cre01.g040701	Cre01.g040701		NA	104.712	117.874	116.541	211.621	168.663	134.228	240.608	240.964	187.16	154.423	200.918	170.362	126.581	80.7205	79.5101	88.9352	89.4814	58.2597	207.807	135.353	118.861	280.365	204.216	212.379	189.477	205.457	177.432	96.8307	72.692	84.2538	48.9934	81.2005	57.5176	133.081	163.654	182.325	190.933	172.196	234.427	150.105	169.195	150.46	102.41	101.719	62.6399	NA
Cre01.g040801	Cre01.g040801		NA	0	0.151253	2.45424	0	0.913038	0.670732	0.141049	0.874589	0.788842	0.212304	0.453692	0.666926	0.320575	0.135102	0.54471	1.28384	1.48637	0.572608	0	0	0	0	0	0.291445	0.44648	0.405938	0.872659	1.86375	1.83638	0.729756	1.54309	1.8234	2.0334	0	0	0.571284	0.135276	0	0.423013	0	0.200749	0.615079	1.6001	1.06148	2.8802	NA
Cre01.g040850	Cre01.g040850		NA	6.27658	6.04562	6.01697	1.14719	1.63278	1.62487	1.06009	1.96344	1.98993	1.67093	2.15653	1.87829	4.45157	4.6068	4.07931	6.59933	5.08014	5.18442	1.0645	1.37587	1.15765	0.693415	1.66036	0.996595	1.83775	1.64929	1.20115	5.11052	4.71556	5.22101	5.37849	5.91063	6.3639	2.45614	2.07487	1.74704	1.08873	0.822842	1.6216	1.86885	1.8494	1.9813	3.42298	5.62027	4.4208	NA
Cre01.g040900	Cre01.g040900		NA	0	16.9017	15.1658	9.33654	12.308	8.80375	11.9337	11.4231	7.80748	15.8159	20.8999	25.7291	17.3995	12.7246	13.6644	26.7509	26.8914	19.6528	3.77299	6.04331	1.25215	12.9662	9.02161	6.04432	21.3752	22.9509	19.6605	9.4766	13.6106	13.2027	14.5747	18.9201	20.7746	9.91809	7.13121	6.77465	12.7409	7.50342	12.348	22.879	34.3967	32.4022	13.9933	14.9116	16.4666	NA
Cre01.g040950	Cre01.g040950		NA	0	0.0976678	0.153364	0.0210814	0	0.0451293	0.0427064	0	0	0.0304645	0.027901	0.0358876	0	0	0.0314198	0.159984	0.106643	0.0924368	0.0550472	0.0492997	0	0	0	0.0156864	0	0.0117073	0	0.133719	0.197632	0.052358	0.124552	0.126154	0.145891	0	0	0	0.0145585	0	0.0130072	0.0146898	0.072017	0.0165488	0.0299501	0	0.0288344	NA
Cre01.g041000	Cre01.g041000		2	35.208	42.7931	35.778	122.161	144.089	146.323	74.1883	63.4081	65.0075	61.2755	74.3335	71.128	50.1581	46.4327	40.1902	42.0838	51.071	43.4912	233.37	253.448	245.379	71.8143	97.5674	98.7007	47.4562	51.5123	64.6944	40.6322	46.3266	33.5641	49.3227	44.268	47.105	171.992	185.308	165.504	82.9671	85.8185	77.7982	62.7218	65.3098	49.9288	38.3091	45.1487	46.55	23.8199
Cre01.g041050	AOC6	Cationic amino acid transporter	6	0	0.499854	0.364223	15.6739	14.6874	12.6377	10.79	10.4596	9.89731	8.84238	8.48898	8.57313	0.0491413	0.259377	0.238931	0.310737	0.543349	0.321019	11.0435	12.1777	12.0749	17.9664	17.7955	29.302	14.8909	11.0996	15.4322	0.21182	0.301912	0.311113	0.148079	0.400028	0.156167	18.5334	19.567	25.7326	16.1531	16.7069	16.4402	11.5804	16.1488	12.8241	0.70616	0.705561	0.462292	19.7712
Cre01.g041100	Cre01.g041100	Histone-lysine N-methyltransferase	7	4.56631	3.63528	3.44197	5.53196	5.43561	5.11115	6.39142	6.79172	6.11047	4.81011	4.66332	5.18992	6.41906	6.96988	5.74181	3.43423	3.74901	4.66779	9.35162	8.7865	11.5575	7.57356	7.30589	6.78302	5.46853	5.52245	5.23418	6.23464	7.24894	6.25604	3.97646	4.16709	2.57328	8.25968	7.6803	7.72106	7.39302	5.78412	5.97617	5.82985	5.59317	4.09595	6.13446	6.04492	5.68065	24.1064
Cre01.g041150	Cre01.g041150		NA	15.2701	15.1688	14.0216	7.48284	9.29138	6.09665	12.7895	13.1445	11.9329	12.3225	12.7533	11.8833	12.3546	13.093	13.2273	11.0001	11.4142	11.6942	3.3742	3.13055	2.86398	8.33969	9.05539	8.77554	9.35684	10.4166	11.1065	13.1038	13.1179	12.8128	11.2311	10.9498	11.7465	3.35803	3.91891	2.85295	7.97298	8.46953	8.27495	11.819	12.6177	12.4409	11.8997	12.9457	13.075	NA
Cre01.g041200	Cre01.g041200		NA	9.98999	6.66996	5.8334	1.06489	1.32731	0.936013	1.18101	1.66431	2.37628	2.15292	2.27504	2.07857	6.49575	4.73298	5.25797	5.12966	4.82013	5.65643	0.101486	0.18746	0.337589	0.777918	0.888001	0.44748	0.42927	0.838418	0.388903	7.12503	7.20784	8.37335	5.80094	5.7071	5.81432	0.136899	0.239769	0.410005	1.34174	2.7402	2.10418	1.97324	2.07303	2.28345	5.72031	6.50579	6.11991	NA
Cre01.g041256	Cre01.g041256		4	5.25567	5.69124	3.69876	5.26695	5.56786	5.37844	5.47727	5.0456	5.51713	2.06193	2.91329	3.13434	5.1032	3.92294	4.3241	3.95004	3.26743	3.4312	4.44232	3.23822	3.3768	6.81584	8.48243	6.63977	2.03882	1.91818	3.16652	3.85771	4.13232	2.39469	3.36438	3.59096	3.48975	5.28925	3.9816	4.55629	5.16342	5.14181	5.55294	1.56822	1.84179	1.90745	5.08105	4.15378	4.21967	15.9469
Cre01.g041300	Cre01.g041300	a-1,2-glucosyltransferase	NA	3.43629	4.51295	4.36094	3.35595	3.25978	3.49429	4.94847	5.37025	5.22465	4.19983	4.08019	4.95657	6.01232	5.38215	5.84277	3.23464	2.64562	3.30904	3.84494	4.50456	4.43642	6.93012	6.78069	4.85059	5.93761	5.78089	5.63897	6.08826	6.10714	5.52986	4.59573	3.35227	4.06695	5.14638	3.74627	3.88009	5.98785	6.0757	6.14234	6.6908	5.92395	6.42831	8.25742	6.49677	6.87409	NA
Cre01.g041351	Cre01.g041351		NA	1.93828	0.878833	1.20552	4.56171	2.72369	4.06193	3.87603	4.18248	4.07737	2.55277	2.34103	2.51647	0.755084	1.29927	1.25247	1.21844	0.944725	1.31935	4.55296	5.08881	4.84983	4.28155	4.33677	4.12067	3.02172	3.23066	3.7238	0.623678	0.823885	0.254648	1.61539	1.17617	0.771639	4.7833	4.16498	3.98975	4.25522	4.34618	3.94721	2.02372	1.54989	1.78734	0.928579	0.708889	0.920309	NA
Cre01.g041400	Cre01.g041400		16	11.0774	6.49955	7.49628	5.47032	6.86113	6.21936	6.18414	5.63126	5.2778	4.97493	4.6873	4.45458	8.33534	7.42919	8.03095	7.98894	7.98102	7.15993	6.74084	6.6811	5.81117	5.74661	3.55824	3.67953	4.06923	5.39166	3.46647	7.6937	8.74462	7.73832	8.32153	8.64713	8.53197	6.05455	5.31513	5.62183	4.72149	5.13049	5.44243	3.54559	4.07586	4.06199	6.73746	6.40416	7.02537	20.694
Cre01.g041450	Cre01.g041450	Phosphoprotein phosphatase 2C-related	15	11.4982	8.97052	9.91062	8.8733	10.1806	8.22821	8.37985	9.49621	9.35694	10.9648	12.3033	11.4853	14.947	16.0253	14.9312	11.135	12.7386	12.8526	11.2864	10.5257	13.3202	8.12718	6.78337	8.34543	12.5746	12.8783	9.92463	16.1915	17.2278	19.6684	11.1231	10.5309	11.7954	10.4014	11.1068	10.7189	9.88293	8.40313	8.12295	12.9273	12.7025	13.3957	15.8189	14.7547	15.9864	25.3168
Cre01.g041500	Cre01.g041500		NA	2.26482	2.73937	2.1484	0.561845	0.824689	0.400917	1.37424	1.51127	1.4334	2.28421	2.72735	2.16595	3.01222	2.94754	2.94891	2.3991	2.10689	2.20761	0.173876	0.102192	0.222703	1.18014	1.50035	0.923528	2.72248	3.04382	2.17266	2.83869	2.84607	3.20847	2.59796	2.14866	2.82789	0.410459	0.575114	0.273179	1.06733	1.41558	1.19922	2.61896	3.90379	3.17099	3.0273	2.59714	3.37911	22.7269
Cre01.g041550	Cre01.g041550		16	16.7848	18.1786	18.6418	8.41193	9.08528	8.89326	8.62499	7.80974	7.96445	8.59017	7.99303	8.34401	15.9602	15.2433	15.3669	16.8357	16.093	18.0787	8.4106	8.20582	7.91943	7.26079	6.86656	6.9176	8.58667	8.37013	8.65079	17.6399	17.3661	18.6764	17.3768	18.2165	18.2643	6.92941	8.18352	7.5695	6.36599	5.95011	6.64593	7.52123	7.85542	8.22747	16.4211	16.6146	16.1617	17.2112
Cre01.g041650	Cre01.g041650		NA	7.4392	5.84137	5.19504	3.35528	2.21901	3.87153	2.69955	2.60865	5.66163	1.40281	2.87965	2.84918	3.41835	4.10945	4.30839	4.11064	3.53177	3.66937	1.80196	1.50252	1.40741	2.06369	3.02015	3.63599	0.440845	0.554975	0.491255	3.96339	5.11059	4.37849	5.05408	3.91713	5.28165	0.894062	0.704652	0.502065	2.21918	2.53322	1.9001	0.0933001	0.594617	0.735752	4.89801	4.54687	5.2652	NA
Cre01.g041752	Cre01.g041752		NA	0	0	0.0261407	0	0.0334972	0.0246076	0.093146	0	0.104187	0.257035	0.149804	0.440424	0.275211	0.111523	0.308327	0.022311	0.0467411	0	0	0.0365979	0	0	0.0264884	0	0.114674	0.0765999	0.0169512	0.0911691	0.151588	0.374823	0.0212297	0.107512	0.0223802	0	0	0	0	0	0	0.518298	0.75123	0.609277	0.0689134	0.046732	0.0663496	NA
Cre01.g041800	Cre01.g041800		NA	4.68131	3.85183	2.5171	0.490938	0.529926	0.584358	0.409515	0.395724	0.553335	1.68397	1.6906	1.53371	2.84247	2.02889	2.05537	2.77632	3.12536	2.51184	0.283353	0.118176	0.167628	0.0963257	0.146616	0.1612	1.59522	2.165	1.8989	2.85627	2.71768	2.18032	4.37392	3.57364	3.87338	0.587728	0.394481	0.27482	0.84163	0.712177	0.910188	2.10241	2.40543	2.52733	2.95221	2.37512	3.45114	NA
Cre01.g041850	Cre01.g041850		NA	1.11786	0.629544	0.884127	0.934865	1.82548	1.76214	1.58435	1.22086	0.964003	1.89695	1.72809	1.33431	0.973056	1.00398	1.21086	0.539329	0.55622	1.31792	1.55706	1.72422	1.86788	1.8022	1.09014	1.58147	2.89189	2.64392	3.01254	0.898269	0.541937	0.84125	1.1328	0.528969	1.25122	1.73947	1.49028	2.20527	1.3887	0.738293	1.3378	3.43366	2.73531	2.48811	1.2754	0.92366	0.777269	NA
Cre01.g041950	Cre01.g041950		5	4.4869	5.37503	5.3478	7.58653	9.61229	8.46322	5.42668	4.84141	5.48314	4.78033	4.16234	4.33092	4.07994	3.42598	3.74803	4.79582	4.4762	5.59166	7.72457	8.78795	9.36812	6.29127	8.21965	6.79215	4.93487	5.93904	5.30673	3.32476	3.4325	3.1596	5.96706	4.51364	5.08278	9.10748	9.95538	8.86846	9.00046	8.07195	7.98657	6.37401	7.00821	6.47306	3.24508	3.36689	3.06882	21.2924
Cre01.g042000	Cre01.g042000		NA	0.0322633	0.272392	0.323172	0.108673	0.13804	0.0477206	0.366914	0.464561	0.385149	3.22299	2.71315	2.34877	0.354094	0.448765	0.753636	0.29746	0.674159	0.171869	0	0.0244362	0.0156956	0.213807	0.155634	0.0758345	4.6702	4.73512	4.45855	0.314926	0.283469	0.778799	0.252166	0.250192	0.195305	0.0130865	0.0206282	0.00653226	0.465583	0.325573	0.241844	4.98188	5.07749	4.62773	0.423197	0.294533	0.605818	NA
Cre01.g042050	MSRB3	Methionine sulphoxide reductase	4	1.92068	2.62544	1.77839	11.5882	11.1181	11.6679	5.85678	7.41463	6.33621	3.8056	5.20599	5.33426	1.22201	1.24152	0.794541	1.83982	1.68629	2.38738	15.1603	12.4275	11.0123	8.85287	8.24092	10.9619	4.25509	4.7372	3.84385	2.53733	1.51789	1.54544	2.88857	3.41328	2.39918	13.9118	14.8533	15.4439	8.42556	8.73722	7.69229	6.17873	6.42257	5.54759	2.93609	2.89022	3.51078	22.6159
Cre01.g042100	Cre01.g042100		NA	0	0.146742	0.159327	0	0.0246059	0.0279443	0.019833	0.00745301	0.0221839	0	0.00524005	0.00520974	1.34033	1.28554	1.52468	0.0506727	0.0597141	0.0201286	0.0085213	0.00572363	0.00919094	0	0	0	0	0	0.00481255	0.873607	0.9408	2.77783	0.0241085	0.0315897	0.0635376	0	0.0547883	0	0.018487	0.00823531	0	0.0127951	0.00627267	0.00720714	0.61949	0.729665	0.759672	NA
Cre01.g042150	Cre01.g042150		8	2.2858	2.89988	3.22813	4.37139	3.0408	3.52179	5.27521	5.02396	5.04844	3.66908	3.41285	4.08211	4.76114	4.66971	4.5598	2.518	2.40822	2.82188	3.70663	3.66038	3.83906	5.95845	5.25038	5.17564	4.04606	3.35152	4.4778	4.86502	5.73809	5.05785	2.76056	2.16295	2.23296	3.6424	4.01325	4.38557	5.53415	3.78336	4.69967	3.92543	3.3971	3.32185	4.7529	5.17857	4.75695	20.8068
Cre01.g042200	PBAS1	Photosystem II Associated Subunit 1	4	143.769	123.599	121.014	304.828	276.873	326.938	230.187	222.69	243.063	150.815	158.305	175.322	83.0741	72.1998	80.7457	109.574	106.969	131.271	153.019	145.424	137.892	224.535	237.156	233.062	105.22	107.018	90.8201	104.296	84.4071	58.9537	120.856	106.318	105.075	131.532	114.434	105.005	154.999	158.011	147.936	61.5552	63.6719	54.4422	94.5972	113.493	97.8215	24.5228
Cre01.g042250	Cre01.g042250		NA	0.877065	1.72232	1.77988	0.666595	0.519137	0.529715	0.409205	0.345456	0.363702	0.574866	0.703429	0.812052	2.35364	2.3615	2.05437	1.66198	1.41599	1.58854	0.418287	0.389714	0.412423	0.151617	0.192308	0.24103	0.784479	0.824487	0.565065	1.82237	1.652	1.72897	2.11713	2.04718	2.13355	0.900053	0.722769	0.68663	0.48495	0.40647	0.499656	0.890989	0.65035	0.658011	2.19997	1.89548	1.9821	NA
Cre01.g042300	Cre01.g042300	Scavenger receptor cysteine rich (SRCR) protein	4	3.35789	1.4016	2.39115	6.82148	8.34697	8.85545	5.13222	5.0877	7.36832	2.51833	2.34436	3.16423	4.67797	5.68922	5.15516	3.03311	3.10762	2.23763	8.02594	12.4551	9.37939	10.3307	10.8808	5.83038	2.02873	1.08502	1.33047	6.07141	6.36327	7.25694	2.14874	2.26731	2.28292	11.4921	10.1117	13.4639	7.27706	7.56339	11.7401	3.36612	2.12031	2.43085	4.15093	5.10481	3.86867	17.2769
Cre01.g042450	Cre01.g042450		NA	2.67564	3.0528	3.52841	4.67328	5.41918	5.70185	2.75892	2.21006	2.75094	4.49052	4.953	4.47239	5.70648	4.73196	5.22085	4.97978	4.518	4.30678	6.30152	6.41313	6.21662	2.68435	2.62598	2.69864	6.83478	5.88091	5.43665	8.93884	8.06321	8.52018	3.62617	3.81654	3.85727	5.86721	5.83079	5.57315	2.49628	2.67983	1.81257	5.7248	6.38047	6.17868	7.81514	8.13665	7.1269	NA
Cre01.g042550	Cre01.g042550		9	8.93184	8.30672	8.83708	16.2288	16.9087	16.5884	28.4733	28.6312	26.1157	26.3276	25.3046	23.2695	14.2945	12.4199	12.2331	8.53924	9.55756	9.61188	25.7235	26.9869	26.9669	29.4636	30.8861	31.6547	35.0209	34.9591	32.6794	15.0415	14.5127	13.0126	8.24762	8.90685	7.28425	22.4462	22.7896	21.1674	28.2558	30.2011	32.0964	25.0842	25.7467	24.0434	16.5609	16.526	15.8875	26.7024
Cre01.g042600	Cre01.g042600		NA	0	0.501595	0	0	0.687744	1.26307	0	0	0	2.15889	0	0.753542	0	0	0.258058	0.784286	0	0.356048	4.31382	1.44878	0.997034	0	0.598591	0.740392	3.3619	3.53696	3.47874	1.16989	1.55615	2.47359	0.106611	0	0	1.1084	2.62074	1.10653	0	0	0	2.08201	6.57779	0.521221	2.82977	0.239868	0.227041	NA
Cre01.g042650	Cre01.g042650		NA	0	0	0	0.580184	0	0.414003	0	0.268677	0.266568	1.79357	1.42362	0.939042	0	0.114135	0	0.228337	0.71754	0	2.91827	2.16652	1.8223	0	0	1.10774	3.77151	2.64527	2.60172	1.16631	0.221627	1.37001	0.214304	0.217056	0	1.45322	2.00437	0	0.114282	0.610907	0.204209	1.49907	3.73107	0.909342	0.470184	0.3587	0.452692	NA
Cre01.g042700	Cre01.g042700		NA	0.75251	1.21765	3.18777	12.6165	9.07638	21.8407	5.82168	5.64265	12.37	4.26432	3.53556	8.41505	3.27913	1.94177	3.59533	7.51026	9.12088	8.45322	22.6842	24.9528	26.2636	17.4706	16.8704	21.3952	12.7078	12.4497	14.0321	12.9826	10.6103	13.5606	4.86214	4.34187	3.70143	22.9246	20.3694	18.1235	14.5681	15.205	11.279	13.3615	12.5266	13.2604	12.9179	10.2776	13.7791	NA
Cre01.g042750	ACH1	Aconitate hydratase	16	1022.9	922.413	921.106	462.577	485.493	416.48	713.473	714.033	677.167	548.326	592.713	528.612	1286.78	1051.87	933.975	1039.95	968.13	947.265	231.547	241.749	222.686	580.507	504.492	414.795	402.89	359.628	277.916	1791.81	1860.3	1405.77	1002.75	945.076	890.457	266.265	286.354	257.636	447.236	459.542	405.807	342.211	327.844	321.782	1548.66	1706.33	1558.44	32.3828
Cre01.g042800	DVR1	3,8-Divinyl protochlorophyllide a 8-vinyl reductase, chloroplast precursor	4	14.3844	14.8196	19.0151	154.233	153.784	155.614	56.686	55.7123	56.7043	27.6744	30.0309	29.5611	5.67983	4.41295	4.24351	18.9715	16.8364	17.4479	177.441	174.148	160.189	73.528	68.14	93.4656	20.0523	22.7046	17.7408	5.41606	4.03956	2.61351	15.7019	18.8006	14.8745	137.746	147.162	141.838	60.4077	58.2181	55.3541	23.0129	21.2373	20.126	5.12544	5.89293	5.95713	28.2716
Cre01.g042850	Cre01.g042850		5	14.0783	18.5356	16.6978	22.1565	19.9809	23.0244	19.588	17.2992	17.7401	7.74006	8.14093	9.04119	3.00406	3.31063	2.38945	14.2897	16.6048	14.4734	34.9427	33.7616	31.2022	24.8579	22.0499	16.3587	10.0503	11.0326	12.1527	0.947298	1.51559	0.867853	16.1322	16.7949	15.5954	26.0214	29.4994	27.8131	27.153	27.4966	22.0967	9.54836	9.6198	8.50677	2.70412	2.53844	2.22787	24.8923
Cre01.g042900	RRM1	Putative rRNA (adenine-N6-)-methyltransferase	14	15.1601	18.3538	19.4383	17.8242	21.0931	18.3512	10.2844	11.5098	9.32033	16.2206	16.9024	14.691	31.6662	34.3938	29.9291	20.5224	21.5221	24.6849	36.7693	33.4935	39.3457	7.54047	7.58842	5.97294	8.6257	9.38352	7.99649	31.717	31.601	28.1366	20.965	22.4819	23.6884	20.855	21.4281	21.0806	11.7833	13.1495	12.3074	13.6573	13.5808	13.3124	25.5233	25.3344	27.3781	24.139
Cre01.g042950	Cre01.g042950		NA	24.4215	16.6306	20.6074	22.7326	22.5367	21.9072	18.3573	16.949	15.7539	16.9915	15.7071	17.4596	20.4295	18.7959	21.8266	20.4692	16.8353	17.8279	16.9305	22.6072	22.4413	20.5752	24.1805	36.7729	16.0269	15.7426	16.9294	25.7124	27.8147	32.5685	20.1985	16.9508	20.3805	33.5695	33.542	32.4143	26.257	30.4248	29.968	23.2778	16.8174	22.2556	35.5929	27.3124	25.5513	NA
Cre01.g043000	Cre01.g043000		14	12.5763	10.5609	14.7011	3.91023	5.9811	5.38803	0.531121	0.547451	0.373419	4.8575	4.47664	4.53231	15.8927	13.2123	12.675	16.6038	16.5394	14.6464	7.80442	8.92088	8.58651	1.47436	0.760678	0.737019	3.36283	4.71725	2.67329	16.249	15.2691	17.8482	15.8129	18.5382	15.5615	7.8452	7.65271	8.49931	2.45958	2.23671	1.95043	6.71104	6.00415	5.01265	14.0862	13.0493	15.061	25.702
Cre01.g043050	Cre01.g043050	SNARE-associated Golgi protein	NA	14.8807	12.7885	12.7371	34.1833	31.0888	37.7184	16.1147	15.5108	17.0564	7.61508	8.4127	10.0381	3.73257	2.82983	2.27868	13.4596	11.4731	11.1257	27.4399	25.3153	23.9638	18.4355	18.4433	20.5872	8.68236	7.58013	12.5868	6.68343	4.78514	6.5192	13.4754	12.6031	12.9092	19.3711	17.6662	18.7158	14.7314	16.7505	17.3103	6.41508	6.53149	7.21432	7.11386	9.16886	8.12374	NA
Cre01.g043100	Cre01.g043100		9	15.6679	8.34429	8.54204	17.542	13.333	11.3681	17.2332	17.1289	17.1468	16.7911	16.593	16.7937	7.68095	6.25291	7.20503	10.1562	8.32424	8.80369	11.5818	11.7173	9.90545	18.1429	16.9167	17.5838	21.851	21.2309	21.0612	6.07449	7.53373	5.41314	11.0297	8.98725	7.10007	10.3245	11.0404	8.94807	16.6088	16.7007	19.2478	17.356	18.1575	19.3552	8.78888	8.38617	7.4692	22.4578
Cre01.g043150	Cre01.g043150	bZIP transcription factor	NA	17.3774	18.2577	15.0173	5.17787	10.4965	8.99601	19.6104	20.9086	16.8337	22.4238	26.4046	25.1577	23.218	20.9676	19.9604	10.4868	12.358	13.4228	7.05409	5.00141	5.70633	15.7621	13.8991	10.6761	21.1692	21.7466	18.1434	12.7961	21.771	20.2744	14.1363	13.3353	13.1492	5.99127	5.92565	5.62936	12.9758	8.37819	13.6773	13.8284	15.4337	15.7442	14.846	16.9317	14.4381	NA
Cre01.g043200	Cre01.g043200	conserved expressed protein	NA	12.8422	9.63762	8.46761	80.6498	63.0256	67.2165	53.8713	54.8832	53.1959	44.5557	45.2312	40.5563	16.2926	19.0617	17.8853	7.7909	8.48302	7.76409	57.0266	56.0437	56.3016	63.5949	77.4205	110.215	48.3952	44.387	45.2096	7.90658	11.6912	8.48792	5.26735	5.48318	4.42168	59.531	65.1004	62.8358	68.854	73.2293	73.4813	51.3556	51.1149	48.9316	14.618	11.7021	9.09483	NA
Cre01.g043250	Cre01.g043250		NA	16.6258	19.372	23.0944	3.31995	4.25831	3.43865	1.13736	1.14175	1.52868	2.71708	4.70899	2.47745	9.21259	12.0109	9.38318	15.3912	18.033	20.472	1.89102	2.10392	2.03968	1.50576	1.90469	3.20744	2.29766	2.49047	3.49579	3.10328	11.8109	8.16276	14.9749	16.0075	18.7605	3.33503	3.83256	3.86652	2.09054	2.00379	1.70991	3.79923	3.42305	4.59279	2.50577	10.4254	8.15849	NA
Cre01.g043300	Cre01.g043300		11	5.48489	1.95882	1.70659	2.96031	2.13184	2.18525	5.18626	3.4973	2.89127	3.24488	2.38896	2.77035	1.66063	1.71661	2.25259	1.32085	1.0031	2.69888	1.86585	2.74524	1.30292	4.68572	5.39848	4.3447	3.39436	4.08127	5.52152	1.11321	1.34637	1.18322	2.01095	1.59503	1.48593	2.27718	2.51895	2.75196	3.83429	3.18051	4.89925	3.10177	3.30286	2.47986	2.0399	2.17872	1.99711	22.0032
Cre01.g043350	CAO1	Chlorophyllide a oxygenase, chloroplast precursor	4	71.6089	74.2992	70.4284	141.078	134.215	139.273	159.532	154.258	162.203	67.286	67.1449	73.7088	15.5845	14.8904	15.3169	55.9622	55.3473	55.8329	100.523	102.627	95.6688	159.195	159.807	161.389	61.1276	59.9623	55.7468	9.20377	8.75727	6.70453	55.717	62.7166	52.9369	81.8832	74.5441	72.7271	106.132	112.649	100.388	46.2582	45.086	45.4895	12.1322	12.6394	11.8607	23.8824
Cre01.g043400	Cre01.g043400		11	3.16073	1.83745	1.83252	3.84284	1.92531	2.72514	3.21102	2.35337	2.42216	4.17313	3.7678	3.54331	1.25667	1.32697	1.14638	1.93745	2.07657	1.70753	2.2354	2.58533	2.3669	2.94031	2.65745	2.22057	5.51644	4.75292	5.11031	1.3126	1.22626	1.29717	2.17495	2.20994	2.02616	2.46376	1.97718	2.76954	3.18964	2.4052	3.58455	4.97469	4.31075	4.22105	1.12619	1.44892	1.56746	22.9005
Cre01.g043450	Cre01.g043450		4	6.95244	9.14329	10.1259	37.0609	42.2264	40.3025	7.50809	9.00706	7.71348	8.15629	8.68075	7.94505	5.57491	7.14568	7.07924	8.66198	11.4979	9.43056	47.9511	51.4713	44.9218	11.3095	10.5669	17.7636	7.27628	10.1417	7.10338	6.1343	5.10211	5.6142	8.85856	12.661	9.53676	39.991	34.9591	38.7714	11.6336	14.0482	9.77209	12.6901	10.0448	9.79371	12.416	11.867	9.66309	26.7589
Cre01.g043500	Cre01.g043500		3	6.32575	5.26867	4.45018	5.01926	5.34137	5.33716	3.01513	3.70022	3.12177	3.74183	3.44716	4.12663	4.87428	4.72882	4.82607	4.76515	4.61841	4.21147	6.27277	6.2783	7.38224	3.47816	3.15119	2.8603	3.25393	3.12264	2.81611	4.86215	5.48742	4.40814	4.30182	5.28079	5.27326	6.35875	6.37718	4.92351	3.08629	3.32527	3.94602	3.78989	2.91322	2.65291	4.35847	5.73321	4.56168	23.0084
Cre01.g043550	Cre01.g043550		NA	3.67345	4.13158	4.1157	1.6236	1.13408	1.54615	0.82497	0.796017	1.03278	3.76358	3.15294	3.2738	4.87059	4.67461	4.49608	5.20264	5.38857	5.08516	3.0833	3.02947	2.8693	0.804988	0.9195	0.738996	5.70717	6.41701	5.28621	6.85379	6.55695	7.47785	3.82772	4.42315	4.07979	1.42705	1.01498	1.27651	0.885523	0.730943	1.14427	5.07554	5.33958	5.35048	5.15853	4.87381	4.89053	NA
Cre01.g043600	Cre01.g043600		15	4.18148	3.54386	2.91692	2.27893	2.17736	2.21267	2.72456	2.75876	2.7089	3.03774	2.27207	2.66399	3.23378	3.40708	2.75571	3.64977	3.06354	3.50768	2.2437	2.40258	3.858	1.74474	2.02325	2.24186	2.16517	3.1534	2.6077	2.83958	2.6041	2.98747	2.9209	3.89019	3.27316	2.28093	2.55059	2.94854	3.79858	1.94004	3.69644	2.73425	2.82452	2.91527	3.01118	2.48073	3.40231	21.3427
Cre01.g043650	ODA8	Outer Arm Dynein Assembly protein 8	15	0.617388	2.93926	2.68285	1.25973	1.45672	1.88343	1.51227	1.33956	1.22333	2.6556	2.69272	2.99	3.80531	3.36259	4.20131	2.7814	2.92704	2.39814	1.11386	1.32099	1.53929	1.35634	1.38753	1.1581	3.26767	3.44227	2.24105	3.37003	3.12659	4.12938	3.1513	2.8676	3.01064	1.59644	1.3158	2.18751	1.61871	1.52292	1.21483	3.20128	3.84345	4.10689	3.2766	3.69873	3.33424	21.669
Cre01.g043700	Cre01.g043700		4	0.458796	0.387391	0.225271	1.27787	2.39593	1.7601	2.28769	1.80989	2.08748	1.12766	1.21719	0.996299	0.492577	0.768478	0.354273	0.134588	0.181259	0.203668	1.68131	2.88412	2.31562	3.04017	1.63461	2.52987	1.69409	1.93083	2.27886	0.432116	0.429223	0.34608	0.347604	0.296553	0.231439	1.97722	1.85778	2.34545	1.75139	1.62039	2.13221	0.854496	1.38997	0.590687	0.277142	0.583943	0.285888	22.4905
Cre01.g043750	BBS7	Bardet-Biedl syndrome-7 associated protein	15	13.5264	12.5554	12.3672	6.47838	5.67383	5.83533	4.71884	4.95851	4.84501	14.9826	13.8405	11.043	17.056	18.5482	17.7262	12.7083	12.9256	12.0967	5.93453	5.8613	5.96221	3.51928	3.81059	3.80916	16.3666	16.9028	13.1975	16.5374	17.5433	16.6298	13.7848	14.9002	15.9811	8.08015	7.10582	6.78217	5.68116	5.33117	6.10816	16.7169	22.0331	20.0845	16.3842	16.9328	19.6298	24.7518
Cre01.g043800	Cre01.g043800		15	12.4595	10.5386	9.84872	1.03199	1.38798	1.96372	1.0721	1.0878	1.48866	1.30888	1.41222	1.60525	10.6622	10.2414	10.0436	8.36047	8.05186	7.79792	0.667909	0.603336	0.596189	0.470777	1.18677	0.64625	1.11877	1.14616	0.97554	6.83824	6.56362	4.49907	9.17134	8.8767	9.97749	2.96185	2.59013	2.15046	1.25099	1.46571	1.16361	2.28251	2.01753	1.75318	5.34078	6.22149	6.03019	NA
Cre01.g043817	Cre01.g043817		NA	0	0	0	0	0	0	0	0	0	0	0	0	0	0	0	0	0	0	0	0	0	0	0	0	0.08793	0	0	0	0	0	0	0	0	0	0	0	0	0	0	0	0	0	0	0	0	NA
Cre01.g043850	Cre01.g043850		14	7.35732	5.33746	4.88634	4.24147	6.49741	5.35143	3.76502	5.57991	3.17286	5.66761	4.30693	4.16885	6.87472	7.79863	6.23555	5.06111	4.58438	4.61368	5.17814	5.39716	4.44896	6.22115	4.88931	4.8863	5.31792	4.22019	4.85127	7.26432	7.98605	8.38341	6.39283	5.98886	6.41625	5.41079	5.58231	6.15626	4.04913	2.98511	4.15907	4.79553	7.23572	5.49142	9.10416	6.55323	7.86093	23.5418
Cre01.g043950	Cre01.g043950		NA	22.7272	26.3651	24.4161	5.07821	7.83159	3.45213	4.7377	8.07603	3.22383	7.52379	8.31197	5.72969	14.8466	16.6952	18.7978	20.8954	21.6355	21.6711	2.6475	2.58775	2.98647	2.25584	2.32742	2.77336	3.79927	3.91166	6.31717	8.92736	13.814	9.49035	20.0012	20.3734	25.4612	2.01717	2.5276	3.53982	2.69342	3.11483	2.59164	5.31588	8.00426	7.07424	7.04529	16.1441	14.6991	NA
Cre01.g044000	Cre01.g044000		7	24.397	30.5646	27.05	45.9822	45.4573	49.4721	30.4304	28.2525	29.725	39.7928	41.5061	37.8158	32.6719	31.7191	37.4506	31.4644	32.0604	28.4385	47.1219	52.9908	51.2078	28.2237	35.2798	38.4094	46.2012	46.7614	44.1988	36.5906	33.4209	32.0578	27.115	27.0818	29.5108	50.9953	51.9956	49.3162	40.2116	40.3262	37.0476	47.5032	52.5862	43.9828	39.6622	40.344	41.0637	22.7269
Cre01.g044050	Cre01.g044050	ATPase synthase subunit, vacuolar	NA	97.6151	146.514	128.977	505.843	506.987	543.074	329.156	360.581	364.698	442.466	452.321	398.877	203.258	176.971	219.281	154.709	105.959	165.455	618.396	552.485	621.663	440.01	445.177	394.223	579.555	524.667	497.117	267.462	190.591	265.978	121.732	93.1881	119.376	615.511	739.49	573.151	339.507	368.148	490.916	637.059	611.37	605.966	225.144	225.899	243.311	NA
Cre01.g044100	AMB3	Beta-amylase 3	15	37.4545	41.3863	41.1026	22.6936	26.3415	26.2563	18.1378	19.3116	20.9643	22.6701	23.3146	22.7007	44.0188	43.6125	40.7641	36.5738	36.2686	36.2583	19.6342	20.5757	20.3744	15.0478	17.4356	16.0158	19.3886	19.0392	17.367	42.4221	41.7295	44.9736	35.8373	36.8053	39.1888	19.3142	19.984	19.2181	15.7428	16.2343	15.9266	20.9492	22.384	23.7702	34.6452	35.0109	35.0537	20.5231
Cre01.g044150	Cre01.g044150		16	1.27837	3.30986	3.18035	2.07569	1.30841	1.90659	2.41559	2.65604	2.50177	2.8728	2.45292	2.10337	3.1314	2.85646	3.83345	3.31445	2.40934	2.39106	1.36461	1.43299	1.38893	3.80598	2.1863	2.71192	2.47565	2.47703	3.51688	2.48108	2.98132	2.14295	2.89552	2.93271	2.53654	1.74571	1.54389	1.8118	2.58842	2.82849	2.59369	2.02015	1.71192	1.70685	3.03007	3.53102	2.57746	24.169
Cre01.g044200	Cre01.g044200		12	5.12548	5.88074	4.99466	2.70711	2.97686	3.09804	1.34514	1.74979	1.73606	5.43374	7.44891	5.13712	7.71358	8.15999	8.63882	4.56034	5.67691	3.53549	2.44516	2.74728	2.54141	1.13586	1.64235	1.35427	6.28425	7.7999	5.12177	5.84026	6.19045	7.33615	5.62854	5.12755	6.76228	3.55825	2.94097	3.11322	1.52163	1.41461	2.12789	9.14537	11.6832	9.2123	5.51183	5.36432	7.63258	21.7452
Cre01.g044250	Cre01.g044250	Calmodulin-like protein	NA	4.56006	4.6331	5.69855	4.98683	5.08059	5.1365	2.95126	3.37995	3.43096	0.355089	0.413442	0.496591	0.10815	0.060316	0.0308804	4.82521	3.63926	3.69835	2.75747	3.02319	3.22436	2.50345	2.81363	3.10899	0.35013	0.355232	0.465176	0.131222	0.156191	0.0726028	4.65752	4.89031	6.55839	3.74651	3.05672	3.50715	3.18558	2.78254	2.88768	0.73518	0.450706	0.417715	0.259068	0.373724	0.291664	NA
Cre01.g044300	Cre01.g044300		NA	0.281309	0.0540991	0.0566446	0	0	0	0	0	0	0.0614451	0.0109855	0	0.183458	0.277856	0.26441	0.072505	0.0658607	0.0333012	0	0	0	0	0	0	0	0	0	0.0481707	0.0703739	0.0870048	0.0852325	0.0931742	0.0315351	0.0277121	0	0	0.0146817	0	0	0	0	0	0.0809192	0.0506278	0.0958299	NA
Cre01.g044350	Cre01.g044350		NA	4.55658	5.53787	8.1163	0.912871	0.99117	0.921275	1.14843	1.01264	1.2662	2.73932	2.77474	3.07428	5.90767	5.26331	6.11011	5.5443	6.17906	7.05165	0.454032	0.592169	0.300551	1.11248	0.606982	1.11933	3.70678	3.97589	2.6483	6.93832	7.40501	9.45638	5.65848	5.64037	5.12035	2.00074	1.74816	1.64152	1.6396	2.04904	2.08958	4.58474	5.22088	5.40495	5.58128	6.59179	6.10548	NA
Cre01.g044400	Cre01.g044400		14	12.4752	17.4985	17.8126	12.4163	15.0508	16.4018	13.096	11.952	10.5406	23.6403	22.2242	21.5963	20.032	19.8776	18.0051	19.2859	17.9417	17.2294	32.1977	33.5953	35.884	8.84241	8.03155	6.30058	20.2291	21.3679	19.6964	20.041	22.4565	19.9563	20.0252	20.2504	17.7474	20.4012	19.5397	20.8881	12.5932	12.5667	12.4684	18.6746	20.0196	18.0918	18.797	22.0751	17.637	22.5321
Cre01.g044450	Cre01.g044450		14	2.33696	1.75382	2.14197	1.1101	2.30062	1.7523	1.00041	0.742655	0.940091	1.61836	1.5448	1.39672	3.05633	2.16491	2.15816	2.39402	2.21381	2.32845	2.95722	2.77449	2.87381	0.673294	0.512382	0.516397	0.94283	1.72034	1.53947	2.06769	2.95931	1.85426	2.2987	1.86677	1.4627	1.98138	1.79855	2.00206	1.08928	1.86331	0.955613	1.45081	1.16716	1.23819	2.82675	2.62228	1.84636	21.067
Cre01.g044550	Cre01.g044550		NA	11.639	6.66021	7.48653	24.2761	24.2398	26.6835	21.4836	19.1695	18.5636	13.2821	13.9891	13.9614	5.64643	7.50942	6.17894	7.17016	5.62022	8.93856	27.9542	25.873	28.0277	16.5129	23.1554	23.6174	13.8951	12.3497	16.0826	6.57738	8.001	5.79461	9.70023	6.76924	6.8499	25.5521	26.1076	23.5651	21.7272	23.6205	21.4623	13.1046	13.332	13.0981	9.49152	9.96118	8.60654	NA
Cre01.g044600	Cre01.g044600		9	20.2265	17.4961	15.7919	15.4012	14.2834	13.2722	27.3574	27.2516	27.0277	22.1271	21.8989	21.8351	20.6269	20.3863	20.0748	16.0511	15.0298	17.2317	10.8756	10.8376	9.23513	29.5062	29.1867	29.6179	25.0935	22.2654	23.7198	24.4619	24.5396	23.5451	16.7663	15.3388	16.299	14.5967	13.5218	14.8922	24.7178	24.8058	25.5534	21.5062	21.5205	22.8405	23.9593	24.5555	23.8706	26.561
Cre01.g044650	Cre01.g044650		13	22.4376	23.6613	25.073	14.7773	17.9279	14.2233	24.5822	24.3892	26.3653	19.0544	20.3089	20.9933	38.6781	37.1152	35.2163	25.313	23.3011	23.453	12.2858	12.5372	12.5482	26.4087	28.1265	26.9111	16.9597	17.64	17.6794	45.9231	43.3981	42.4104	23.4546	25.4977	25.352	15.2643	15.0197	12.287	23.5411	22.3296	25.0318	17.5243	18.4009	18.6996	46.155	46.6434	46.2697	24.4979
Cre01.g044700	Cre01.g044700	Glutathione S-transferase	5	2.30667	1.4077	1.80179	16.909	15.6468	15.2089	10.6386	9.7266	10.3171	2.66801	2.69413	2.73377	0.157242	0.118824	0.478828	2.04008	1.67608	1.85553	18.45	20.2694	17.6648	11.6464	15.31	14.4761	5.55155	6.13605	6.17781	0.212348	0.0357437	0.154667	1.61975	2.0052	2.28707	21.9755	19.9371	18.0964	11.075	12.9631	12.1303	6.0188	5.38984	6.06116	0.0820577	0.154269	0.168194	26.0883
Cre01.g044750	Cre01.g044750		12	3.7725	1.24473	1.32859	3.57278	3.50317	2.9102	4.71132	5.49106	4.17508	14.5025	12.7801	10.0263	1.84154	2.52884	3.69161	1.74453	2.44411	1.89414	2.40563	1.91142	1.89854	5.39694	4.24972	4.06874	27.3478	23.7519	22.6816	1.24751	1.05829	2.66911	2.22022	1.99654	2.05618	2.69102	2.43975	2.87086	6.02462	5.86346	5.85071	25.5052	25.893	25.8795	1.75124	1.3931	1.59962	24.1588
Cre01.g044800	PFL1	Pyruvate-formate lyase	15	373.076	286.953	344.139	43.1221	34.7706	34.7895	185.305	174.923	182.603	166.686	155.251	158.395	594.744	519.201	553.591	313.69	292.15	328.284	49.0809	45.2737	48.1305	240.103	220.261	189.942	156.903	148.608	131.494	562.053	591.15	603.884	329.201	306.878	315.482	87.6552	85.0205	66.6167	185.993	190.528	174.403	197.159	186.703	185.959	639.047	550.431	536.402	31.157
Cre01.g044850	Cre01.g044850		9	0.649366	1.14021	1.01378	0.737709	0.628574	0.559283	1.63137	1.68153	1.51516	1.05235	1.10305	1.19608	1.17061	1.36728	1.51397	1.03831	0.996989	1.0289	0.37365	0.471649	0.47386	2.32677	2.08466	1.97189	1.01244	1.29852	1.30423	1.20043	1.07554	1.31632	1.00924	1.00874	1.13953	0.871215	0.805528	0.674222	1.48914	1.89004	1.70241	1.16147	1.01719	1.0925	1.86507	1.4002	1.5273	24.5173
Cre01.g044900	Cre01.g044900		15	12.7611	9.33762	7.84817	3.52392	4.47945	4.05126	1.89485	1.63942	1.75792	4.31747	4.04942	3.76204	5.84741	5.41186	5.49334	7.66783	8.2679	8.13927	4.27893	3.31923	3.61411	1.71739	1.4358	1.41164	4.01913	3.94761	3.12229	5.73981	6.28056	5.78981	8.71646	9.23161	10.9525	4.49187	4.45482	4.80872	1.80202	1.97678	2.01381	4.13592	5.17069	4.70427	5.14311	6.15869	6.35899	18.9194
Cre01.g044950	Cre01.g044950		NA	0	0	0	0	0	0	0	0	0	0	0	0	0	0.0111205	0	0.0222474	0.0815636	0.0824816	0	0	0	0	0	0	0	0	0	0.0113636	0.0323904	0.0266967	0.0317537	0.0107205	0.0111582	0	0	0	0	0	0	0	0	0	0	0	0	NA
Cre01.g045000	Cre01.g045000	Predicted extracellular protein	NA	0	0	0	0	0	0.0481172	0.113692	0.320435	0.254337	0	0.0836926	0	0	0	0.0502413	0	0	0	0.293091	0	0.237093	0	0.0712262	0.234931	0.064069	0	0	0	0	0	0	0.0420452	0	0.263575	0	0.131566	0.272595	0	0.194839	0	0.129612	0	0	0	0	NA
Cre01.g045050	Cre01.g045050		NA	0	0	0	0	0	0	0	0	0.131029	0	0	0	0	0	0	0	0	0	0	0	0	0	0	0.0605152	0	0	0	0	0	0	0.0425155	0.0861228	0	0	0	0	0	0	0	0	0	0	0	0	0	NA
Cre01.g045100	Cre01.g045100		8	15.8393	12.1571	11.7367	21.6392	24.6434	20.1001	69.5336	68.1659	63.5449	39.1845	37.8552	41.4942	10.5357	11.2209	13.76	10.9828	6.32108	8.82127	10.3915	8.72486	7.53045	54.7375	71.635	63.7538	56.8797	42.1522	53.7226	7.89077	6.91146	6.51721	11.1395	11.2826	11.38	20.1502	21.0216	20.6994	58.9554	68.9397	78.1464	28.037	30.5975	26.0921	8.44973	6.31985	4.66588	24.0616
Cre01.g045150	FAP304	Flagellar Associated Protein 304	8	2.21521	1.66245	0.870163	2.78372	3.56814	2.98982	7.32519	6.05169	6.22096	6.88377	5.64558	4.85634	2.78357	2.72857	2.56587	0.557011	0.739053	0.59003	0.924211	0.503339	0.431066	5.26538	3.88557	3.86485	7.83898	6.54993	7.46249	2.48475	1.74808	1.22542	1.2367	0.966279	1.24785	1.79705	1.55798	1.36795	4.55346	6.13493	5.64574	6.18855	6.76651	5.72527	1.93075	1.75005	1.84052	22.8422
Cre01.g045200	Cre01.g045200		NA	0	0	0	0.132183	0.128396	0	0.267774	0.301883	0.399352	0.537397	0.328118	0.3517	0.162291	0.0854943	0.147729	0.107342	0	0	0	0.0323331	0	0	0.167765	0.0922251	0.219764	0.220198	0.487289	0.393136	0.373527	0.153933	0	0.0824193	0.0857843	0	0	0	0	0.457607	0.267689	0	0.254073	0.291923	0	0	0.0423868	NA
Cre01.g045350	DRC5	Nexin-dynein regulatory complex 5	NA	20.2444	21.241	24.5406	11.0921	10.4823	9.82223	6.42972	5.84985	7.31802	11.0928	8.39701	9.17386	31.0316	29.2155	30.4936	21.7451	24.2268	23.5149	7.82243	8.12556	9.62902	6.61273	7.15269	6.76063	8.15778	9.48053	8.07999	23.4286	25.5329	24.9526	25.0515	23.7692	24.9348	12.3172	9.31615	11.8266	7.70274	7.22891	8.54445	11.5273	12.5012	12.4205	24.2801	23.9731	27.5765	24.0416
Cre01.g045450	Cre01.g045450		10	4.47717	6.28642	5.58809	2.80654	1.96283	2.00267	7.90911	6.38118	7.23556	9.50848	9.84626	10.8327	11.0496	11.787	11.3755	4.93889	3.95615	4.1802	0.814265	0.76571	0.737733	4.07772	5.95303	4.17773	10.8436	9.70426	12.1585	10.3876	9.56401	9.52908	5.55188	5.22652	5.4642	2.63615	2.55477	1.66675	5.04075	4.27507	4.22214	10.1724	11.0289	10.3303	9.94568	10.5223	9.98366	15.2952
Cre01.g045500	Cre01.g045500		15	1.83844	2.10965	2.99781	1.72812	1.57101	1.89714	1.10709	0.978249	1.12955	2.3119	2.7017	2.13985	2.46178	2.53638	2.44309	2.37944	2.61256	2.7027	1.62949	1.373	0.998366	1.07172	0.646845	1.00493	2.88915	2.99591	2.72273	2.69434	2.91473	3.05312	2.38006	2.33464	3.49396	1.47406	1.5217	1.48889	1.00438	1.10257	1.21143	3.45293	3.07326	3.36799	2.82617	2.75466	2.96969	22.6031
Cre01.g045550	TPT3	Triose-phosphate transporter	16	191.455	154.883	157.456	238.605	236.668	244.26	229.47	230.121	234.357	209.1	218.521	213.638	355.805	331.399	329.002	174.971	174.746	185.379	264.828	284.335	274.685	268.611	272.508	297.88	188.196	179.02	185.445	439.446	434.735	432.101	149.783	143.542	142.703	294.159	303.648	288.238	260.341	264.979	252.091	184.557	179.366	173.397	393.145	396.022	377.113	27.5273
Cre01.g045600	Cre01.g045600	Speract/scavenger receptor, transmembrane glycoprotein	6	1.54806	1.90863	1.56217	13.5516	9.60118	13.4103	13.0782	13.0864	14.4336	3.80499	3.94708	4.72626	0.422115	0.352083	0.320197	1.01948	1.04848	1.59042	9.35135	9.32972	7.8807	17.522	20.0742	20.8913	4.54085	4.55822	4.97139	0.269155	0.39581	0.13346	2.09888	2.23302	2.80762	8.83569	9.2851	8.73129	12.617	12.9436	11.7699	3.55715	3.41432	3.22694	1.08781	0.4659	0.587982	25.5245
Cre01.g045601	Cre01.g045601		NA	2.13245	1.19407	0.961383	1.40209	1.25676	1.56399	2.05384	1.79809	1.79838	1.09012	1.34888	1.51622	2.85984	2.42547	2.10371	0.819912	0.811841	0.658535	0.769433	0.925648	1.453	1.55634	1.57571	1.52254	0.977482	1.02032	1.06757	5.27749	4.39289	5.13903	0.807343	0.524244	0.561632	1.3973	1.2832	1.06007	1.92307	1.522	1.57933	0.846079	0.888761	0.653166	3.92294	3.95738	4.06128	NA
Cre01.g045640	Cre01.g045640		1	4.77636	6.05014	6.31015	5.80269	5.36601	5.0791	4.72642	4.28584	4.72839	3.10153	3.69007	3.40765	4.01409	3.55146	4.15373	5.80841	5.76482	4.73157	4.63042	5.15744	5.35645	5.03725	4.54392	5.03685	3.56113	3.64223	3.86919	3.51898	3.49967	2.64992	5.97019	5.58243	5.52292	5.26016	4.30612	4.88445	4.59064	4.38616	4.57666	3.89339	3.5425	2.62137	4.21751	3.81575	3.79862	26.0039
Cre01.g045650	Cre01.g045650	DnaJ-like zinc-finger protein	NA	21.7218	17.7687	18.7717	1.35075	1.53073	1.76707	3.04037	4.45594	6.29139	15.1018	16.9046	10.1829	24.1854	26.9376	23.3151	17.0411	21.0543	22.3713	2.74326	1.84263	0.634036	1.25096	2.28478	1.72701	14.2197	9.12357	14.0501	28.2705	30.6774	40.8984	19.4028	21.196	23.5225	2.11457	1.29624	1.75918	2.33273	4.48136	2.73546	14.2697	13.2701	14.9155	31.7915	28.0669	30.1756	NA
Cre01.g045700	CAT2	Catalase/peroxidase	16	15.5398	6.83725	6.2006	0.075343	0.157472	0.161289	3.79439	3.28846	4.40079	7.58972	8.4476	8.07917	9.93054	8.46661	9.58982	2.67456	1.96567	2.68501	0.065578	0.0634718	0.0471543	3.94853	4.0267	1.26042	9.35643	9.34172	10.3217	14.3933	10.2355	7.01925	3.80338	3.00661	3.25842	0.117948	0.0413156	0.0316599	4.54888	3.08652	4.39426	5.52695	4.98823	5.83694	15.7912	13.5659	10.9187	25.6893
Cre01.g045800	Cre01.g045800		NA	5.38638	7.8971	7.76267	7.55026	8.55746	7.99803	6.11418	4.8466	6.21487	5.35122	6.35506	5.17236	6.97919	7.22223	7.24201	8.06253	7.42855	5.96742	5.84161	6.68042	6.2359	4.82507	5.11227	4.17847	3.93029	3.58234	4.57881	6.59624	7.64779	6.15384	7.05227	7.46751	7.54711	5.04948	4.61577	6.12599	4.45881	4.10604	5.47339	3.72392	4.37426	4.62118	7.63849	6.50748	7.01292	NA
Cre01.g045825	Cre01.g045825		NA	0	2.02578	1.10452	2.38963	3.56669	4.07578	5.31316	4.65885	5.15055	3.35687	3.00206	4.31111	1.14495	0.942431	1.34619	1.16895	1.34296	1.59774	4.15983	4.22526	4.32258	3.62903	5.77001	4.39192	2.87938	2.20078	3.09404	1.6179	2.4888	1.49323	1.4711	1.52634	1.32388	3.10222	3.78736	4.46333	3.69908	3.53104	4.08056	1.21876	1.41904	2.61727	1.74707	1.73761	1.83159	NA
Cre01.g045850	Cre01.g045850		NA	0	0	0.0177625	0	0	0.0156392	0.126584	0.0891927	0.0176986	0	0.0727079	0.0124694	0.0431548	0.0757791	0	0.0454806	0.0317603	0	0.0611861	0.0547977	0.0219982	0	0.0793165	0.0490529	0	0.0365138	0	0	0.0294294	0.0181921	0.0134924	0.0409971	0	0	0	0.0183106	0.0455259	0	0.0406748	0.0716091	0	0	0	0.0476312	0.015028	NA
Cre01.g045902	HCF101	[4Fe-4S]-cluster scaffold protein	2	5.53765	5.03579	5.99998	47.3164	46.3732	50.3586	12.7278	13.4241	13.4579	5.3528	6.65077	6.48439	0.413782	0.62717	0.502198	7.08794	5.53517	7.12673	62.7981	61.1615	63.6625	18.3933	15.2086	17.2208	2.56378	3.03919	3.27421	0.541255	0.716407	0.306902	6.97673	8.64451	7.25188	36.1808	41.3372	39.5276	14.4218	14.1225	15.4801	2.33651	1.5698	2.64131	0.528215	1.26514	0.842656	26.4259
Cre01.g045903	DGAT1	Diacylglycerol O-acyltransferase, Type 1	13	0.504471	0.98704	1.41545	1.36311	1.01572	0.786135	2.57223	2.75773	2.51043	2.13827	1.99311	2.15623	3.08355	2.63285	2.47643	1.37721	1.20218	1.59962	0.43882	0.698671	0.210357	4.36044	3.71337	3.67442	2.73213	2.32275	2.82708	2.94959	3.3653	3.29078	1.13803	1.42043	1.58749	1.49082	1.35161	1.05057	2.55159	1.97163	3.03599	2.17194	2.05778	2.32309	4.12949	2.8214	3.34116	22.7784
Cre01.g045950	Cre01.g045950		NA	5.6379	15.2621	16.2934	0.626051	0.202706	0.297822	1.69099	4.92484	2.67953	14.1403	14.2454	12.1044	20.4974	24.5653	24.1001	15.3915	17.3953	18.3061	0.363273	0.488015	0.979552	3.0151	3.35352	1.16433	20.2183	14.9454	18.152	16.8269	17.0359	21.3859	16.1872	15.0939	14.7621	0	0.686611	0.97842	3.91929	3.97346	3.13942	23.4551	19.12	19.8176	20.7122	13.8569	13.7851	NA
Cre01.g046052	Cre01.g046052		NA	1.23538	1.51778	1.96458	0.784735	0.551632	0.943099	0.32073	0.44019	0.436735	1.1894	1.0765	0.945074	1.24202	1.76977	1.50018	1.67676	1.86397	2.00968	0.754924	0.748542	0.988732	0.460776	0.279616	0.533193	0.895418	0.991989	0.656262	1.65833	1.33571	1.67541	1.78619	1.86064	1.81598	0.735474	0.798361	1.01664	0.521584	0.312777	0.376389	1.30898	1.27682	1.15538	1.31369	1.07742	1.27303	NA
Cre01.g046150	ICP55	Intermediate Cleaving Peptidase 55	16	17.4702	13.8848	12.5813	8.67587	7.26706	9.03956	7.83255	8.27985	7.36015	4.68593	4.60374	4.8008	12.7748	10.8163	10.5394	12.9548	12.441	12.8611	5.19843	5.40302	4.57409	6.81596	6.83619	6.88733	3.92731	4.03232	3.47663	13.9614	14.785	12.1779	13.6235	13.5829	12.077	6.54489	7.16219	5.40396	5.84261	6.23014	6.5114	3.57416	2.05432	2.68432	14.4688	14.9518	13.0233	23.9785
Cre01.g046237	Cre01.g046237		3	1.38421	2.32466	2.21473	2.80798	2.12425	2.13478	2.52225	2.38404	2.26623	1.62408	1.79685	1.96439	2.56152	2.13301	2.28116	2.24681	2.35944	2.15819	2.50495	2.53662	2.93995	3.62838	3.00552	3.11928	0.951642	1.27761	1.42762	3.20298	2.90039	3.09005	2.30486	2.43809	2.2481	2.73883	1.98591	2.77524	2.62862	1.84729	2.16124	1.08037	1.04808	1.03678	2.73865	2.99911	3.05753	23.4571
Cre01.g046324	Cre01.g046324		NA	1.60726	1.13081	1.28243	0.689731	0.543563	0.761475	0.404236	0.396284	0.334198	0.502629	0.589551	0.588641	1.80553	1.96962	1.81319	1.09455	1.30528	1.67672	0.996785	0.768441	0.855207	0.506504	0.231272	0.426817	0.562591	0.809416	0.486185	1.31599	1.3811	1.465	1.21776	1.42814	1.56246	0.529692	0.760019	0.874557	0.522536	0.360423	0.549685	0.901427	0.767105	0.718518	1.59504	1.46374	1.4439	20.752
Cre01.g046500	Cre01.g046500		NA	0	0	0	0	0	0	0.095463	0.138372	0.0915243	0	0.16293	0.139713	0.0123981	0.0130625	0.0150474	0	0	0	0	0	0	0	0.034181	0.0140927	0.182289	0.100937	0.178696	0	0	0.0156794	0	0	0	0	0	0.0157816	0.0261586	0	0.0350568	0.092381	0.142338	0.148674	0	0	0	NA
Cre01.g046600	Cre01.g046600		NA	1.53844	0.238978	0.87627	2.91806	2.59786	2.99791	0.66887	0.566056	0.436606	0.288103	0.689824	0.629727	0.304473	0.160116	0.184364	0.544499	0.615338	0.16958	2.08276	2.75114	2.09151	1.83672	1.11761	0.818506	0.366097	0.293926	0.404297	0.273168	0.0452522	0.128351	1.06612	1.08069	0.321219	2.22871	1.90078	2.0305	1.71223	1.07173	1.09862	0.539879	0.158748	0.24293	0.147988	0.271493	0.0511292	NA
Cre01.g046650	Cre01.g046650		NA	0	0	0.0514033	0.491582	0.44458	0.374971	0	0	0.0640195	0.0218775	0.0100183	0	0	0	0	0	0	0.0663818	0.649186	0.673895	0.556975	0.0754032	0.157802	0.0946287	0	0.00896614	0	0	0	0	0	0	0	0.517463	0.376465	0.251681	0.0768452	0.16138	0.0490452	0	0	0	0	0	0	NA
Cre01.g046652	Cre01.g046652	Putative tyrosyl tRNA synthase	2	8.41978	7.56433	7.69605	114.952	108.97	109.838	45.4122	40.7849	42.176	6.68041	6.11827	9.26493	0.334812	0.27135	0.500132	9.44569	7.50599	7.13044	104.618	105.787	98.8968	54.6259	56.3743	70.5192	4.38448	5.73104	5.01116	0.194098	0.184416	0.195427	11.6223	10.0189	9.25717	62.1304	64.0481	64.3863	41.8959	41.4295	38.8152	2.98823	2.58048	2.59429	0.698646	1.33603	1.02243	26.6955
Cre01.g046800	MSP1	Membrane selenoprotein	13	75.4225	65.8005	63.7448	19.2472	19.3672	16.6625	38.3635	39.9966	36.0254	80.107	74.8431	53.3436	111.167	107.486	111.147	74.1213	71.3022	71.6554	6.9949	7.39058	6.2579	87.2133	95.723	168.488	98.1423	87.7891	106.232	248.496	252.44	258.709	92.3654	87.3006	93.3476	34.3135	33.9007	48.6987	65.666	74.5758	68.855	118.587	130.053	128.49	253.379	267.169	265.908	13.86
Cre01.g046850	UBC13	E2 Ubiquitin conjugating enzyme	10	35.5578	29.9553	29.0306	16.439	20.004	24.492	44.1585	55.2843	43.3892	59.122	57.6224	67.9643	23.3995	20.5641	24.3619	30.3875	27.056	25.2559	22.799	26.7202	26.2866	47.9884	50.73	60.2275	71.3838	73.0147	70.4022	18.2676	12.9322	30.2938	25.0224	27.3712	30.13	38.3194	42.2001	37.9727	45.7436	51.7511	50.3811	86.056	83.7982	88.0366	38.8675	37.9444	31.2812	24.1395
Cre01.g046950	Cre01.g046950		NA	0	0	0	0	0	0.210022	0	0	0	0	0	0	0	0	0	0	0.352591	0	0	0	0	0	0	0	0	0	0	0	0	0	0.181192	0	0	0	0	0	0	0	0	0	0	0	0	0	0	NA
Cre01.g047001	Cre01.g047001		NA	7.86412	9.30352	8.538	1.5282	0.769701	1.17126	2.36963	1.72353	2.86426	14.3819	11.6614	9.90924	9.17301	10.8361	10.3741	6.37168	8.01679	8.72766	0.738963	1.32362	2.55051	1.32158	2.58617	2.09305	17.9065	19.9264	13.521	8.19251	8.28147	12.6993	8.08383	6.17602	8.52192	3.23412	1.86225	1.63645	3.40895	2.69425	3.40594	20.7122	21.5047	21.8333	8.93544	8.55214	10.2002	NA
Cre01.g047100	Cre01.g047100		NA	0	0	0	0	0	0	0	0.0273405	0	0.167029	0.0235345	0.0100904	0	0	0	0	0	0	0	0	0	0	0	0.0132316	0.0270237	0	0.0372838	0	0.0119074	0.0294426	0	0	0	0	0	0	0	0	0	0.0495634	0.0242981	0.0697947	0	0	0.0243218	NA
Cre01.g047200	Cre01.g047200		NA	0	0	0	0.0413771	0	0	0.223163	0.150953	0.083205	0.25379	0.287125	0.222761	0.0127015	0	0.0462403	0	0	0	0	0	0.0206841	0.171497	0.242376	0.0307486	0.313759	0.220229	0.303245	0	0	0	0	0	0.0142986	0	0	0	0.0998797	0.133479	0.114733	0.0863834	0.282325	0.19463	0	0	0	NA
Cre01.g047218	Cre01.g047218		NA	0	0	0.0249433	0	0	0	0.0234091	0.0262981	0	0	0	0	0	0	0.0249524	0	0	0	0	0	0	0	0	0	0.0328704	0	0	0	0	0	0	0	0	0	0	0	0	0.0287012	0.0190177	0.105288	0	0.0471878	0	0	0	NA
Cre01.g047229	Cre01.g047229		6	2.5847	3.19036	3.71033	6.55598	6.36819	8.04847	6.85014	7.93748	7.77372	4.68112	5.33715	5.28935	3.22405	2.87249	3.04236	4.12755	3.84582	3.76833	8.52874	7.95422	5.55909	9.01439	10.0514	10.0345	5.73718	6.65488	6.09871	2.18982	2.76675	2.57229	3.31993	4.21969	3.40835	8.41475	7.82801	7.87729	8.99378	8.04924	8.39985	5.10074	4.83283	5.39177	3.52182	2.48377	3.09693	26.0664
Cre01.g047265	PHC52	Pherophorin-chlamydomonas homolog 52	NA	1.41036	1.60655	1.30575	27.013	27.8546	24.0487	60.1547	61.1204	63.3679	10.0395	13.1452	19.953	0.881257	1.10233	1.16481	1.45199	1.91261	1.23827	18.0464	22.977	26.2019	50.0738	49.6256	45.6595	4.47584	3.99408	4.82199	0.44854	0.426167	0.397949	1.12022	1.09464	1.06741	10.2598	10.9619	17.957	39.5112	43.9859	56.1008	3.17419	2.69105	4.51401	0.460753	0.408084	0.328733	NA
Cre01.g047300	Cre01.g047300		12	0.270182	0.202764	0.0530654	0	0.271996	0.0999064	0.945427	1.22573	0.793118	12.3804	8.60172	8.53078	1.59008	1.99224	3.18166	0.724659	1.94512	0	0	0.0409271	0.328598	0.0645198	0.1964	0	18.6219	17.6869	17.9616	1.06417	1.18693	2.6631	0.172384	0.261897	0.318021	0	0.0575821	0.218812	0.725381	2.05998	0.405054	20.6768	18.0756	18.6555	1.91188	1.61271	1.84075	18.1973
Cre01.g047350	Cre01.g047350		NA	0.0681689	0.368325	0.334168	0.186508	0.120097	0.113433	0.595363	0.605163	0.576288	1.1259	1.10482	1.01956	0.364306	0.197399	0.682178	0.114274	0.321737	0.139439	0	0	0	0.527922	0.433622	0.160227	2.1384	1.29937	2.23728	0.22413	0.191652	0.500216	0.125256	0.0845766	0.110037	0	0.0726421	0.0138017	0.406282	0.322839	0.529769	2.09475	2.12924	1.71001	0.225885	0.114884	0.326222	NA
Cre01.g047400	Cre01.g047400		NA	0.305446	0.643417	0.462025	0.316572	0.418157	0.225065	0.549667	0.710913	0.773227	1.72677	1.20223	1.40171	0.403707	0.601693	0.914862	0.258308	0.505003	0.185675	0	0.0187569	0.0301475	0.736344	0.364033	0.256293	2.37938	1.62155	1.81243	0.0424187	0.234026	0.333915	0.300008	0.34622	0.297599	0.0630492	0.088007	0	0.348491	0.333183	0.469891	1.82437	1.97193	2.08534	0.229219	0.213152	0.226304	NA
Cre01.g047450	CPLD17	conserved expressed organelle-targeted protein	3	1.3053	3.1429	4.93984	4.96035	4.06805	6.22427	3.84441	3.62738	4.16819	5.34718	4.14109	4.79929	5.01752	4.53355	4.74361	5.25145	4.21826	4.94466	5.44525	4.89192	5.82101	3.13377	5.2466	5.5455	3.90933	4.81559	3.57418	5.26946	6.34592	5.51403	5.36236	3.49702	3.65815	5.44881	3.43109	4.42054	4.49015	5.17129	4.80824	3.38876	4.07902	4.44008	6.38314	4.82301	6.52486	22.4258
Cre01.g047500	Cre01.g047500		15	4.06009	4.75041	4.13771	1.71367	2.04137	1.62193	1.2166	0.831081	1.10471	2.3602	3.41325	3.35527	8.16909	8.05691	6.90219	4.247	5.11499	4.50832	1.96858	1.83533	1.65762	1.30497	1.27161	1.69509	1.46523	2.22974	1.37998	11.0202	10.2997	13.7872	4.07145	5.2147	4.46486	1.77346	1.57148	1.21564	1.81925	2.57533	1.79973	3.49856	3.07805	4.11186	11.8218	10.6541	10.6205	18.9836
Cre01.g047550	RAB6	Small Rab-related GTPase	11	7.76621	10.6853	8.98254	37.3828	32.7069	31.5254	55.3781	56.3727	50.6952	44.3887	41.93	39.5718	9.22352	9.0815	8.66241	6.97221	7.63668	6.80326	37.9477	36.5737	33.6255	59.118	71.1352	63.7746	63.938	61.2831	60.731	7.03398	7.13237	9.09568	7.23992	7.83477	9.05426	48.8966	53.1491	52.0989	54.6171	60.0642	58.0857	52.772	56.8707	54.8419	4.85521	3.96912	5.01868	25.9937
Cre01.g047600	Cre01.g047600	Short-chain dehydrogenase/reductase	4	11.6971	5.05146	5.98264	24.334	24.2974	21.8622	9.25808	10.2018	11.1315	8.10286	9.84861	12.6726	3.12696	4.32001	4.44396	4.24421	4.87541	3.32211	21.9905	18.4654	21.9232	11.2707	8.80004	11.0278	12.527	11.4113	12.6393	1.86626	1.56455	1.0746	4.22648	4.06993	4.62728	15.3574	17.0479	19.0403	10.4064	8.28918	10.0234	10.4251	10.963	11.6684	1.65766	1.2921	0.923217	25.1055
Cre01.g047650	Cre01.g047650		2	5.18002	1.57926	2.47985	9.87024	8.03938	9.45735	3.32306	3.66123	5.19528	1.15572	1.66579	1.71111	2.24862	2.11593	1.7708	2.31555	2.95608	2.62527	6.59534	6.34264	7.19238	6.09399	5.72598	7.51165	2.63	2.74832	3.32617	1.29362	1.80853	1.19394	2.4443	2.23162	2.59492	7.96656	7.29079	8.14981	8.22111	7.18733	7.42597	5.06121	4.89079	4.15794	1.02439	1.15568	0.932485	NA
Cre01.g047700	CYN40	Cyclophilin 40	7	4.60417	6.56199	5.51752	11.6113	12.6691	10.215	13.4082	14.5301	11.3315	12.2684	13.4981	15.0969	4.27188	4.36774	3.76777	6.94605	6.79171	6.97359	16.1965	16.602	16.0903	17.3025	23.1236	20.5319	15.3805	16.9738	17.0245	2.78591	3.97061	1.96856	5.36114	6.09921	6.11599	17.292	15.8006	17.5871	19.7517	19.6837	19.4726	11.3031	10.4277	10.7137	5.48028	5.17302	4.79454	26.6717
Cre01.g047750	RPL18A	Cytosolic 80S ribosomal protein L18a	1	2271.77	1972.7	1989.71	1976.68	2009.74	2007.82	1541.24	1536.17	1480.92	1045.06	1133.49	1086.39	1526.94	1384.56	1400.63	1763.41	1796.58	1732.43	1969.97	1976.2	2092.12	1256.04	1166.89	1197.51	735.826	705.036	694.964	1241.68	1299.06	1064.12	1810.8	1728.57	1669.47	1591.79	1699.99	1553.86	1105.87	1072.31	1027.68	738.596	701.981	697.003	1276.61	1332.73	1280.97	29.8665
Cre01.g047800	GRX6	Glutaredoxin 6, CGFS type, chloroplastic	2	25.6209	22.8694	26.7149	160.618	153.525	157.72	6.52024	9.07362	6.72332	16.1863	13.9506	13.8025	9.61827	8.71741	8.88048	26.7454	26.7545	26.5731	201.126	197.14	201.693	11.2396	6.25548	13.7904	6.37859	8.48967	4.77097	11.6336	10.5164	9.35736	23.6226	22.5148	21.3778	126.501	127.451	125.157	13.1581	12.4764	10.7957	12.7838	10.891	12.2	11.5066	16.254	15.6106	27.2872
Cre01.g047850	Cre01.g047850		11	3.2637	2.56253	2.13826	2.3593	2.56052	2.33511	1.53414	1.00058	1.17729	3.43412	4.03086	2.72021	2.09206	2.11961	2.81255	1.70072	1.64726	2.46581	4.78996	4.68195	5.77248	1.37281	1.83751	1.58797	4.97483	4.75525	5.29102	0.779654	0.998745	0.848802	1.49991	2.47043	2.07283	2.7827	2.14629	2.13376	2.13419	2.1027	2.02682	3.76863	3.55512	3.43394	1.31531	1.42097	1.98796	23.6316
Cre01.g047900	Cre01.g047900		12	11.8409	13.4881	15.0336	13.806	14.1555	14.1519	9.59396	8.45262	9.26906	46.9722	43.8129	35.0234	20.157	19.0639	21.1716	14.3434	16.4107	11.5892	14.0512	12.6837	13.5438	8.69103	8.53012	7.67102	49.9863	54.7006	31.921	24.188	20.2521	35.5865	14.3902	14.9622	15.9997	11.5784	13.2488	12.8147	9.13027	9.95736	9.84802	70.1687	69.057	70.0684	20.4122	19.9464	26.4925	23.1836
Cre01.g047950	IFT27	Intraflagellar transport protein 27	15	72.8977	59.8762	68.5085	5.64722	7.45024	9.42792	4.65218	5.61598	8.32894	40.0781	37.7277	36.0437	96.1563	97.5868	100.194	58.08	57.3709	55.9539	3.87249	3.57547	4.22335	3.30005	2.63446	3.94311	33.0772	40.6831	21.5559	80.4798	83.0202	91.894	56.0033	57.6121	63.0435	15.1666	12.7146	11.5604	7.39355	6.73953	7.91343	58.4594	62.6949	69.4653	67.2866	71.5596	84.8813	25.515
Cre01.g048000	TPM1	Tropomyosin 1	12	1.34551	0.98366	0.747234	0.08415	0.0583854	0.0943602	0.0811763	0.0766775	0.0998794	9.07425	7.72132	5.34799	3.74159	3.22677	4.7113	0.956679	1.55607	0.73324	0.0837069	0.0702816	0.0270186	0.0401048	0.0813856	0.06711	11.9758	12.5973	8.34402	3.53568	3.72167	6.50513	0.92508	1.00442	0.975215	0.0676343	0.0791063	0.0375753	0.0856387	0.0871806	0.0418141	12.7889	14.1337	13.7436	3.30718	3.14411	3.55421	24.7285
Cre01.g048050	COAB1	Phosphopantothenate-cysteine ligase, CoA biosynthesis	11	2.525	3.04188	2.53183	2.78909	3.91327	3.16961	2.65066	3.48635	3.66705	4.10637	3.7822	3.24324	3.67805	3.51884	3.64304	2.11636	2.17019	1.93504	3.68635	2.91897	3.0386	2.75673	3.05942	2.73903	3.20602	3.38445	2.52193	2.57165	2.89746	2.37922	2.16217	2.31876	2.27935	3.42292	4.16348	3.5517	2.14076	1.87748	2.09196	3.78013	3.46371	3.16854	3.30286	2.28642	2.91499	23.2607
Cre01.g048100	Cre01.g048100		12	3.72911	2.47996	1.82247	2.7817	3.49091	3.04582	4.60269	5.01333	4.97051	8.01304	4.9315	5.67618	2.37156	1.87361	2.38199	1.6496	1.84956	1.89649	2.32033	2.33746	2.6575	5.96597	4.31639	6.38168	9.11929	8.3022	8.12488	1.84607	2.30249	2.25361	2.16717	2.15584	1.37014	2.39947	2.1973	3.51619	4.67566	5.38758	5.12855	6.50904	6.27581	7.35997	2.23153	2.55786	1.93098	23.7374
Cre01.g048102	Cre01.g048102		2	0.406138	1.53784	1.28386	2.87351	2.45973	2.68694	1.58991	1.59383	1.14411	0.871408	0.896924	0.832751	0.472004	0.453432	0.505527	0.974819	0.96735	1.25292	2.96936	2.96775	2.5348	1.61263	1.56406	1.23494	1.3785	1.46139	1.53661	0.343838	0.23898	0.291338	1.23915	1.44676	1.52623	2.19761	2.03311	2.76401	1.714	1.21124	1.24974	1.5989	1.14902	1.20629	0.512234	0.427032	0.498904	21.1457
Cre01.g048150	HLA8	Transcriptional co-activator/nuclease induced by high light	4	14.0072	12.885	14.8384	24.857	27.7573	27.3371	9.54513	12.6482	10.5125	5.72821	7.60493	8.42273	6.52369	5.85899	5.13446	14.3255	15.8681	17.121	32.7025	30.3241	30.0694	22.0053	21.2485	19.2866	5.95314	5.58379	4.95274	3.90711	3.14277	1.69449	14.2343	14.0501	13.6782	27.5227	30.4092	26.3615	13.6723	17.0693	13.9107	5.28507	5.07045	4.43376	7.41924	5.31952	5.46642	25.7771
Cre01.g048200	Cre01.g048200		NA	0.0735833	0.0284812	0.0244505	0.0110245	0.0522089	0.02721	0.239974	0.307463	0.176839	3.3553	2.96518	1.99978	0.297572	0.368861	0.777443	0.183356	0.465345	0.0601605	0.0351683	0.0118117	0.0189664	0.0834696	0.387231	0	5.1542	4.97607	5.41072	0.240593	0.126814	0.193248	0.0483561	0.0201965	0.0262152	0.0457628	0	0	0.0563247	0.157323	0.0779787	3.32957	3.94147	3.51451	0.12109	0.246385	0.427448	NA
Cre01.g048250	Cre01.g048250		12	3.17269	1.38884	1.90048	2.37204	1.85562	1.49906	0.456776	0.534894	0.583589	19.2025	17.9822	14.1223	4.14896	4.11003	8.31408	1.62883	3.54235	1.45713	0.715504	0.934496	0.685984	1.0552	0.966101	0.73291	16.3711	17.7054	12.1113	4.08651	3.25975	11.8798	1.51386	1.76222	1.36101	1.85665	2.10365	1.49885	2.14824	1.81183	2.61146	26.1923	27.2375	27.2539	3.64344	3.64834	4.00576	20.6498
Cre01.g048300	Cre01.g048300		7	0.0790649	0.830694	0.605619	4.87678	5.25326	4.86749	2.22747	3.11903	2.46017	2.40246	2.8353	3.18404	0.42758	0.596243	0.930102	0.477132	0.920438	0.42118	4.17232	4.49164	4.07711	3.87256	4.38589	3.80241	2.4312	3.13571	1.97175	0.189554	0.128643	0.779204	0.491841	0.510932	0.265885	4.55526	5.12089	5.44267	4.29747	4.34444	3.78419	3.94214	4.12204	3.99338	0.272894	0.194329	0.511346	20.1881
Cre01.g048350	CGL53	conserved protein with glycosyl hydrolase family 5 domain	NA	0	0.126038	0.0376879	0	0.0966257	0.0532267	0.0782325	0	0	0.0842467	0.138889	0.0926281	0.0438289	0.0965007	0.0370501	0.0321713	0.0842595	0.119294	0.0432822	0.0290694	0.0700303	0	0.0588205	0	0.0590632	0.145373	0.110013	0.147919	0.0780748	0.0579136	0.13778	0.124052	0.225942	0	0.0204468	0.174886	0.0966323	0.236748	0.100724	0.113751	0.0318597	0.0915281	0.0331309	0.033705	0.111637	NA
Cre01.g048400	DZP1	DAZ interacting zinc finger protein 1	12	2.38231	3.84778	3.6008	0.509909	0.391029	0.44046	2.00252	1.84897	1.95609	26.3589	22.059	16.4663	4.82723	5.38969	7.25847	3.35108	4.83793	3.08073	0.198552	0.172591	0.302847	1.76077	1.02207	0.762562	32.447	33.0933	25.204	4.64726	4.28906	10.6366	3.31258	3.27144	3.15247	0.199563	0.331127	0.188743	1.8684	2.14852	1.778	35.0569	39.5829	38.6933	6.096	5.30066	6.54047	24.6384
Cre01.g048450	Cre01.g048450		4	5.23656	4.58039	4.17792	5.50237	6.10649	4.77812	7.03398	6.44469	6.45274	5.05194	4.84794	4.3024	4.0939	3.9579	3.23342	4.24619	4.54861	3.00218	5.29105	5.05017	4.90945	5.66828	4.94787	4.86997	5.11602	4.62747	4.30247	3.94758	3.99026	2.10156	4.50124	4.17763	4.25584	5.00962	6.26177	5.2514	5.89347	4.63054	4.93725	4.67932	4.55987	4.43966	4.3751	3.99988	3.85102	23.2346
Cre01.g048501	Cre01.g048501		NA	2.09095	1.35554	1.29361	2.11981	2.61918	2.05169	2.13816	2.17621	1.74361	1.64252	2.26417	2.02262	0.687195	1.73561	1.35348	0.763116	0.759559	0.586696	1.2012	1.05161	1.0656	1.92861	1.77476	2.07884	2.56271	2.14252	3.30189	0.248408	0.291372	0.125606	0.561132	0.97976	0.533216	1.61134	1.16888	1.56793	1.68178	2.81168	1.74916	2.11498	1.81781	1.58403	0.24867	0.304107	0.231485	NA
Cre01.g048550	Cre01.g048550		6	0.837674	0.809972	0.602487	3.43321	4.38039	3.77384	2.97498	3.33507	2.98364	3.03913	3.10695	2.78511	0.376475	0.542608	0.52262	0.66658	0.477381	0.121702	5.02945	5.9082	5.05454	3.33939	3.08913	2.7925	2.37706	2.55768	1.39744	0.530274	0.449968	0.506119	0.605979	0.618993	0.684996	6.02619	6.58669	6.52516	2.94879	2.886	2.96192	4.73232	4.18725	4.43284	0.427465	0.478232	0.508438	20.7677
Cre01.g048600	Cre01.g048600		8	0.357471	0.674774	0.77678	1.49078	1.22124	1.43152	2.44515	2.97804	2.69086	1.97867	2.3044	2.11009	2.70533	1.85183	1.89724	0.914092	0.846425	0.665357	0.843088	0.92501	0.732054	1.77049	2.24668	1.94961	1.43453	1.41029	1.50098	2.55769	2.95054	2.52366	0.759252	0.683844	0.663591	1.10955	1.18288	1.15261	2.05693	1.68303	2.13967	0.725959	0.805698	0.968783	3.13912	2.79712	2.8459	21.039
Cre01.g048650	Cre01.g048650		1	65.9747	73.8323	75.0331	63.0413	64.3832	70.3124	8.66355	11.7343	12.0493	38.8491	32.7383	26.6937	6.18657	6.04692	6.24205	52.9014	56.3076	53.2026	53.1021	52.3804	52.3386	9.34416	8.60541	9.2763	52.0633	42.8766	35.0199	6.74691	6.21375	7.22564	47.821	56.6203	57.9897	40.4936	35.7857	32.0567	10.3154	11.5524	10.6093	70.7515	77.4085	74.8083	5.05489	5.79992	6.79892	NA
Cre01.g048701	Cre01.g048701		NA	0	0	0	0	0	0.0179447	0	0	0	0	0	0	0	0.0175691	0	0.01627	0	0	0	0	0	0	0	0	0	0	0	0	0.0157918	0	0	0	0	0	0	0	0	0	0	0	0	0	0	0	0.017421	NA
Cre01.g048750	PPR7	PentatricoPeptide Repeat protein 7	14	42.0972	22.9811	23.3349	24.2513	30.2866	32.1407	3.87736	4.12777	3.12689	23.0702	24.4385	21.489	39.5847	44.2511	44.643	26.9155	28.5857	28.1592	50.2306	51.7599	61.2176	3.79185	0.996002	0.613269	21.6479	23.0138	18.3802	39.0537	42.4013	44.9622	21.4643	25.2849	26.4986	32.0974	32.595	32.4257	3.77658	4.60476	3.03937	19.5908	22.2874	22.0556	34.5124	36.1151	34.5578	24.8121
Cre01.g048800	Cre01.g048800	N-acetyltransferase	3	3.30822	4.25083	3.93441	11.4726	10.279	9.5808	8.14598	8.34307	9.16735	4.50643	6.88986	6.73636	4.18748	4.27677	5.34397	5.20968	5.30705	5.27304	8.01412	10.1582	7.95936	9.21625	8.49194	7.12168	5.74459	5.5174	6.91263	3.6311	3.2169	3.29097	5.33236	5.4541	5.3836	8.64437	7.22377	8.15565	7.99469	5.01995	7.51159	5.26816	3.75856	4.2266	4.14811	5.84814	3.74117	19.9424
Cre01.g048850	Cre01.g048850		12	14.055	13.676	13.207	10.3894	9.72768	11.9229	11.7891	12.1356	12.4854	19.0631	18.6001	18.1629	18.5641	18.5544	18.8202	11.9536	12.243	12.5154	12.8962	13.39	14.8984	12.0096	11.1788	13.4657	23.2446	24.2478	20.6477	21.4024	19.0345	25.5146	12.1325	12.1325	12.3961	13.5397	14.9332	14.8421	11.0175	12.3754	11.4858	22.642	24.5106	23.7465	18.7759	17.5384	19.0849	25.8944
Cre01.g048900	Cre01.g048900	Global Transcription factor	1	1.94317	1.55281	1.38525	0.969661	2.17358	1.5036	1.07031	1.50475	1.36618	1.44042	1.52751	1.41899	1.71711	1.53173	1.22264	1.89411	1.66812	1.31629	2.04504	1.44995	1.45299	1.22341	1.15195	1.01495	1.91344	1.51187	2.09909	1.28176	1.55741	1.0134	1.34312	1.65105	1.52482	1.50338	1.38045	1.19486	1.13518	1.14586	1.38106	1.43787	0.800486	1.04328	1.54024	1.81942	1.47098	22.9129
Cre01.g048950	PYR5	Uridine 5'- monophosphate synthase	14	29.9947	32.653	41.9951	22.3597	36.3126	29.9859	14.6753	13.1069	11.5843	29.9347	32.5924	29.1222	44.996	42.498	35.7624	52.4879	52.6046	54.7214	91.536	86.4536	102.324	8.19958	7.85806	6.11127	21.124	23.539	21.1969	50.4707	54.6654	43.0075	49.8346	54.9302	45.2344	51.8123	53.3414	56.076	15.8393	16.1649	14.8755	20.5706	18.6743	15.5989	46.4168	47.3879	48.0539	28.5752
Cre01.g049000	RAF2	RuBisCO assembly chaperone, chloroplastic	2	30.9374	28.7275	32.9352	109.609	116.456	113.404	9.3744	7.2078	7.19512	16.2158	17.3746	20.0916	22.1796	18.3715	19.6051	36.453	40.5854	36.7429	157.589	167.012	171.609	7.16888	8.40453	11.9153	5.27018	5.87038	4.22562	19.9249	22.141	18.0385	34.4717	37.9567	31.2131	97.3433	109.891	103.353	10.4578	9.14961	8.33512	10.3623	6.14072	5.47337	35.2099	32.273	28.9454	26.6752
Cre01.g049050	Cre01.g049050		6	33.3612	24.0882	28.8899	25.6698	34.0941	34.5785	24.6742	25.524	28.7859	24.2269	27.9589	23.9747	28.7029	32.1894	28.7864	25.42	28.8461	26.1191	39.3279	38.8204	42.7873	34.2137	30.3579	30.1492	35.3959	33.8867	32.3776	27.4399	31.5815	28.0635	22.7367	26.3769	25.9238	26.5511	35.658	34.5915	30.3648	35.2521	34.1009	27.1298	28.1109	29.1169	29.9234	31.7689	28.2222	25.9285
Cre01.g049100	Cre01.g049100		3	3.57635	3.13317	2.5648	4.20729	4.78175	4.11705	3.08469	2.74289	2.78374	2.6823	2.86765	2.9321	2.35955	2.5152	2.22872	2.51188	2.32822	2.78536	3.16863	3.16017	3.234	2.06733	2.19887	2.08868	2.45069	2.69118	2.57116	2.75559	2.44767	2.27211	2.71109	2.80297	2.52738	3.21813	3.13196	3.20803	2.80976	2.05108	2.61937	1.97099	1.78243	2.20176	2.13889	2.75501	2.42189	16.6143
Cre01.g049132	Cre01.g049132		NA	15.45	14.3449	14.8751	8.53333	9.5999	10.8968	8.41556	7.99952	8.86218	8.3297	7.79426	7.68498	11.7715	10.7539	10.6849	14.5413	13.3476	15.8711	12.4623	12.5519	12.8008	9.4467	6.86777	7.53992	7.89669	8.39535	6.60638	10.7679	10.0456	11.4489	14.5198	15.5828	17.2627	12.4012	13.4153	12.3647	9.14019	9.05392	9.24529	9.58086	9.51951	9.5639	9.31195	10.5636	10.5728	23.8429
Cre01.g049200	Cre01.g049200		NA	7.12544	4.59048	5.76762	3.69566	2.62814	3.63776	1.12517	1.0437	2.2384	1.12093	1.35304	1.60521	3.39113	2.33846	2.54693	6.93051	6.29828	8.40722	4.33919	4.04976	3.84853	2.69751	2.72866	3.12526	1.34702	1.31412	1.89784	2.94131	3.34105	2.68533	5.83903	5.33953	5.79481	6.18309	7.28318	4.49034	2.99335	3.06736	2.0286	1.56885	0.953143	1.33642	2.60568	2.90868	2.59214	NA
Cre01.g049300	Cre01.g049300		15	6.38703	5.42511	5.26919	0.77576	0.941068	1.12828	0.921206	0.941112	1.01832	1.41039	1.58713	1.47547	6.6018	5.84097	7.71564	4.17088	4.02856	4.72135	0.505235	0.464537	0.639625	1.0238	0.721669	0.936553	1.13123	1.26485	1.31155	5.0196	5.1495	5.44996	4.00345	4.91198	5.16685	1.16287	0.979292	1.08659	0.916491	0.925419	0.940596	1.90001	1.99104	2.08544	5.99503	4.91991	5.39232	20.4484
Cre01.g049350	Cre01.g049350		4	12.8877	11.177	11.5003	28.539	29.1975	27.9154	14.987	15.1546	16.492	12.3267	12.1672	13.2808	9.94874	8.75321	9.63866	11.6577	11.3417	13.469	29.7158	28.1634	27.3926	19.2311	16.9351	20.0533	14.8154	16.1972	14.2024	9.5825	11.0051	9.19458	11.0587	11.9881	11.0792	29.2176	28.4217	26.402	15.5346	15.4689	15.3258	14.7283	14.1705	13.1266	11.142	10.6922	11.4305	19.7179
Cre01.g049400	Cre01.g049400		15	9.57459	10.1943	8.36065	1.7489	3.06172	2.22474	6.63282	6.36344	6.83665	9.13173	9.44514	8.90197	16.4892	15.6988	14.712	9.85226	10.2606	10.0696	4.17262	4.78226	5.22438	5.36558	6.92185	5.10726	8.32903	9.14584	6.7234	17.1461	20.0994	22.9963	10.9591	10.0109	10.2373	4.90928	4.1363	4.30449	7.06187	5.28065	6.274	9.43718	10.5229	10.5661	21.9966	19.9036	18.4467	22.2236
Cre01.g049450	Cre01.g049450		9	1.46161	3.13394	3.15771	10.2248	9.56408	9.6896	17.389	18.0389	17.2027	14.8463	14.0335	13.1852	6.14408	5.56357	7.25546	3.11511	3.66634	3.48516	13.42	12.3351	11.1226	18.7676	22.5678	20.4212	18.9144	17.3038	19.1995	5.97128	5.57151	6.38417	3.13065	3.74432	4.21316	13.3389	14.2399	13.5702	16.3969	17.9797	18.3434	14.5297	13.3103	14.7356	7.56771	8.39427	6.62695	24.0375
Cre01.g049500	COX2B	Mitochondrial cytochrome c oxidase subunit II, protein IIb of split subunit	8	391.793	300.628	338.555	261.987	227.794	243.468	486.076	466.576	480.239	409.272	421.889	383.205	481.74	422.92	440.107	325.621	328.214	346.709	249.888	238.204	225.177	483.306	513.987	516.676	453.849	410.676	407.699	565.853	639.638	564.807	322.589	303.825	298.508	344.772	369.419	323.714	397.38	475.903	432.378	418.91	431.939	405.625	518.811	524.916	515.238	29.027
Cre01.g049550	Cre01.g049550		7	12.1399	18.6053	17.9583	20.5628	24.8019	19.6704	20.6896	22.6451	21.868	25.3921	24.0688	23.0863	20.3867	25.5787	22.6362	17.7951	20.2513	22.4756	27.5527	26.4815	28.2753	22.0545	21.6299	20.3983	23.8646	25.3404	25.7937	25.9972	24.0859	22.4667	18.65	18.9271	18.8386	23.5175	23.3483	23.4478	24.0405	20.4191	19.5869	23.6312	21.5638	21.4089	22.2616	20.5636	23.0453	26.0168
[truncated: 15,875 more rows]
[truncated: 44 more columns]
