# Supplementary material for: Too dim, too bright, and just right: Systems analysis of the Chlamydomonas diurnal program under limiting and excess light
Source: Plant Cell. 2025 Apr 19;37(6):koaf086. doi: 10.1093/plcell/koaf086 (PMC12136973; doi:10.1093/plcell/koaf086)
Supplement: koaf086_Supplementary_Data [file koaf086_supplementary_data.zip › SupplementaryDataSet3_DiscoRhythmResults.xlsx]

## Sheet: Legend
Supplementary Data Set 3. DiscoRhythm analysis of gene expression patterns in the LL-, ML-, and HL-acclimated populations at the mRNA and protein level; related to Figure 2.
This dataset contains the output of the DiscoRhythm analysis of diurnal rhythmicity performed on mRNAs and proteins in the LL, ML, and HL populations. Gene symbols and functional descriptions from the C. reinhardtii CC-4532 v6.1 genome are also included. The analysis is described in Methods. Descriptions of the columns in the attched tab are as follows:
DiscoRhythmResults
Column Heading	Description
Cre_GID	Gene identifier.
Cre_symbol	Gene symbol.
Description	Gene description.
Molecule	mRNA or protein.
LightIntensity	The intensity of diurnal light in µmol photons m–2 s–1 used during acclimation.
phase	The phase of expression (the time at which the molecule's abundance peaks) in the 12-h-light, 12-h-dark cycle, with 0 being the beginning of the light phase and 12 being the beginning of the dark phase.
amplitude	Amplitude of diurnal oscillation: the change in signal over the oscillation.
pvalue	p-value of diurnal oscillation with the noted phase and amplitude; the probability that the diurnal oscillation model would fit non-rhythmic data.
qvalue	q-value (corrected for multiple hypothesis testing) of diurnal oscillation with the noted phase and amplitude; q < 0.05 are considered significant diurnal oscillations.
Rsq	R-squared of the goodness of fit of an oscillation with a 24 h period determined using a cosinor model.
mesor	Intercept coefficient of the oscillation.
sincoef	Sine coefficient of the oscillation.
coscoef	Cosine coefficient of the oscillation.

## Sheet: DiscoRhythmResults
Cre_GID	Cre_symbol	Description	Molecule	LightIntensity	phase	amplitude	pvalue	qvalue	Rsq	mesor	sincoef	coscoef
Cre01.g000050	RWP14	RWP-RK transcription factor	mRNA	50	14.2743	0.839133	8.89e-12	4.28e-11	0.848153	2.64858	-0.470624	-0.694735
Cre01.g000100	Cre01.g000100		mRNA	50	0.662146	0.218082	0.0643675	0.0700156	0.183882	1.70099	0.0376154	0.214814
Cre01.g000150	ZRT2	Zinc-nutrition responsive permease transporter	mRNA	50	2.94102	19.5645	0.000958693	0.00123113	0.402386	12.6928	13.6189	14.0461
Cre01.g000200	Cre01.g000200	Esterase, SGNH hydrolase-type	mRNA	50	21.5642	0.774402	9.76e-11	3.84e-10	0.818661	3.79213	-0.461038	0.622207
Cre01.g000250	Cre01.g000250	Predicted SNARE-associated Golgi protein	mRNA	50	3.66412	7.10284	2.31e-06	4.35e-06	0.617567	9.71111	5.81559	4.0779
Cre01.g000300	CGI58	Esterase/lipase/thioesterase	mRNA	50	18.8662	4.54372	1.95e-11	8.78e-11	0.839039	11.3919	-4.42737	1.02162
Cre01.g000350	Cre01.g000350	possible oxidoreductase	mRNA	50	1.46798	15.8633	2.2e-05	3.56e-05	0.548166	25.7158	5.94755	14.7061
Cre01.g000400	Cre01.g000400	Arabinose chain extension enzyme like protein 3	mRNA	50	7.37455	3.64039	3.19e-07	6.84e-07	0.669771	4.85641	3.40722	-1.28193
Cre01.g000450	Cre01.g000450	Arabinose chain extension enzyme like protein 2	mRNA	50	5.7944	3.57604	1.96e-06	3.73e-06	0.622229	7.10162	3.57086	0.192394
Cre01.g000500	Cre01.g000500	Arabinose chain extension enzyme like protein 5	mRNA	50	0.237391	2.53608	0.000183993	0.000260148	0.471167	3.86246	0.157513	2.53119
Cre01.g000550	Cre01.g000550	Putative nucleotide-diphospho-sugar transferase	mRNA	50	10.6896	0.805215	9.21e-06	1.58e-05	0.576388	0.79755	0.270854	-0.758294
Cre01.g000600	Cre01.g000600	Predicted WD-4 repeat family protein / notchless protein, putative	mRNA	50	16.3426	6.4257	5.92e-13	3.66e-12	0.87577	9.52797	-5.83027	-2.70141
Cre01.g000650	AMX2	Copper amine oxidase	mRNA	50	18.6877	11.2623	2.42e-12	1.31e-11	0.862099	8.57753	-11.0803	2.01659
Cre01.g000700	Cre01.g000700	zinc finger protein	mRNA	50	4.93833	0.586564	1.88e-13	1.29e-12	0.885885	0.76296	0.564053	0.160941
Cre01.g000750	Cre01.g000750	zinc finger protein	mRNA	50	19.3247	1.88333	2.74e-12	1.47e-11	0.860846	3.57952	-1.7712	0.640152
Cre01.g000800	CGL136	Conserved in the Green Lineage	mRNA	50	2.03588	2.82197	3.34e-08	8.42e-08	0.720586	4.34565	1.43387	2.43053
Cre01.g000850	CPLD38	cytochrome b6f biogenesis protein	mRNA	50	1.56111	24.1507	0.00047419	0.000632615	0.43275	34.0413	9.59785	22.1616
Cre01.g000900	CPLD20	Conserved in the Plant Lineage and Diatoms	mRNA	50	17.2519	20.5335	2.58e-15	2.88e-14	0.916931	20.8794	-20.1409	-3.99592
Cre01.g001100	Cre01.g001100		mRNA	50	8.7223	15.1552	2.03e-08	5.3e-08	0.730721	21.149	11.4665	-9.90961
Cre01.g001150	Cre01.g001150		mRNA	50	23.5595	0.0795989	0.250822	0.261151	0.0973726	1.19445	-0.00915954	0.0790701
Cre01.g001200	Cre01.g001200	Mitogen-Activated Protein Kinase Kinase Kinase	mRNA	50	17.6635	10.5759	1.22e-12	7.04e-12	0.868921	11.4279	-10.5349	-0.930588
Cre01.g001250	Cre01.g001250		mRNA	50	18.3344	0.0435862	0.0668623	0.0726823	0.18158	0.157303	-0.0434193	0.00381106
Cre01.g001300	Cre01.g001300	ankryin repeat containing protein	mRNA	50	7.81912	0.13219	0.000742087	0.000965267	0.413616	0.284048	0.11748	-0.0606016
Cre01.g001350	Cre01.g001350	ABC transporter	mRNA	50	6.01409	1.33743	1.29e-17	3.21e-16	0.943903	1.22883	1.33742	-0.00493173
Cre01.g001400	Cre01.g001400	Zinc-metallopeptidase-like protein	mRNA	50	17.8066	2.26513	7.29e-07	1.48e-06	0.648941	2.95437	-2.26222	-0.114619
Cre01.g001450	Cre01.g001450	Predicted protein	mRNA	50	12.4173	4.44426	6.04e-05	9.15e-05	0.513076	5.32938	-0.48461	-4.41776
Cre01.g001501	RAA11	psaA mRNA trans-splicing factor of subcomplex I	mRNA	50	17.5079	0.231048	0.00883997	0.0103395	0.295493	0.584231	-0.229133	-0.0296858
Cre01.g001550	CIF3	Chloroplast translation initiation factor 3	mRNA	50	0.282003	31.1831	1.45e-06	2.81e-06	0.630635	46.9574	2.3001	31.0981
Cre01.g001600	Cre01.g001600	Predicted protein containing BTB/POZ fold domain (involved in protein binding)	mRNA	50	16.1206	4.39878	1.89e-10	7.07e-10	0.809551	4.8296	-3.87697	-2.07807
Cre01.g001650	Cre01.g001650	Predicted ankryin-repeat containing protein	mRNA	50	17.492	0.297551	0.000148871	0.000213093	0.4794	0.501533	-0.294924	-0.0394551
Cre01.g001657	PF22	Dynein Assembly factor PF22	mRNA	50	9.92779	0.589744	0.00154927	0.0019442	0.380757	1.78056	0.304474	-0.505068
Cre01.g001664	Cre01.g001664		mRNA	50	4.28296	3.51606	1.16e-10	4.49e-10	0.816379	2.37463	3.16676	1.52784
Cre01.g001678	Cre01.g001678		mRNA	50	15.727	2.21105	6.1e-17	1.14e-15	0.937065	4.40877	-1.83098	-1.23946
Cre01.g001700	Cre01.g001700		mRNA	50	3.99014	2.48988	5.79e-14	4.54e-13	0.895416	1.83202	2.15307	1.2505
Cre01.g001750	TIG1	chloroplast trigger factor	mRNA	50	21.6629	15.6918	0.000501207	0.000666197	0.430417	47.3792	-9.01322	12.845
Cre01.g001800	FAP403	Flagellar Associated Protein 403	mRNA	50	18.7895	6.92223	3.23e-18	9.88e-17	0.949371	11.5798	-6.7749	1.42053
Cre01.g001950	Cre01.g001950	Predicted protein with 3-phosphoshikimate1-carboxyvinyltransferase core domain	mRNA	50	3.58246	0.989563	0.0637246	0.0693501	0.184488	3.75806	0.797894	0.585321
Cre01.g001983	Cre01.g001983	C2-domain containing protein	mRNA	50	2.90348	27.6812	5.52e-10	1.87e-09	0.793841	34.0048	19.0727	20.0619
Cre01.g002050	Cre01.g002050	Acid phosphatase	mRNA	50	3.40216	2.25101	7.94e-09	2.22e-08	0.748808	2.63573	1.75017	1.41562
Cre01.g002100	Cre01.g002100		mRNA	50	5.54186	2.53313	2.14e-10	7.93e-10	0.807827	2.28909	2.51493	0.303099
Cre01.g002200	RPB6	Subunit of DNA-directed RNA polymerase	mRNA	50	15.6606	15.7706	8.24e-07	1.66e-06	0.645728	43.4508	-12.9041	-9.06622
Cre01.g002201	Cre01.g002201		mRNA	50	18.0662	0.24344	0.00221818	0.00274108	0.364073	0.74313	-0.243404	0.00421985
Cre01.g002227	Cre01.g002227		mRNA	50	19.6905	1.00273	1.4e-05	2.34e-05	0.563009	3.16017	-0.906117	0.429431
Cre01.g002250	Cre01.g002250	Histone acetyltransferase	mRNA	50	0.850979	9.93489	1.1e-07	2.54e-07	0.694913	10.9074	2.19509	9.68936
Cre01.g002300	CYN19B	Cyclophilin 19-2	mRNA	50	7.70885	360.529	2.06e-09	6.33e-09	0.772701	301.452	325.047	-155.965
Cre01.g002350	NAE1	RUB1/NEDD8 E1 activating enzyme	mRNA	50	8.0651	3.18567	5.78e-09	1.66e-08	0.754665	7.95388	2.73133	-1.63962
Cre01.g002400	Cre01.g002400	Putative triacylglycerol lipase	mRNA	50	4.026	2.21665	1.14e-05	1.92e-05	0.569767	4.55734	1.92717	1.09523
Cre01.g002500	COP21	Chlamyopsin 2/1	mRNA	50	1.61438	247.898	0.000751694	0.000976817	0.413057	366.754	101.681	226.084
Cre01.g002550	FAP335	Kinase-like Flagellar Associated Protein 335	mRNA	50	18.2726	8.0407	8.6e-13	5.1e-12	0.872282	10.2878	-8.02024	0.573307
Cre01.g002700	Cre01.g002700		mRNA	50	7.86948	0.203334	0.0901695	0.0969584	0.163248	0.954341	0.179463	-0.0955913
Cre01.g002750	Cre01.g002750		mRNA	50	17.2941	0.0475102	0.75338	0.759319	0.0207582	0.758313	-0.0467013	-0.00872963
Cre01.g002787	Cre01.g002787	Scavenger receptor cysteine-rich protein	mRNA	50	18.8942	0.108225	0.0136815	0.0157431	0.272328	0.793417	-0.105273	0.0251041
Cre01.g002900	Cre01.g002900		mRNA	50	18.0135	112.54	6.15e-15	6.19e-14	0.911425	87.7041	-112.54	0.396416
Cre01.g002950	Cre01.g002950		mRNA	50	15.3066	0.483193	0.0806029	0.08702	0.17017	6.33046	-0.367963	-0.313175
Cre01.g003050	SEC8	Component of the Exocyst Complex	mRNA	50	9.97745	0.400029	0.0185741	0.021123	0.255661	0.905515	0.202056	-0.345248
Cre01.g003150	Cre01.g003150	protein of unknown function	mRNA	50	3.56739	3.68955	2.6e-10	9.41e-10	0.805034	2.94165	2.96629	2.19406
Cre01.g003200	Cre01.g003200		mRNA	50	4.10902	5.88181	8.8e-15	8.5e-14	0.909044	4.63822	5.17565	2.79435
Cre01.g003300	Cre01.g003300		mRNA	50	7.07621	26.8263	0.221123	0.231046	0.10576	96.4478	25.7686	-7.45872
Cre01.g003376	Cre01.g003376		mRNA	50	3.91435	4.10615	4.13e-08	1.02e-07	0.71619	5.80423	3.5091	2.13229
Cre01.g003450	Cre01.g003450		mRNA	50	6.56041	0.942761	1.35e-05	2.26e-05	0.564133	4.11842	0.932633	-0.137821
Cre01.g003463	Cre01.g003463		mRNA	50	7.934	4.89401	9.06e-09	2.51e-08	0.746362	3.7002	4.27998	-2.37341
Cre01.g003487	Cre01.g003487		mRNA	50	11.1872	1.08365	1.31e-09	4.15e-09	0.780218	4.67802	0.228849	-1.05921
Cre01.g003500	Cre01.g003500		mRNA	50	10.2472	0.328137	2.42e-05	3.89e-05	0.544962	0.945015	0.145344	-0.294192
Cre01.g003516	Cre01.g003516		mRNA	50	19.4263	3.23005	1.59e-13	1.11e-12	0.887309	4.722	-3.00747	1.17829
Cre01.g003524	Cre01.g003524		mRNA	50	19.4473	7.60017	5.66e-15	5.73e-14	0.911964	11.1304	-7.06112	2.81127
Cre01.g003550	Cre01.g003550		mRNA	50	3.14191	24.9055	2.75e-07	5.96e-07	0.67339	17.3199	18.2528	16.9446
Cre01.g003650	Cre01.g003650		mRNA	50	17.1843	4.1033	3e-07	6.47e-07	0.671261	7.094	-4.0101	-0.869575
Cre01.g003700	Cre01.g003700		mRNA	50	8.3659	0.580859	0.00392084	0.00473314	0.336667	1.01062	0.472954	-0.337212
Cre01.g003751	Cre01.g003751		mRNA	50	22.9756	0.77229	3.21e-18	9.85e-17	0.949393	0.675285	-0.204652	0.744681
Cre01.g003800	Cre01.g003800	MAP kinase kinase kinase	mRNA	50	1.44364	6.01541	8.59e-09	2.39e-08	0.747355	20.4799	2.21975	5.59088
Cre01.g003850	CYP747A1	Cytochrome P450, CYP197 superfamily	mRNA	50	6.18189	38.7718	7.49e-10	2.47e-09	0.789119	18.9214	38.7279	-1.84556
Cre01.g003950	Cre01.g003950		mRNA	50	1.28054	20.519	1.9e-10	7.09e-10	0.809522	18.7484	6.75075	19.3767
Cre01.g004000	Cre01.g004000		mRNA	50	1.27077	12.6616	3.43e-07	7.31e-07	0.668029	36.8655	4.13509	11.9674
Cre01.g004124	Cre01.g004124		mRNA	50	17.6012	5.81466	1.59e-09	4.95e-09	0.77706	7.02208	-5.78299	-0.606003
Cre01.g004157	Cre01.g004157		mRNA	50	9.5597	0.478983	0.0368416	0.0408826	0.216926	1.54785	0.285612	-0.384514
Cre01.g004200	Cre01.g004200		mRNA	50	16.4944	2.16392	2.17e-12	1.18e-11	0.863237	3.68803	-1.99798	-0.831039
Cre01.g004250	TCTEX1	Flagellar inner arm dynein light chain	mRNA	50	16.5085	102.663	3.55e-18	1.06e-16	0.949014	116.709	-94.9348	-39.0773
Cre01.g004300	ASN1	Asparagine synthase	mRNA	50	1.64429	57.495	0.000205129	0.000288151	0.46689	75.236	23.9927	52.2496
Cre01.g004350	HLM1	Histone-lysine N-methyltransferase	mRNA	50	5.74325	2.89486	4.02e-09	1.19e-08	0.761173	7.72813	2.88832	0.194438
Cre01.g004400	Cre01.g004400	Expressed protein of unknown function	mRNA	50	11.8664	47.145	0.000591773	0.000779259	0.423366	45.3928	1.64818	-47.1162
Cre01.g004450	CPLD42	conserved expressed membrane protein	mRNA	50	2.51269	43.6729	0.000225377	0.000314684	0.46316	29.8926	26.7013	34.5595
Cre01.g004500	LEU1L	Isopropylmalate dehydratase, large subunit	mRNA	50	2.6191	115.924	1.95e-07	4.34e-07	0.681568	103.89	73.4028	89.7237
Cre01.g004550	FAP190	Flagellar Associated Protein 190	mRNA	50	17.1997	9.36015	2.46e-15	2.76e-14	0.917224	8.47984	-9.15547	-1.94673
Cre01.g004600	RWP12	RWP-RK transcription factor	mRNA	50	4.58746	13.9056	2.75e-10	9.92e-10	0.804193	18.6236	12.9656	5.02591
Cre01.g004651	Cre01.g004651		mRNA	50	15.6824	4.21109	1.38e-06	2.69e-06	0.63189	6.41237	-3.45945	-2.40114
Cre01.g004700	Cre01.g004700		mRNA	50	5.77681	13.7807	2.7e-15	3e-14	0.916667	9.28039	13.7572	0.804779
Cre01.g004750	Cre01.g004750		mRNA	50	20.276	12.3537	2.36e-05	3.8e-05	0.545829	8.85815	-10.2247	6.93313
Cre01.g004800	Cre01.g004800		mRNA	50	22.0476	9.67366	1.5e-12	8.48e-12	0.866928	36.2016	-4.73215	8.4372
Cre01.g004850	Cre01.g004850	Transcription elongation factor	mRNA	50	20.6308	0.375053	2.03e-07	4.49e-07	0.680676	0.803659	-0.28956	0.238369
Cre01.g004900	Cre01.g004900	Similar to Putatative Protease/Amidase	mRNA	50	16.0334	13.946	1.04e-12	6.07e-12	0.870493	17.3168	-12.138	-6.86726
Cre01.g004950	Cre01.g004950	Conserved Protein with Putative intracellular protease/amidase domain	mRNA	50	5.04384	19.4795	1.29e-07	2.96e-07	0.691167	28.6273	18.8724	4.82536
Cre01.g005001	CPLD9	Conserved in the Plant Lineage and Diatoms	mRNA	50	4.32621	3.99257	1.88e-10	7.04e-10	0.809627	4.53496	3.61535	1.69407
Cre01.g005050	Cre01.g005050		mRNA	50	6.96583	96.5052	5.01e-15	5.16e-14	0.912756	137.56	93.4366	-24.1424
Cre01.g005100	Cre01.g005100		mRNA	50	22.6442	0.46899	0.00801954	0.00941022	0.300558	1.97843	-0.162993	0.439756
Cre01.g005150	SGA1	Serine glyoxylate aminotransferase	mRNA	50	0.48157	54.6736	2.18e-08	5.67e-08	0.729267	91.1743	6.87471	54.2397
Cre01.g005200	Cre01.g005200	Putative triacylglycerol lipase	mRNA	50	15.1482	52.764	1.5e-09	4.69e-09	0.778005	41.4054	-38.7289	-35.8346
Cre01.g005450	RSP10	Radial spoke protein 10	mRNA	50	16.8734	56.8103	1.29e-16	2.14e-15	0.933455	50.6918	-54.3572	-16.5137
Cre01.g005500	Cre01.g005500		mRNA	50	11.4997	1.75137	6.96e-10	2.31e-09	0.790274	4.59841	0.228725	-1.73637
Cre01.g005550	Cre01.g005550	ARF-like GTPase	mRNA	50	19.4543	7.73269	0.0390954	0.0433299	0.213474	24.3528	-7.17896	2.8735
Cre01.g005600	FDX8	Ferredoxin	mRNA	50	2.10433	1.14249	0.000286176	0.000393357	0.453578	5.00263	0.598053	0.973453
Cre01.g005701	Cre01.g005701		mRNA	50	9.12226	2.61592	0.00237565	0.00292571	0.360834	2.55963	1.78959	-1.90799
Cre01.g005750	Cre01.g005750		mRNA	50	1.46373	0.47523	0.00360939	0.00437014	0.340721	1.13777	0.177685	0.440763
Cre01.g005813	POB31	Proteome of basal body 31	mRNA	50	12.2088	4.82376	6.9e-07	1.41e-06	0.650347	4.53046	-0.263562	-4.81656
Cre01.g005850	FAP23	Cobalamin adenosyltransferase	mRNA	50	7.56699	12.313	1.2e-11	5.59e-11	0.84479	10.33	11.2914	-4.91077
Cre01.g005900	Cre01.g005900		mRNA	50	5.03982	1.93603	0.000222348	0.000310778	0.463697	5.04255	1.87519	0.481559
Cre01.g005950	Cre01.g005950		mRNA	50	15.1618	25.7327	7.26e-05	0.00010878	0.506389	53.1108	-18.95	-17.4089
Cre01.g006000	Cre01.g006000		mRNA	50	17.2542	2.54001	2.89e-10	1.04e-09	0.803479	4.19036	-2.49174	-0.492801
Cre01.g006050	LF3	Long Flagella protein 3	mRNA	50	15.2553	0.197319	0.291811	0.302234	0.0871952	3.6189	-0.148531	-0.129897
Cre01.g006100	FDX7	Ferredoxin	mRNA	50	1.16469	7.89762	1.31e-05	2.2e-05	0.565134	7.13873	2.37096	7.53332
Cre01.g006150	Cre01.g006150	Putative chloroplast translation peptide-chain release factor 3	mRNA	50	1.1862	13.878	8.53e-06	1.47e-05	0.578761	14.2227	4.24084	13.2142
Cre01.g006800	PIGA1	Phosphatidylinositol N-acetylglucosaminyltransferase, catalytic subunit	mRNA	50	7.69846	2.13094	0.000559964	0.000740059	0.425721	5.10472	1.92372	-0.916619
Cre01.g006850	Cre01.g006850		mRNA	50	5.5375	3.08705	0.307442	0.317787	0.0836602	13.295	3.06445	0.372876
Cre01.g006900	Cre01.g006900		mRNA	50	23.7902	1.19512	5.64e-07	1.16e-06	0.655551	2.04529	-0.065616	1.19331
Cre01.g006950	FBA1	Fructose-1,6-bisphosphate aldolase	mRNA	50	1.89839	75.7263	1.96e-14	1.72e-13	0.903496	75.693	36.1053	66.5648
Cre01.g007000	Cre01.g007000	ABC transporter, half	mRNA	50	17.8051	3.22356	7.51e-12	3.66e-11	0.850038	5.79418	-3.21936	-0.164437
Cre01.g007050	CPLD11	Conserved in the Plant Lineage and Diatoms	mRNA	50	3.99325	20.5949	1.3e-11	6.01e-11	0.84385	16.4274	17.8175	10.3289
Cre01.g007051	RPL40	Cytosolic 80S ribosomal protein L40, ubiquitin fusion	mRNA	50	23.5933	388.702	1.48e-17	3.57e-16	0.943344	1477.04	-41.3128	386.5
Cre01.g007100	Cre01.g007100		mRNA	50	4.31118	0.637082	2.88e-06	5.35e-06	0.611311	1.68361	0.575821	0.272587
Cre01.g007150	Cre01.g007150		mRNA	50	7.08507	2.30183	4.07e-11	1.72e-10	0.830038	2.65232	2.20958	-0.645121
Cre01.g007200	Cre01.g007200		mRNA	50	0.115914	1.3037	3.41e-06	6.26e-06	0.606427	9.66124	0.0395563	1.30309
Cre01.g007251	Cre01.g007251		mRNA	50	17.1056	1.76411	2.2e-14	1.91e-13	0.902645	1.36754	-1.71597	-0.409311
Cre01.g007300	Cre01.g007300		mRNA	50	6.93272	1.72082	0.000234783	0.000326729	0.461531	3.868	1.66977	-0.416037
Cre01.g007350	MOT42	Predicted protein	mRNA	50	11.0614	12.1306	3.34e-05	5.27e-05	0.533931	8.68901	2.95084	-11.7662
Cre01.g007400	Cre01.g007400		mRNA	50	15.6736	0.805233	0.0273478	0.0306823	0.234022	2.84874	-0.660442	-0.460671
Cre01.g007500	Cre01.g007500	Sodium:solute symporter	mRNA	50	19.5194	2.55662	1.54e-08	4.1e-08	0.736153	2.94875	-2.35702	0.990335
Cre01.g007550	Cre01.g007550	GT90 family protein 1	mRNA	50	9.38302	1.30143	0.00297606	0.00363413	0.350076	3.68136	0.823506	-1.00775
Cre01.g007600	Cre01.g007600		mRNA	50	2.58866	31.0378	3.84e-09	1.14e-08	0.761982	44.7163	19.461	24.1788
Cre01.g007651	Cre01.g007651	RNA pseudouridine synthase	mRNA	50	15.6361	4.16538	5.63e-14	4.42e-13	0.895637	4.32721	-3.39285	-2.41639
Cre01.g007700	Cre01.g007700		mRNA	50	2.85152	13.725	6.4e-05	9.68e-05	0.510948	13.7705	9.32057	10.0749
Cre01.g007737	FBT1	Folate/pteridine transporter 1	mRNA	50	15.8046	1.61427	5.95e-05	9.03e-05	0.513581	6.51548	-1.35491	-0.877548
Cre01.g007774	Cre01.g007774		mRNA	50	5.86653	2.76479	4.78e-05	7.36e-05	0.521449	13.3987	2.7631	0.0965907
Cre01.g007811	Cre01.g007811		mRNA	50	10.4341	2.38648	0.000157596	0.000224933	0.477199	1.66504	0.951154	-2.18874
Cre01.g007850	NUO18	NADH:ubiquinone oxidoreductase subunit	mRNA	50	5.47286	22.2199	1.81e-07	4.04e-07	0.683414	62.5914	22.0086	3.05671
Cre01.g007901	Cre01.g007901		mRNA	50	19.4342	7.8978	3.26e-08	8.23e-08	0.721108	19.9526	-7.34763	2.89614
Cre01.g007950	CYP55B1	Cytochrome P450, CYP55 superfamily, CYP55A family	mRNA	50	17.8967	2.34258	1.62e-05	2.68e-05	0.558221	2.02178	-2.34172	-0.0633447
Cre01.g008000	Cre01.g008000		mRNA	50	7.97924	0.100842	0.805212	0.809797	0.01592	2.84386	0.0876046	-0.0499456
Cre01.g008051	Cre01.g008051		mRNA	50	7.93472	3.94813	1.35e-08	3.62e-08	0.738814	3.53651	3.45242	-1.91534
Cre01.g008100	Cre01.g008100		mRNA	50	4.48768	1.08807	0.153715	0.162401	0.129524	16.2053	1.0039	0.419628
Cre01.g008150	RPK1	RNA-polymerase-subunit kinase	mRNA	50	18.9804	0.22549	0.196177	0.205724	0.113653	1.98506	-0.218103	0.0572424
Cre01.g008200	Cre01.g008200		mRNA	50	15.3115	0.636719	9.9e-08	2.31e-07	0.697203	0.97189	-0.485409	-0.412054
Cre01.g008350	Cre01.g008350		mRNA	50	18.8245	1.19635	3.88e-06	7.07e-06	0.602616	1.49765	-1.16859	0.256223
Cre01.g008450	Cre01.g008450		mRNA	50	10.6518	8.47176	7.08e-05	0.000106292	0.507279	5.55787	2.9284	-7.94954
Cre01.g008500	Cre01.g008500		mRNA	50	19.3936	1.72112	4.96e-05	7.62e-05	0.520116	3.42356	-1.60784	0.614085
Cre01.g008550	Cre01.g008550		mRNA	50	5.61471	7.83252	0.215981	0.225786	0.107317	22.1736	7.79271	0.788714
Cre01.g008600	Cre01.g008600		mRNA	50	2.77117	0.869275	4.34e-14	3.49e-13	0.897624	1.55602	0.576766	0.65037
Cre01.g008650	CDK1	Cyclin-dependent kinase	mRNA	50	16.0969	0.533573	7.05e-07	1.43e-06	0.649816	0.554269	-0.468709	-0.254975
Cre01.g008700	Cre01.g008700		mRNA	50	16.9163	1.7459	2.39e-11	1.06e-10	0.836603	2.17967	-1.6761	-0.4887
Cre01.g008800	Cre01.g008800		mRNA	50	12.5172	0.395051	0.0166127	0.0189938	0.261789	1.30238	-0.0533239	-0.391436
Cre01.g008850	Cre01.g008850	Histone-lysine N-methyltransferase	mRNA	50	6.21019	6.89178	1.26e-10	4.88e-10	0.815158	7.45254	6.88135	-0.379052
Cre01.g008891	Cre01.g008891		mRNA	50	4.36106	1.29443	7.27e-09	2.05e-08	0.750453	1.45699	1.17709	0.538518
Cre01.g008950	Cre01.g008950		mRNA	50	13.842	10.0963	1.08e-05	1.84e-05	0.571318	15.8458	-4.6823	-8.94495
Cre01.g009000	Cre01.g009000		mRNA	50	2.96188	1.56058	0.000129191	0.000186694	0.484839	4.10791	1.09243	1.11445
Cre01.g009150	Cre01.g009150		mRNA	50	12.0455	4.47425	9.89e-12	4.71e-11	0.846956	9.26294	-0.0532706	-4.47393
Cre01.g009200	POB29	Proteome of basal body 29	mRNA	50	15.2058	3.63306	3.37e-18	1.01e-16	0.949214	3.73986	-2.7036	-2.42686
Cre01.g009250	TOP2	DNA topoisomerase II	mRNA	50	10.5849	26.5418	0.000305682	0.000418283	0.450902	16.2622	9.6097	-24.741
Cre01.g009300	Cre01.g009300		mRNA	50	2.00298	1.70213	0.109082	0.116474	0.151362	10.8444	0.852216	1.47343
Cre01.g009450	Cre01.g009450	DnaJ-like protein	mRNA	50	21.243	0.506275	3.6e-06	6.58e-06	0.604852	1.44387	-0.33451	0.380024
Cre01.g009500	CDPK5	Calcium/calmodulin-dependent protein kinase	mRNA	50	21.0537	2.19703	9.1e-12	4.36e-11	0.847897	2.06812	-1.53155	1.57522
Cre01.g009550	Cre01.g009550	N-acetyltransferase	mRNA	50	3.27185	1.15536	3.6e-05	5.65e-05	0.531405	3.9173	0.87299	0.7568
Cre01.g009650	BUG25	basal body protein	mRNA	50	14.1372	2.82548	2.45e-10	8.92e-10	0.805889	8.92263	-1.4997	-2.39463
Cre01.g009700	Cre01.g009700	Phosphoprotein phosphatase 2C-related	mRNA	50	11.8875	3.63634	1.67e-05	2.76e-05	0.557234	5.38319	0.107118	-3.63476
Cre01.g009731	Cre01.g009731		mRNA	50	5.44517	0.4063	0.000241365	0.000335437	0.460427	0.429793	0.402022	0.0588093
Cre01.g009800	FAP289	Flagellar Associated Protein 289	mRNA	50	17.6688	10.0856	3.16e-13	2.07e-12	0.881407	9.33752	-10.0477	-0.873441
Cre01.g009850	Cre01.g009850		mRNA	50	17.6083	5.92461	3.69e-17	7.69e-16	0.939357	6.1885	-5.89348	-0.606535
Cre01.g009900	Cre01.g009900	Chloroplast DnaJ-like protein 3	mRNA	50	1.48495	25.9661	3e-10	1.07e-09	0.802944	44.0176	9.84216	24.0285
Cre01.g009950	NEP1	NEP1-like protein	mRNA	50	16.7321	13.2503	1.19e-22	2.22e-20	0.976235	21.4074	-12.5271	-4.31779
Cre01.g010000	Cre01.g010000	Mitogen-Activated Protein Kinase	mRNA	50	13.65	6.83276	1.92e-10	7.16e-10	0.809343	17.6851	-2.86054	-6.20515
Cre01.g010050	Cre01.g010050		mRNA	50	17.5527	1.26704	2.65e-15	2.95e-14	0.916769	5.23747	-1.25836	-0.14803
Cre01.g010100	Cre01.g010100	N-acetyltransferase	mRNA	50	16.2183	0.631666	0.454899	0.464907	0.0566771	7.23707	-0.564184	-0.284076
Cre01.g010150	Cre01.g010150		mRNA	50	8.06349	0.206192	0.179509	0.188702	0.119464	1.45562	0.17683	-0.10605
Cre01.g010201	Cre01.g010201		mRNA	50	7.09644	1.17547	5.15e-05	7.89e-05	0.518801	3.44557	1.12738	-0.332801
Cre01.g010250	Cre01.g010250	Phosphoprotein phosphatase 2C-related	mRNA	50	11.3013	1.51751	6.37e-05	9.64e-05	0.511118	1.52754	0.276018	-1.4922
Cre01.g010350	LIPB1	Lipoate protein ligase B	mRNA	50	0.372109	0.669894	0.0246522	0.0277414	0.239887	8.88227	0.0651565	0.666717
Cre01.g010400	FAP380	Flagellar Associated Membrane Protein 380	mRNA	50	4.04047	76.8398	9.19e-10	2.99e-09	0.785904	302.73	66.9486	37.7126
Cre01.g010450	Cre01.g010450		mRNA	50	7.49916	13.5438	0.000115484	0.000168244	0.489101	14.7994	12.514	-5.18026
Cre01.g010500	Cre01.g010500		mRNA	50	3.79225	77.406	1.87e-12	1.04e-11	0.864733	55.1776	64.8325	42.2899
Cre01.g010550	Cre01.g010550	Haloalkane dehalogenase-like hydrolase	mRNA	50	5.5915	0.829675	1.5e-08	3.99e-08	0.736729	0.590347	0.824934	0.0885616
Cre01.g010650	Cre01.g010650		mRNA	50	5.63592	0.363946	5.1e-12	2.57e-11	0.854271	0.539385	0.362294	0.0346372
Cre01.g010700	SYP2	Endosomal Qa-SNARE protein, Syntaxin7/Syx7/Pep12/Syp2-family (Qa.III.b)	mRNA	50	23.8147	0.615074	0.303944	0.314316	0.0844365	9.1097	-0.0298306	0.61435
Cre01.g010750	Cre01.g010750	RegA/Rls-like protein	mRNA	50	9.74659	1.24518	0.000144286	0.00020686	0.480605	5.94575	0.69271	-1.03471
Cre01.g010800	Cre01.g010800		mRNA	50	3.29029	0.575575	5.78e-06	1.03e-05	0.590723	1.96382	0.436719	0.374918
Cre01.g010832	Cre01.g010832		mRNA	50	17.2066	10.7734	7.67e-06	1.33e-05	0.582074	13.8191	-10.5418	-2.22182
Cre01.g010848	Cre01.g010848		mRNA	50	1.94552	14.7038	9.58e-05	0.000141377	0.496117	14.7288	7.16955	12.8374
Cre01.g010864	Cre01.g010864	Homolog to bacterial PrfB peptide chain release factor	mRNA	50	1.20776	5.12688	1.16e-09	3.71e-09	0.782192	4.73328	1.5942	4.87273
Cre01.g010880	Cre01.g010880		mRNA	50	14.0979	2.01865	3.66e-07	7.76e-07	0.666421	3.46472	-1.05379	-1.72176
Cre01.g010900	GAPA1	Glyceraldehyde-3-Phosphate Dehydrogenase A	mRNA	50	3.03813	2398.98	1.61e-09	5.02e-09	0.776774	2252.39	1713.18	1679.32
Cre01.g010950	Cre01.g010950		mRNA	50	21.9216	0.621592	6.46e-05	9.75e-05	0.510624	2.42044	-0.321781	0.53182
Cre01.g011000	RPL6	Cytosolic 80S ribosomal protein L6	mRNA	50	23.1791	338.31	1.23e-14	1.15e-13	0.906755	1342.19	-72.151	330.527
Cre01.g011100	Cre01.g011100	Terpenoid cylase	mRNA	50	3.60865	7.2741	1.84e-16	2.93e-15	0.931686	6.6277	5.89454	4.26227
Cre01.g011200	Cre01.g011200		mRNA	50	6.28424	2.01602	0.0017955	0.00223687	0.373954	10.0295	2.01044	-0.149883
Cre01.g011300	SCLP50	Serine carboxypeptidase	mRNA	50	9.09988	3.27226	0.000682581	0.000892969	0.417236	6.44184	2.25255	-2.37354
Cre01.g011350	Cre01.g011350		mRNA	50	0.133744	1.30293	0.00352141	0.00426669	0.341925	11.8942	0.0456115	1.30213
Cre01.g011400	Cre01.g011400		mRNA	50	13.8136	1.25162	5.12e-19	2.06e-17	0.955827	1.93162	-0.572182	-1.11318
Cre01.g011450	Cre01.g011450		mRNA	50	18.2785	6.82803	2.15e-15	2.45e-14	0.918044	19.7019	-6.80988	0.497435
Cre01.g011500	RPN11	26S proteasome regulatory subunit	mRNA	50	7.72307	21.6559	1.77e-07	3.97e-07	0.683848	36.0125	19.4896	-9.44095
Cre01.g011550	Cre01.g011550		mRNA	50	16.756	0.337128	1.24e-05	2.09e-05	0.566924	0.798175	-0.319406	-0.107865
Cre01.g011600	Cre01.g011600		mRNA	50	1.34163	1.67038	0.00738997	0.00870343	0.304781	5.32811	0.574709	1.5684
Cre01.g011630	Cre01.g011630		mRNA	50	4.87693	18.5846	1.68e-08	4.44e-08	0.734485	10.7996	17.7871	5.38582
Cre01.g011660	Cre01.g011660		mRNA	50	5.65142	13.3104	1.45e-07	3.29e-07	0.688521	4.8358	13.255	1.21301
Cre01.g011750	Cre01.g011750		mRNA	50	21.2948	1.01381	2.58e-05	4.13e-05	0.542797	3.00565	-0.659468	0.770013
Cre01.g011800	Cre01.g011800		mRNA	50	12.5385	0.618688	1.16e-07	2.67e-07	0.693689	0.671771	-0.0869373	-0.612549
Cre01.g011850	Cre01.g011850		mRNA	50	19.2781	0.205886	8.15e-05	0.000121294	0.502132	3.29276	-0.194467	0.0676145
Cre01.g011901	ARS7	Arylsulfatase	mRNA	50	15.5917	1.66798	1.97e-08	5.15e-08	0.731361	1.38677	-1.3473	-0.983333
Cre01.g012126	Cre01.g012126		mRNA	50	16.6111	2.29086	1.37e-13	9.71e-13	0.888501	2.41795	-2.14108	-0.814729
Cre01.g012150	MSRA4	Peptide methionine-S-sulfoxide reductase, msrA-type	mRNA	50	3.41495	21.9474	0.00010194	0.000149666	0.4938	29.3619	17.1103	13.7451
Cre01.g012200	Cre01.g012200		mRNA	50	3.6421	2.38217	4.08e-13	2.61e-12	0.879137	7.14209	1.94253	1.37888
Cre01.g012300	Cre01.g012300		mRNA	50	15.2701	1.53789	0.286267	0.296904	0.0884914	27.5348	-1.16157	-1.00789
Cre01.g012350	Cre01.g012350		mRNA	50	16.492	7.03834	4.97e-15	5.12e-14	0.912805	8.42316	-6.49693	-2.70705
Cre01.g012400	Cre01.g012400		mRNA	50	23.2004	1.13594	5.1e-05	7.83e-05	0.519119	3.47878	-0.23607	1.11114
Cre01.g012450	Cre01.g012450		mRNA	50	9.92853	5.60508	1.12e-06	2.2e-06	0.637701	25.0296	2.89287	-4.80085
Cre01.g012500	Cre01.g012500	Similar to Prenylated Rab Acceptor Protein	mRNA	50	5.39736	46.5102	1.28e-23	4.28e-21	0.979856	30.7051	45.9326	7.30752
Cre01.g012550	Cre01.g012550		mRNA	50	19.2834	1.69574	2.47e-13	1.66e-12	0.883551	2.84922	-1.60092	0.559083
Cre01.g012600	PGM2	Phosphoglucomutase 2	mRNA	50	10.0001	2.07221	2.46e-06	4.62e-06	0.615795	3.54236	1.03604	-1.79462
Cre01.g012750	Cre01.g012750	Voltage-gated potassium channel	mRNA	50	17.8957	2.00622	1.59e-14	1.43e-13	0.904978	1.95217	-2.00548	-0.0547766
Cre01.g012800	FAP230	Flagellar Associated Protein 230	mRNA	50	16.2568	5.61208	2.2e-15	2.5e-14	0.917921	6.25403	-5.03776	-2.47314
Cre01.g012850	Cre01.g012850	Voltage-gated potassium channel	mRNA	50	18.6809	0.59174	1.1e-07	2.54e-07	0.694903	0.536751	-0.582362	0.10493
Cre01.g012900	Cre01.g012900		mRNA	50	13.9586	1.13425	0.00162165	0.00203009	0.378659	4.19386	-0.55645	-0.98837
Cre01.g013000	Cre01.g013000		mRNA	50	2.28336	1.58455	1.84e-14	1.63e-13	0.903947	2.2657	0.891798	1.30977
Cre01.g013050	Cre01.g013050		mRNA	50	23.0774	5.6389	6.45e-18	1.72e-16	0.946712	9.38594	-1.34878	5.47522
Cre01.g013100	Cre01.g013100	Predicted extracellular protein	mRNA	50	23.704	1.32377	0.000974122	0.00124989	0.401679	1.42656	-0.102474	1.31979
Cre01.g013200	Cre01.g013200		mRNA	50	6.80796	25.5335	7.15e-13	4.31e-12	0.874017	20.8672	24.9644	-5.36075
Cre01.g013250	Cre01.g013250		mRNA	50	5.14663	0.470756	0.0967642	0.103825	0.158861	3.91004	0.459056	0.104299
Cre01.g013300	DEG10	Deg protease	mRNA	50	14.0785	0.911424	0.128661	0.136749	0.140921	15.2352	-0.47183	-0.779789
Cre01.g013350	Cre01.g013350		mRNA	50	13.9557	41.0998	4.19e-05	6.51e-05	0.526072	113.894	-20.1355	-35.8296
Cre01.g013400	PIGS1	GPI transamidase component PIG-S	mRNA	50	11.9385	5.51144	3.1e-10	1.1e-09	0.802453	9.7627	0.0887333	-5.51073
Cre01.g013450	Cre01.g013450		mRNA	50	14.441	428.21	2.23e-10	8.24e-10	0.807221	448.246	-255.403	-343.705
Cre01.g013500	Cre01.g013500		mRNA	50	14.6401	39.5909	4.74e-13	2.99e-12	0.877791	57.7434	-25.237	-30.5047
Cre01.g013550	Cre01.g013550		mRNA	50	17.179	1.76367	8.07e-09	2.26e-08	0.748509	4.58284	-1.72309	-0.376151
Cre01.g013600	Cre01.g013600		mRNA	50	4.90823	15.3935	8.58e-23	1.83e-20	0.976801	26.601	14.7689	4.34016
Cre01.g013650	Cre01.g013650		mRNA	50	10.3098	2.34469	2.71e-05	4.32e-05	0.541171	3.40393	1.00398	-2.11887
Cre01.g013700	VDAC1	Voltage-dependent anion-selective channel protein	mRNA	50	7.50998	29.1242	0.0620971	0.0676612	0.18605	150.548	26.878	-11.2156
Cre01.g013750	Cre01.g013750		mRNA	50	8.03557	1.06692	0.000168933	0.000240044	0.474501	1.55812	0.918976	-0.542042
Cre01.g013769	Cre01.g013769		mRNA	50	7.33296	2.15431	0.00284991	0.0034861	0.352158	3.97937	2.02446	-0.736617
Cre01.g013800	Cre01.g013800	Zinc finger containing protein	mRNA	50	13.7491	0.863325	0.000271741	0.000374936	0.455669	2.98643	-0.381666	-0.774378
Cre01.g013801	TCY1	Tocopherol cyclase 1	mRNA	50	0.00409782	0.894331	0.033868	0.0377138	0.221792	4.00668	0.000959444	0.89433
Cre01.g013850	Cre01.g013850		mRNA	50	20.1251	0.142973	0.403733	0.414034	0.064978	1.88945	-0.121411	0.075503
Cre01.g013900	Cre01.g013900		mRNA	50	19.1208	4.9402	1.36e-08	3.65e-08	0.73863	15.4564	-4.72904	1.4289
Cre01.g014000	Cre01.g014000		mRNA	50	2.70608	83.3195	3.14e-05	4.97e-05	0.536098	55.3893	54.2125	63.2703
Cre01.g014050	Cre01.g014050		mRNA	50	2.68565	20.4115	2e-08	5.23e-08	0.731023	26.0124	13.1978	15.5707
Cre01.g014100	Cre01.g014100		mRNA	50	23.0685	0.784224	0.000176786	0.000250565	0.47273	1.83281	-0.189357	0.76102
Cre01.g014150	Cre01.g014150	MATE efflux family protein	mRNA	50	20.6581	1.53107	2.78e-05	4.43e-05	0.540249	3.95382	-1.17508	0.98151
Cre01.g014200	Cre01.g014200		mRNA	50	6.84741	1.29955	8.38e-13	4.99e-12	0.872526	1.00112	1.2677	-0.285947
Cre01.g014250	OPR2	OctotricoPeptide Repeat protein 2	mRNA	50	13.3081	0.74162	0.0180936	0.0206098	0.257104	5.29722	-0.24904	-0.698555
Cre01.g014300	Cre01.g014300		mRNA	50	4.97558	3.87875	1.17e-05	1.98e-05	0.568685	3.49031	3.74009	1.02783
Cre01.g014350	PRX5	Peroxiredoxin, type II	mRNA	50	4.32736	102.657	1.27e-08	3.43e-08	0.739918	69.9741	92.9711	43.5301
Cre01.g014400	Cre01.g014400		mRNA	50	3.46359	1.49105	2.91e-06	5.39e-06	0.61107	1.9927	1.17423	0.91893
Cre01.g014450	Cre01.g014450		mRNA	50	19.3476	1.12973	9.59e-05	0.000141435	0.496093	3.05955	-1.06015	0.390345
Cre01.g014500	Cre01.g014500	Protein tyrosine kinase	mRNA	50	5.62356	0.445608	0.0621951	0.0677625	0.185955	4.70349	0.443445	0.0438449
Cre01.g014650	PFH5	Prolyl 4-hydroxylase 5	mRNA	50	9.07683	5.35891	0.000418765	0.000563375	0.437949	17.2234	3.71234	-3.86477
Cre01.g014700	Cre01.g014700		mRNA	50	1.25966	0.740513	0.00980305	0.0114202	0.290076	8.81847	0.239802	0.70061
Cre01.g014800	CPL21	putative MutS type 2 DNA repair protein	mRNA	50	0.351485	0.969799	0.000796065	0.00103148	0.410559	2.42216	0.0891135	0.965696
Cre01.g014850	Cre01.g014850		mRNA	50	6.71981	5.22694	0.000513257	0.000681349	0.429414	5.76663	5.1344	-0.979171
Cre01.g014900	Cre01.g014900		mRNA	50	5.67461	2.02073	2.53e-08	6.49e-08	0.726318	4.63268	2.0134	0.171931
Cre01.g014950	Cre01.g014950		mRNA	50	21.5247	2.93172	1.5e-12	8.49e-12	0.866916	7.36385	-1.76966	2.33737
Cre01.g015000	NAGK1	N-acetyl-l-glutamate kinase	mRNA	50	3.95313	20.6368	9.15e-08	2.15e-07	0.698964	25.2207	17.744	10.5369
Cre01.g015050	Cre01.g015050		mRNA	50	8.72771	0.414204	0.0610377	0.0665555	0.187087	4.47894	0.313003	-0.271281
Cre01.g015103	Cre01.g015103	Solute-binding protein-like adenylate cyclase	mRNA	50	17.4736	1.45144	3.45e-10	1.22e-09	0.800877	3.9735	-1.43768	-0.19938
Cre01.g015150	Cre01.g015150		mRNA	50	2.34367	1.56053	4.12e-11	1.74e-10	0.829888	2.14253	0.898538	1.27588
Cre01.g015200	Cre01.g015200	3',5'-cyclic-nucleotide phosphodiesterase	mRNA	50	20.2555	0.580438	2.24e-05	3.63e-05	0.547502	1.88417	-0.482151	0.32317
Cre01.g015250	POLD1	DNA polymerase delta, catalytic subunit	mRNA	50	8.70199	7.56739	1.07e-05	1.81e-05	0.571787	6.33382	5.75173	-4.91763
Cre01.g015300	Cre01.g015300		mRNA	50	17.407	0.74688	0.000172553	0.000244954	0.473675	1.60325	-0.737898	-0.115484
Cre01.g015350	POR1	Light-dependent protochlorophyllide reductase	mRNA	50	3.26582	415.381	1.9e-06	3.63e-06	0.623058	231.479	313.432	272.584
Cre01.g015400	Cre01.g015400		mRNA	50	22.0161	4.90392	1.26e-13	8.96e-13	0.889241	8.75535	-2.43409	4.25718
Cre01.g015451	Cre01.g015451		mRNA	50	0.674363	0.666913	8.41e-12	4.06e-11	0.848783	1.4242	0.117131	0.656547
Cre01.g015500	CGL91	Conserved in the Green Lineage	mRNA	50	18.1988	2.84321	3.97e-05	6.18e-05	0.527981	10.5609	-2.83936	0.147893
Cre01.g015550	Cre01.g015550	2-dehydro-3-deoxyglucarate aldolase	mRNA	50	5.41065	0.318354	0.00429295	0.00516424	0.332197	0.949109	0.314572	0.0489246
Cre01.g015600	Cre01.g015600		mRNA	50	6.34231	4.07178	3.1e-07	6.66e-07	0.670486	8.39291	4.05544	-0.364408
Cre01.g015650	Cre01.g015650		mRNA	50	14.6436	5.06074	8.41e-17	1.5e-15	0.935545	6.92519	-3.22946	-3.89636
Cre01.g015700	Cre01.g015700	S-adenosyl-L-methionine-dependent methyltransferase	mRNA	50	23.8946	1.12689	0.0573611	0.0626942	0.190819	3.12563	-0.0310876	1.12646
Cre01.g015750	Cre01.g015750		mRNA	50	17.4783	1.68196	0.0692998	0.0752386	0.179406	12.1496	-1.66629	-0.229025
Cre01.g015850	FAP68	Flagellar Associated Protein 68	mRNA	50	17.9193	15.402	2.22e-17	5.04e-16	0.941609	13.5055	-15.3986	-0.325403
Cre01.g015950	CPL11	translation factor	mRNA	50	18.0713	5.29496	0.000225068	0.000314351	0.463214	19.7913	-5.29403	0.0989001
Cre01.g016001	Cre01.g016001		mRNA	50	22.8202	0.125333	0.52241	0.531798	0.0469582	1.00535	-0.0380989	0.119402
Cre01.g016050	PRP8	Splicing factor, component of the U5 snRNP and of the spliceosome	mRNA	50	7.80651	14.8142	6.49e-09	1.85e-08	0.75253	55.1817	13.1881	-6.74801
Cre01.g016150	Cre01.g016150		mRNA	50	3.20828	14.6054	1.41e-08	3.79e-08	0.737854	9.98567	10.8751	9.74935
Cre01.g016200	Cre01.g016200	MLO family protein	mRNA	50	1.91999	0.766813	0.00166558	0.00208276	0.377427	2.14049	0.369414	0.671964
Cre01.g016300	Cre01.g016300	Calmodulin-like protein	mRNA	50	4.03553	26.0041	1.21e-08	3.29e-08	0.740782	23.2127	22.6402	12.792
Cre01.g016350	Cre01.g016350		mRNA	50	6.59362	0.928336	0.0640404	0.0696825	0.18419	6.876	0.917149	-0.143691
Cre01.g016400	Cre01.g016400		mRNA	50	19.2646	35.9346	2.98e-09	8.94e-09	0.766409	52.9517	-33.9832	11.6806
Cre01.g016450	Cre01.g016450	SET domain protein	mRNA	50	5.09857	1.9509	1.24e-09	3.95e-09	0.781079	1.96562	1.89683	0.456138
Cre01.g016500	Cre01.g016500		mRNA	50	3.16411	66.8621	2.31e-06	4.34e-06	0.61764	58.4099	49.2657	45.2044
Cre01.g016514	DLD2	Dihydrolipoamide dehydrogenase 2	mRNA	50	2.95604	68.1247	1.3e-06	2.53e-06	0.633657	62.2663	47.6138	48.7227
Cre01.g016528	Cre01.g016528		mRNA	50	2.24402	8.86943	2.04e-08	5.33e-08	0.730595	12.5941	4.91604	7.38237
Cre01.g016556	Cre01.g016556		mRNA	50	12.9822	6.90095	2.28e-06	4.3e-06	0.617962	28.4268	-1.75509	-6.67403
Cre01.g016570	Cre01.g016570		mRNA	50	12.8851	0.608268	0.00439356	0.00528053	0.33105	2.48517	-0.139694	-0.59201
Cre01.g016700	Cre01.g016700		mRNA	50	2.03204	4.844	1.28e-10	4.94e-10	0.814991	9.11493	2.45711	4.17457
Cre01.g016800	Cre01.g016800		mRNA	50	12.4391	1.05503	9.8e-05	0.000144326	0.495279	2.18401	-0.121015	-1.04806
Cre01.g016850	Cre01.g016850		mRNA	50	3.89875	246.492	5.71e-08	1.39e-07	0.709282	217.734	210.127	128.861
Cre01.g016900	Cre01.g016900		mRNA	50	1.3273	24.5767	9.92e-05	0.000145934	0.494804	25.9989	8.36927	23.1078
Cre01.g016950	Cre01.g016950		mRNA	50	12.7357	3.18155	2.25e-08	5.82e-08	0.728668	6.99267	-0.609044	-3.12271
Cre01.g017050	Cre01.g017050	Mitochondrial substrate carrier protein	mRNA	50	9.96261	0.369956	0.78072	0.785989	0.0181691	8.61293	0.188105	-0.318566
Cre01.g017100	Cre01.g017100		mRNA	50	11.9923	2.00082	3.37e-05	5.31e-05	0.53367	2.8444	0.00404759	-2.00082
Cre01.g017200	FKB99	Peptidyl-prolyl cis-trans isomerase, FKBP-type	mRNA	50	15.2241	1.61886	0.000432605	0.00058054	0.436594	6.27567	-1.20985	-1.07563
Cre01.g017250	Cre01.g017250	Chlorophyceae-specific protein	mRNA	50	11.5196	2.6132	0.000747788	0.000972306	0.413284	6.07756	0.327785	-2.59256
Cre01.g017300	PRPS21	Chloroplast ribosomal protein S21	mRNA	50	0.84959	217.651	0.000225138	0.000314415	0.463202	205.047	48.0122	212.289
Cre01.g017350	Cre01.g017350	Putative protein N-methyltransferase	mRNA	50	2.52428	4.81654	9.83e-05	0.000144723	0.49516	2.93187	2.95635	3.8025
Cre01.g017400	Cre01.g017400		mRNA	50	12.7881	0.971906	1.24e-09	3.94e-09	0.781104	2.62564	-0.199109	-0.951292
Cre01.g017450	POLA2	DNA polymerase alpha, catalytic subunit	mRNA	50	9.36071	5.5827	2.15e-06	4.06e-06	0.619669	3.3564	3.55775	-4.30221
Cre01.g017500	Cre01.g017500		mRNA	50	19.1354	5.14124	5.92e-05	9e-05	0.513756	12.271	-4.91577	1.50584
Cre01.g017550	Cre01.g017550		mRNA	50	21.2627	0.704537	2.68e-08	6.86e-08	0.725106	0.962238	-0.462768	0.531242
Cre01.g017600	Cre01.g017600	Putative quinoprotein	mRNA	50	15.1657	5.73014	2.21e-10	8.17e-10	0.807354	8.87133	-4.22372	-3.8723
Cre01.g017650	RIB30	Ribbon binding 30 kDa microtuble inner protein	mRNA	50	17.2724	14.2941	4.78e-15	4.94e-14	0.913055	12.709	-14.0356	-2.70624
Cre01.g017850	Cre01.g017850		mRNA	50	18.6532	0.925148	8.01e-05	0.000119382	0.502759	4.67682	-0.911653	0.157443
Cre01.g017900	Cre01.g017900		mRNA	50	8.89022	0.048403	0.444954	0.454917	0.0582204	0.596677	0.0351954	-0.0332284
Cre01.g018000	RPA12	DNA-directed RNA polymerase I subunit A12.2	mRNA	50	16.0621	7.12253	0.00228013	0.00281374	0.362774	21.1099	-6.22537	-3.46053
Cre01.g018050	Cre01.g018050	NEF1-like protein	mRNA	50	6.66382	5.7861	3.44e-18	1.03e-16	0.949136	4.10018	5.69894	-1.0005
Cre01.g018075	Cre01.g018075		mRNA	50	17.7081	2.8552	1.55e-16	2.51e-15	0.932558	3.26352	-2.84687	-0.218
Cre01.g018100	Cre01.g018100		mRNA	50	0.271656	2.13046	9.15e-14	6.83e-13	0.891809	4.62293	0.151389	2.12507
Cre01.g018150	Cre01.g018150		mRNA	50	20.2701	4.47502	5.94e-08	1.44e-07	0.708456	10.5376	-3.70772	2.50573
Cre01.g018200	Cre01.g018200	Putative Acyl-CoA N-acyltransferase	mRNA	50	7.72396	3.95086	2.04e-06	3.88e-06	0.621085	7.01375	3.55525	-1.72322
Cre01.g018350	Cre01.g018350		mRNA	50	17.6105	17.2595	3.29e-06	6.05e-06	0.607513	32.2798	-17.1699	-1.75676
Cre01.g018400	ITPK2	Inositol 1,3,4-trisphosphate 5/6-kinase	mRNA	50	19.2702	3.18467	6.08e-10	2.04e-09	0.792349	8.71462	-3.01021	1.03957
Cre01.g018450	Cre01.g018450		mRNA	50	4.45885	3.08893	6.99e-13	4.22e-12	0.874226	4.639	2.8409	1.21276
Cre01.g018500	Cre01.g018500	Holo-[acyl-carrier-protein] synthase	mRNA	50	20.3999	1.33507	7.36e-13	4.43e-12	0.873743	3.52931	-1.0801	0.784719
Cre01.g018550	Cre01.g018550	Adenylate/guanylate cyclase	mRNA	50	7.08846	0.211607	0.734929	0.741	0.0225552	6.19508	0.203073	-0.0594863
Cre01.g018600	Cre01.g018600		mRNA	50	9.71565	6.67454	4.35e-09	1.28e-08	0.75977	16.121	3.75794	-5.5161
Cre01.g018650	Cre01.g018650		mRNA	50	16.5403	6.14802	0.0934984	0.100401	0.160997	20.4506	-5.70454	-2.29268
Cre01.g018700	Cre01.g018700		mRNA	50	18.3302	2.75187	8e-13	4.78e-12	0.872957	2.41507	-2.74159	0.237617
Cre01.g018750	Cre01.g018750		mRNA	50	17.4967	3.15819	2.12e-16	3.27e-15	0.930971	3.34155	-3.13082	-0.414917
Cre01.g018800	ATP6	Mitochondrial F1F0 ATP synthase subunit 6	mRNA	50	9.45779	38.1588	6.6e-07	1.35e-06	0.651517	92.9595	23.5627	-30.0149
Cre01.g018850	Cre01.g018850	Exonuclease-Endonuclease-Phosphatase superfamily protein	mRNA	50	5.16115	0.411717	0.00413777	0.00498203	0.334015	1.76615	0.401828	0.0896923
Cre01.g018900	Cre01.g018900		mRNA	50	1.18455	0.707748	0.000824368	0.00106641	0.409031	3.34927	0.215981	0.673987
Cre01.g018950	DHS1	Deoxyhypusine synthase	mRNA	50	16.3104	23.8067	2.42e-15	2.72e-14	0.917326	32.5534	-21.5154	-10.1906
Cre01.g019000	Cre01.g019000		mRNA	50	3.72617	7.36021	3.2e-07	6.86e-07	0.669724	6.06121	6.09416	4.12722
Cre01.g019100	HPR2	Hydroxypyruvate reductase 2	mRNA	50	16.6812	0.716695	0.000953779	0.00122554	0.402614	2.22839	-0.674399	-0.242567
Cre01.g019200	NOP52	RRP1-like protein	mRNA	50	15.0179	6.64674	2.22e-11	9.86e-11	0.837527	11.7893	-4.72193	-4.67787
Cre01.g019250	SNE1	GDP-D-mannose 3',5'-epimerase	mRNA	50	10.1082	58.5559	1.41e-09	4.44e-09	0.779013	74.7614	27.8295	-51.52
Cre01.g019300	Cre01.g019300	Nucleotidyl cyclase	mRNA	50	18.6215	0.665208	2.77e-05	4.42e-05	0.540361	1.80721	-0.656423	0.107753
Cre01.g019450	SCE3	SUMO-conjugating enzyme	mRNA	50	9.45572	6.82158	4.22e-05	6.55e-05	0.52582	6.07222	4.21518	-5.36341
Cre01.g019500	Cre01.g019500		mRNA	50	4.42299	2.98807	5.58e-07	1.15e-06	0.655817	3.5024	2.73701	1.19891
Cre01.g019550	Cre01.g019550	ankryin repeat containing protein	mRNA	50	16.5669	1.0078	3.04e-08	7.71e-08	0.722554	2.03679	-0.937696	-0.369301
Cre01.g019600	Cre01.g019600		mRNA	50	10.9047	19.5649	1.06e-12	6.17e-12	0.870308	32.6617	5.53388	-18.766
Cre01.g019650	Cre01.g019650		mRNA	50	11.8039	1.46625	1.36e-05	2.27e-05	0.564056	4.27957	0.0752239	-1.46432
Cre01.g019700	PAP7	Class-II RNA nucleotidyl transferase 7	mRNA	50	9.02366	0.958223	8.08e-05	0.000120347	0.502442	1.0569	0.673356	-0.681749
Cre01.g019750	Cre01.g019750		mRNA	50	11.749	5.52799	3.36e-06	6.18e-06	0.606854	14.8031	0.36299	-5.51606
Cre01.g019850	FTSH3	FtsH-like ATPase/metalloprotease	mRNA	50	4.54056	7.62677	1.26e-21	1.47e-19	0.971701	14.0773	7.07681	2.84366
Cre01.g019900	FAP384	Flagellar Associated Protein 384	mRNA	50	17.2876	3.68517	1.46e-14	1.33e-13	0.905568	3.56632	-3.62127	-0.683296
Cre01.g019950	Cre01.g019950	DnaJ-like protein	mRNA	50	20.5501	0.702244	0.000297083	0.000407389	0.452062	0.673322	-0.551469	0.434774
Cre01.g020182	Cre01.g020182		mRNA	50	5.09153	0.97078	0.000811323	0.00105034	0.409729	2.52072	0.943452	0.228717
Cre01.g020264	ATG6	Autophagy-related protein	mRNA	50	18.4717	0.806443	2.38e-07	5.21e-07	0.676837	3.13401	-0.800303	0.0993293
Cre01.g020305	SDH4	Succinate dehydrogenase subunit D	mRNA	50	16.3087	19.0445	0.00397584	0.00479609	0.335982	65.3987	-17.2079	-8.15986
Cre01.g020350	SDH3	Succinate dehydrogenase subunit b560	mRNA	50	15.3163	20.8877	0.0631406	0.0687312	0.185044	102.909	-15.9408	-13.4978
Cre01.g020400	Cre01.g020400		mRNA	50	7.69193	2.01164	1.1e-08	2.99e-08	0.742703	7.73769	1.8175	-0.862195
Cre01.g020650	Cre01.g020650		mRNA	50	16.6587	1.49522	1.37e-10	5.27e-10	0.81402	2.1063	-1.40398	-0.514311
Cre01.g020701	Cre01.g020701		mRNA	50	4.07004	0.90463	4.53e-11	1.9e-10	0.828697	1.17462	0.791595	0.437875
Cre01.g020750	Cre01.g020750		mRNA	50	5.49537	4.59172	1.89e-07	4.21e-07	0.682361	17.3105	4.55171	0.604851
Cre01.g020800	Cre01.g020800		mRNA	50	17.4184	11.1126	2.22e-15	2.52e-14	0.91785	9.57478	-10.9841	-1.68555
Cre01.g020850	Cre01.g020850	Adenylate/guanylate cyclase	mRNA	50	2.61512	0.698877	8.85e-12	4.26e-11	0.848207	0.848155	0.441964	0.541385
Cre01.g020887	Cre01.g020887		mRNA	50	19.4038	0.967583	0.000243299	0.000337973	0.460108	1.88391	-0.902967	0.347658
Cre01.g020918	PREP1	Presequence protease 1	mRNA	50	3.51813	31.9163	1.55e-10	5.9e-10	0.812339	25.5107	25.4129	19.309
Cre01.g020950	Cre01.g020950		mRNA	50	16.3734	32.6631	3.38e-12	1.78e-11	0.858654	35.8895	-29.7461	-13.4925
Cre01.g021000	Cre01.g021000		mRNA	50	18.6979	0.188395	0.000340945	0.000463889	0.446444	0.568338	-0.185259	0.03423
Cre01.g021050	TIM22A	translocase of inner mitochondrial membrane 22 homolog	mRNA	50	3.58936	4.44373	4.78e-05	7.37e-05	0.521395	5.27233	3.58776	2.62196
Cre01.g021100	Cre01.g021100		mRNA	50	10.27	0.164811	4.02e-07	8.48e-07	0.664062	0.532611	0.0721197	-0.148193
Cre01.g021150	TMU1	tRNA (uracil-5-)-methyltransferase	mRNA	50	16.3297	1.04222	0.00295383	0.00360928	0.350437	7.00881	-0.944151	-0.441372
Cre01.g021200	CGL47	conserved protein with F-box domain	mRNA	50	4.41579	0.445768	0.000498512	0.000662954	0.430645	1.02883	0.407976	0.179626
Cre01.g021251	ARG7	Argininosuccinate lyase	mRNA	50	2.04349	17.0838	0.000133556	0.000192545	0.483569	38.2252	8.70979	14.6968
Cre01.g021350	Cre01.g021350		mRNA	50	3.21156	29.6234	1.69e-13	1.17e-12	0.886796	30.303	22.0744	19.7552
Cre01.g021400	Cre01.g021400	Pre-mRNA splicing factor	mRNA	50	15.2627	1.31174	6.92e-08	1.66e-07	0.705126	6.05124	-0.989077	-0.861613
Cre01.g021450	TPR4	Tetratricopeptide-repeat protein 4	mRNA	50	5.562	6.98207	1.25e-14	1.16e-13	0.906659	4.86824	6.93622	0.798869
Cre01.g021500	Cre01.g021500		mRNA	50	16.2282	12.5685	1.97e-07	4.38e-07	0.681307	28.4785	-11.2405	-5.62304
Cre01.g021550	Cre01.g021550		mRNA	50	5.47742	1.26748	2.46e-09	7.47e-09	0.769685	2.23754	1.25564	0.172865
Cre01.g021600	Cre01.g021600	DEAD-box RNA helicase	mRNA	50	6.80782	10.0712	7e-12	3.43e-11	0.850822	23.9882	9.84678	-2.11407
Cre01.g021650	Cre01.g021650		mRNA	50	2.40517	4.42015	0.0217558	0.0245893	0.246892	12.7907	2.60294	3.57245
Cre01.g021700	Cre01.g021700	Adenylate/guanylate cyclase	mRNA	50	18.7509	26.1486	8.36e-15	8.12e-14	0.909383	35.8732	-25.6449	5.10755
Cre01.g021750	Cre01.g021750		mRNA	50	8.02683	1.11576	5.81e-08	1.41e-07	0.708922	6.17491	0.962336	-0.564654
Cre01.g021850	Cre01.g021850	DEAD/DEAH box helicase	mRNA	50	8.60622	0.319222	0.0697108	0.0756562	0.179047	1.01031	0.247754	-0.201297
Cre01.g021950	Cre01.g021950		mRNA	50	17.3687	0.857622	1.41e-17	3.44e-16	0.943532	0.966467	-0.845934	-0.141104
Cre01.g022100	Cre01.g022100		mRNA	50	1.98428	1.36674	5.48e-10	1.86e-09	0.793956	3.90369	0.678496	1.18644
Cre01.g022150	Cre01.g022150	Voltage-gated K+ channel	mRNA	50	16.7509	2.25554	8.56e-10	2.8e-09	0.787022	4.59679	-2.136	-0.724531
Cre01.g022200	Cre01.g022200		mRNA	50	13.5241	14.3289	4.73e-15	4.89e-14	0.913134	12.1228	-5.56686	-13.2034
Cre01.g022250	MRPL3	Mitochondrial ribosomal protein L3	mRNA	50	3.60074	2.82526	7.88e-06	1.37e-05	0.58124	5.01788	2.28601	1.6602
Cre01.g022283	Cre01.g022283		mRNA	50	19.3049	0.81538	6.56e-08	1.58e-07	0.706295	1.53919	-0.768258	0.273175
Cre01.g022350	Cre01.g022350	DEAH box ATP-dependent RNA helicase	mRNA	50	15.8927	2.57981	1.26e-10	4.86e-10	0.81523	3.97672	-2.19707	-1.35214
Cre01.g022450	Cre01.g022450		mRNA	50	21.6781	0.783947	0.0285369	0.0319656	0.231603	1.24883	-0.447735	0.643511
Cre01.g022462	Cre01.g022462		mRNA	50	23.1632	1.05291	3.29e-05	5.2e-05	0.534433	3.56386	-0.228813	1.02775
Cre01.g022500	MME5	NADP-dependent malic enzyme 5	mRNA	50	1.76045	0.863981	0.299323	0.309656	0.085475	5.84501	0.384248	0.773832
Cre01.g022550	Cre01.g022550		mRNA	50	10.2415	5.09767	7.74e-06	1.35e-05	0.581814	3.61364	2.26481	-4.56694
Cre01.g022600	CGL13	Conserved in the Green Lineage	mRNA	50	3.00206	4.92912	2.59e-12	1.39e-11	0.861404	10.7062	3.48729	3.48353
Cre01.g022650	Cre01.g022650		mRNA	50	22.248	8.69119	5.69e-11	2.34e-10	0.825782	19.1629	-3.84802	7.79291
Cre01.g022666	Cre01.g022666		mRNA	50	22.3523	0.521105	0.135745	0.143902	0.137504	2.53665	-0.217879	0.473369
Cre01.g022681	Cre01.g022681		mRNA	50	22.2711	0.134607	0.766148	0.771782	0.0195385	2.18541	-0.0588687	0.121052
Cre01.g022700	Cre01.g022700		mRNA	50	3.60805	7.8121	1.27e-07	2.91e-07	0.691583	3.8887	6.32979	4.57851
Cre01.g022750	FAP159	Flagellar Associated Protein 159	mRNA	50	17.0248	4.00711	3.09e-15	3.38e-14	0.915829	3.57817	-3.87722	-1.01196
Cre01.g022800	Cre01.g022800		mRNA	50	16.5587	0.946342	5.52e-07	1.14e-06	0.656083	2.14876	-0.879772	-0.348661
Cre01.g022850	Cre01.g022850		mRNA	50	10.6291	3.42889	0.000354685	0.000481412	0.444821	2.33128	1.20439	-3.2104
Cre01.g022900	Cre01.g022900		mRNA	50	12.7453	0.388648	0.000279991	0.000385446	0.454461	0.652833	-0.0753486	-0.381274
Cre01.g022950	Cre01.g022950		mRNA	50	20.7156	4.39045	2.75e-09	8.28e-09	0.767797	4.51544	-3.32684	2.86499
Cre01.g023000	PHT4A	Sodium-dependent phosphate transporter, major facilitator superfamily	mRNA	50	7.03465	0.406167	0.0175276	0.019999	0.258851	1.01272	0.391357	-0.108679
Cre01.g023050	UBX2	Ubiquitin-associated protein	mRNA	50	5.53059	5.20333	1.42e-10	5.44e-10	0.813581	5.3018	5.16409	0.637833
Cre01.g023100	Cre01.g023100		mRNA	50	8.46725	0.769887	0.0838887	0.0904147	0.167711	7.75275	0.614788	-0.463424
Cre01.g023150	MCM5	Minichromosome maintenance protein	mRNA	50	9.41006	16.4112	7.01e-06	1.23e-05	0.58485	10.217	10.2942	-12.781
Cre01.g023200	Cre01.g023200		mRNA	50	11.3668	4.83385	0.00152757	0.00191928	0.381404	13.1431	0.797608	-4.76759
Cre01.g023250	Cre01.g023250		mRNA	50	3.65529	3.57028	1.69e-14	1.52e-13	0.904533	2.72098	2.91849	2.05653
Cre01.g023300	Cre01.g023300		mRNA	50	5.49439	6.01499	4.31e-12	2.2e-11	0.856092	3.67384	5.96237	0.793873
Cre01.g023350	Cre01.g023350	Oligoendopeptidase	mRNA	50	4.73321	16.91	1.56e-13	1.09e-12	0.887474	20.8324	15.9885	5.50587
Cre01.g023400	Cre01.g023400		mRNA	50	7.38542	1.93349	0.00148688	0.0018715	0.382639	25.3017	1.8077	-0.686008
Cre01.g023450	Cre01.g023450		mRNA	50	9.96979	1.91419	9.19e-06	1.58e-05	0.576432	2.26633	0.970174	-1.65011
Cre01.g023500	Cre01.g023500		mRNA	50	23.6568	0.560801	2.32e-06	4.37e-06	0.617462	0.934494	-0.0503131	0.55854
Cre01.g023550	FAP234	Flagellar Associated Protein 234	mRNA	50	16.1558	2.69991	1.72e-16	2.75e-15	0.932036	3.79643	-2.3913	-1.25348
Cre01.g023650	Cre01.g023650	Probable amino acid/metabolite permease	mRNA	50	20.1631	0.0327039	0.0908209	0.097651	0.162801	0.0909652	-0.0275986	0.0175461
Cre01.g023750	Cre01.g023750		mRNA	50	6.15175	0.794487	4.04e-12	2.08e-11	0.856775	0.74407	0.79386	-0.0315546
Cre01.g023773	Cre01.g023773		mRNA	50	1.57221	1.19982	2.53e-06	4.73e-06	0.615075	4.16918	0.480026	1.09962
Cre01.g023787	Cre01.g023787	Soluble ABC-F domain containing protein, propably cytosolic	mRNA	50	3.34801	16.1425	1.32e-15	1.6e-14	0.920951	20.0416	12.4056	10.3286
Cre01.g023800	Cre01.g023800		mRNA	50	2.3506	0.276571	0.0213604	0.0241587	0.247914	2.16643	0.159657	0.225834
Cre01.g023850	Cre01.g023850		mRNA	50	4.14485	2.8811	4.01e-15	4.24e-14	0.91418	3.7389	2.54793	1.34492
Cre01.g023913	Cre01.g023913		mRNA	50	20.0241	1.84248	2.34e-09	7.14e-09	0.770526	5.91688	-1.58978	0.931309
Cre01.g023950	Cre01.g023950		mRNA	50	21.9166	0.316133	0.0549889	0.0601847	0.193346	1.88836	-0.164003	0.270264
Cre01.g024050	Cre01.g024050		mRNA	50	20.7392	2.60137	5.57e-06	9.89e-06	0.59188	6.03993	-1.96064	1.70968
Cre01.g024100	Cre01.g024100		mRNA	50	19.2214	0.827238	0.0362869	0.0403004	0.217805	3.8529	-0.785309	0.260026
Cre01.g024150	Cre01.g024150		mRNA	50	19.0078	7.97572	0.00117877	0.00150028	0.393168	29.7258	-7.6997	2.08008
Cre01.g024200	Cre01.g024200		mRNA	50	6.81189	2.26735	9.99e-09	2.75e-08	0.744505	4.56006	2.21633	-0.478312
Cre01.g024250	Cre01.g024250	DEAH box ATP-dependent RNA helicase	mRNA	50	14.2849	0.495133	0.000944522	0.00121435	0.403045	3.64289	-0.278829	-0.409159
Cre01.g024251	Cre01.g024251		mRNA	50	21.6573	0.75373	0.0267924	0.0300768	0.235185	2.90319	-0.433834	0.616358
Cre01.g024300	Cre01.g024300		mRNA	50	17.4322	1.10008	3.29e-05	5.19e-05	0.534491	7.24438	-1.08795	-0.162931
Cre01.g024350	Cre01.g024350		mRNA	50	6.61455	63.8254	9.09e-17	1.6e-15	0.935174	56.0185	63.0012	-10.2245
Cre01.g024400	TRS85	Component of TRAPP complex, TRS85-like	mRNA	50	10.0418	1.41481	0.000413208	0.000556345	0.438505	2.98595	0.693955	-1.23293
Cre01.g024500	Cre01.g024500		mRNA	50	10.8342	1.73418	0.000265329	0.000366767	0.456631	1.08366	0.52111	-1.65403
Cre01.g024550	Cre01.g024550	Serine/threonine protein kinase	mRNA	50	14.7048	2.06746	0.000103951	0.000152451	0.493067	8.90519	-1.34468	-1.57041
Cre01.g024650	Cre01.g024650	carbohydrate-binding protein	mRNA	50	18.0411	9.49089	1.12e-09	3.59e-09	0.782761	16.8945	-9.49034	0.102229
Cre01.g024750	Cre01.g024750	Serine/threonine protein kinase	mRNA	50	13.5312	0.757901	0.04795	0.0527301	0.201489	5.63703	-0.295742	-0.697818
Cre01.g024900	Cre01.g024900		mRNA	50	12.234	1.14819	0.00577526	0.0068674	0.317362	4.4975	-0.0703022	-1.14604
Cre01.g024950	Cre01.g024950		mRNA	50	7.92309	3.26664	3.78e-06	6.89e-06	0.603408	7.84912	2.8613	-1.57603
Cre01.g025000	SSA12	cilia-sensing, structure and/or assembly	mRNA	50	5.69523	1.01609	0.00340497	0.00413344	0.343562	5.43762	1.01285	0.0809849
Cre01.g025025	Cre01.g025025		mRNA	50	0.904381	0.721152	0.276645	0.287214	0.0907967	3.80102	0.169154	0.701033
Cre01.g025050	Cre01.g025050		mRNA	50	22.4306	13.2392	8.1e-09	2.26e-08	0.748443	50.6777	-5.28789	12.1374
Cre01.g025100	Cre01.g025100	Putative phosphoglycolate phosphatase	mRNA	50	0.63786	6.68854	1.36e-07	3.09e-07	0.690044	8.38801	1.11175	6.5955
Cre01.g025150	CPLD15	conserved organelle protein with lipase active site	mRNA	50	22.8132	3.94312	1.97e-08	5.15e-08	0.731322	7.9671	-1.20556	3.75431
Cre01.g025200	MMP4	Metalloproteinase of VMP family	mRNA	50	22.0769	3.95701	2.88e-07	6.22e-07	0.672303	3.29493	-1.9091	3.46602
Cre01.g025250	RFK2	Riboflavin kinase	mRNA	50	0.89618	16.5281	1.09e-08	2.98e-08	0.742806	24.1761	3.84232	16.0752
Cre01.g025300	RAD51B	DNA recombination protein	mRNA	50	11.6787	1.12666	1.81e-07	4.04e-07	0.683414	3.04561	0.0946572	-1.12267
Cre01.g025350	FAP235	Flagellar Associated Protein 235	mRNA	50	18.2286	10.9783	1.72e-06	3.3e-06	0.625926	24.8152	-10.9586	0.656563
Cre01.g025400	HYDIN1	Hydrocephalus 3-Like Protein Hydin	mRNA	50	16.9821	13.0107	2.49e-19	1.12e-17	0.958126	13.3061	-12.5514	-3.42628
Cre01.g025450	DRC9	Nexin-dynein regulatory complex 9	mRNA	50	17.7953	21.4538	2.69e-17	5.9e-16	0.940759	27.1208	-21.423	-1.14926
Cre01.g025500	Cre01.g025500		mRNA	50	5.82742	2.65832	2.4e-08	6.19e-08	0.727352	1.35948	2.65561	0.120063
Cre01.g025551	Cre01.g025551		mRNA	50	0.396186	0.747328	0.0617385	0.0672923	0.186399	2.52141	0.0773748	0.743312
Cre01.g025600	Cre01.g025600		mRNA	50	16.7119	3.16526	6.07e-17	1.14e-15	0.937082	4.129	-2.98699	-1.04728
Cre01.g025650	Cre01.g025650		mRNA	50	4.9692	9.53728	6.25e-18	1.67e-16	0.946833	13.5836	9.1921	2.54263
Cre01.g025700	Cre01.g025700		mRNA	50	10.1425	0.564402	0.148864	0.157449	0.131589	6.56377	0.263777	-0.49897
Cre01.g025750	Cre01.g025750		mRNA	50	14.8938	14.2609	8.81e-09	2.45e-08	0.746866	17.5437	-9.79983	-10.3603
Cre01.g025767	Cre01.g025767		mRNA	50	11.0942	1.00528	2.5e-05	4.01e-05	0.543895	0.734642	0.236166	-0.977143
Cre01.g025808	OPR122	OctotricoPeptide Repeat protein 122	mRNA	50	1.79277	0.169595	0.0100191	0.0116617	0.288929	0.975904	0.0767085	0.151256
Cre01.g025850	Cre01.g025850	myo-inositol oxygenase	mRNA	50	20.7901	26.8357	2.64e-18	8.35e-17	0.950128	40.5876	-19.9894	17.9047
Cre01.g025900	Cre01.g025900		mRNA	50	2.81887	0.453629	0.0123547	0.0142689	0.277805	2.60648	0.305199	0.335608
Cre01.g025983	Cre01.g025983	protein of unknown function with DUF1399 domain	mRNA	50	3.2185	1.32614	7.48e-11	3e-10	0.822204	1.55477	0.989798	0.882577
Cre01.g026050	Cre01.g026050	protein of unknown function	mRNA	50	21.9373	7.44591	1.06e-11	4.99e-11	0.8462	21.8051	-3.82837	6.38632
Cre01.g026100	RPP14	Ribonuclease MRP subunit P14	mRNA	50	13.5041	2.77121	0.000646133	0.000847269	0.4196	10.4541	-1.06323	-2.55913
Cre01.g026150	Cre01.g026150		mRNA	50	18.5556	0.499071	1.24e-10	4.8e-10	0.815398	1.09828	-0.4938	0.0723381
Cre01.g026200	PPR9	PentatricoPeptide Repeat protein 9	mRNA	50	0.511323	1.94427	8.84e-05	0.000131024	0.499131	2.18688	0.259492	1.92688
Cre01.g026250	AGA1	Alpha-galactosidase	mRNA	50	6.12524	10.2899	1.47e-14	1.33e-13	0.905517	5.69435	10.2843	-0.337315
Cre01.g026300	Cre01.g026300		mRNA	50	9.83751	0.509171	1e-05	1.71e-05	0.573788	3.70766	0.273107	-0.42973
Cre01.g026350	Cre01.g026350		mRNA	50	20.8192	1.49958	0.000237726	0.00033062	0.461034	1.60095	-1.10935	1.009
Cre01.g026400	EXS1	ERD1 homolog	mRNA	50	5.10566	1.73389	1.26e-06	2.46e-06	0.63451	1.6966	1.68658	0.40227
Cre01.g026450	SRS1	Serine/arginine-rich pre-mRNA splicing factor	mRNA	50	9.30477	16.8761	2.75e-11	1.2e-10	0.83491	31.8136	10.9441	-12.8464
Cre01.g026500	ASP3	Pepsin-type aspartyl protease	mRNA	50	13.3747	2.88285	1.82e-10	6.82e-10	0.810111	2.44723	-1.0153	-2.69814
Cre01.g026550	CCT7	T-complex protein 1, eta subunit	mRNA	50	8.89354	20.6571	7.36e-08	1.75e-07	0.703778	34.6801	15.0081	-14.194
Cre01.g026600	UBC11	E2 Ubiquitin conjugating enzyme	mRNA	50	6.22949	15.5559	9.38e-11	3.7e-10	0.819199	61.3332	15.5279	-0.934037
Cre01.g026650	Cre01.g026650		mRNA	50	23.5392	0.88741	0.00127701	0.00161997	0.389559	2.6888	-0.106803	0.88096
Cre01.g026700	Cre01.g026700		mRNA	50	16.6447	0.116065	0.00054776	0.000724643	0.426658	0.280487	-0.108835	-0.0403245
Cre01.g026900	SSA14	Kynurenine 3-monooxygenase	mRNA	50	5.37139	20.1223	2.68e-11	1.18e-10	0.835237	13.9244	19.8505	3.29659
Cre01.g027000	RPL11	Cytosolic 80S ribosomal protein L11	mRNA	50	22.6444	784.751	1.82e-16	2.9e-15	0.931747	2851.73	-272.691	735.848
Cre01.g027050	Cre01.g027050		mRNA	50	10.1821	25.4471	0.000422043	0.00056733	0.437625	48.5707	11.6587	-22.6193
Cre01.g027100	IMP2	Mitochondrial inner membrane signal peptidase	mRNA	50	6.4681	8.38694	2.14e-17	4.89e-16	0.941762	14.0789	8.32404	-1.02524
Cre01.g027150	CPLD46	Conserved in the plant lineage and diatoms	mRNA	50	17.4317	3.47794	2.05e-12	1.13e-11	0.863793	6.42626	-3.43952	-0.515551
Cre01.g027200	UBC12	E2 Ubiquitin conjugating enzyme	mRNA	50	21.232	59.0744	2.29e-12	1.25e-11	0.862665	111.253	-39.1596	44.2302
Cre01.g027250	Cre01.g027250		mRNA	50	15.7399	0.169768	0.305249	0.315617	0.084146	1.47934	-0.140907	-0.0946912
Cre01.g027350	Cre01.g027350	tRNA (guanosine-2'-O)-methyltransferase	mRNA	50	15.5308	1.05952	5.14e-10	1.76e-09	0.794907	1.61275	-0.845752	-0.638186
Cre01.g027450	Cre01.g027450	Thioredoxin-like protein	mRNA	50	4.27379	5.93826	0.00183718	0.0022871	0.372889	16.0642	5.34212	2.5932
Cre01.g027500	Cre01.g027500		mRNA	50	2.49165	3.88465	1.43e-06	2.77e-06	0.630979	4.47274	2.35808	3.08707
Cre01.g027550	Cre01.g027550		mRNA	50	0.770793	9.9584	0.0277445	0.0311144	0.233204	32.4645	1.99593	9.75633
Cre01.g027600	Cre01.g027600		mRNA	50	16.301	0.108162	0.45062	0.46064	0.0573372	0.763026	-0.097637	-0.0465396
Cre01.g027650	Cre01.g027650		mRNA	50	12.2113	0.245403	0.00644574	0.00763558	0.311785	0.449917	-0.0135663	-0.245028
Cre01.g027700	Cre01.g027700		mRNA	50	2.31878	5.16246	4.61e-07	9.63e-07	0.660667	4.97114	2.94493	4.2401
Cre01.g027764	Cre01.g027764		mRNA	50	11.2745	1.93092	0.0153051	0.0175437	0.266258	10.8554	0.36455	-1.8962
Cre01.g027800	ATPVH1	Vacuolar ATP synthase subunit H	mRNA	50	5.35319	32.1249	2.23e-08	5.78e-08	0.728808	45.001	31.6654	5.41386
Cre01.g027900	Cre01.g027900	similar to HAV22	mRNA	50	5.16327	13.5113	2.15e-10	7.96e-10	0.807769	8.40614	13.1884	2.93613
Cre01.g027950	IFT74	Intraflagellar transport protein 74/72	mRNA	50	16.7691	42.561	6.19e-21	5.35e-19	0.96815	44.2235	-40.3702	-13.4788
Cre01.g028000	POB12	Proteome of basal body 12	mRNA	50	15.7392	1.80822	2.89e-11	1.26e-10	0.834306	1.48247	-1.50062	-1.00886
Cre01.g028101	Cre01.g028101		mRNA	50	2.40893	2.25874	0.0426911	0.04714	0.208331	11.5204	1.33192	1.82425
Cre01.g028150	CPLD69	Complex 1 LYR-domain protein	mRNA	50	2.69503	3.85096	0.00682355	0.00806606	0.308875	6.91598	2.49718	2.93154
Cre01.g028200	Cre01.g028200	DEAD-box RNA helicase	mRNA	50	15.2061	14.2231	0.02493	0.0280471	0.239256	49.7638	-10.5851	-9.50009
Cre01.g028250	GEA1	Putative lysophospholipase, glycerol-ester acylhydrolase	mRNA	50	8.10092	2.19514	0.123579	0.131524	0.143482	11.6048	1.87139	-1.14741
Cre01.g028300	Cre01.g028300		mRNA	50	17.7967	14.17	1.03e-08	2.82e-08	0.743975	41.519	-14.1499	-0.75375
Cre01.g028350	DEG8	Deg protease	mRNA	50	3.86439	4.4399	2.21e-07	4.88e-07	0.678599	4.56602	3.76385	2.35504
Cre01.g028400	DDC1	Aromatic-aminoacid decarboxylase	mRNA	50	8.47026	2.1497	9.2e-06	1.58e-05	0.57641	3.71231	1.71561	-1.29533
Cre01.g028423	Cre01.g028423		mRNA	50	4.76038	1.05592	2.46e-05	3.95e-05	0.544405	1.74873	1.0008	0.336694
Cre01.g028450	Cre01.g028450		mRNA	50	17.1009	3.1947	5.49e-06	9.77e-06	0.592283	9.64282	-3.1066	-0.745067
Cre01.g028500	Cre01.g028500		mRNA	50	7.49651	2.94241	1.62e-16	2.61e-15	0.932351	5.76111	2.71946	-1.12353
Cre01.g028550	Cre01.g028550	OTU-like cysteine protease	mRNA	50	11.8532	1.63299	4.76e-08	1.17e-07	0.71319	5.69334	0.0627463	-1.63179
Cre01.g028600	Cre01.g028600	Short-chain dehydrogenase/reductase	mRNA	50	1.82053	2.45769	0.000332457	0.000453121	0.447476	3.89492	1.12752	2.18379
Cre01.g028650	Cre01.g028650		mRNA	50	9.58085	3.63196	6.66e-06	1.17e-05	0.586446	17.6034	2.14951	-2.92758
Cre01.g028850	Cre01.g028850		mRNA	50	18.5711	18.2389	2.49e-13	1.67e-12	0.883494	21.3001	-18.0354	2.71697
Cre01.g028900	Cre01.g028900		mRNA	50	0.928375	0.791076	0.0299764	0.0335026	0.228797	1.58419	0.190382	0.767825
Cre01.g028950	Cre01.g028950		mRNA	50	17.3748	3.8677	0.078882	0.0852101	0.171496	16.5188	-3.81601	-0.630258
Cre01.g029000	COQD2	Ubiquinone/menaquinone biosynthesis methyltransferase	mRNA	50	5.84145	0.591933	0.0810303	0.0874463	0.169845	2.76633	0.591424	0.0245634
Cre01.g029050	Cre01.g029050		mRNA	50	6.10709	2.93806	0.00204693	0.0025367	0.367847	19.0738	2.93691	-0.082359
Cre01.g029100	Cre01.g029100		mRNA	50	9.10843	10.611	7.47e-07	1.51e-06	0.648305	7.5371	7.2871	-7.71302
Cre01.g029150	ODA7A	Outer row dynein assembly protein 7	mRNA	50	16.0898	8.10449	2.6e-17	5.71e-16	0.940921	11.2757	-7.11198	-3.88619
Cre01.g029250	AAH1	Aromatic amino acid hydroxylase-related protein	mRNA	50	20.4472	14.3884	3.11e-05	4.93e-05	0.53637	11.0686	-11.535	8.60052
Cre01.g029300	TPIC1	Triose phosphate isomerase, chloroplast precursor	mRNA	50	5.31634	30.7791	0.000697216	0.000910429	0.416319	115.01	30.2874	5.47952
Cre01.g029350	FAP297	Flagellar central pair-associated protein 297	mRNA	50	16.7174	6.96082	3.96e-19	1.63e-17	0.956665	6.85802	-6.57207	-2.29366
Cre01.g029400	Cre01.g029400		mRNA	50	17.5072	0.735003	1.26e-13	9.01e-13	0.889186	0.954336	-0.728896	-0.094556
Cre01.g029450	Cre01.g029450		mRNA	50	6.90476	16.8546	3.62e-16	5.2e-15	0.928182	19.7589	16.384	-3.95507
Cre01.g029500	Cre01.g029500	Calcium/calmodulin-dependent protein kinase kinase	mRNA	50	3.72328	7.75013	1e-12	5.87e-12	0.870847	15.9439	6.41372	4.35072
Cre01.g029550	Cre01.g029550		mRNA	50	18.6366	1.37746	5.8e-05	8.82e-05	0.514487	9.46178	-1.35838	0.228509
Cre01.g029600	Cre01.g029600		mRNA	50	6.84863	1.20614	2.32e-09	7.09e-09	0.770683	1.64385	1.1765	-0.265771
Cre01.g029650	VPS35	Subunit of Retromer complex	mRNA	50	10.4756	4.65313	6.07e-12	3.01e-11	0.85238	9.97255	1.80813	-4.28745
Cre01.g029700	Cre01.g029700		mRNA	50	21.0547	7.64095	0.0239446	0.0269723	0.241525	47.2067	-5.32512	5.47972
Cre01.g029750	DAAK1	ODA5-Associated Adenylate Kinase	mRNA	50	0.987238	7.068	1.24e-06	2.44e-06	0.634773	9.47385	1.80651	6.83324
Cre01.g029800	Cre01.g029800	Coiled-Coil Protein	mRNA	50	17.7934	2.69213	2.65e-13	1.77e-12	0.882956	3.88055	-2.6882	-0.14556
Cre01.g029850	Cre01.g029850	Serine/threonine protein kinase	mRNA	50	4.38371	1.97408	0.0517341	0.0567399	0.196984	7.59139	1.79997	0.810613
Cre01.g029900	Cre01.g029900		mRNA	50	3.10242	1.06208	4.47e-05	6.92e-05	0.523754	4.9408	0.770866	0.730596
Cre01.g029950	Cre01.g029950		mRNA	50	6.53995	23.5458	4.37e-17	8.8e-16	0.938593	21.1142	23.311	-3.31732
Cre01.g030050	PRPL34	Chloroplast ribosomal protein L34	mRNA	50	0.197499	127.126	0.000153616	0.000219533	0.478188	141.074	6.57012	126.956
Cre01.g030150	Cre01.g030150		mRNA	50	7.1063	5.44146	6.42e-06	1.13e-05	0.587557	3.54082	5.21482	-1.55407
Cre01.g030200	FAP6	Flagellar Associated Protein 6	mRNA	50	16.9994	94.2355	2.59e-14	2.21e-13	0.90148	110.219	-91.0208	-24.4037
Cre01.g030250	Cre01.g030250		mRNA	50	2.74446	8.36415	1.77e-09	5.5e-09	0.775209	6.39917	5.50574	6.29649
Cre01.g030300	Cre01.g030300		mRNA	50	18.8887	2.53324	0.0303561	0.0339044	0.228077	13.3717	-2.46499	0.584067
Cre01.g030400	Cre01.g030400		mRNA	50	13.7047	0.913129	3.71e-09	1.1e-08	0.762589	1.23465	-0.394131	-0.82369
Cre01.g030450	Cre01.g030450		mRNA	50	9.45275	0.993695	1.92e-05	3.13e-05	0.552756	4.71172	0.614629	-0.780808
Cre01.g030500	Cre01.g030500	Adenylate/guanylate cyclase	mRNA	50	18.912	8.82789	2.46e-21	2.56e-19	0.970252	24.3136	-8.57748	2.08769
Cre01.g030550	Cre01.g030550	possible ubiquitin-proteasome pathway protein	mRNA	50	5.62666	9.69667	1.28e-18	4.57e-17	0.952739	8.88927	9.65039	0.94625
Cre01.g030600	Cre01.g030600	Mitogen-Activated Protein Kinase Kinase Kinase	mRNA	50	17.2427	19.7518	1.78e-15	2.06e-14	0.919208	15.1621	-19.3648	-3.89042
Cre01.g030700	Cre01.g030700	Protein tyrosine kinase	mRNA	50	23.2414	8.12734	1.21e-12	6.97e-12	0.869031	9.24897	-1.60358	7.96757
Cre01.g030750	Cre01.g030750		mRNA	50	22.3845	12.8155	9.49e-12	4.54e-11	0.847414	11.0845	-5.25996	11.6863
Cre01.g030800	CSN2	COP9 signalosome subunit	mRNA	50	6.31197	9.84889	3.36e-12	1.77e-11	0.858707	23.2261	9.81606	-0.803498
Cre01.g030850	POA4	20S proteasome alpha subunit D	mRNA	50	7.07744	13.3508	2.51e-11	1.11e-10	0.835999	12.6308	12.8232	-3.71616
Cre01.g030950	Cre01.g030950		mRNA	50	15.0813	2.54368	0.00246584	0.00303344	0.359068	12.0731	-1.83653	-1.75996
Cre01.g031004	Cre01.g031004		mRNA	50	17.8796	8.44025	0.0177044	0.0201853	0.2583	56.8842	-8.43606	-0.265976
Cre01.g031050	Cre01.g031050		mRNA	50	6.36318	5.16889	7.91e-12	3.84e-11	0.849459	12.7447	5.14555	-0.490714
Cre01.g031100	TEF30	Thylakoid enriched fraction, 30-kDa protein	mRNA	50	1.18023	187.169	2.2e-09	6.73e-09	0.771586	208.469	56.9166	178.305
Cre01.g031200	SRP14	Subunit of the Signal Recognition Particle	mRNA	50	4.46627	56.361	2.65e-07	5.76e-07	0.674311	97.4211	51.8783	22.0273
Cre01.g031250	Cre01.g031250		mRNA	50	3.4071	30.3848	1.12e-11	5.27e-11	0.845526	21.9882	23.6489	19.0779
Cre01.g031300	Cre01.g031300	Calcium/calmodulin-dependent protein kinase	mRNA	50	3.70457	0.72317	4.43e-06	8e-06	0.598707	2.93271	0.596473	0.408894
Cre01.g031500	Cre01.g031500		mRNA	50	4.78306	8.73644	9.48e-14	7.04e-13	0.891526	5.75692	8.2968	2.73653
Cre01.g031600	Cre01.g031600		mRNA	50	14.801	14.6539	9.93e-06	1.7e-05	0.574015	45.8396	-9.80826	-10.8874
Cre01.g031650	CGLD12	Conserved in the Green Lineage and Diatoms	mRNA	50	22.8111	0.361592	0.233037	0.243144	0.102276	1.0758	-0.110736	0.344219
Cre01.g031700	Cre01.g031700	DNA methylase in the FkbM family	mRNA	50	5.45807	3.62017	1.51e-08	4.03e-08	0.736524	6.04997	3.58379	0.511901
Cre01.g031750	Cre01.g031750		mRNA	50	16.68	11.9432	1.68e-11	7.62e-11	0.840849	14.8233	-11.2372	-4.04555
Cre01.g031800	Cre01.g031800		mRNA	50	7.23575	0.742482	1e-07	2.34e-07	0.696881	0.506515	0.703964	-0.236038
Cre01.g031850	Cre01.g031850	1-aminocyclopropane-1-carboxylate deaminase	mRNA	50	4.49131	0.50364	0.000168831	0.000239924	0.474525	1.36986	0.464863	0.193793
Cre01.g031900	Cre01.g031900		mRNA	50	5.03528	4.80604	2.7e-11	1.18e-10	0.835138	4.65677	4.65357	1.20096
Cre01.g031951	Cre01.g031951		mRNA	50	20.9651	0.249866	0.0210983	0.0238764	0.248602	0.644234	-0.17829	0.175059
Cre01.g032000	Cre01.g032000		mRNA	50	1.18998	7.64687	0.00324326	0.0039457	0.345924	11.262	2.34392	7.27878
Cre01.g032050	Cre01.g032050	UDP-galactose/glucose transporter	mRNA	50	5.75459	13.5875	7.92e-11	3.16e-10	0.821444	10.9121	13.5595	0.872378
Cre01.g032100	Cre01.g032100		mRNA	50	23.3204	0.917744	0.000627697	0.000824382	0.420843	4.62091	-0.162424	0.903257
Cre01.g032150	FAP187	Flagellar Associated Protein 187	mRNA	50	16.6174	11.9831	4.34e-14	3.49e-13	0.897631	13.4342	-11.2066	-4.24334
Cre01.g032250	Cre01.g032250		mRNA	50	14.3462	3.99246	4.85e-13	3.05e-12	0.877593	14.0299	-2.30095	-3.26272
Cre01.g032300	GBP1	G-strand telomere DNA binding protein	mRNA	50	17.0176	232.11	2.55e-08	6.53e-08	0.726177	680.23	-224.476	-59.039
Cre01.g032350	PIG8	p53-induced protein/etoposide-induced protein 2.4	mRNA	50	18.3712	1.55083	1.38e-07	3.14e-07	0.689664	4.62595	-1.54351	0.150486
Cre01.g032400	Cre01.g032400		mRNA	50	6.72921	2.95056	1.12e-09	3.6e-09	0.782696	6.07218	2.89696	-0.559869
Cre01.g032450	Cre01.g032450		mRNA	50	6.78317	5.03864	1.83e-14	1.62e-13	0.903977	3.93937	4.9331	-1.02587
Cre01.g032500	TPR2	Tetratricopeptide-repeat protein 2	mRNA	50	3.39706	4.85446	9.66e-12	4.61e-11	0.847219	5.5072	3.77028	3.05791
Cre01.g032550	CGL127	Conserved in the Green Lineage	mRNA	50	10.2345	4.28157	2.17e-05	3.51e-05	0.548637	2.91875	1.90925	-3.83232
Cre01.g032600	HPAT1	Hydroxyproline O-arabinosyl transferase 1	mRNA	50	6.21619	50.1548	9.7e-18	2.47e-16	0.945078	42.1337	50.0744	-2.83712
Cre01.g032650	TAL1	Transaldolase	mRNA	50	10.0033	79.3797	0.200893	0.210505	0.112092	460.645	39.63	-68.7794
Cre01.g032700	GLK1	Glucokinase	mRNA	50	7.97934	8.75389	1.37e-06	2.67e-06	0.632043	8.83204	7.60465	-4.33587
Cre01.g032750	Cre01.g032750		mRNA	50	3.22241	17.4772	4.37e-05	6.77e-05	0.524566	21.9434	13.0565	11.6182
Cre01.g032800	MRS6	Mg2+ transporter protein	mRNA	50	20.8228	1.57769	5.31e-05	8.12e-05	0.517697	4.60275	-1.16614	1.06264
Cre01.g032850	Cre01.g032850	Protein tyrosine kinase, serine/threonine protein kinase	mRNA	50	17.2914	0.995174	1.06e-12	6.19e-12	0.870273	1.30017	-0.9781	-0.183557
Cre01.g032900	Cre01.g032900		mRNA	50	18.6941	3.13494	1.11e-10	4.33e-10	0.816912	6.13073	-3.08333	0.566525
Cre01.g032950	Cre01.g032950		mRNA	50	20.1523	11.8888	0.000308848	0.000422444	0.450483	61.3874	-10.0509	6.35006
Cre01.g033000	FAP334	Flagellar Associated Protein 334	mRNA	50	16.8924	1.71875	2.18e-12	1.19e-11	0.863188	3.50413	-1.647	-0.491432
Cre01.g033091	Cre01.g033091		mRNA	50	17.439	3.64735	1.68e-09	5.22e-09	0.776111	7.55331	-3.60808	-0.533735
Cre01.g033150	Cre01.g033150		mRNA	50	3.23646	8.9435	1.56e-09	4.88e-09	0.777325	9.54473	6.70313	5.92066
Cre01.g033200	Cre01.g033200		mRNA	50	1.53814	1.68413	5.78e-07	1.19e-06	0.654907	2.11162	0.659991	1.54942
Cre01.g033250	Cre01.g033250		mRNA	50	2.62833	5.83962	6.89e-08	1.65e-07	0.705229	6.4512	3.70855	4.51085
Cre01.g033350	ALDH22	Aldehyde dehydrogenase	mRNA	50	4.10842	8.47169	2.35e-13	1.59e-12	0.883967	5.94668	7.45396	4.02591
Cre01.g033400	TIM9	Mitochondrial inner membrane translocase subunit	mRNA	50	3.99721	69.4381	2.98e-06	5.52e-06	0.610329	81.0702	60.1098	34.7629
Cre01.g033516	Cre01.g033516		mRNA	50	5.53178	0.802178	6.15e-05	9.32e-05	0.512372	2.27494	0.796159	0.0980841
Cre01.g033550	PDI2	Protein disulfide isomerase 2	mRNA	50	6.25277	128.685	5.4e-16	7.31e-15	0.926024	80.9397	128.403	-8.50952
Cre01.g033700	Cre01.g033700		mRNA	50	3.5393	2.69929	1.1e-08	3.01e-08	0.742611	2.88299	2.15829	1.62111
Cre01.g033832	RH39	Possible DEAD-box helicase involved in creation of hidden rRNA breaks in chloroplast ribosomes	mRNA	50	18.1116	6.51135	7.19e-11	2.9e-10	0.822722	9.27953	-6.50857	0.190221
Cre01.g033900	Cre01.g033900		mRNA	50	19.3838	3.98106	1.18e-14	1.11e-13	0.90702	4.65833	-3.72265	1.41093
Cre01.g033950	Cre01.g033950	3'-5' exonuclease with GRF zinc finger domain	mRNA	50	21.3966	0.432744	0.029851	0.0333763	0.229036	1.84995	-0.272635	0.336061
Cre01.g034000	IPB1	Importin beta	mRNA	50	6.96302	18.2169	4.84e-10	1.66e-09	0.795832	29.2277	17.641	-4.54432
Cre01.g034050	Cre01.g034050		mRNA	50	5.41784	9.79676	3.33e-19	1.43e-17	0.957216	5.85296	9.6832	1.48734
Cre01.g034100	Cre01.g034100		mRNA	50	5.63214	0.544542	0.00338921	0.00411579	0.343788	1.65868	0.542018	0.052361
Cre01.g034150	Cre01.g034150		mRNA	50	19.3674	4.2167	7.06e-17	1.29e-15	0.936377	8.04562	-3.9494	1.47745
Cre01.g034200	Cre01.g034200		mRNA	50	17.6797	5.49384	5.49e-07	1.13e-06	0.65625	12.6641	-5.47454	-0.460073
Cre01.g034300	Cre01.g034300		mRNA	50	16.567	1.41825	8.95e-09	2.48e-08	0.746586	1.69053	-1.31962	-0.519662
Cre01.g034350	Cre01.g034350		mRNA	50	23.1943	3.0793	5.43e-08	1.32e-07	0.710372	3.71472	-0.644726	3.01105
Cre01.g034380	Cre01.g034380		mRNA	50	16.4828	3.59991	5.87e-11	2.4e-10	0.825376	5.02814	-3.31965	-1.3926
Cre01.g034400	PGL1	6-phosphogluconolactonase	mRNA	50	10.6042	54.235	1.12e-05	1.9e-05	0.570142	136.821	19.3804	-50.6541
Cre01.g034451	Cre01.g034451		mRNA	50	8.57222	9.08232	5.28e-06	9.42e-06	0.593495	19.6761	7.09967	-5.6642
Cre01.g034500	Cre01.g034500		mRNA	50	16.9951	2.09655	2.46e-17	5.48e-16	0.94116	2.13943	-2.02442	-0.545233
Cre01.g034550	FAP109	EF-Hand Containing Flagellar Associated Protein 109	mRNA	50	16.7376	32.3319	3.12e-20	2.08e-18	0.964101	37.6848	-30.5821	-10.4922
Cre01.g034600	Cre01.g034600		mRNA	50	10.601	2.33155	4e-05	6.23e-05	0.527684	2.47045	0.835003	-2.1769
Cre01.g034650	Cre01.g034650		mRNA	50	6.94418	1.00679	8.64e-08	2.04e-07	0.700227	1.03449	0.976189	-0.246337
Cre01.g034700	Cre01.g034700		mRNA	50	19.387	1.57586	8.28e-14	6.23e-13	0.892607	2.12108	-1.4731	0.559728
Cre01.g034750	Cre01.g034750		mRNA	50	9.53854	1.20205	1.24e-06	2.43e-06	0.634807	1.43427	0.722104	-0.960987
Cre01.g034800	Cre01.g034800		mRNA	50	18.6953	10.2738	2.34e-09	7.14e-09	0.770542	22.448	-10.104	1.85975
Cre01.g034850	Cre01.g034850		mRNA	50	15.3343	5.5947	9.5e-17	1.67e-15	0.934962	5.35862	-4.28666	-3.59517
Cre01.g034900	Cre01.g034900	Calcium/calmodulin-dependent protein kinase	mRNA	50	19.8481	3.98809	5.5e-06	9.79e-06	0.592223	3.3677	-3.53034	1.85515
Cre01.g034950	Cre01.g034950	Soluble ABC-F domain containing protein	mRNA	50	2.81348	21.9419	5.01e-05	7.69e-05	0.519767	41.7281	14.7395	16.2541
Cre01.g035000	Cre01.g035000		mRNA	50	16.3015	11.0454	6.6e-10	2.2e-09	0.791096	19.3434	-9.97128	-4.75135
Cre01.g035050	Cre01.g035050		mRNA	50	21.0341	0.661338	2.96e-10	1.06e-09	0.803123	0.674858	-0.463448	0.471787
Cre01.g035100	Cre01.g035100		mRNA	50	23.5635	24.3042	1.14e-08	3.1e-08	0.741976	40.9248	-2.77151	24.1457
Cre01.g035150	Cre01.g035150		mRNA	50	3.08857	1.19776	0.00421851	0.00507741	0.333061	4.96691	0.866357	0.827081
Cre01.g035350	Cre01.g035350		mRNA	50	9.33181	6.79712	2.38e-05	3.83e-05	0.545566	16.0263	4.37118	-5.20515
Cre01.g035400	Cre01.g035400		mRNA	50	5.58449	21.7569	4.04e-12	2.08e-11	0.856762	10.4542	21.6283	2.36207
Cre01.g035450	Cre01.g035450		mRNA	50	18.9458	3.71337	0.000533037	0.000705931	0.427814	10.532	-3.60012	0.910086
Cre01.g035500	VPS34	Vacuolar protein sorting 34	mRNA	50	18.6833	0.438058	0.000165243	0.000235098	0.475361	2.62258	-0.431069	0.0779404
Cre01.g035650	Cre01.g035650		mRNA	50	23.8921	0.194949	0.0525118	0.057558	0.196096	0.881911	-0.00550728	0.194871
Cre01.g035700	Cre01.g035700		mRNA	50	22.3403	0.896032	1.51e-05	2.5e-05	0.560626	2.14242	-0.377192	0.812772
Cre01.g035750	MSC3	Mechanosensitive ion channel	mRNA	50	17.2019	4.05976	2.52e-15	2.82e-14	0.917079	6.4836	-3.97146	-0.842123
Cre01.g035800	IRK2	Inwardly-rectifying potassium channel	mRNA	50	5.47046	3.14941	8.27e-14	6.22e-13	0.892618	2.60664	3.1192	0.435215
Cre01.g035850	SEC24B	COP-II coat subunit	mRNA	50	5.79988	7.24208	7e-20	3.91e-18	0.961884	5.01912	7.23214	0.379244
Cre01.g035950	Cre01.g035950		mRNA	50	2.4726	1.72187	1.18e-07	2.73e-07	0.693142	5.22133	1.03838	1.37354
Cre01.g036000	Cre01.g036000		mRNA	50	6.16311	1.38029	0.136305	0.144484	0.137241	4.46885	1.37903	-0.0589215
Cre01.g036050	MLH1	DNA mismatch repair protein	mRNA	50	8.64375	0.953321	6.45e-05	9.75e-05	0.51065	1.12645	0.733949	-0.608391
Cre01.g036100	Cre01.g036100		mRNA	50	10.4865	2.38732	0.000450359	0.000602799	0.434913	1.45594	0.921348	-2.20236
Cre01.g036150	Cre01.g036150		mRNA	50	18.1122	7.27137	7.74e-24	2.97e-21	0.980588	9.73326	-7.26824	0.213517
Cre01.g036200	Cre01.g036200		mRNA	50	16.7721	2.23908	4.13e-07	8.71e-07	0.663381	11.7976	-2.12438	-0.707466
Cre01.g036250	Cre01.g036250		mRNA	50	23.4727	1.37642	6.12e-07	1.26e-06	0.653441	3.20076	-0.189399	1.36332
Cre01.g036300	Cre01.g036300		mRNA	50	1.81828	0.654873	0.014799	0.0169751	0.268083	3.24602	0.300095	0.582067
Cre01.g036350	PMA1	Related to plasma membrane P-type and chloroplast type calcium ATPases	mRNA	50	0.279832	0.291993	0.000140468	0.000201752	0.481635	0.427532	0.0213722	0.29121
Cre01.g036400	Cre01.g036400	Short-chain dehydrogenase/reductase	mRNA	50	22.0246	3.36939	0.00965289	0.011253	0.290887	16.304	-1.66585	2.92877
Cre01.g036451	Cre01.g036451	S-adenosyl-L-methionine-dependent methyltransferase	mRNA	50	10.6468	1.23562	4.61e-05	7.12e-05	0.522663	3.94121	0.428638	-1.15889
Cre01.g036550	ERV14	Cornichon-like protein	mRNA	50	6.96554	2.9409	0.00992379	0.0115558	0.289432	12.1474	2.84745	-0.735503
Cre01.g036600	Cre01.g036600	Exoribonuclease II	mRNA	50	16.5925	16.6625	2.87e-12	1.53e-11	0.860352	16.3723	-15.5441	-6.00179
Cre01.g036700	Cre01.g036700		mRNA	50	16.0794	9.87717	1.14e-13	8.24e-13	0.890035	13.9932	-8.65468	-4.75974
Cre01.g036750	DMA1	Putative DNA methylase	mRNA	50	10.8195	0.413098	0.642386	0.649987	0.0322512	8.18143	0.125643	-0.393528
Cre01.g036800	KIN9A	Kinesin motor protein	mRNA	50	16.7464	5.94397	2.66e-11	1.17e-10	0.835317	10.3442	-5.62672	-1.91592
Cre01.g036850	PDY1	Proline dehydrogenase	mRNA	50	14.9573	13.7545	5.66e-11	2.33e-10	0.825841	17.8376	-9.61655	-9.83409
Cre01.g036900	Cre01.g036900		mRNA	50	19.0628	7.19931	8.24e-12	3.98e-11	0.84901	15.8735	-6.92243	1.9774
Cre01.g037000	SCPL49	Serine carboxypeptidase	mRNA	50	6.9977	8.47259	2.32e-09	7.09e-09	0.770672	7.6668	8.18522	-2.18793
Cre01.g037050	Cre01.g037050		mRNA	50	7.1293	18.7682	0.000137706	0.000198103	0.482397	30.4802	17.9539	-5.46833
Cre01.g037100	Cre01.g037100		mRNA	50	19.2517	3.94919	2.49e-12	1.35e-11	0.861814	9.73495	-3.73905	1.27108
Cre01.g037150	Cre01.g037150	ion channel/ voltage-gated chloride channel	mRNA	50	2.99436	8.54282	2.7e-11	1.18e-10	0.835153	9.15284	6.03176	6.0496
Cre01.g037200	Cre01.g037200		mRNA	50	3.19786	41.7019	1.82e-05	2.99e-05	0.554363	34.4646	30.9749	27.9214
Cre01.g037250	Cre01.g037250		mRNA	50	19.7582	34.521	2.42e-11	1.07e-10	0.836454	68.8283	-30.9281	15.3346
Cre01.g037300	Cre01.g037300		mRNA	50	18.8941	0.620737	0.000699599	0.000913185	0.416172	1.22739	-0.603809	0.143978
Cre01.g037350	CGLD2	Thioesterase family protein	mRNA	50	20.317	1.68775	1.25e-06	2.45e-06	0.634613	4.39363	-1.38666	0.962119
Cre01.g037400	CYN19A	Cyclophilin 19-1	mRNA	50	10.4039	1.38495	0.000641449	0.000841537	0.419913	5.45456	0.562014	-1.2658
Cre01.g037700	FAD9	Delta4-fatty acid desaturase	mRNA	50	3.18393	25.1571	2.77e-07	6e-07	0.673224	14.0186	18.6244	16.9118
Cre01.g037800	Cre01.g037800	Thioredoxin-like protein	mRNA	50	15.8252	27.4947	9.72e-18	2.47e-16	0.945067	51.3677	-23.1572	-14.8223
Cre01.g037850	BCC2	Acetyl-CoA biotin carboxyl carrier	mRNA	50	2.27548	184.32	4.45e-05	6.88e-05	0.523955	178.664	103.422	152.57
Cre01.g037900	Cre01.g037900		mRNA	50	5.01589	5.10082	2.97e-22	4.52e-20	0.974571	5.22684	4.93246	1.29968
Cre01.g037950	Cre01.g037950		mRNA	50	14.2444	1.23159	1e-05	1.71e-05	0.573769	2.65343	-0.682725	-1.02504
Cre01.g038000	Cre01.g038000		mRNA	50	16.4147	0.321867	0.0145586	0.0167122	0.268971	1.8036	-0.294542	-0.129784
Cre01.g038050	HKR3	Histidine kinase rhodopsin 3	mRNA	50	3.14638	4.97294	7.6e-15	7.47e-14	0.91002	9.04071	3.64854	3.37909
Cre01.g038100	Cre01.g038100	putative chloride channel	mRNA	50	4.03529	13.6664	2.31e-06	4.34e-06	0.617674	16.4747	11.8981	6.72355
Cre01.g038151	Cre01.g038151		mRNA	50	10.5069	0.999918	6.98e-05	0.000104874	0.507809	1.85424	0.380973	-0.924497
Cre01.g038200	Cre01.g038200		mRNA	50	20.8836	2.14851	0.29712	0.307449	0.0859753	16.4203	-1.5648	1.47224
Cre01.g038250	SDC1	Serine decarboxylase	mRNA	50	4.11741	36.5419	4.09e-17	8.3e-16	0.938904	57.5293	32.1927	17.2897
Cre01.g038300	Cre01.g038300		mRNA	50	14.1831	1.85498	6.45e-06	1.13e-05	0.58739	6.31428	-1.00339	-1.56018
Cre01.g038350	Cre01.g038350		mRNA	50	15.3917	0.192149	2.7e-05	4.31e-05	0.541251	0.785908	-0.149064	-0.121248
Cre01.g038400	CRT2	Calreticulin 2, calcium-binding protein	mRNA	50	5.96247	443.808	1.05e-19	5.55e-18	0.960718	227.097	443.787	4.35996
Cre01.g038500	CYP746A1	Cytochrome P450, CYP197 superfamily, CYP197B family	mRNA	50	3.42169	1.70794	0.00125058	0.00158837	0.390503	2.44421	1.3334	1.06729
Cre01.g038550	SQD2	Sulfoquinovosyldiacylglycerol synthase	mRNA	50	5.39352	15.0036	2.01e-18	6.65e-17	0.951126	10.3645	14.8149	2.37224
Cre01.g038600	FAD7	Omega-3-fatty acid desaturase	mRNA	50	3.48408	187.512	1.04e-09	3.37e-09	0.783868	125.532	148.286	114.769
Cre01.g038650	SRS2	Serine/arginine-rich pre-mRNA splicing factor	mRNA	50	15.8907	25.7416	9.08e-13	5.36e-12	0.871762	36.7996	-21.9156	-13.5032
Cre01.g038700	Cre01.g038700	Voltage-gated chloride channel	mRNA	50	3.84754	2.51342	9.6e-18	2.46e-16	0.945116	3.83204	2.12481	1.34257
Cre01.g038750	MOT7	motile cilia related	mRNA	50	15.7448	17.9724	1.64e-19	7.9e-18	0.959398	19.7583	-14.9298	-10.0054
Cre01.g038800	Cre01.g038800	Major intrinsic protein superfamily	mRNA	50	10.0899	3.25359	3.94e-05	6.14e-05	0.528209	9.38006	1.56004	-2.8552
Cre01.g038850	Cre01.g038850		mRNA	50	5.68287	10.6644	8.97e-12	4.31e-11	0.848059	19.7545	10.6277	0.884404
Cre01.g038950	SELF1	SelF/SelM homolog	mRNA	50	4.04046	5.27511	3e-05	4.77e-05	0.537599	16.9599	4.59606	2.58902
Cre01.g039050	Cre01.g039050		mRNA	50	23.5429	0.406316	1.27e-11	5.92e-11	0.844057	0.825358	-0.0485075	0.40341
Cre01.g039150	CPLD5	Conserved in the plant lineage and diatoms 5	mRNA	50	2.27185	10.639	2.2e-08	5.71e-08	0.729119	26.0613	5.9612	8.81202
Cre01.g039200	IFT22	Intraflagellar transport protein 22	mRNA	50	16.9229	44.9291	2.33e-23	6.96e-21	0.978936	47.2611	-43.1545	-12.5022
Cre01.g039250	RPS2	Cytosolic 80S ribosomal protein S2	mRNA	50	0.362986	398.952	2.68e-11	1.18e-10	0.835231	1805.79	37.8552	397.152
Cre01.g039300	RB47	Polyadenylate-binding protein RB47	mRNA	50	0.589621	323.253	8.88e-13	5.25e-12	0.871977	814.059	49.7002	319.409
Cre01.g039350	NCR2	Cytochrome P450 reductase, possibly CYP505 family	mRNA	50	5.47305	8.28354	1.7e-15	1.99e-14	0.919458	6.85529	8.20484	1.13914
Cre01.g039400	Cre01.g039400		mRNA	50	9.95296	0.749823	0.130078	0.13819	0.140223	6.55259	0.382881	-0.644699
Cre01.g039500	FAP89	Flagellar Associated Protein 89	mRNA	50	17.6897	6.07204	1.24e-13	8.89e-13	0.88933	4.75095	-6.05202	-0.492717
Cre01.g039702	Cre01.g039702		mRNA	50	13.3257	1.00788	4.21e-11	1.77e-10	0.829627	2.56204	-0.342821	-0.947784
Cre01.g039750	PDF1B	Peptide deformylase	mRNA	50	1.94157	4.31845	0.00327186	0.00397869	0.345498	8.9506	2.10176	3.77248
Cre01.g039800	Cre01.g039800		mRNA	50	17.9927	1.74455	2.28e-17	5.15e-16	0.941484	2.69635	-1.74455	-0.00333997
Cre01.g039850	CGL48	conserved protein related to lysine decarboxylase domain	mRNA	50	18.7273	4.21932	7.09e-18	1.87e-16	0.946337	4.4221	-4.14307	0.798523
Cre01.g039900	Cre01.g039900	RNase Z-like protein	mRNA	50	16.71	2.84489	9.03e-10	2.94e-09	0.786183	5.09046	-2.68419	-0.942621
Cre01.g039950	Cre01.g039950	Major facilitator superfamily transporter	mRNA	50	6.47224	0.769188	0.0675406	0.0733899	0.180968	4.68757	0.763317	-0.0948538
Cre01.g040000	RPL26	Cytosolic 80S ribosomal protein L26	mRNA	50	22.9562	499.508	1.59e-16	2.57e-15	0.932422	2014.37	-134.806	480.973
Cre01.g040050	TPK1	Thiamine pyrophosphokinase	mRNA	50	17.3584	1.43127	0.000869904	0.00112239	0.406673	2.9226	-1.41113	-0.239301
Cre01.g040100	Cre01.g040100		mRNA	50	17.8044	1.40767	9.66e-08	2.26e-07	0.697752	2.60468	-1.40582	-0.0720591
Cre01.g040150	Cre01.g040150		mRNA	50	21.2921	5.52901	5.28e-07	1.09e-06	0.657248	5.30383	-3.59951	4.19684
Cre01.g040200	Cre01.g040200	WNK protein kinase	mRNA	50	17.0255	9.41208	4.12e-09	1.22e-08	0.760715	35.0031	-9.10742	-2.37532
Cre01.g040250	Cre01.g040250	DnaJ-like protein	mRNA	50	10.9704	0.930217	0.0113744	0.0131742	0.282214	8.47735	0.247715	-0.896628
Cre01.g040300	Cre01.g040300	Catechol O-methyltransferase	mRNA	50	1.92705	10.8754	7.36e-06	1.28e-05	0.583373	11.551	5.25685	9.52051
Cre01.g040350	Cre01.g040350	putative MutS type 2 DNA repair protein	mRNA	50	0.403065	1.85657	2.53e-12	1.36e-11	0.861665	2.3756	0.195546	1.84625
Cre01.g040379	Cre01.g040379		mRNA	50	12.4206	0.349753	0.00432161	0.00519731	0.331867	1.29511	-0.0384301	-0.347635
Cre01.g040400	Cre01.g040400		mRNA	50	16.5121	6.89294	5.09e-11	2.12e-10	0.827208	12.5709	-6.37656	-2.61765
Cre01.g040450	HDT1	Histidine-aspartic acid phosphotransferase	mRNA	50	4.94802	30.345	3.17e-07	6.81e-07	0.669916	43.9576	29.2014	8.25198
Cre01.g040500	Cre01.g040500		mRNA	50	3.16647	4.73827	6.08e-07	1.25e-06	0.653603	14.2837	3.49325	3.20131
Cre01.g040550	Cre01.g040550		mRNA	50	8.71874	0.280437	0.0359645	0.0399523	0.218322	1.44736	0.21235	-0.183173
Cre01.g040600	FAP327	Flagellar Associated Protein 327	mRNA	50	16.5588	2.69896	2.93e-17	6.34e-16	0.940393	4.11653	-2.50913	-0.994312
Cre01.g040701	Cre01.g040701		mRNA	50	5.80056	75.8243	6.68e-10	2.23e-09	0.790908	140.515	75.7209	3.9572
Cre01.g040850	Cre01.g040850		mRNA	50	18.5134	2.80116	3.7e-11	1.58e-10	0.83123	3.66191	-2.7759	0.375333
Cre01.g041000	Cre01.g041000		mRNA	50	4.07695	36.4662	0.000467814	0.000624605	0.433319	65.11	31.9415	17.5932
Cre01.g041100	Cre01.g041100	Histone-lysine N-methyltransferase	mRNA	50	9.02407	0.821112	0.00670958	0.00793762	0.309737	5.27194	0.576943	-0.584261
Cre01.g041150	Cre01.g041150		mRNA	50	16.4376	2.00872	0.0173185	0.0197671	0.25951	12.4241	-1.84301	-0.798921
Cre01.g041200	Cre01.g041200		mRNA	50	18.278	3.74293	1.84e-08	4.82e-08	0.73272	4.34903	-3.73302	0.272156
Cre01.g041256	Cre01.g041256		mRNA	50	0.414216	0.909775	0.000958311	0.00123078	0.402404	4.53756	0.0984641	0.904431
Cre01.g041300	Cre01.g041300	a-1,2-glucosyltransferase	mRNA	50	13.1041	0.808504	0.000134558	0.000193907	0.483283	4.60859	-0.230466	-0.774961
Cre01.g041351	Cre01.g041351		mRNA	50	5.11147	1.94219	3.93e-12	2.03e-11	0.85707	2.17022	1.88988	0.447723
Cre01.g041400	Cre01.g041400		mRNA	50	19.0305	2.06223	9.7e-06	1.66e-05	0.574746	6.97283	-1.98764	0.549613
Cre01.g041450	Cre01.g041450	Phosphoprotein phosphatase 2C-related	mRNA	50	15.161	3.26996	6.29e-12	3.1e-11	0.851997	11.5183	-2.40758	-2.21274
Cre01.g041500	Cre01.g041500		mRNA	50	15.5955	1.168	7.42e-11	2.98e-10	0.822315	2.14517	-0.944123	-0.687638
Cre01.g041550	Cre01.g041550		mRNA	50	18.4766	6.57113	7.73e-15	7.59e-14	0.909912	13.0302	-6.52005	0.817726
Cre01.g041650	Cre01.g041650		mRNA	50	20.1279	1.62956	0.000183884	0.000260049	0.47119	4.13391	-1.38318	0.861561
Cre01.g041800	Cre01.g041800		mRNA	50	18.1705	1.76898	1.33e-07	3.03e-07	0.69056	2.07671	-1.76722	0.078948
Cre01.g041850	Cre01.g041850		mRNA	50	7.07432	0.34433	0.0074113	0.00872625	0.304632	1.2052	0.3308	-0.0955736
Cre01.g041950	Cre01.g041950		mRNA	50	2.27552	1.90002	1.09e-06	2.15e-06	0.638324	5.19681	1.06613	1.57272
Cre01.g042000	Cre01.g042000		mRNA	50	10.4313	0.936082	0.000137443	0.00019781	0.482471	0.723942	0.373718	-0.858245
Cre01.g042050	MSRB3	Methionine sulphoxide reductase	mRNA	50	4.20276	4.90199	4.3e-08	1.06e-07	0.715347	4.32015	4.36932	2.2223
Cre01.g042150	Cre01.g042150		mRNA	50	8.87336	0.817777	0.000843787	0.00109005	0.408011	3.87058	0.597106	-0.558769
Cre01.g042200	PBAS1	Photosystem II Associated Subunit 1	mRNA	50	4.05801	113.97	4.98e-12	2.51e-11	0.854538	160.984	99.5547	55.4795
Cre01.g042250	Cre01.g042250		mRNA	50	17.0674	1.10074	3.36e-12	1.77e-11	0.858725	1.28515	-1.0681	-0.266076
Cre01.g042300	Cre01.g042300	Scavenger receptor cysteine rich (SRCR) protein	mRNA	50	4.20762	1.62256	0.03629	0.0403005	0.2178	4.53137	1.44718	0.733742
Cre01.g042450	Cre01.g042450		mRNA	50	15.0012	0.615845	0.144993	0.153391	0.133282	4.24354	-0.43561	-0.435326
Cre01.g042550	Cre01.g042550		mRNA	50	7.24588	11.4262	6.95e-20	3.91e-18	0.961904	16.0266	10.8237	-3.66114
Cre01.g042700	Cre01.g042700		mRNA	50	4.37902	5.52938	0.000737502	0.000959675	0.413885	5.49602	5.03891	2.27672
Cre01.g042750	ACH1	Aconitate hydratase	mRNA	50	17.1838	322.772	2.03e-06	3.85e-06	0.62126	814.948	-315.432	-68.4455
Cre01.g042800	DVR1	3,8-Divinyl protochlorophyllide a 8-vinyl reductase, chloroplast precursor	mRNA	50	3.35331	61.7999	4.31e-06	7.8e-06	0.599512	42.6606	47.5486	39.4761
Cre01.g042850	Cre01.g042850		mRNA	50	2.37575	9.57205	5.94e-22	7.88e-20	0.973226	12.3997	5.57703	7.77952
Cre01.g042900	RRM1	Putative rRNA (adenine-N6-)-methyltransferase	mRNA	50	16.6641	9.43065	6.6e-07	1.35e-06	0.651521	20.7812	-8.85973	-3.23147
Cre01.g042950	Cre01.g042950		mRNA	50	20.8612	2.49067	0.00126768	0.00160902	0.38989	19.7719	-1.82398	1.69604
Cre01.g043000	Cre01.g043000		mRNA	50	17.8905	8.49006	1.28e-18	4.57e-17	0.952738	9.04505	-8.48657	-0.243333
Cre01.g043050	Cre01.g043050	SNARE-associated Golgi protein	mRNA	50	2.49713	13.151	2.15e-09	6.57e-09	0.772018	13.5328	7.99801	10.4394
Cre01.g043100	Cre01.g043100		mRNA	50	5.77987	5.81488	3.08e-07	6.61e-07	0.67068	12.0138	5.80522	0.334925
Cre01.g043150	Cre01.g043150	bZIP transcription factor	mRNA	50	12.5669	6.11101	4.74e-07	9.89e-07	0.65996	18.2346	-0.903662	-6.04383
Cre01.g043200	Cre01.g043200	conserved expressed protein	mRNA	50	5.33834	32.5238	5e-09	1.46e-08	0.75727	32.7508	32.037	5.60574
Cre01.g043250	Cre01.g043250		mRNA	50	19.0699	10.3028	9.55e-12	4.56e-11	0.847343	9.60873	-9.90127	2.84816
Cre01.g043300	Cre01.g043300		mRNA	50	4.73529	0.70853	0.110701	0.118146	0.150435	2.66843	0.670046	0.230332
Cre01.g043350	CAO1	Chlorophyllide a oxygenase, chloroplast precursor	mRNA	50	4.19871	79.8477	3.03e-22	4.55e-20	0.974528	76.4953	71.1326	36.2741
Cre01.g043400	Cre01.g043400		mRNA	50	5.95636	0.924133	0.00502185	0.00599968	0.324394	2.38351	0.924073	0.0105588
Cre01.g043450	Cre01.g043450		mRNA	50	2.00602	11.258	0.000737052	0.000959182	0.413912	13.1793	5.64434	9.74081
Cre01.g043500	Cre01.g043500		mRNA	50	20.0123	1.14784	3.6e-07	7.66e-07	0.666783	4.68673	-0.992207	0.577119
Cre01.g043550	Cre01.g043550		mRNA	50	16.6952	2.29996	1.46e-16	2.38e-15	0.932858	3.30741	-2.16706	-0.770478
Cre01.g043600	Cre01.g043600		mRNA	50	17.9619	0.570506	0.000936251	0.00120394	0.403434	2.97235	-0.570477	-0.00569171
Cre01.g043650	ODA8	Outer Arm Dynein Assembly protein 8	mRNA	50	15.2246	1.28451	2.23e-08	5.78e-08	0.728849	2.50016	-0.960094	-0.853338
Cre01.g043700	Cre01.g043700		mRNA	50	5.46419	1.06599	2.11e-10	7.83e-10	0.80802	0.965356	1.05552	0.149041
Cre01.g043750	BBS7	Bardet-Biedl syndrome-7 associated protein	mRNA	50	16.1042	7.42806	8.77e-18	2.26e-16	0.945485	12.25	-6.53178	-3.53723
Cre01.g043800	Cre01.g043800		mRNA	50	18.0993	7.24762	1.74e-14	1.56e-13	0.90431	6.52588	-7.24518	0.188309
Cre01.g043850	Cre01.g043850		mRNA	50	17.6522	1.46136	0.000305863	0.000418488	0.450878	5.70716	-1.45531	-0.132873
Cre01.g043950	Cre01.g043950		mRNA	50	18.5665	11.6998	5.66e-11	2.33e-10	0.825834	14.1685	-11.5714	1.72871
Cre01.g044000	Cre01.g044000		mRNA	50	5.80534	3.71537	0.275931	0.286494	0.0909709	34.7437	3.71055	0.189265
Cre01.g044050	Cre01.g044050	ATPase synthase subunit, vacuolar	mRNA	50	5.93011	188.474	4.76e-06	8.55e-06	0.596586	287.42	188.442	3.44833
Cre01.g044100	AMB3	Beta-amylase 3	mRNA	50	17.9563	15.5405	4.19e-18	1.2e-16	0.94839	33.1565	-15.5395	-0.177631
Cre01.g044150	Cre01.g044150		mRNA	50	15.2153	0.605413	0.00258358	0.00317276	0.356849	2.61584	-0.451531	-0.403292
Cre01.g044200	Cre01.g044200		mRNA	50	16.0486	3.49305	2.07e-14	1.8e-13	0.903093	5.41914	-3.04703	-1.70792
Cre01.g044250	Cre01.g044250	Calmodulin-like protein	mRNA	50	0.557446	2.78464	1.87e-24	1.14e-21	0.98253	2.67383	0.404946	2.75503
Cre01.g044350	Cre01.g044350		mRNA	50	17.4895	3.49009	2.52e-11	1.11e-10	0.835954	4.04731	-3.45896	-0.465091
Cre01.g044400	Cre01.g044400		mRNA	50	14.3116	3.94545	6.76e-05	0.000101724	0.508989	17.2902	-2.24461	-3.24474
Cre01.g044450	Cre01.g044450		mRNA	50	17.7587	0.828525	5.63e-07	1.16e-06	0.65558	1.89992	-0.826872	-0.0522993
Cre01.g044550	Cre01.g044550		mRNA	50	4.50043	10.1657	6.14e-11	2.51e-10	0.824788	12.8395	9.39233	3.8892
Cre01.g044600	Cre01.g044600		mRNA	50	8.78446	4.40282	0.000197287	0.000277891	0.468427	19.6804	3.28389	-2.93273
Cre01.g044650	Cre01.g044650		mRNA	50	15.448	8.27368	5.83e-06	1.03e-05	0.590504	25.6192	-6.49484	-5.1255
Cre01.g044700	Cre01.g044700	Glutathione S-transferase	mRNA	50	3.86518	8.06279	1.35e-09	4.28e-09	0.779668	4.8204	6.83598	4.27528
Cre01.g044750	Cre01.g044750		mRNA	50	8.9358	4.01983	9.58e-05	0.000141401	0.496106	4.49406	2.88982	-2.79427
Cre01.g044800	PFL1	Pyruvate-formate lyase	mRNA	50	16.4622	253.212	6.81e-10	2.27e-09	0.790596	300.43	-232.967	-99.2097
Cre01.g044850	Cre01.g044850		mRNA	50	10.3358	0.283864	0.00267271	0.00327741	0.355232	1.10673	0.119798	-0.257346
Cre01.g044900	Cre01.g044900		mRNA	50	19.1884	4.12407	1.79e-09	5.54e-09	0.77507	5.86357	-3.92608	1.26247
Cre01.g045100	Cre01.g045100		mRNA	50	6.57643	30.6812	3.94e-10	1.37e-09	0.798907	24.6942	30.3325	-4.61252
Cre01.g045150	FAP304	Flagellar Associated Protein 304	mRNA	50	7.45854	2.93717	6.69e-13	4.06e-12	0.874639	3.39828	2.72563	-1.09448
Cre01.g045350	DRC5	Nexin-dynein regulatory complex 5	mRNA	50	17.4305	14.2396	6.43e-15	6.41e-14	0.911129	18.578	-14.0816	-2.11519
Cre01.g045450	Cre01.g045450		mRNA	50	13.2189	4.18293	1.69e-15	1.98e-14	0.919518	7.53239	-1.31224	-3.97177
Cre01.g045500	Cre01.g045500		mRNA	50	16.7623	0.741199	3.21e-06	5.92e-06	0.608178	2.13731	-0.702626	-0.235995
Cre01.g045550	TPT3	Triose-phosphate transporter	mRNA	50	13.6024	45.741	0.00227272	0.00280538	0.362928	242.042	-18.6304	-41.7749
Cre01.g045600	Cre01.g045600	Speract/scavenger receptor, transmembrane glycoprotein	mRNA	50	4.751	8.39123	1.07e-13	7.8e-13	0.890547	4.7942	7.94661	2.69519
Cre01.g045601	Cre01.g045601		mRNA	50	14.6124	0.351763	0.0273895	0.0307239	0.233935	1.7448	-0.222256	-0.272653
Cre01.g045640	Cre01.g045640		mRNA	50	23.1962	1.12819	4.69e-11	1.96e-10	0.828255	4.65004	-0.235651	1.10331
Cre01.g045650	Cre01.g045650	DnaJ-like zinc-finger protein	mRNA	50	16.5084	13.5794	4.79e-15	4.95e-14	0.913044	15.3998	-12.5572	-5.16889
Cre01.g045700	CAT2	Catalase/peroxidase	mRNA	50	16.1643	4.81485	1.67e-05	2.76e-05	0.557213	7.02448	-4.26947	-2.22585
Cre01.g045800	Cre01.g045800		mRNA	50	20.9168	0.950335	0.00387871	0.00468438	0.337197	6.84727	-0.686457	0.657201
Cre01.g045902	HCF101	[4Fe-4S]-cluster scaffold protein	mRNA	50	2.85669	18.4528	1.33e-05	2.22e-05	0.564805	12.1743	12.5495	13.5283
Cre01.g045903	DGAT1	Diacylglycerol O-acyltransferase, Type 1	mRNA	50	10.8647	0.846211	3.15e-07	6.76e-07	0.670111	1.84329	0.247821	-0.80911
Cre01.g045950	Cre01.g045950		mRNA	50	15.7196	12.2098	6.61e-15	6.56e-14	0.910943	12.5041	-10.0978	-6.86401
Cre01.g046052	Cre01.g046052		mRNA	50	17.6276	0.717396	3.16e-10	1.12e-09	0.802159	1.20398	-0.713989	-0.0698342
Cre01.g046150	ICP55	Intermediate Cleaving Peptidase 55	mRNA	50	19.6005	4.89512	4.76e-09	1.39e-08	0.758179	10.2685	-4.47164	1.99165
Cre01.g046237	Cre01.g046237		mRNA	50	3.57529	0.102163	0.600947	0.608976	0.0370195	2.15182	0.0822615	0.0605833
Cre01.g046324	Cre01.g046324		mRNA	50	17.4756	0.88158	2.15e-13	1.46e-12	0.884747	1.13593	-0.873285	-0.120656
Cre01.g046600	Cre01.g046600		mRNA	50	1.60021	0.938622	5.39e-05	8.24e-05	0.517151	0.930013	0.381819	0.857453
Cre01.g046652	Cre01.g046652	Putative tyrosyl tRNA synthase	mRNA	50	3.19201	47.9588	1.64e-06	3.16e-06	0.627176	26.8176	35.5732	32.1652
Cre01.g046800	MSP1	Membrane selenoprotein	mRNA	50	15.6453	46.2449	5.74e-17	1.09e-15	0.937346	68.3948	-37.7329	-26.736
Cre01.g046850	UBC13	E2 Ubiquitin conjugating enzyme	mRNA	50	8.29532	16.603	0.000224163	0.000313151	0.463374	34.0174	13.6945	-9.38728
Cre01.g047001	Cre01.g047001		mRNA	50	15.2372	5.40264	1.05e-07	2.43e-07	0.695964	7.64119	-4.04995	-3.57581
Cre01.g047229	Cre01.g047229		mRNA	50	5.25885	3.00003	4.57e-14	3.64e-13	0.897241	4.57565	2.94373	0.578458
Cre01.g047265	PHC52	Pherophorin-chlamydomonas homolog 52	mRNA	50	5.59205	33.3569	3.35e-10	1.18e-09	0.801331	14.3112	33.1668	3.55579
Cre01.g047350	Cre01.g047350		mRNA	50	9.8037	0.378785	1.74e-06	3.33e-06	0.625609	0.456246	0.205994	-0.317876
Cre01.g047400	Cre01.g047400		mRNA	50	10.4243	0.407572	3.68e-05	5.77e-05	0.530593	0.677683	0.163406	-0.373381
Cre01.g047450	CPLD17	conserved expressed organelle-targeted protein	mRNA	50	9.47129	0.480851	0.24218	0.252467	0.0997137	4.26508	0.295583	-0.379274
Cre01.g047500	Cre01.g047500		mRNA	50	16.5668	3.65817	2.12e-16	3.27e-15	0.930978	4.26303	-3.40368	-1.34058
Cre01.g047550	RAB6	Small Rab-related GTPase	mRNA	50	6.29453	29.7416	4.82e-23	1.13e-20	0.977774	23.6929	29.6532	-2.291
Cre01.g047600	Cre01.g047600	Short-chain dehydrogenase/reductase	mRNA	50	3.28288	7.47424	1.85e-05	3.03e-05	0.553939	9.95642	5.66165	4.87955
Cre01.g047650	Cre01.g047650		mRNA	50	2.15962	2.95589	1.19e-05	2e-05	0.568373	3.64686	1.58359	2.4959
Cre01.g047700	CYN40	Cyclophilin 40	mRNA	50	6.1233	6.23653	1.2e-11	5.62e-11	0.844721	8.33465	6.23328	-0.201275
Cre01.g047750	RPL18A	Cytosolic 80S ribosomal protein L18a	mRNA	50	22.5585	481.454	1.12e-16	1.91e-15	0.934165	1659.74	-177.407	447.576
Cre01.g047800	GRX6	Glutaredoxin 6, CGFS type, chloroplastic	mRNA	50	1.47976	49.46	0.000695008	0.000907899	0.416456	38.9657	18.6851	45.7947
Cre01.g047850	Cre01.g047850		mRNA	50	16.3802	0.465379	0.129087	0.137169	0.140711	2.49422	-0.424158	-0.191487
Cre01.g047900	Cre01.g047900		mRNA	50	11.8795	9.98591	0.000590705	0.000777929	0.423443	19.6699	0.31491	-9.98094
Cre01.g047950	IFT27	Intraflagellar transport protein 27	mRNA	50	16.7871	56.6983	5.66e-24	2.27e-21	0.981034	54.1188	-53.8636	-17.7034
Cre01.g048000	TPM1	Tropomyosin 1	mRNA	50	12.809	3.00292	1.7e-06	3.27e-06	0.626136	2.61921	-0.631282	-2.93582
Cre01.g048050	COAB1	Phosphopantothenate-cysteine ligase, CoA biosynthesis	mRNA	50	10.4591	0.418603	0.000995408	0.00127513	0.40072	3.28357	0.164321	-0.385002
Cre01.g048100	Cre01.g048100		mRNA	50	7.51621	1.96579	1.66e-05	2.73e-05	0.557551	3.4497	1.81294	-0.759977
Cre01.g048102	Cre01.g048102		mRNA	50	2.80641	0.935765	1.47e-07	3.33e-07	0.688256	1.18173	0.627314	0.694357
Cre01.g048150	HLA8	Transcriptional co-activator/nuclease induced by high light	mRNA	50	1.30315	8.41479	3.26e-08	8.23e-08	0.721091	12.3476	2.81545	7.92981
Cre01.g048200	Cre01.g048200		mRNA	50	10.534	0.990759	0.00015289	0.000218565	0.478371	0.639493	0.370992	-0.918678
Cre01.g048250	Cre01.g048250		mRNA	50	11.7042	5.37501	0.000322891	0.000440664	0.44867	5.35976	0.415883	-5.3589
Cre01.g048300	Cre01.g048300		mRNA	50	4.90737	2.09294	5.3e-06	9.45e-06	0.593382	1.91144	2.00789	0.590551
Cre01.g048400	DZP1	DAZ interacting zinc finger protein 1	mRNA	50	11.4464	6.92259	0.000293163	0.000402355	0.452601	6.42265	0.999879	-6.85
Cre01.g048450	Cre01.g048450		mRNA	50	4.73966	1.45357	7.24e-09	2.04e-08	0.75052	4.77835	1.37516	0.470959
Cre01.g048501	Cre01.g048501		mRNA	50	4.71012	0.530108	0.000129869	0.000187553	0.484639	1.71959	0.500169	0.175629
Cre01.g048550	Cre01.g048550		mRNA	50	5.38069	2.06528	5.15e-11	2.14e-10	0.827065	1.82597	2.0382	0.333389
Cre01.g048600	Cre01.g048600		mRNA	50	8.8539	0.976338	2.8e-09	8.43e-09	0.767482	1.65102	0.716269	-0.663471
Cre01.g048650	Cre01.g048650		mRNA	50	22.8312	29.8519	1.44e-07	3.27e-07	0.688712	39.2505	-8.99219	28.4653
Cre01.g048750	PPR7	PentatricoPeptide Repeat protein 7	mRNA	50	17.5405	17.9475	8.23e-07	1.66e-06	0.645771	29.1436	-17.8178	-2.15397
Cre01.g048800	Cre01.g048800	N-acetyltransferase	mRNA	50	4.81567	3.43285	1.75e-07	3.93e-07	0.684149	6.04104	3.26916	1.04741
Cre01.g048850	Cre01.g048850		mRNA	50	14.0966	4.37491	3.17e-15	3.45e-14	0.915669	15.2	-2.28255	-3.73226
Cre01.g048900	Cre01.g048900	Global Transcription factor	mRNA	50	19.7981	0.142079	0.253931	0.264204	0.0965484	1.51384	-0.126625	0.0644391
Cre01.g048950	PYR5	Uridine 5'- monophosphate synthase	mRNA	50	17.4245	13.8502	1.53e-07	3.47e-07	0.687261	32.5769	-13.6933	-2.07891
Cre01.g049000	RAF2	RuBisCO assembly chaperone, chloroplastic	mRNA	50	0.68638	31.1229	0.00125183	0.0015898	0.390459	36.8665	5.56255	30.6218
Cre01.g049050	Cre01.g049050		mRNA	50	20.7328	2.1773	0.0829006	0.0893928	0.168441	28.6957	-1.64342	1.42822
Cre01.g049100	Cre01.g049100		mRNA	50	1.88662	0.742591	7.25e-06	1.27e-05	0.58382	3.03474	0.352045	0.653839
Cre01.g049132	Cre01.g049132		mRNA	50	19.6782	3.77369	4.25e-13	2.71e-12	0.878776	11.0828	-3.41532	1.60511
Cre01.g049200	Cre01.g049200		mRNA	50	20.4864	2.39629	4.44e-12	2.26e-11	0.855773	3.32846	-1.9063	1.45198
Cre01.g049300	Cre01.g049300		mRNA	50	17.5689	4.01963	2.02e-14	1.77e-13	0.903258	3.96138	-3.99405	-0.452735
Cre01.g049350	Cre01.g049350		mRNA	50	3.06358	7.62636	4.14e-06	7.51e-06	0.600715	14.5014	5.48165	5.30215
Cre01.g049400	Cre01.g049400		mRNA	50	15.4822	6.16108	3.36e-14	2.78e-13	0.899541	9.59919	-4.87039	-3.77336
Cre01.g049450	Cre01.g049450		mRNA	50	7.0272	8.61829	1.27e-22	2.28e-20	0.976125	8.39766	8.30853	-2.28981
Cre01.g049500	COX2B	Mitochondrial cytochrome c oxidase subunit II, protein IIb of split subunit	mRNA	50	11.3806	77.507	0.000137621	0.000198003	0.482421	381.247	12.5143	-76.4901
Cre01.g049550	Cre01.g049550		mRNA	50	9.43431	3.36952	6.3e-05	9.53e-05	0.511548	20.92	2.0969	-2.63755
Cre01.g049600	Cre01.g049600	Assembly factor for chloroplast ATPase	mRNA	50	17.2382	10.2007	0.000627667	0.000824382	0.420845	24.3784	-9.99846	-2.02091
Cre01.g049650	Cre01.g049650		mRNA	50	7.34288	0.705989	9.73e-06	1.67e-05	0.574646	2.60647	0.662807	-0.243119
Cre01.g049750	Cre01.g049750		mRNA	50	5.05275	1.71023	0.0517309	0.0567399	0.196988	4.90207	1.65791	0.419783
Cre01.g049826	Cre01.g049826	Putative pherophorin-chlamydomonas homolog	mRNA	50	23.0682	1.0435	3.07e-05	4.86e-05	0.536885	2.14702	-0.252047	1.01261
Cre01.g049900	Cre01.g049900		mRNA	50	4.92507	4.94743	1.54e-05	2.55e-05	0.560008	25.8723	4.75282	1.37398
Cre01.g049950	VLE1	Sporangin (Vegetative Lytic Enzyme 1)	mRNA	50	16.5782	42.1324	8.14e-15	7.93e-14	0.90956	60.9843	-39.2473	-15.3227
Cre01.g050000	Cre01.g050000		mRNA	50	5.04769	21.3245	3.11e-12	1.65e-11	0.859518	26.8926	20.6652	5.26157
Cre01.g050050	GUM1	Putative guanidinoacetate N-methyltransferase	mRNA	50	16.98	2.21291	3.03e-05	4.82e-05	0.537252	6.78278	-2.13448	-0.583927
Cre01.g050100	DPD1	Diaminopimelate decarboxylase	mRNA	50	2.08321	52.2207	5.42e-08	1.32e-07	0.710426	82.0618	27.0892	44.645
Cre01.g050150	NFO1	NADH:flavin oxidoreductase/NADH oxidase	mRNA	50	6.01055	2.69132	9.66e-16	1.21e-14	0.922774	3.60103	2.69131	-0.0074305
Cre01.g050300	Cre01.g050300		mRNA	50	7.98905	3.77268	0.0144532	0.0165969	0.269364	14.1205	3.27263	-1.87696
Cre01.g050316	Cre01.g050316		mRNA	50	7.647	2.06091	0.00143657	0.00181156	0.384212	5.94443	1.87228	-0.861349
Cre01.g050350	Cre01.g050350	Rhomboid-like protease	mRNA	50	6.09157	0.370699	0.0163422	0.0186961	0.262686	1.97557	0.370592	-0.00888638
Cre01.g050400	TIM22C	translocase of inner mitochondrial membrane 22 homolog	mRNA	50	11.3937	5.45778	4.76e-07	9.93e-07	0.659825	12.309	0.862693	-5.38917
Cre01.g050451	TTL6	predicted tubulin tyrosine ligase	mRNA	50	17.6464	2.16268	6.26e-08	1.51e-07	0.707308	4.13585	-2.15342	-0.199908
Cre01.g050500	TCB1	petB mRNA stabilization factor	mRNA	50	1.07066	4.09795	0.000680618	0.000890489	0.41736	7.16655	1.13366	3.93802
Cre01.g050550	Cre01.g050550		mRNA	50	6.75474	68.2637	1.73e-16	2.76e-15	0.932016	86.1351	66.9354	-13.4007
Cre01.g050600	Cre01.g050600		mRNA	50	5.73333	5.30241	6.52e-11	2.65e-10	0.824013	10.0628	5.2895	0.369881
Cre01.g050608	Cre01.g050608		mRNA	50	19.4915	0.400676	0.0695276	0.0754757	0.179207	2.27422	-0.370516	0.152508
Cre01.g050650	Cre01.g050650		mRNA	50	17.7191	4.29085	6.78e-17	1.25e-15	0.93657	5.58831	-4.27925	-0.315266
Cre01.g050850	PKL1	Protein Phosphatase 1 beta	mRNA	50	9.4706	6.28806	1.07e-05	1.82e-05	0.571706	40.0279	3.86621	-4.95904
Cre01.g050900	Cre01.g050900	Glycosyl transferase	mRNA	50	2.13445	2.45001	5.91e-07	1.22e-06	0.654349	4.64716	1.29892	2.07735
Cre01.g050950	CHLP1	Geranylgeranyl reductase CHLP	mRNA	50	2.81922	894.818	7.75e-05	0.000115754	0.503956	485.267	602.088	661.958
Cre01.g051000	Cre01.g051000	Protein-/Histone-arginine N-methyltransferase	mRNA	50	22.216	3.78924	0.000692048	0.000904561	0.416641	8.73814	-1.70612	3.38341
Cre01.g051050	FAP225	Flagellar Associated Protein 225	mRNA	50	18.3394	9.78797	2.01e-12	1.11e-11	0.863974	8.93713	-9.74937	0.868467
Cre01.g051100	Cre01.g051100		mRNA	50	11.2278	1.45341	2.67e-05	4.27e-05	0.541611	14.2807	0.291839	-1.42381
Cre01.g051250	DLE1	Flagellar outer dynein arm 18 kDa light chain LC4	mRNA	50	16.7153	31.3734	9.65e-23	1.96e-20	0.976599	34.9633	-29.6155	-10.3543
Cre01.g051300	Cre01.g051300		mRNA	50	16.7448	1.72463	4.58e-05	7.08e-05	0.522904	6.11272	-1.63236	-0.55657
Cre01.g051350	Cre01.g051350		mRNA	50	3.6236	0.538232	0.0122866	0.0141976	0.278101	2.58199	0.437385	0.313669
Cre01.g051400	ERD2A	KDEL Receptor A	mRNA	50	7.10526	37.1136	1.07e-13	7.79e-13	0.890561	31.527	35.5707	-10.5899
Cre01.g051450	Cre01.g051450		mRNA	50	11.7691	8.93017	4.39e-06	7.93e-06	0.598969	16.7529	0.53957	-8.91386
Cre01.g051500	Cre01.g051500		mRNA	50	4.92115	619.283	5.48e-14	4.31e-13	0.895847	474.73	594.746	172.595
Cre01.g051550	Cre01.g051550	DEAD/DEAH box helicase	mRNA	50	4.7408	3.80343	1.22e-07	2.81e-07	0.692397	12.553	3.59863	1.23125
Cre01.g051625	Cre01.g051625		mRNA	50	9.79216	2.75652	0.000688065	0.000899793	0.41689	4.28642	1.50605	-2.30872
Cre01.g051700	Cre01.g051700		mRNA	50	19.1359	2.47255	2.22e-07	4.89e-07	0.678517	8.24221	-2.36403	0.724477
Cre01.g051750	Cre01.g051750		mRNA	50	17.2865	7.32776	2.84e-11	1.24e-10	0.834502	10.4615	-7.20027	-1.36092
Cre01.g051800	AST2	Aspartate aminotransferase	mRNA	50	6.87226	3.42767	5.43e-06	9.68e-06	0.592618	6.91633	3.33868	-0.775951
Cre01.g051900	RIP1	Rieske iron-sulfur protein of mitochondrial ubiquinol-cytochrome c reductase	mRNA	50	6.61567	23.5164	8.38e-05	0.000124515	0.501112	131.924	23.2116	-3.77404
Cre01.g051950	ASP2	Pepsin-type aspartyl protease	mRNA	50	6.83344	4.66366	2.09e-07	4.63e-07	0.679938	7.06425	4.55308	-1.00953
Cre01.g052000	ZNG1	Zn chaperone	mRNA	50	17.2384	3.03911	2.05e-08	5.35e-08	0.730525	13.836	-2.97889	-0.601984
Cre01.g052050	UCC1	Ubiquinol-cytochrome c reductase complex chaperone	mRNA	50	3.4497	4.47072	4.84e-05	7.45e-05	0.520944	5.29256	3.51071	2.76808
Cre01.g052100	PRPL18	Chloroplast ribosomal protein L18	mRNA	50	0.929767	150.796	0.000369785	0.000500693	0.443104	136.432	36.3442	146.351
Cre01.g052150	FAP87	Flagellar Associated Protein 87	mRNA	50	18.2064	2.30911	3.75e-12	1.95e-11	0.857553	2.78176	-2.30574	0.124739
Cre01.g052200	Cre01.g052200		mRNA	50	15.8644	12.9292	2.96e-08	7.5e-08	0.723136	21.6244	-10.9605	-6.858
Cre01.g052250	TRXX1	Thioredoxin x, chloroplastic	mRNA	50	1.66159	15.3067	0.00218107	0.00269721	0.364867	53.8818	6.45046	13.8812
Cre01.g052300	E2F1	Transcription factor, E2F and DP-related	mRNA	50	5.99876	7.09129	1.04e-14	9.87e-14	0.907906	8.26694	7.09129	0.00230267
Cre01.g052350	MRPL20	Mitochondrial ribosomal protein L20	mRNA	50	4.66996	7.18573	6.11e-06	1.08e-05	0.58904	15.3413	6.75449	2.45185
Cre01.g052400	CCB3	CPLD43 protein, required for cyt b6 assembly	mRNA	50	2.49579	8.53486	7.89e-06	1.37e-05	0.581185	8.73813	5.18823	6.77688
Cre01.g052450	Cre01.g052450		mRNA	50	22.2454	0.753351	0.00731834	0.00862436	0.305282	6.56931	-0.334018	0.675255
Cre01.g052500	Cre01.g052500		mRNA	50	5.96159	0.324123	0.396036	0.40642	0.0663102	2.56713	0.324106	0.00325914
Cre01.g052550	Cre01.g052550		mRNA	50	23.5245	1.40639	1.28e-09	4.06e-09	0.780574	5.0152	-0.174626	1.39551
Cre01.g052650	VIP2	inositol hexakisphosphate kinase	mRNA	50	18.9834	0.987384	5.38e-11	2.23e-10	0.826489	0.80663	-0.954842	0.251402
Cre01.g052750	Cre01.g052750	Transient receptor potential ion channel	mRNA	50	17.2343	3.53798	1.47e-11	6.76e-11	0.842384	4.20043	-3.46714	-0.704448
Cre01.g053150	GPD3	Glycerol-3-phosphate dehydrogenase/dihydroxyacetone-3-phosphate reductase	mRNA	50	5.93855	1.27283	2.61e-13	1.75e-12	0.883063	0.718535	1.27266	0.0204762
Cre01.g053200	Cre01.g053200		mRNA	50	12.3337	0.378418	0.00166387	0.002081	0.377475	0.841062	-0.0330208	-0.376975
Cre01.g053288	Cre01.g053288		mRNA	50	6.0396	0.498963	3.85e-05	6.02e-05	0.528985	1.42208	0.498937	-0.00517238
Cre01.g053300	AIH1	Agmatine iminohydrolase	mRNA	50	6.56954	0.732308	6.12e-06	1.08e-05	0.589025	1.70379	0.724182	-0.108786
Cre01.g053450	Cre01.g053450	Nucleotidyl cyclase	mRNA	50	19.1878	1.52267	9.53e-08	2.23e-07	0.69806	4.93564	-1.44964	0.465898
Cre01.g053500	Cre01.g053500		mRNA	50	17.9235	3.88344	6.49e-05	9.79e-05	0.510474	13.0804	-3.88266	-0.077772
Cre01.g053600	MRPL27	Mitochondrial ribosomal protein L27	mRNA	50	4.50401	3.00374	2.65e-11	1.16e-10	0.835358	7.12565	2.7763	1.14657
Cre01.g053700	Cre01.g053700		mRNA	50	4.42914	0.0490107	0.0146114	0.0167685	0.268775	0.100846	0.0449243	0.0195923
Cre01.g053750	LPL3	Putative lipoate A/B protein ligase	mRNA	50	6.00687	2.75752	1.28e-06	2.51e-06	0.63396	3.59424	2.75752	-0.00496136
Cre01.g053800	Cre01.g053800		mRNA	50	10.9443	4.94739	0.000275183	0.000379304	0.455161	3.14099	1.35004	-4.75963
Cre01.g053850	Cre01.g053850		mRNA	50	2.68608	3.34696	3.4e-07	7.26e-07	0.668216	2.00732	2.16439	2.55296
Cre01.g053900	Cre01.g053900		mRNA	50	5.6187	0.248599	0.138672	0.146924	0.136139	2.15148	0.247361	0.0247751
Cre01.g053950	Cre01.g053950		mRNA	50	4.2434	18.8834	1.75e-11	7.9e-11	0.840372	10.1772	16.9216	8.38118
Cre01.g054000	Cre01.g054000		mRNA	50	17.0738	9.13291	3.82e-18	1.13e-16	0.948741	14.389	-8.86574	-2.19287
Cre01.g054050	Cre01.g054050		mRNA	50	22.7147	27.8858	7.84e-09	2.2e-08	0.749043	69.2346	-9.20702	26.322
Cre01.g054100	Cre01.g054100		mRNA	50	18.3251	0.452451	0.293973	0.304379	0.086696	3.6157	-0.450814	0.0384592
Cre01.g054150	NTRC1	NADPH-dependent thioredoxin reductase C, chloroplastic	mRNA	50	2.0613	40.7755	9.25e-07	1.85e-06	0.642682	38.0448	20.9518	34.9809
Cre01.g054200	Cre01.g054200		mRNA	50	16.064	13.886	3.72e-05	5.82e-05	0.530258	34.8169	-12.1402	-6.74055
Cre01.g054300	Cre01.g054300		mRNA	50	12.9866	0.359412	0.00112604	0.00143563	0.395221	1.99111	-0.0918022	-0.34749
Cre01.g054350	Cre01.g054350		mRNA	50	0.549055	2.3527	1.19e-05	2e-05	0.568341	7.55875	0.337019	2.32844
Cre01.g054400	Cre01.g054400		mRNA	50	3.61152	5.29016	6.11e-05	9.26e-05	0.512639	7.43897	4.28919	3.09656
Cre01.g054500	Cre01.g054500		mRNA	50	14.534	82.5839	5.58e-06	9.92e-06	0.591791	132.216	-50.8545	-65.0686
Cre01.g054550	Cre01.g054550		mRNA	50	10.5823	1.96647	5.32e-05	8.14e-05	0.517609	2.15913	0.713228	-1.83257
Cre01.g054600	Cre01.g054600		mRNA	50	11.8449	0.841424	1.36e-08	3.65e-08	0.73863	0.903261	0.034165	-0.84073
Cre01.g054650	Cre01.g054650		mRNA	50	20.1504	0.815638	0.000487136	0.000648852	0.431617	3.28385	-0.689766	0.435303
Cre01.g054700	Cre01.g054700		mRNA	50	17.6708	1.10567	0.0379343	0.0420709	0.215229	4.12925	-1.10156	-0.0951829
Cre01.g054750	Cre01.g054750		mRNA	50	15.092	2.50891	1.85e-11	8.32e-11	0.839703	1.96624	-1.81626	-1.73085
Cre01.g054800	Cre01.g054800		mRNA	50	16.4001	2.24254	1.48e-06	2.87e-06	0.629969	5.09811	-2.04869	-0.912049
Cre01.g054850	Cre01.g054850		mRNA	50	18.1659	22.3685	0.00365016	0.0044183	0.340172	86.4418	-22.3474	0.971353
Cre01.g054900	Cre01.g054900		mRNA	50	6.4294	0.767113	2.31e-07	5.06e-07	0.677628	1.63343	0.762271	-0.0860544
Cre01.g054950	Cre01.g054950		mRNA	50	8.90597	0.255299	0.138567	0.146824	0.136188	1.80074	0.184913	-0.176026
Cre01.g055000	Cre01.g055000		mRNA	50	20.3979	4.3017	5.61e-08	1.36e-07	0.709671	5.89068	-3.48154	2.52655
Cre01.g055050	Cre01.g055050		mRNA	50	9.56462	1.77523	1.1e-09	3.55e-09	0.782974	2.1492	1.05671	-1.42647
Cre01.g055100	Cre01.g055100		mRNA	50	12.4247	8.95402	1.86e-07	4.14e-07	0.682752	6.92838	-0.993532	-8.89873
Cre01.g055151	Cre01.g055151		mRNA	50	4.87718	2.02904	7.94e-16	1.02e-14	0.923884	2.35034	1.942	0.587893
Cre01.g055250	Cre01.g055250		mRNA	50	17.8583	0.690924	5.27e-08	1.29e-07	0.711021	1.415	-0.690448	-0.0256191
Cre01.g055350	Cre01.g055350		mRNA	50	2.7885	0.129758	5.79e-06	1.03e-05	0.590682	0.189457	0.0865345	0.0966902
Cre01.g055400	Cre01.g055400		mRNA	50	16.5463	15.2425	2.08e-12	1.15e-11	0.863632	20.1638	-14.1518	-5.66196
Cre01.g055408	ACS2	Acetyl-CoA synthase	mRNA	50	3.22076	108.18	1.61e-18	5.53e-17	0.951922	158.978	80.7855	71.9483
Cre01.g055412	Cre01.g055412		mRNA	50	2.68441	1.28584	3.06e-14	2.56e-13	0.900246	1.33449	0.831088	0.981158
Cre01.g055416	Cre01.g055416		mRNA	50	5.5375	11.1379	3.67e-06	6.69e-06	0.604309	15.4361	11.0563	1.3453
Cre01.g055420	PP2A1	Phosphatase PP2A, B subunit	mRNA	50	15.8734	26.92	4.56e-06	8.22e-06	0.597862	127.343	-22.8545	-14.2252
Cre01.g055424	Cre01.g055424	Phosphatidylinositol N-acetylglucosaminyltransferase subunit P	mRNA	50	4.56519	0.448151	0.560891	0.569675	0.0419274	1.94383	0.416904	0.164409
Cre01.g055428	Cre01.g055428		mRNA	50	17.3432	4.44527	4.32e-12	2.21e-11	0.856052	8.73453	-4.37971	-0.760603
Cre01.g055432	Cre01.g055432		mRNA	50	15.2954	5.95288	1.52e-06	2.94e-06	0.629315	15.2178	-4.52192	-3.87157
Cre01.g055444	Cre01.g055444		mRNA	50	6.2995	1.16684	4.02e-13	2.58e-12	0.879278	0.963877	1.16325	-0.0913973
Cre01.g055453	ALS2	Acetolactate synthase, small subunit	mRNA	50	23.2887	8.89403	0.0707367	0.0767076	0.178158	50.6341	-1.64658	8.74028
Cre01.g055457	Cre01.g055457		mRNA	50	14.9587	6.35631	5.22e-11	2.17e-10	0.826868	4.70362	-4.44578	-4.54288
Cre01.g055465	Cre01.g055465		mRNA	50	3.64835	8.7841	3.67e-08	9.18e-08	0.718661	11.6688	7.17127	5.0728
Cre01.g055469	Cre01.g055469		mRNA	50	6.69213	2.71825	0.000303111	0.000415104	0.451246	2.56759	2.67375	-0.489854
Cre01.g055500	Cre01.g055500		mRNA	50	22.6781	0.786218	2.22e-15	2.52e-14	0.917852	1.21849	-0.266699	0.739602
Cre01.g055550	COX11	Mitochondrial cytochrome c oxidase assembly protein	mRNA	50	5.15805	2.66465	8.55e-07	1.71e-06	0.644751	1.76989	2.60018	0.582604
Cre01.g055966	Cre01.g055966		mRNA	50	5.66796	0.23502	0.00451727	0.00542291	0.329672	0.83538	0.234132	0.0204038
Cre01.g056331	Cre01.g056331		mRNA	50	3.51204	2.75943	0.193381	0.202855	0.114596	13.6963	2.19448	1.67293
Cre01.g057061	Cre01.g057061		mRNA	50	16.538	2.12024	8.2e-15	7.98e-14	0.909515	2.39853	-1.96682	-0.791869
Cre01.g057791	Cre01.g057791		mRNA	50	5.70426	0.3226	0.0914401	0.0982774	0.16238	1.26434	0.321634	0.0249524
Cre01.g058521	ALG11	Alpha-1,2-mannosyl transferase 11	mRNA	50	3.14375	2.50799	2.9e-11	1.26e-10	0.83427	4.91125	1.83889	1.70544
Cre01.g058886	Cre01.g058886		mRNA	50	5.47765	3.2707	0.00027519	0.000379304	0.45516	15.4417	3.24017	0.445878
Cre01.g059252	Cre01.g059252		mRNA	50	21.4704	1.25106	0.000357019	0.000484384	0.444552	3.95354	-0.769274	0.986597
Cre01.g059982	Cre01.g059982		mRNA	50	21.8508	0.865338	8.71e-07	1.74e-06	0.644272	2.20589	-0.461596	0.731942
Cre01.g060347	Cre01.g060347		mRNA	50	4.03583	2.3747	4.86e-07	1.01e-06	0.659338	5.08483	2.0676	1.16801
Cre01.g061077	CGL93	predicted protein	mRNA	50	4.46667	12.853	0.0494114	0.0542705	0.199712	72.2249	11.8313	5.02207
Cre01.g061442	Cre01.g061442		mRNA	50	17.8577	23.9156	0.000142818	0.000204865	0.480998	106.783	-23.899	-0.890563
Cre01.g061807	Cre01.g061807		mRNA	50	7.08292	3.94156	0.000200607	0.000282153	0.46777	8.13235	3.78422	-1.10255
Cre01.g062172	HBV1	Histone H2B variant	mRNA	50	12.4316	2.45718	5.47e-06	9.74e-06	0.592392	3.97117	-0.277024	-2.44151
Cre01.g062537	Cre01.g062537		mRNA	50	12.745	4.92451	4.27e-09	1.26e-08	0.7601	13.1097	-0.95434	-4.83116
Cre01.g062902	Cre01.g062902		mRNA	50	5.43922	1.67371	0.0129909	0.0149779	0.275114	6.21308	1.65571	0.244841
Cre01.g063267	Cre01.g063267	Bystin-like protein	mRNA	50	16.9388	10.7896	1.17e-19	6.05e-18	0.960414	15.3459	-10.3759	-2.95909
Cre01.g063632	Cre01.g063632		mRNA	50	8.36328	0.732884	0.0225615	0.0254549	0.24486	2.2807	0.597029	-0.425058
Cre01.g063997	Cre01.g063997		mRNA	50	6.724	9.15086	5.91e-11	2.42e-10	0.825282	27.4058	8.98698	-1.7241
Cre01.g064362	Cre01.g064362		mRNA	50	21.4394	0.037378	0.83705	0.840871	0.0130892	1.03183	-0.0232217	0.0292894
Cre01.g065822	IFT122	Intraflagellar Transport Protein	mRNA	50	16.8508	38.5389	3.44e-21	3.32e-19	0.96951	38.4397	-36.8077	-11.4208
Cre01.g066187	ZIP6	Zinc/iron transporter	mRNA	50	3.28631	8.26633	4.54e-06	8.17e-06	0.59803	7.65302	6.26648	5.39104
Cre01.g066552	TRXF1	Thioredoxin f1, chloroplastic	mRNA	50	2.59505	271.922	4.73e-16	6.48e-15	0.92675	237.79	170.852	211.545
Cre01.g066917	LHCBM1	Light-harvesting Chlorophyll a/b binding protein of LHCII	mRNA	50	6.02407	6874.1	8.44e-10	2.76e-09	0.787253	5656.5	6873.96	-43.3138
Cre01.g068012	PPR5	PentatricoPeptide Repeat protein 5	mRNA	50	17.4371	5.99084	6.29e-15	6.31e-14	0.911272	5.70726	-5.92591	-0.879641
Cre01.g068377	Cre01.g068377		mRNA	50	16.3888	3.64204	2.43e-08	6.26e-08	0.727111	7.34013	-3.32279	-1.49114
Cre01.g068742	Cre01.g068742		mRNA	50	5.51261	20.5596	5.76e-13	3.57e-12	0.876012	21.3067	20.3925	2.61623
Cre01.g069472	TSC2	Putative organellar cysteinyl tRNA synthetase	mRNA	50	1.96903	6.86015	0.00132929	0.00168356	0.387741	8.22455	3.3818	5.96867
Cre01.g069837	Cre01.g069837		mRNA	50	17.1672	3.70594	3.2e-13	2.1e-12	0.881293	5.12665	-3.61822	-0.801572
Cre01.g070567	Cre01.g070567		mRNA	50	17.9934	5.22153	8.8e-10	2.88e-09	0.786582	15.3568	-5.22152	-0.00898742
Cre01.g070932	Cre01.g070932		mRNA	50	22.1375	0.987706	0.00340226	0.00413052	0.343601	4.65728	-0.462737	0.872604
Cre01.g071662	ACS1	Acetyl-CoA synthetase/ligase	mRNA	50	9.40122	3.20512	6.89e-12	3.38e-11	0.850989	19.1221	2.01625	-2.49149
Cre01.g800000	Cre01.g800000		mRNA	50	4.97312	18.8211	9.55e-08	2.24e-07	0.697997	27.2848	18.145	4.99905
Cre01.g800001	Cre01.g800001		mRNA	50	5.6563	49.0367	3.56e-08	8.92e-08	0.719288	60.8676	48.8383	4.40642
Cre01.g800002	Cre01.g800002		mRNA	50	15.6568	5.81938	9.79e-09	2.7e-08	0.744883	16.8052	-4.75831	-3.35018
Cre01.g800004	Cre01.g800004		mRNA	50	20.5367	0.743476	8.73e-05	0.000129516	0.499564	3.52768	-0.585467	0.458241
Cre01.g800005	Cre01.g800005		mRNA	50	13.9284	0.517606	0.00351684	0.00426192	0.341988	3.66542	-0.250353	-0.453033
Cre01.g800006	Cre01.g800006		mRNA	50	18.7991	1.18227	4.79e-15	4.95e-14	0.913044	2.20938	-1.15649	0.245529
Cre01.g800023	Cre01.g800023		mRNA	50	23.7154	0.79585	6.48e-06	1.14e-05	0.587261	1.0975	-0.059244	0.793642
Cre01.g800024	Cre01.g800024		mRNA	50	0.410983	0.500907	3.58e-07	7.61e-07	0.666948	0.689471	0.0537911	0.49801
Cre01.g800025	Cre01.g800025		mRNA	50	23.3007	0.955986	7.15e-06	1.25e-05	0.584239	1.64087	-0.174049	0.940008
Cre01.g800027	Cre01.g800027		mRNA	50	8.6597	0.438158	8.08e-07	1.63e-06	0.646234	0.776859	0.336161	-0.28103
Cre01.g800028	Cre01.g800028		mRNA	50	9.13688	0.319553	1.85e-05	3.03e-05	0.553877	0.606539	0.217718	-0.233908
Cre01.g800030	Cre01.g800030		mRNA	50	7.40729	4.73809	1.63e-12	9.16e-12	0.866101	4.52253	4.42014	-1.70642
Cre01.g800033	Cre01.g800033		mRNA	50	15.2371	0.876401	8.76e-08	2.06e-07	0.699933	3.24266	-0.656962	-0.580069
Cre01.g800035	Cre01.g800035		mRNA	50	11.5799	0.285799	0.0629091	0.0684959	0.185266	2.24742	0.0313694	-0.284073
Cre01.g800037	Cre01.g800037		mRNA	50	2.09335	6.46939	0.000342403	0.00046573	0.446269	27.0862	3.37064	5.52194
Cre01.g800041	Cre01.g800041		mRNA	50	3.94056	14.6647	0.000619145	0.000813867	0.421431	55.4174	12.5844	7.52912
Cre01.g800042	Cre01.g800042		mRNA	50	7.2233	57.9998	4.95e-06	8.87e-06	0.595411	65.7672	55.0508	-18.259
Cre01.g800046	Cre01.g800046		mRNA	50	0.880204	9.92029	7.73e-09	2.17e-08	0.749312	37.8401	2.26582	9.65806
Cre01.g800047	Cre01.g800047		mRNA	50	3.58163	9.16269	1.57e-14	1.42e-13	0.905043	14.6574	7.38679	5.42128
Cre01.g800048	Cre01.g800048		mRNA	50	14.2412	5.94374	7.53e-08	1.79e-07	0.703275	9.36749	-3.29083	-4.9496
Cre01.g800049	Cre01.g800049		mRNA	50	19.0972	11.7029	0.0795048	0.0858552	0.171013	56.0199	-11.2234	3.31563
Cre01.g800050	Cre01.g800050		mRNA	50	3.73614	4.89903	3.58e-06	6.55e-06	0.605013	9.06875	4.06349	2.73652
Cre01.g800051	Cre01.g800051		mRNA	50	18.1922	0.61458	0.0111172	0.0128862	0.28343	1.85639	-0.613801	0.030916
Cre01.g800054	Cre01.g800054		mRNA	50	13.5211	14.9138	5.33e-05	8.16e-05	0.517527	55.9354	-5.78331	-13.7469
Cre01.g800057	Cre01.g800057		mRNA	50	10.8774	2.49379	0.00147711	0.00185972	0.382941	4.22653	0.722397	-2.38687
Cre01.g800058	Cre01.g800058		mRNA	50	23.278	1.20064	0.00577184	0.00686454	0.317392	6.22429	-0.225592	1.17925
Cre01.g800061	Cre01.g800061		mRNA	50	9.08285	0.395193	0.00272176	0.0033339	0.354362	0.953706	0.273317	-0.285439
Cre01.g800062	Cre01.g800062		mRNA	50	18.934	2.81483	1.54e-08	4.09e-08	0.736186	7.0477	-2.7311	0.681441
Cre01.g800065	Cre01.g800065		mRNA	50	11.1763	2.55102	0.00912276	0.0106591	0.293848	9.09374	0.545878	-2.49193
Cre01.g800066	Cre01.g800066		mRNA	50	22.546	0.373406	0.0454806	0.0500965	0.204611	2.28925	-0.138728	0.34668
Cre01.g800070	Cre01.g800070		mRNA	50	22.2531	0.641127	0.180031	0.189206	0.119274	3.23854	-0.283101	0.575237
Cre01.g800075	Cre01.g800075		mRNA	50	3.12268	13.9021	6.92e-09	1.96e-08	0.751365	17.714	10.1409	9.50952
Cre01.g800081	Cre01.g800081		mRNA	50	18.6878	3.32321	1.95e-06	3.71e-06	0.622358	8.04162	-3.26949	0.595128
Cre01.g800083	Cre01.g800083		mRNA	50	10.3238	8.80538	8.24e-08	1.95e-07	0.701279	33.356	3.74118	-7.97109
Cre01.g800084	Cre01.g800084		mRNA	50	18.7313	3.9559	5.08e-13	3.18e-12	0.87716	5.27659	-3.88362	0.752775
Cre01.g800086	Cre01.g800086		mRNA	50	17.14	21.0541	2.3e-10	8.44e-10	0.806793	15.452	-20.5228	-4.70015
Cre01.g800088	Cre01.g800088		mRNA	50	21.0281	4.59075	5.24e-07	1.09e-06	0.657416	3.70608	-3.22219	3.26994
Cre01.g800090	Cre01.g800090		mRNA	50	16.796	0.099642	0.272791	0.2833	0.0917411	1.21992	-0.0947333	-0.0308891
Cre01.g800091	Cre01.g800091		mRNA	50	5.67189	1.14116	4.26e-07	8.94e-07	0.662654	3.72419	1.13696	0.0979032
Cre01.g800092	Cre01.g800092		mRNA	50	18.7381	3.98258	0.00223189	0.002757	0.363783	7.35105	-3.90845	0.764827
Cre01.g800094	Cre01.g800094		mRNA	50	7.01663	3.45732	0.00132956	0.00168374	0.387732	5.9755	3.33559	-0.909347
Cre01.g800096	Cre01.g800096		mRNA	50	2.94855	4.7257	6.37e-10	2.13e-09	0.791634	5.90428	3.29626	3.38628
Cre01.g800097	Cre01.g800097		mRNA	50	6.73139	1.33791	2.29e-10	8.4e-10	0.80687	1.74974	1.31346	-0.254615
Cre01.g800100	Cre01.g800100		mRNA	50	4.02795	19.2644	7.97e-05	0.000118865	0.502939	31.3411	16.7534	9.50986
Cre01.g800102	Cre01.g800102		mRNA	50	15.8572	3.12222	2.33e-24	1.25e-21	0.982242	6.13189	-2.64367	-1.66111
Cre01.g800103	Cre01.g800103		mRNA	50	6.39389	1.0849	1.44e-05	2.4e-05	0.562144	1.08286	1.07913	-0.111676
Cre01.g800104	Cre01.g800104		mRNA	50	5.74903	1.7951	4.07e-07	8.58e-07	0.663771	1.81876	1.79122	0.117862
Cre01.g800105	Cre01.g800105		mRNA	50	7.97064	2.02816	0.00201039	0.00249326	0.36869	3.1848	1.76418	-1.00055
Cre01.g800108	Cre01.g800108		mRNA	50	7.61584	0.585234	0.0017853	0.00222541	0.374218	1.28768	0.533646	-0.24025
Cre01.g800113	Cre01.g800113		mRNA	50	17.0729	1.21919	8.28e-09	2.31e-08	0.748036	1.26204	-1.18345	-0.293019
Cre01.g800114	Cre01.g800114		mRNA	50	2.84583	43.4203	2.88e-05	4.58e-05	0.539009	28.0219	29.4388	31.9167
Cre01.g800115	Cre01.g800115		mRNA	50	11.7055	0.2771	2.73e-07	5.92e-07	0.673597	0.536447	0.0213436	-0.276276
Cre01.g800128	Cre01.g800128		mRNA	50	15.2295	0.851674	0.000105136	0.000154005	0.492641	2.88509	-0.637298	-0.564979
Cre01.g800134	Cre01.g800134		mRNA	50	1.14555	0.702797	0.125238	0.133216	0.142635	2.9949	0.207627	0.671428
Cre01.g800135	Cre01.g800135		mRNA	50	18.3191	1.48065	0.000380653	0.000514733	0.441908	3.86256	-1.47549	0.123538
Cre01.g800136	Cre01.g800136		mRNA	50	2.51179	0.410158	0.0142942	0.0164199	0.269962	0.70135	0.250691	0.324628
Cre01.g800138	Cre01.g800138		mRNA	50	19.7164	1.07273	1.27e-05	2.14e-05	0.566057	2.3893	-0.966247	0.465965
Cre01.g800139	Cre01.g800139		mRNA	50	11.2195	2.47295	0.00154676	0.00194159	0.380831	10.8299	0.501809	-2.42151
Cre01.g800140	Cre01.g800140		mRNA	50	4.45676	1.93993	4.49e-05	6.94e-05	0.523603	3.76186	1.78375	0.762621
Cre01.g800143	Cre01.g800143		mRNA	50	15.483	0.314784	0.0704903	0.0764466	0.17837	1.4124	-0.248878	-0.192739
Cre01.g802251	Cre01.g802251		mRNA	50	16.6393	69.0347	0.0199827	0.0226597	0.251619	219.157	-64.7005	-24.0754
Cre02.g073150	Cre02.g073150		mRNA	50	21.4095	0.468684	0.00788814	0.00926575	0.301413	3.5281	-0.294043	0.36497
Cre02.g073200	THD1	putative threonine dehydratase and component psaA trans-splicing sub complex II	mRNA	50	15.2904	4.79185	0.000343505	0.000467087	0.446137	18.8452	-3.6359	-3.12123
Cre02.g073250	Cre02.g073250		mRNA	50	11.9137	3.23567	8.45e-16	1.08e-14	0.923532	10.4221	0.0731224	-3.23484
Cre02.g073400	Cre02.g073400		mRNA	50	3.09269	4.00087	3.76e-09	1.11e-08	0.762363	14.8771	2.89685	2.75956
Cre02.g073450	Cre02.g073450		mRNA	50	22.2749	0.0569047	0.657061	0.664335	0.0306306	0.992666	-0.0248352	0.0511992
Cre02.g073500	FAP241	Flagellar Associated Protein 241	mRNA	50	17.1369	17.7329	5.15e-16	7.01e-15	0.926285	14.4216	-17.2821	-3.97271
Cre02.g073550	Cre02.g073550	Nucleosome assembly protein	mRNA	50	19.164	24.4354	3.62e-05	5.68e-05	0.531181	64.7634	-23.3096	7.33164
Cre02.g073600	Cre02.g073600		mRNA	50	16.7198	9.1984	0.250728	0.261074	0.0973975	43.3421	-8.68661	-3.02546
Cre02.g073650	PRP19	Spliceosome Component, nuclear pre-mRNA splicing factor	mRNA	50	8.93671	16.5089	3.96e-20	2.53e-18	0.963456	34.2078	11.8654	-11.4786
Cre02.g073700	UROD3	Uroporphyrinogen-III decarboxylase	mRNA	50	2.87346	90.4013	2.86e-05	4.55e-05	0.539253	58.5119	61.771	66.0055
Cre02.g073750	KLP1	Kinesin motor protein	mRNA	50	17.5005	13.0859	7.72e-18	2.02e-16	0.945998	12.898	-12.9741	-1.70643
Cre02.g073850	LPA19	homolog of Low Photosystem II Accumulation 19	mRNA	50	3.59849	13.4651	5.37e-06	9.57e-06	0.592983	13.598	10.8904	7.91892
Cre02.g073900	Cre02.g073900		mRNA	50	22.45	3.82605	0.00256722	0.00315325	0.357152	9.78581	-1.51031	3.51534
Cre02.g074000	POC18	Proteome of centriole protein 18	mRNA	50	11.2515	2.54969	9.93e-05	0.000145962	0.494792	1.70062	0.496409	-2.5009
Cre02.g074050	Cre02.g074050		mRNA	50	6.03078	0.857854	1.38e-11	6.37e-11	0.843122	0.993205	0.857826	-0.00691204
Cre02.g074100	Cre02.g074100		mRNA	50	2.96458	46.4529	2.64e-05	4.21e-05	0.542068	33.8526	32.5412	33.1503
Cre02.g074150	HKR1	Histidine kinase rhodopsin 1	mRNA	50	6.99048	3.12969	0.000740896	0.000963811	0.413686	17.7539	3.02505	-0.802488
Cre02.g074200	Cre02.g074200		mRNA	50	18.8844	9.18203	1.99e-07	4.41e-07	0.681143	10.9808	-8.93698	2.10713
Cre02.g074250	Cre02.g074250		mRNA	50	3.64603	1.63385	2.16e-06	4.08e-06	0.619537	3.40185	1.33329	0.944352
Cre02.g074300	Cre02.g074300		mRNA	50	16.291	1.14051	2.48e-14	2.13e-13	0.901777	1.69014	-1.02824	-0.493439
Cre02.g074350	Cre02.g074350		mRNA	50	18.0794	0.0835356	0.153808	0.162486	0.129485	0.506414	-0.0835175	0.0017359
Cre02.g074370	CDPK8	Calcium/calmodulin-dependent protein kinase	mRNA	50	18.8043	0.975163	1.86e-05	3.04e-05	0.553761	2.37469	-0.953625	0.203819
Cre02.g074400	Cre02.g074400		mRNA	50	22.895	5.31068	8.82e-14	6.6e-13	0.89211	9.08468	-1.51498	5.09
Cre02.g074437	Cre02.g074437		mRNA	50	22.8104	2.96899	4.99e-11	2.08e-10	0.827462	4.90333	-0.909786	2.82617
Cre02.g074511	Cre02.g074511		mRNA	50	19.4639	43.7646	1.29e-09	4.09e-09	0.780453	122.257	-40.5895	16.3655
Cre02.g074550	Cre02.g074550		mRNA	50	3.77752	8.75763	0.0944596	0.101409	0.160362	46.0956	7.31657	4.81289
Cre02.g074600	DESI2	DeSI-type SUMO protease	mRNA	50	3.62874	0.61769	0.0208176	0.0235647	0.249347	5.32605	0.502439	0.3593
Cre02.g074650	Cre02.g074650		mRNA	50	6.54186	6.72044	8.13e-17	1.45e-15	0.935705	4.82067	6.65293	-0.950152
Cre02.g074737	Cre02.g074737		mRNA	50	20.703	0.644936	5.47e-06	9.74e-06	0.592404	2.10815	-0.490086	0.419236
Cre02.g074758	Cre02.g074758	Adenylate/guanylate cyclase	mRNA	50	20.9843	1.19958	1.58e-05	2.62e-05	0.558995	2.37679	-0.851701	0.844747
Cre02.g074800	Cre02.g074800	Adenylate/guanylate cyclase	mRNA	50	4.38009	0.970016	1.05e-07	2.44e-07	0.695853	0.643577	0.884085	0.399155
Cre02.g074850	Cre02.g074850		mRNA	50	14.5503	1.59443	4.1e-08	1.02e-07	0.716335	2.34542	-0.987207	-1.25206
Cre02.g074900	Cre02.g074900		mRNA	50	2.00089	0.806136	0.000971767	0.00124699	0.401786	5.2127	0.403231	0.698041
Cre02.g074950	Cre02.g074950		mRNA	50	10.821	7.28059	2.29e-07	5.02e-07	0.67781	7.42877	2.21179	-6.93649
Cre02.g075000	Cre02.g075000		mRNA	50	16.306	96.0219	1.89e-20	1.38e-18	0.965403	92.5963	-86.7324	-41.2031
Cre02.g075050	PTA1	Proton/phosphate symporter	mRNA	50	20.1933	27.4836	1.13e-07	2.61e-07	0.69428	40.0955	-23.076	14.928
Cre02.g075100	TPR3	Tetratricopeptide-repeat protein 3	mRNA	50	20.2235	5.94084	4.31e-09	1.27e-08	0.759916	8.58731	-4.96242	3.26619
Cre02.g075150	RPB2	DNA-directed RNA polymerase II, 135 kDa polypeptide	mRNA	50	4.91748	4.63279	2.69e-08	6.87e-08	0.725069	21.1241	4.44798	1.29544
Cre02.g075200	Cre02.g075200		mRNA	50	3.98715	0.187306	0.00227964	0.0028134	0.362784	0.555801	0.161896	0.0941981
Cre02.g075400	Cre02.g075400		mRNA	50	7.19194	77.3087	6.51e-05	9.82e-05	0.51036	81.8659	73.5752	-23.7344
Cre02.g075500	Cre02.g075500		mRNA	50	17.9674	3.01356	2.29e-13	1.54e-12	0.884217	6.50639	-3.01345	-0.0256844
Cre02.g075550	Cre02.g075550		mRNA	50	20.7546	3.96159	5.44e-06	9.69e-06	0.592571	7.12983	-2.97536	2.61562
Cre02.g075600	Cre02.g075600		mRNA	50	0.759423	0.576853	0.00145323	0.00183103	0.383685	1.46702	0.113934	0.565489
Cre02.g075650	Cre02.g075650		mRNA	50	11.4201	2.90208	3.24e-08	8.18e-08	0.721247	11.3037	0.438881	-2.8687
Cre02.g075700	RPL19	Cytosolic 80S ribosomal protein L19	mRNA	50	23.5429	718.208	4.53e-16	6.26e-15	0.92698	2722.94	-85.7509	713.071
Cre02.g075750	Cre02.g075750		mRNA	50	4.59155	0.167192	2.37e-05	3.81e-05	0.545667	0.303527	0.155954	0.0602614
Cre02.g075800	Cre02.g075800		mRNA	50	22.7257	5.14843	2.97e-13	1.96e-12	0.881944	22.6851	-1.68585	4.86459
Cre02.g075850	SNRK2A	snRK1 family in Chlamydomonas, subgroup 2	mRNA	50	22.1034	1.19701	0.179332	0.188545	0.119528	13.7641	-0.570235	1.05246
Cre02.g075900	SNRK2C	snRK1 family in Chlamydomonas, subgroup 2	mRNA	50	17.5934	6.1819	5.86e-10	1.98e-09	0.792929	34.4739	-6.14691	-0.656755
Cre02.g075950	Cre02.g075950		mRNA	50	19.8061	2.35815	5.21e-11	2.16e-10	0.826903	4.96584	-2.09942	1.07393
Cre02.g076000	SNRK2K	snRK1 family in Chlamydomonas, subgroup 2; Latrunculin-B sensitive 3	mRNA	50	1.52121	1.73221	6.8e-07	1.39e-06	0.65074	4.02457	0.671766	1.59665
Cre02.g076050	Cre02.g076050		mRNA	50	9.27783	0.665572	0.000588483	0.000775079	0.423604	1.69442	0.435185	-0.503588
Cre02.g076100	Cre02.g076100		mRNA	50	6.79761	1.41494	1.9e-16	3e-15	0.931524	1.13293	1.38421	-0.293316
Cre02.g076150	Cre02.g076150		mRNA	50	16.376	1.73342	0.0421884	0.0466156	0.209026	7.95029	-1.57909	-0.714986
Cre02.g076200	Cre02.g076200		mRNA	50	5.60882	3.20441	6.3e-13	3.87e-12	0.875196	2.26857	3.18762	0.327596
Cre02.g076250	EFG1	Chloroplast elongation factor G	mRNA	50	21.9922	371.689	4.42e-17	8.89e-16	0.938545	395.298	-186.502	321.512
Cre02.g076300	UROD2	Uroporphyrinogen-III decarboxylase	mRNA	50	2.67403	88.1673	0.000101127	0.00014852	0.494101	53.8959	56.8029	67.4308
Cre02.g076350	ATPVB1	Vacuolar ATP synthase subunit B	mRNA	50	5.20831	68.8249	1e-06	1.99e-06	0.640571	104.395	67.3519	14.163
Cre02.g076400	VPS25	Subunit of ESCRT-II complex	mRNA	50	8.79747	2.11156	0.000497398	0.0006618	0.430739	16.8407	1.57013	-1.41187
Cre02.g076466	Cre02.g076466		mRNA	50	16.8073	50.3717	2.03e-08	5.3e-08	0.730724	59.4951	-47.936	-15.474
Cre02.g076500	Cre02.g076500		mRNA	50	5.07225	2.88792	5.07e-09	1.47e-08	0.757016	3.98599	2.80315	0.694552
Cre02.g076550	Cre02.g076550		mRNA	50	19.6123	1.29984	0.00464512	0.00556991	0.328285	2.65963	-1.18576	0.532509
Cre02.g076600	Cre02.g076600	Putative chloroplast localized Peptidyl-tRNA hydrolase	mRNA	50	1.65789	5.57657	0.000293621	0.000402929	0.452537	6.5567	2.34514	5.05949
Cre02.g076650	Cre02.g076650		mRNA	50	9.3718	1.60924	0.0760378	0.0822369	0.173747	7.17665	1.02193	-1.24311
Cre02.g076700	Cre02.g076700		mRNA	50	17.8959	4.41625	7.15e-11	2.89e-10	0.822802	6.25411	-4.41461	-0.12033
Cre02.g076750	NUOFAF1	NADH:ubiquinone oxidoreductase 1 alpha subcomplex assembly factor 1	mRNA	50	8.43046	0.847617	0.0569013	0.0622271	0.191301	5.5108	0.681742	-0.503669
Cre02.g076800	ERG4	Delta14-sterol reductase, mitochondrial	mRNA	50	4.75956	11.7649	4.56e-14	3.64e-13	0.897244	9.50409	11.15	3.75381
Cre02.g076850	Cre02.g076850		mRNA	50	3.4811	1.37217	6.18e-07	1.27e-06	0.653213	5.73004	1.08447	0.840699
Cre02.g076900	FAP19	Flagellar Associated Protein 19	mRNA	50	17.9393	22.3879	1.11e-09	3.56e-09	0.782894	62.7118	-22.3851	-0.355686
Cre02.g076950	Cre02.g076950	Subtilisin-like protease	mRNA	50	19.3894	2.58943	0.109867	0.117284	0.150911	22.5536	-2.42002	0.92123
Cre02.g077061	Cre02.g077061		mRNA	50	4.84164	0.728956	4.33e-10	1.49e-09	0.797504	0.801344	0.695693	0.217688
Cre02.g077100	GSH1	Gamma-glutamylcysteine synthetase	mRNA	50	17.0511	7.21046	9.15e-12	4.39e-11	0.847824	45.5155	-6.9891	-1.77293
Cre02.g077150	CPLD14	Conserved in the Plant Lineage and Diatoms	mRNA	50	3.84357	11.1932	4.55e-14	3.64e-13	0.897272	8.13845	9.45636	5.98881
Cre02.g077200	Cre02.g077200		mRNA	50	5.0703	0.878764	0.000138595	0.000199319	0.482151	3.80287	0.852863	0.211782
Cre02.g077300	NOP1	Nucleolar protein, Component of C/D snoRNPs	mRNA	50	16.8732	162.656	7.82e-15	7.66e-14	0.909832	265.178	-155.629	-47.2916
Cre02.g077350	HDH1	Histidinol dehydrogenase	mRNA	50	2.12366	14.7159	3.81e-05	5.96e-05	0.529351	23.3928	7.76661	12.4995
Cre02.g077401	Cre02.g077401		mRNA	50	9.44691	6.73154	5.8e-09	1.66e-08	0.754585	12.5212	4.17173	-5.28302
Cre02.g077451	Cre02.g077451		mRNA	50	4.41547	1.16121	1.02e-05	1.73e-05	0.573287	1.80842	1.06273	0.468008
Cre02.g077500	TRS23	Component of TRAPP complex	mRNA	50	9.63641	6.33262	1.15e-06	2.26e-06	0.636902	20.7331	3.67322	-5.15844
Cre02.g077550	Cre02.g077550	Putative pherophorin-chlamydomonas homolog	mRNA	50	12.3918	48.6416	2.75e-06	5.13e-06	0.612617	48.3056	-4.98089	-48.3859
Cre02.g077600	FAP51	Flagellar Associated Protein 51	mRNA	50	17.1723	6.11936	2.92e-16	4.33e-15	0.929329	5.9792	-5.97625	-1.31565
Cre02.g077650	Cre02.g077650		mRNA	50	16.2147	3.91316	0.000304411	0.000416799	0.451072	12.4061	-3.49348	-1.76308
Cre02.g077700	Cre02.g077700		mRNA	50	1.2854	0.127437	0.572473	0.581043	0.0404758	3.12597	0.04208	0.120289
Cre02.g077750	FAP211	Flagellar Associated Protein 211	mRNA	50	3.26036	46.0621	0.00401202	0.00483625	0.335536	91.0794	34.7135	30.2768
Cre02.g077800	FAP310	Flagellar Associated Protein 310	mRNA	50	16.0422	62.1428	1.78e-07	3.99e-07	0.683722	66.7998	-54.1575	-30.4745
Cre02.g077850	FAP212	Flagellar Associated Protein 212	mRNA	50	14.5698	140.248	2.3e-18	7.45e-17	0.950627	112.461	-87.397	-109.688
Cre02.g077925	Cre02.g077925		mRNA	50	22.1434	1.18465	4.54e-05	7.02e-05	0.523231	1.65174	-0.553402	1.04744
Cre02.g077951	Cre02.g077951	putative ABC family transporter	mRNA	50	0.313076	3.05268	5.57e-05	8.49e-05	0.515943	5.24646	0.249926	3.04243
Cre02.g078000	Cre02.g078000		mRNA	50	5.88996	2.59524	2.88e-13	1.91e-12	0.88222	1.793	2.59416	0.074754
Cre02.g078050	Cre02.g078050	Calmodulin-like protein	mRNA	50	16.3086	0.901705	1.55e-10	5.89e-10	0.812372	1.45095	-0.814739	-0.386356
Cre02.g078100	EIF5B1	Eukaryotic initiation factor, eIF-5B	mRNA	50	1.77614	22.4961	0.000178935	0.000253397	0.472258	54.7823	10.0876	20.1076
Cre02.g078150	Cre02.g078150		mRNA	50	7.2018	1.88226	4.26e-12	2.18e-11	0.856218	2.12948	1.78987	-0.582496
Cre02.g078200	Cre02.g078200		mRNA	50	21.301	3.20672	1.65e-11	7.52e-11	0.841005	9.87953	-2.08194	2.43897
Cre02.g078300	GPX1	Glutathione peroxidase 1, selenoprotein	mRNA	50	2.01364	96.2925	1.6e-08	4.25e-08	0.735417	241.71	48.4439	83.2193
Cre02.g078316	Cre02.g078316		mRNA	50	17.9614	1.11359	3.32e-11	1.43e-10	0.832589	2.24675	-1.11353	-0.0112449
Cre02.g078350	Cre02.g078350		mRNA	50	17.3056	0.0711516	0.793068	0.798002	0.0170271	0.752472	-0.0699791	-0.0128638
Cre02.g078400	Cre02.g078400		mRNA	50	17.2011	1.81736	7.03e-17	1.29e-15	0.936397	1.64153	-1.77776	-0.377343
Cre02.g078450	Cre02.g078450		mRNA	50	16.5084	2.57068	1.06e-16	1.82e-15	0.934428	4.39576	-2.37716	-0.978521
Cre02.g078500	Cre02.g078500		mRNA	50	17.4866	0.212708	0.488881	0.498423	0.0516295	2.10703	-0.21079	-0.0285035
Cre02.g078507	Cre02.g078507		mRNA	50	3.64121	17.0493	3.77e-12	1.95e-11	0.85751	18.1092	13.9005	9.87191
Cre02.g078550	FAP210	Flagellar Associated Protein 210	mRNA	50	17.1602	30.5575	1.05e-15	1.3e-14	0.922273	28.5495	-29.8219	-6.66462
Cre02.g078600	RSP8	Radial spoke protein 8	mRNA	50	17.3989	11.1451	2.19e-17	5e-16	0.941658	12.1023	-11.0074	-1.74665
Cre02.g078650	Cre02.g078650	Putative dipeptidyl peptidase	mRNA	50	13.9667	5.15204	4e-14	3.24e-13	0.898241	6.35691	-2.537	-4.48409
Cre02.g078700	Cre02.g078700		mRNA	50	13.0884	8.60073	1.38e-07	3.14e-07	0.689679	23.4059	-2.41774	-8.25391
Cre02.g078750	Cre02.g078750	RNA pseudouridine synthase	mRNA	50	20.2669	2.20344	0.0350482	0.0389795	0.219815	7.3491	-1.82666	1.23226
Cre02.g078777	Cre02.g078777	Putative pherophorin-chlamydomonas homolog	mRNA	50	6.38538	16.7155	1.89e-05	3.09e-05	0.553247	6.24914	16.6305	-1.68361
Cre02.g078831	Cre02.g078831		mRNA	50	19.693	1.42322	0.000282518	0.000388687	0.454098	3.40377	-1.2857	0.61034
Cre02.g078858	PSN1	Presenilin protease	mRNA	50	18.3209	3.58088	2.6e-11	1.15e-10	0.835571	7.5981	-3.56825	0.300466
Cre02.g078885	Cre02.g078885		mRNA	50	0.979704	0.226105	0.0143328	0.0164629	0.269817	2.57217	0.0573591	0.218709
Cre02.g078912	Cre02.g078912		mRNA	50	4.57905	0.560634	1.32e-06	2.57e-06	0.633196	0.71015	0.522288	0.203781
Cre02.g078950	MMP17	Matrix metalloproteinase	mRNA	50	15.2665	2.64849	1.7e-10	6.42e-10	0.811051	4.27473	-1.99879	-1.73763
Cre02.g078966	FTSH9	FtsH-like ATPase/metalloprotease	mRNA	50	19.9904	0.374337	0.00848936	0.00994326	0.297602	1.98507	-0.324655	0.186353
Cre02.g079000	POB21	Proteome of basal body 21	mRNA	50	16.6738	6.60232	3.86e-11	1.64e-10	0.830714	5.813	-6.20836	-2.24653
Cre02.g079100	XPA1	DNA repair protein	mRNA	50	4.68165	0.641834	1.57e-11	7.17e-11	0.841622	1.2944	0.603983	0.217152
Cre02.g079150	Cre02.g079150		mRNA	50	9.96813	1.12216	0.000309103	0.000422749	0.450449	3.77843	0.56917	-0.967106
Cre02.g079200	Cre02.g079200		mRNA	50	19.7903	4.29988	0.0200709	0.022752	0.251375	31.2298	-3.83617	1.94237
Cre02.g079300	VPS4	AAA-ATPase of VPS4/SKD1 family	mRNA	50	9.92792	5.55053	7.79e-10	2.56e-09	0.788511	22.1321	2.86548	-4.75368
Cre02.g079351	Cre02.g079351		mRNA	50	19.4162	11.1892	5.18e-09	1.5e-08	0.756642	11.4425	-10.4289	4.05416
Cre02.g079400	Cre02.g079400		mRNA	50	9.02563	30.4355	5.69e-07	1.17e-06	0.655316	56.6609	21.3763	-21.665
Cre02.g079450	Cre02.g079450		mRNA	50	20.2097	1.03605	0.000157782	0.000225176	0.477153	1.06972	-0.867464	0.56649
Cre02.g079500	Cre02.g079500		mRNA	50	16.4289	11.0534	3.03e-10	1.08e-09	0.802799	9.33261	-10.1314	-4.41941
Cre02.g079550	Cre02.g079550	Dynamin-related GTPase, involved in circadian rhythms	mRNA	50	6.66408	17.3353	1.97e-19	9.26e-18	0.958854	19.4426	17.074	-2.99867
Cre02.g079600	TSF2	Phenylalanyl-tRNA synthetase	mRNA	50	1.58027	56.2562	1.84e-05	3.01e-05	0.554108	46.4479	22.6157	51.5101
Cre02.g079650	Cre02.g079650		mRNA	50	18.5137	2.77996	2.66e-13	1.77e-12	0.882923	2.60306	-2.75486	0.372751
Cre02.g079700	PYR2	Aspartate carbamoyltransferase	mRNA	50	14.8212	28.7874	3.4e-15	3.67e-14	0.915224	31.8388	-19.3807	-21.2861
Cre02.g079750	HIK1	Histidine kinase response regulator of two-component system	mRNA	50	22.1374	0.34787	0.166487	0.17548	0.124362	2.5665	-0.162986	0.307325
Cre02.g079800	ASA6	Mitochondrial F1F0 ATP synthase associated protein 6	mRNA	50	10.8241	48.3033	8.17e-05	0.00012163	0.502018	169.442	14.6369	-46.0323
Cre02.g079850	POLK1	DNA polymerase kappa	mRNA	50	8.54043	0.943854	0.00153478	0.00192745	0.381188	2.69729	0.742685	-0.582476
Cre02.g079926	Cre02.g079926	Putative pherophorin-chlamydomonas homolog	mRNA	50	6.84276	17.1038	1.8e-06	3.45e-06	0.624553	6.67232	16.6891	-3.74313
Cre02.g080100	Cre02.g080100	MBL fold metallo-hydrolase	mRNA	50	4.74805	0.479459	3.51e-05	5.52e-05	0.53224	1.88141	0.453935	0.154349
Cre02.g080150	Cre02.g080150		mRNA	50	6.6144	7.79374	1.44e-11	6.62e-11	0.842649	5.11337	7.69314	-1.24821
Cre02.g080200	TRK1	Transketolase, chloroplastic	mRNA	50	0.86972	472.054	1.22e-09	3.9e-09	0.781327	754.978	106.557	459.87
Cre02.g080250	CGL97	Conserved in the green lineage 97	mRNA	50	1.79136	11.751	0.00586853	0.00697706	0.316551	31.0562	5.31113	10.4822
Cre02.g080300	Cre02.g080300		mRNA	50	16.1744	0.605316	6.48e-09	1.85e-08	0.75257	2.12499	-0.537487	-0.278417
Cre02.g080350	Cre02.g080350		mRNA	50	7.82087	4.29255	3.94e-05	6.15e-05	0.528189	8.8385	3.81399	-1.96964
Cre02.g080400	Cre02.g080400		mRNA	50	8.00488	2.0456	4.25e-07	8.92e-07	0.662704	2.56631	1.77023	-1.02506
Cre02.g080500	Cre02.g080500		mRNA	50	16.1156	13.4643	3.73e-16	5.32e-15	0.928024	12.5632	-11.8588	-6.37624
Cre02.g080550	Cre02.g080550	3',5'-cyclic-nucleotide phosphodiesterase	mRNA	50	16.0715	0.294439	0.011033	0.0127931	0.283833	0.907002	-0.257703	-0.14242
Cre02.g080650	HSP90B	Heat shock protein 90B	mRNA	50	5.81102	91.3615	1.1e-23	3.91e-21	0.980071	46.1752	91.2497	4.51831
Cre02.g080700	BIP1	Endoplasmic reticulum associated Hsp70 protein	mRNA	50	6.44237	80.0216	8.14e-14	6.13e-13	0.892748	49.7753	79.4855	-9.24681
Cre02.g080750	Cre02.g080750		mRNA	50	21.7345	4.48657	4.64e-13	2.93e-12	0.877994	12.3154	-2.50774	3.72029
Cre02.g080800	Cre02.g080800		mRNA	50	3.00799	1.64892	2.77e-08	7.06e-08	0.724464	2.34885	1.1684	1.16352
Cre02.g080850	CYN47	Cyclophilin 47	mRNA	50	6.3547	2.98344	2.7e-07	5.86e-07	0.673827	3.2913	2.97058	-0.276647
Cre02.g080900	PRX4	Peroxiredoxin, type II	mRNA	50	1.35602	30.9295	2.14e-15	2.44e-14	0.918089	40.7184	10.7509	29.0009
Cre02.g080950	Cre02.g080950		mRNA	50	20.3767	1.86005	0.0353558	0.0393087	0.21931	5.4883	-1.51144	1.08413
Cre02.g081000	Cre02.g081000	Putative RNA exonuclease	mRNA	50	5.12839	1.58953	0.000376825	0.000509762	0.442326	7.86174	1.54833	0.359571
Cre02.g081050	FAP24	Flagellar Associated Protein 24	mRNA	50	7.69652	182.785	1.84e-12	1.02e-11	0.864883	179.231	165.051	-78.5405
Cre02.g081100	Cre02.g081100		mRNA	50	5.78106	4.09549	3.31e-09	9.87e-09	0.764607	10.1407	4.08876	0.234621
Cre02.g081176	Cre02.g081176		mRNA	50	18.6618	0.690755	0.0630888	0.0686804	0.185094	2.33636	-0.680413	0.119083
Cre02.g081200	Cre02.g081200		mRNA	50	2.87796	4.15243	1.63e-06	3.13e-06	0.627454	8.81995	2.84091	3.02851
Cre02.g081250	Cre02.g081250		mRNA	50	4.14919	59.2839	8.26e-10	2.71e-09	0.787594	46.5613	52.4597	27.6146
Cre02.g081300	Cre02.g081300		mRNA	50	15.7687	2.6146	9.59e-07	1.91e-06	0.641725	5.2015	-2.18103	-1.44194
Cre02.g081350	Cre02.g081350	Nicotinamidase	mRNA	50	14.7364	2.18209	1.05e-05	1.78e-05	0.572384	3.87547	-1.43292	-1.64568
Cre02.g081400	Cre02.g081400	Branched chain amino acid aminotransferase	mRNA	50	23.8477	4.57371	1.2e-10	4.65e-10	0.815862	6.88176	-0.182335	4.57007
Cre02.g081500	Cre02.g081500	UDP-galactose transporter	mRNA	50	9.27983	3.12502	2.84e-06	5.29e-06	0.611696	4.73113	2.04206	-2.36553
Cre02.g081550	Cre02.g081550	Putative 3-hydroxyacyl-ACP dehydratase (mitochondrial FAS)	mRNA	50	17.306	8.95231	0.00107882	0.00137804	0.397137	32.0122	-8.80495	-1.61761
Cre02.g081600	PFH8	Prolyl 4-hydroxylase 8	mRNA	50	6.23238	4.40065	6.71e-12	3.29e-11	0.851292	12.6993	4.39251	-0.267555
Cre02.g081650	Cre02.g081650		mRNA	50	5.773	9.79014	2.84e-25	2.93e-22	0.984805	7.10785	9.77286	0.581476
Cre02.g081700	PHC66	Pherophorin-chlamydomonas homolog 66	mRNA	50	3.41822	18.4839	0.000140231	0.000201433	0.4817	15.0873	14.42	11.5636
Cre02.g081750	Cre02.g081750		mRNA	50	18.0789	2.6192	0.133283	0.14141	0.138672	12.1124	-2.61864	0.0540977
Cre02.g081800	Cre02.g081800		mRNA	50	15.528	0.642256	0.0205901	0.0233189	0.249958	3.34662	-0.512388	-0.387236
Cre02.g081850	Cre02.g081850		mRNA	50	8.12199	3.9229	0.000952853	0.00122459	0.402656	5.43108	3.33297	-2.06893
Cre02.g081900	Cre02.g081900		mRNA	50	9.6491	2.4624	0.00171534	0.00214198	0.376068	3.55878	1.42164	-2.01056
Cre02.g081950	Cre02.g081950		mRNA	50	20.5944	2.43611	7.09e-10	2.35e-09	0.789968	3.94658	-1.89545	1.53033
Cre02.g082050	Cre02.g082050		mRNA	50	0.276206	0.163845	0.00467881	0.00560781	0.327925	2.35418	0.0118374	0.163417
Cre02.g082100	Cre02.g082100		mRNA	50	6.95449	2.28466	0.141708	0.150081	0.134753	15.5604	2.2137	-0.564976
Cre02.g082150	Cre02.g082150		mRNA	50	0.676467	0.0272494	0.97116	0.971812	0.00216534	1.3063	0.00480065	0.0268232
Cre02.g082200	Cre02.g082200	Homoserine kinase	mRNA	50	20.203	0.876242	1.22e-06	2.38e-06	0.635385	1.89301	-0.734508	0.477806
Cre02.g082250	Cre02.g082250	Homoserine kinase	mRNA	50	3.37086	6.5245	0.000254726	0.000353092	0.45827	14.2348	5.03902	4.14456
Cre02.g082300	SUR6	Surfeit 6-like protein	mRNA	50	16.9358	17.0649	3.95e-23	1e-20	0.978098	23.077	-16.4068	-4.69317
Cre02.g082350	CUTA1	Copper-binding protein CutA	mRNA	50	2.15639	8.48317	4.83e-10	1.66e-09	0.795866	16.5602	4.53873	7.16688
Cre02.g082400	Cre02.g082400		mRNA	50	16.9532	1.59007	1.34e-08	3.61e-08	0.738852	2.09278	-1.53074	-0.430319
Cre02.g082450	Cre02.g082450		mRNA	50	3.22498	0.326081	0.000199472	0.000280733	0.467993	2.18533	0.243747	0.216602
Cre02.g082500	PSAN1	Photosystem I reaction center subunit N	mRNA	50	4.29339	998.648	1.39e-12	7.91e-12	0.867653	888.947	900.619	431.489
Cre02.g082550	ZEP1	Zeaxanthin epoxidase 1	mRNA	50	4.34342	114.056	5.26e-19	2.1e-17	0.955741	85.4272	103.497	47.9291
Cre02.g082600	Cre02.g082600		mRNA	50	12.4955	5.99889	2.34e-08	6.04e-08	0.727894	19.3282	-0.775976	-5.94849
Cre02.g082700	COX15	Mitochondrial cytochrome c oxidase assembly factor	mRNA	50	4.02527	4.37766	5.25e-12	2.63e-11	0.85397	2.72474	3.80556	2.1637
Cre02.g082750	PSBX1	Photosystem II reaction center subunit X, isoform 1	mRNA	50	4.94919	1175.06	1.61e-13	1.12e-12	0.887177	923.081	1130.88	319.199
Cre02.g082825	TSS1	Seryl tRNA(Sec) synthetase	mRNA	50	1.37541	11.1421	0.00057704	0.000760979	0.424442	11.392	3.92591	10.4275
Cre02.g082865	Cre02.g082865		mRNA	50	1.01437	1.30639	0.000976948	0.00125304	0.40155	1.56401	0.342865	1.2606
Cre02.g082900	Cre02.g082900		mRNA	50	20.9364	1.56547	1.51e-06	2.92e-06	0.629478	3.57738	-1.12524	1.08836
Cre02.g082950	Cre02.g082950		mRNA	50	14.3158	0.741821	0.110617	0.118066	0.150483	3.39634	-0.422698	-0.609611
Cre02.g083050	Cre02.g083050		mRNA	50	8.38702	0.931948	2.13e-06	4.04e-06	0.619871	3.88976	0.755818	-0.545221
Cre02.g083065	Cre02.g083065		mRNA	50	1.35008	2.7796	8.4e-06	1.45e-05	0.579269	4.10841	0.962124	2.60778
Cre02.g083259	Cre02.g083259		mRNA	50	20.1623	1.66301	2.27e-06	4.27e-06	0.618178	2.10034	-1.4036	0.89192
Cre02.g083300	Cre02.g083300		mRNA	50	15.22	4.50114	7.95e-15	7.77e-14	0.90972	9.71173	-3.36071	-2.9943
Cre02.g083354	Cre02.g083354		mRNA	50	3.22307	1.26493	0.000123682	0.00017939	0.486499	2.17322	0.945117	0.840709
Cre02.g083400	Cre02.g083400		mRNA	50	9.50275	0.342783	0.00905565	0.0105835	0.294234	1.5333	0.208477	-0.272098
Cre02.g083450	Cre02.g083450		mRNA	50	4.15616	1.48045	5.66e-07	1.17e-06	0.655446	2.13418	1.31129	0.687203
Cre02.g083550	Cre02.g083550		mRNA	50	3.04638	4.49242	8.33e-05	0.000123894	0.501309	2.95568	3.21495	3.13782
Cre02.g083600	Cre02.g083600		mRNA	50	15.6073	23.9399	4.4e-11	1.85e-10	0.829051	25.9428	-19.3947	-14.0343
Cre02.g083650	Cre02.g083650		mRNA	50	11.2891	24.8111	9.42e-09	2.6e-08	0.74561	55.8638	4.59095	-24.3827
Cre02.g083700	LSP1	Signal transducer for phototaxis	mRNA	50	4.89229	0.202159	0.000461698	0.000617176	0.433871	0.349998	0.193718	0.0578075
Cre02.g083750	ROC75	Rhythm Of Chloroplast 75	mRNA	50	20.5933	35.8288	2.77e-07	6.01e-07	0.673187	21.4127	-27.8837	22.4989
Cre02.g083800	RHM2	dTDP-glucose 4,6-dehydratase	mRNA	50	6.01606	102.561	8.12e-07	1.64e-06	0.646132	41.1991	102.56	-0.431148
Cre02.g083850	Cre02.g083850		mRNA	50	3.30065	4.61319	1.72e-16	2.75e-15	0.932031	4.7761	3.50841	2.99543
Cre02.g083900	Cre02.g083900	3'-5' exonuclease	mRNA	50	18.4781	0.464122	0.0335009	0.0373174	0.22242	3.24216	-0.460491	0.0579371
Cre02.g083935	Cre02.g083935		mRNA	50	5.66904	0.494404	1.44e-05	2.4e-05	0.562071	0.72081	0.49255	0.0427841
Cre02.g083950	PSRP3	Plastid-specific ribosomal protein 3	mRNA	50	0.154074	188.482	0.000116871	0.000170173	0.488649	195.848	7.60066	188.329
Cre02.g084000	Cre02.g084000		mRNA	50	0.60457	298.206	0.000318141	0.00043446	0.449275	303.045	47.002	294.478
Cre02.g084050	SEC62	SEC62-subunit of ER-translocon	mRNA	50	6.04296	12.7326	8.54e-15	8.29e-14	0.909243	15.0028	12.7318	-0.143185
Cre02.g084100	Cre02.g084100		mRNA	50	16.6471	13.7019	2.66e-07	5.79e-07	0.674181	33.3438	-12.8514	-4.75216
Cre02.g084150	Cre02.g084150		mRNA	50	16.9061	4.90557	7.79e-14	5.91e-13	0.893093	6.60101	-4.70578	-1.38573
Cre02.g084200	Cre02.g084200		mRNA	50	13.5494	5.619	1.81e-05	2.98e-05	0.554548	8.24145	-2.21721	-5.16306
Cre02.g084250	Cre02.g084250	Phosphoprotein phosphatase 2C-related	mRNA	50	17.5169	14.8039	1.17e-14	1.09e-13	0.907125	26.2514	-14.6856	-1.86734
Cre02.g084300	COQ5	Phylloquinone biosynthesis methyltransferase	mRNA	50	3.06557	17.2928	2.49e-05	4e-05	0.544	9.86572	12.436	12.0162
Cre02.g084350	PAM71	Mn transport across thylakoid membrane	mRNA	50	2.18117	19.7995	0.000147992	0.000211924	0.479628	17.9549	10.7016	16.6582
Cre02.g084400	PFH9	Prolyl 4-hydroxylase 9	mRNA	50	16.724	15.2098	1.44e-08	3.85e-08	0.737525	14.1001	-14.3689	-4.98708
Cre02.g084450	PFH10	Prolyl 4-hydroxylase 10	mRNA	50	15.7048	14.5693	6.45e-14	4.99e-13	0.894575	12.0563	-12.0172	-8.23713
Cre02.g084500	CGL134	possible histone acetyltransferase	mRNA	50	3.38718	1.27559	2.9e-08	7.38e-08	0.723496	2.5623	0.98862	0.806078
Cre02.g084550	Cre02.g084550	N-acetyltransferase	mRNA	50	1.62907	2.46336	5.23e-11	2.17e-10	0.826853	3.42956	1.01904	2.2427
Cre02.g084600	Cre02.g084600		mRNA	50	16.8569	9.9263	1.76e-09	5.47e-09	0.775308	17.7979	-9.48513	-2.92641
Cre02.g084650	Cre02.g084650		mRNA	50	8.10792	1.32773	4.33e-07	9.09e-07	0.662202	3.27675	1.13064	-0.696083
Cre02.g084750	Cre02.g084750		mRNA	50	3.2422	4.37569	1.49e-11	6.85e-11	0.842224	18.4474	3.28392	2.8918
Cre02.g084800	SPO11A	meoisis-related DNA topoisomerase	mRNA	50	11.4874	8.05075	2.57e-07	5.6e-07	0.675036	9.35627	1.07719	-7.97836
Cre02.g084850	Cre02.g084850		mRNA	50	22.6677	0.596844	2.74e-08	7e-08	0.724659	2.40893	-0.203984	0.560903
Cre02.g084900	RPAP3	RNA polymerase II-associated protein 3	mRNA	50	11.1966	0.562961	0.0112445	0.0130293	0.282825	2.64946	0.117532	-0.550555
Cre02.g084950	GUK1	Guanylate kinase	mRNA	50	22.8731	4.55014	1.78e-06	3.4e-06	0.624997	13.6064	-1.32297	4.35357
Cre02.g085000	Cre02.g085000		mRNA	50	16.8747	6.02481	1.57e-16	2.54e-15	0.93251	6.03227	-5.76523	-1.7494
Cre02.g085050	PCOP1	Plant-type constitutive photomorphogenesis protein 1	mRNA	50	3.68111	0.340849	0.00453918	0.00544677	0.329432	0.551586	0.279945	0.194446
Cre02.g085100	Cre02.g085100	Adenylate/guanylate cyclase	mRNA	50	4.01994	0.689472	2.85e-05	4.53e-05	0.539418	0.687409	0.598892	0.341614
Cre02.g085150	Cre02.g085150		mRNA	50	1.04207	1.20608	2.09e-05	3.39e-05	0.549875	4.52259	0.324969	1.16147
Cre02.g085200	Cre02.g085200		mRNA	50	3.81633	2.15594	5.54e-12	2.76e-11	0.853391	3.39958	1.81312	1.16647
Cre02.g085257	CHR2	Channelrhodopsin 2	mRNA	50	19.8568	30.8406	6.24e-13	3.84e-12	0.875277	33.6468	-27.2681	14.4082
Cre02.g085300	Cre02.g085300		mRNA	50	3.86819	10.1	9.06e-05	0.000134128	0.498216	19.4057	8.56742	5.34878
Cre02.g085450	CPX1	Coproporphyrinogen III oxidase	mRNA	50	2.25754	385.061	0.000481426	0.00064163	0.432114	205.462	214.56	319.743
Cre02.g085550	Cre02.g085550		mRNA	50	22.779	6.23159	0.000145055	0.000207874	0.4804	21.3552	-1.95817	5.91594
Cre02.g085600	Cre02.g085600		mRNA	50	5.65954	1.53317	1.12e-05	1.9e-05	0.570141	3.10529	1.52709	0.136475
Cre02.g085650	Cre02.g085650		mRNA	50	1.57725	2.20883	9.45e-05	0.000139554	0.496646	6.5899	0.886379	2.02318
Cre02.g085701	Cre02.g085701		mRNA	50	16.0045	0.59071	6.65e-09	1.89e-08	0.752102	1.64087	-0.51192	-0.294748
Cre02.g085750	Cre02.g085750		mRNA	50	4.96045	0.442699	2.22e-07	4.89e-07	0.678504	0.71077	0.426405	0.119
Cre02.g085800	Cre02.g085800		mRNA	50	5.13824	0.43671	3.32e-08	8.37e-08	0.720726	0.637675	0.425643	0.0976911
Cre02.g085850	ARS6	Arylsulfatase	mRNA	50	8.3573	3.0586	0.000131589	0.000189812	0.484137	2.81971	2.4944	-1.77002
Cre02.g085900	IPP1	Inositol-phosphate phosphatase	mRNA	50	3.58344	19.3104	2.1e-07	4.63e-07	0.679889	14.7246	15.5731	11.418
Cre02.g085950	Cre02.g085950		mRNA	50	16.3707	38.3098	3.29e-14	2.74e-13	0.899696	51.1393	-34.8772	-15.8501
Cre02.g086000	ARS8	Arylsulfatase	mRNA	50	15.7625	4.87191	2.2e-07	4.85e-07	0.678747	3.3836	-4.05971	-2.69339
Cre02.g086050	Cre02.g086050	RNA pseudouridine synthase	mRNA	50	15.6666	1.51996	1.93e-06	3.68e-06	0.622653	4.35156	-1.24506	-0.871838
Cre02.g086076	Cre02.g086076		mRNA	50	4.36103	3.42492	4.05e-07	8.54e-07	0.663894	2.56617	3.11444	1.42489
Cre02.g086100	CGL40	Conserved in the Green Lineage	mRNA	50	5.91654	9.1529	2.7e-10	9.77e-10	0.804452	12.1731	9.15072	0.199981
Cre02.g086150	Cre02.g086150		mRNA	50	21.2973	2.11658	1.62e-05	2.68e-05	0.558223	3.10761	-1.37574	1.6085
Cre02.g086200	Cre02.g086200		mRNA	50	10.7892	1.83045	2.46e-05	3.95e-05	0.544384	2.66653	0.570566	-1.73925
Cre02.g086250	Cre02.g086250		mRNA	50	5.76889	4.92649	1.98e-11	8.88e-11	0.838887	7.51511	4.91747	0.297893
Cre02.g086300	Cre02.g086300		mRNA	50	17.5347	13.9319	6.91e-07	1.41e-06	0.650313	42.5573	-13.8287	-1.69303
Cre02.g086400	Cre02.g086400		mRNA	50	11.3006	6.35889	0.000616424	0.000810449	0.42162	6.67997	1.15785	-6.25259
Cre02.g086500	Cre02.g086500	Phosphoglycerate mutase	mRNA	50	3.36422	3.28882	0.00168264	0.00210271	0.376957	5.37688	2.5364	2.09357
Cre02.g086550	CGL122	predicted Fe-S-cluster redox enzyme	mRNA	50	18.1601	2.49489	0.000661233	0.000865885	0.418606	6.32049	-2.4927	0.104516
Cre02.g086600	Cre02.g086600		mRNA	50	15.0459	9.33854	8.96e-09	2.48e-08	0.746556	34.1301	-6.68225	-6.52349
Cre02.g086650	SMC2	Structural Maintenance of Chromosomes protein	mRNA	50	10.7506	10.0986	9.1e-05	0.000134786	0.498022	6.53407	3.24455	-9.56316
Cre02.g086700	COG7	Component of oligomeric golgi complex	mRNA	50	5.95149	6.17771	5.08e-20	3.04e-18	0.962779	5.26447	6.17721	0.0784552
Cre02.g086750	Cre02.g086750		mRNA	50	15.8253	4.52653	0.000396518	0.000534893	0.440217	9.82311	-3.81254	-2.44008
Cre02.g086800	Cre02.g086800		mRNA	50	2.51931	0.837394	0.0102642	0.0119315	0.287655	2.11135	0.513126	0.661764
Cre02.g086850	Cre02.g086850		mRNA	50	2.65685	13.2716	0.000139692	0.000200745	0.481848	16.0273	8.50468	10.1885
Cre02.g086887	NUP189	Nucleoporin 98-96	mRNA	50	8.12991	1.5575	5.54e-12	2.77e-11	0.853376	3.8239	1.32158	-0.824167
Cre02.g087000	Cre02.g087000		mRNA	50	16.9832	2.22281	5.67e-11	2.33e-10	0.825811	3.75416	-2.14452	-0.584742
Cre02.g087100	Cre02.g087100		mRNA	50	16.1348	11.3388	6.33e-08	1.53e-07	0.707049	14.2605	-10.0136	-5.31941
Cre02.g087150	Cre02.g087150		mRNA	50	18.0187	16.3502	0.000194953	0.000274892	0.468895	24.1657	-16.35	0.0798773
Cre02.g087200	Cre02.g087200		mRNA	50	7.8139	3.67527	0.000877886	0.00113225	0.406271	12.1248	3.2686	-1.68044
Cre02.g087250	Cre02.g087250		mRNA	50	17.8249	64.2725	2.94e-10	1.05e-09	0.80324	87.2257	-64.205	-2.94459
Cre02.g087300	HPR3	Hydroxypyruvate reductase 3	mRNA	50	19.9505	0.839128	0.32566	0.336152	0.0797443	4.94246	-0.732085	0.410107
Cre02.g087324	Cre02.g087324		mRNA	50	17.7335	1.28117	1.09e-06	2.16e-06	0.638211	1.9713	-1.27805	-0.0893259
Cre02.g087350	Cre02.g087350		mRNA	50	7.57148	0.756829	0.00442157	0.00531182	0.330735	2.51025	0.693677	-0.302659
Cre02.g087450	Cre02.g087450		mRNA	50	13.0632	3.69461	0.000564434	0.000745453	0.425383	10.7989	-1.01515	-3.55241
Cre02.g087500	Cre02.g087500		mRNA	50	19.1403	2.01324	4.63e-09	1.36e-08	0.758652	2.42664	-1.92419	0.592124
Cre02.g087551	Cre02.g087551		mRNA	50	7.05536	4.54352	1.29e-12	7.39e-12	0.868378	5.46742	4.3712	-1.23944
Cre02.g087600	Cre02.g087600	SNF2-related DNA/RNA helicase	mRNA	50	5.60794	1.01574	0.0365565	0.0405831	0.217376	8.4303	1.01039	0.104074
Cre02.g087633	Cre02.g087633		mRNA	50	5.29552	0.461608	0.00271531	0.00332691	0.354476	2.4005	0.453779	0.084654
Cre02.g087700	APX1	Ascorbate peroxidase 1	mRNA	50	7.2814	21.9416	3.59e-09	1.07e-08	0.763185	28.2282	20.7185	-7.22346
Cre02.g087750	Cre02.g087750		mRNA	50	16.085	0.392218	0.0630491	0.0686428	0.185132	1.28151	-0.34395	-0.188503
Cre02.g087800	Cre02.g087800	Protein tyrosine kinase	mRNA	50	4.02024	0.595474	0.000655534	0.000859008	0.418978	2.31293	0.517266	0.295
Cre02.g087850	Cre02.g087850	Protein tyrosine kinase	mRNA	50	18.4585	6.02616	9.18e-10	2.99e-09	0.785921	5.30059	-5.98279	0.721663
Cre02.g087950	TSM1	Methionyl-tRNA synthetase	mRNA	50	14.4548	2.46352	0.0889396	0.0957049	0.164098	18.7109	-1.47647	-1.97205
Cre02.g088000	POC17	Proteome of centriole protein 17	mRNA	50	4.65911	30.9868	4.06e-11	1.72e-10	0.830067	27.2272	29.0971	10.6557
Cre02.g088050	RPP30	Ribonuclease MRP subunit P30	mRNA	50	22.3191	0.348484	0.00256998	0.00315634	0.357101	1.51288	-0.14845	0.315283
Cre02.g088100	Cre02.g088100		mRNA	50	11.0751	1.27623	3.34e-07	7.13e-07	0.668673	3.57618	0.306008	-1.239
Cre02.g088200	RB60	Protein disulfide isomerase 1	mRNA	50	6.82771	305.575	2.63e-10	9.53e-10	0.804847	148.004	298.428	-65.6994
Cre02.g088250	MCT2	Malonyl-CoA:acyl-carrier-protein transacylase	mRNA	50	18.3591	0.915776	0.00884792	0.0103479	0.295446	2.1766	-0.911733	0.0859558
Cre02.g088300	Cre02.g088300	putative carbohydrate kinase	mRNA	50	17.5474	0.698095	9.4e-05	0.00013884	0.496845	2.43435	-0.693201	-0.0825226
Cre02.g088350	Cre02.g088350	SNARE associated Golgi protein	mRNA	50	17.6588	3.04038	2.26e-20	1.6e-18	0.964942	5.23947	-3.02826	-0.271234
Cre02.g088400	DEG1A	Deg protease	mRNA	50	4.26506	8.57335	4.59e-09	1.34e-08	0.75883	8.25391	7.7041	3.76155
Cre02.g088450	CPLD29	Conserved in the Plant Lineage and Diatoms	mRNA	50	23.0758	0.661605	0.00733304	0.0086394	0.305179	1.7611	-0.158529	0.642332
Cre02.g088500	Cre02.g088500		mRNA	50	1.52473	16.8169	0.000842859	0.00108896	0.408059	9.98066	6.53601	15.4948
Cre02.g088551	Cre02.g088551		mRNA	50	3.50953	31.6746	5.6e-08	1.36e-07	0.70973	23.196	25.1772	19.2195
Cre02.g088600	ACLB1	ATP citrate lyase, subunit B	mRNA	50	4.95326	18.8835	1.3e-15	1.58e-14	0.921046	19.1515	18.1789	5.11022
Cre02.g088650	Cre02.g088650		mRNA	50	4.907	0.534556	2.97e-09	8.91e-09	0.766485	0.514748	0.51282	0.150882
Cre02.g088651	Cre02.g088651		mRNA	50	19.0313	17.1413	3.91e-07	8.27e-07	0.664741	40.3671	-16.5203	4.57206
Cre02.g088700	Cre02.g088700		mRNA	50	16.3816	12.1421	6.37e-16	8.47e-15	0.925121	13.7398	-11.0684	-4.99198
Cre02.g088750	Cre02.g088750	ATM/ATR-related phosphatidylinositol 3-kinase	mRNA	50	6.43239	7.54418	1.18e-05	1.99e-05	0.568651	15.5087	7.49589	-0.852171
Cre02.g088800	Cre02.g088800		mRNA	50	8.77826	3.74698	8.52e-07	1.71e-06	0.644863	10.5632	2.79877	-2.49133
Cre02.g088850	RFS2	Riboflavin synthase	mRNA	50	20.6641	65.4029	4.05e-21	3.78e-19	0.969136	92.5054	-50.1299	42.0064
Cre02.g088900	PRPL1	Chloroplast ribosomal protein L1	mRNA	50	0.832459	141.542	0.000630474	0.000827705	0.420654	138.291	30.6036	138.194
Cre02.g088950	Cre02.g088950		mRNA	50	4.5448	2.75214	1.37e-06	2.66e-06	0.632221	4.80602	2.55483	1.0233
Cre02.g089000	Cre02.g089000		mRNA	50	4.02734	15.5516	0.000357122	0.000484475	0.44454	37.4502	13.5234	7.6792
Cre02.g089050	Cre02.g089050		mRNA	50	6.47143	4.22134	1.74e-08	4.59e-08	0.733763	3.04074	4.18923	-0.519678
Cre02.g089100	COPD1	Delta subunit of COP-I complex	mRNA	50	6.76017	43.4549	1.54e-17	3.67e-16	0.943174	57.4655	42.5972	-8.59104
Cre02.g089150	Cre02.g089150		mRNA	50	8.77413	1.37181	0.0160799	0.018405	0.263569	5.83777	1.02564	-0.910992
Cre02.g089200	Cre02.g089200	Histone-lysine N-methyltransferase	mRNA	50	4.55912	1.13602	2.99e-11	1.3e-10	0.833884	2.81621	1.05615	0.41844
Cre02.g089311	Cre02.g089311		mRNA	50	7.45766	0.409296	0.00027303	0.000376636	0.455478	0.641365	0.379853	-0.152429
Cre02.g089350	Cre02.g089350		mRNA	50	18.5375	0.660028	0.1327	0.140807	0.138952	4.87416	-0.653504	0.0925685
Cre02.g089400	Cre02.g089400	Hydroxyproline-rich glycoprotein	mRNA	50	22.2193	0.134197	0.0561582	0.0614345	0.192088	0.498178	-0.0603185	0.119877
Cre02.g089450	Cre02.g089450	Hydroxyproline-rich glycoprotein	mRNA	50	16.1373	42.0037	7.46e-09	2.1e-08	0.749986	32.6193	-37.1073	-19.6814
Cre02.g089500	Cre02.g089500		mRNA	50	17.4948	34.0148	5.18e-19	2.07e-17	0.955794	38.1569	-33.7177	-4.48575
Cre02.g089608	Cre02.g089608		mRNA	50	9.9237	0.532809	1.25e-07	2.88e-07	0.691853	0.650894	0.275568	-0.456013
Cre02.g089750	Cre02.g089750		mRNA	50	16.5785	0.275116	0.00963141	0.011229	0.291004	0.435922	-0.256285	-0.100035
Cre02.g089800	Cre02.g089800		mRNA	50	15.5324	2.24811	8.9e-14	6.66e-13	0.892032	3.31405	-1.79509	-1.35338
Cre02.g089850	Cre02.g089850		mRNA	50	7.50583	4.89194	2.88e-05	4.58e-05	0.538997	6.25998	4.5167	-1.87896
Cre02.g089900	Cre02.g089900	secretory carrier membrane protein	mRNA	50	7.94428	13.6383	4e-13	2.57e-12	0.879312	18.722	11.9094	-6.64616
Cre02.g089950	IFT20	Intraflagellar transport protein 20	mRNA	50	17.0687	57.673	4.64e-18	1.31e-16	0.947997	54.0859	-55.9671	-13.923
Cre02.g090000	Cre02.g090000		mRNA	50	17.1961	0.758842	1.36e-08	3.64e-08	0.738674	1.47042	-0.742098	-0.15853
Cre02.g090050	FAP170	Flagellar Associated Protein 170	mRNA	50	19.3375	50.7685	4.89e-08	1.2e-07	0.712634	37.4664	-47.6878	17.416
Cre02.g090100	Cre02.g090100		mRNA	50	6.01337	1.13809	1.66e-05	2.73e-05	0.557574	2.42302	1.13808	-0.00398343
Cre02.g090150	PAN3	Pantothenate synthetase	mRNA	50	22.4729	1.85902	0.155727	0.164448	0.128685	9.10643	-0.723586	1.71242
Cre02.g090350	Cre02.g090350		mRNA	50	10.3627	1.37055	0.000756556	0.000982849	0.412777	0.96501	0.569645	-1.24656
Cre02.g090400	Cre02.g090400		mRNA	50	16.4719	2.42633	2.51e-10	9.11e-10	0.805548	9.02436	-2.23473	-0.945003
Cre02.g090451	Cre02.g090451		mRNA	50	9.67575	0.767945	3.69e-05	5.78e-05	0.530544	0.590599	0.438978	-0.630109
Cre02.g090500	Cre02.g090500	DEAD box ATP-dependent RNA helicase	mRNA	50	6.62002	0.963072	3.97e-14	3.22e-13	0.898305	0.902386	0.950412	-0.155642
Cre02.g090550	ARS9	Arylsulfatase	mRNA	50	12.9639	0.521521	0.000265466	0.000366881	0.45661	1.2066	-0.13021	-0.505005
Cre02.g090600	NUP43	Nucleoporin 43	mRNA	50	7.33551	2.53626	2.19e-10	8.12e-10	0.807457	3.62108	2.38281	-0.86881
Cre02.g090650	SEC20	Qb-SNARE protein, Sec20-family	mRNA	50	5.5772	4.5183	1.56e-18	5.41e-17	0.952023	3.31063	4.49065	0.499103
Cre02.g090689	Cre02.g090689		mRNA	50	5.88324	0.558774	1.43e-05	2.38e-05	0.56233	1.19312	0.558513	0.0170778
Cre02.g090750	Cre02.g090750		mRNA	50	7.06988	1.26705	0.0193069	0.0219267	0.253524	3.41592	1.21767	-0.350272
Cre02.g090850	CLPB3	ClpB chaperone, Hsp100 family	mRNA	50	19.7354	6.22444	1.32e-05	2.2e-05	0.565007	26.348	-5.59304	2.73159
Cre02.g090900	Cre02.g090900	Mitochondrial substrate carrier protein	mRNA	50	19.2922	0.891655	0.00148908	0.00187408	0.382572	1.69724	-0.841121	0.295914
Cre02.g091000	Cre02.g091000		mRNA	50	1.41895	0.468162	2e-05	3.26e-05	0.551256	2.14308	0.169941	0.43623
Cre02.g091050	ALAD1	Delta-aminolevulinic acid dehydratase	mRNA	50	2.74087	218.768	7.32e-05	0.000109775	0.506043	125.248	143.85	164.822
Cre02.g091100	RPL15	Cytosolic 80S ribosomal protein L15	mRNA	50	23.1031	609.318	2.12e-12	1.16e-11	0.863457	2395.65	-141.759	592.598
Cre02.g091150	SEC24A	COP-II coat subunit	mRNA	50	5.64138	14.0619	2.2e-13	1.49e-12	0.884561	15.5464	14	1.31827
Cre02.g091193	Cre02.g091193		mRNA	50	22.2485	4.98602	1.19e-08	3.22e-08	0.741216	12.693	-2.20703	4.47095
Cre02.g091200	Cre02.g091200		mRNA	50	19.7711	3.98706	3.87e-05	6.04e-05	0.52885	6.5727	-3.5661	1.78313
Cre02.g091250	Cre02.g091250		mRNA	50	23.9868	1.09341	2.33e-05	3.76e-05	0.546183	2.93152	-0.00377704	1.0934
Cre02.g091350	Cre02.g091350		mRNA	50	2.63458	0.369799	0.09852	0.105625	0.15774	1.4068	0.235314	0.285269
Cre02.g091400	CLPB2	ClpB chaperone, Hsp100 family	mRNA	50	2.01819	0.320017	9.55e-07	1.9e-06	0.641842	0.390115	0.161327	0.276378
Cre02.g091450	MRPS4	Mitochondrial ribosomal protein S4	mRNA	50	5.05252	2.47971	4.32e-07	9.06e-07	0.66231	3.80431	2.40382	0.608801
Cre02.g091500	Cre02.g091500		mRNA	50	10.6335	4.01544	0.000200191	0.000281627	0.467851	2.71782	1.4061	-3.7612
Cre02.g091550	Cre02.g091550	Whirly domain protein	mRNA	50	7.87274	8.47923	0.00725139	0.00854921	0.305755	21.8202	7.48038	-3.99265
Cre02.g091650	Cre02.g091650		mRNA	50	17.8496	0.333782	0.0159894	0.0183046	0.263877	0.552899	-0.333524	-0.0131378
Cre02.g091700	RIB72	Flagellar protofilament ribbon protein 72	mRNA	50	17.0207	106.095	1.38e-15	1.66e-14	0.920709	96.1333	-102.627	-26.9046
Cre02.g091750	Cre02.g091750		mRNA	50	1.90821	3.71098	1.51e-10	5.74e-10	0.812747	11.0838	1.77774	3.25746
Cre02.g091845	Cre02.g091845		mRNA	50	7.75161	70.5224	5.14e-07	1.07e-06	0.657914	111.963	63.2365	-31.2179
Cre02.g091850	Cre02.g091850		mRNA	50	7.00271	5.60567	1.14e-09	3.64e-09	0.782499	9.8685	5.41363	-1.45469
Cre02.g091900	FAP301	Flagellar Associated Protein 301	mRNA	50	18.0424	6.82877	1.52e-13	1.07e-12	0.88766	8.49359	-6.82835	0.0758763
Cre02.g091950	Cre02.g091950	Adenylate/guanylate cyclase	mRNA	50	0.400199	3.88655	6.79e-09	1.92e-08	0.751724	8.84201	0.406456	3.86523
Cre02.g092000	DEG2	Deg protease	mRNA	50	4.82292	0.102278	0.0100734	0.0117208	0.288644	0.457118	0.0974604	0.0310214
Cre02.g092050	Cre02.g092050	Mitochondrial substrate carrier protein	mRNA	50	2.70967	0.893685	0.101837	0.109006	0.155671	6.855	0.582121	0.678092
Cre02.g092076	Cre02.g092076		mRNA	50	11.1401	0.903086	9.49e-05	0.000140105	0.496474	0.631904	0.201599	-0.880296
Cre02.g092100	Cre02.g092100	Predicted protein	mRNA	50	16.8541	19.9879	3.68e-09	1.09e-08	0.762728	41.5584	-19.0951	-5.90695
Cre02.g092150	Cre02.g092150	Chlamydomonas SHOC2/SUR8-like LRR	mRNA	50	16.3813	28.4509	1.57e-15	1.85e-14	0.919957	26.1718	-25.9344	-11.6989
Cre02.g092200	Cre02.g092200	Quinonprotein alcohol dehydrogenase-like protein	mRNA	50	3.84483	0.543959	0.00271743	0.00332921	0.354439	2.04254	0.459648	0.290887
Cre02.g092250	FKB42	Peptidyl-prolyl cis-trans isomerase, FKBP-type	mRNA	50	1.24172	3.43312	0.00046527	0.000621641	0.433548	4.84308	1.09649	3.25331
Cre02.g092284	Cre02.g092284		mRNA	50	16.9424	0.7665	0.0111244	0.0128934	0.283395	5.10672	-0.737307	-0.209526
Cre02.g092350	CYP51G1	Cytochrome P450, CYP51 superfamily	mRNA	50	5.03514	40.2111	3.16e-13	2.07e-12	0.881413	31.061	38.9351	10.0496
Cre02.g092400	Cre02.g092400		mRNA	50	5.49024	28.1623	4.95e-10	1.7e-09	0.795478	26.3293	27.9119	3.74727
Cre02.g092451	Cre02.g092451		mRNA	50	6.01491	3.33111	5.09e-06	9.1e-06	0.594589	7.09253	3.33109	-0.013001
Cre02.g092500	UPF1	UPF1-like RNA helicase, NMD protein	mRNA	50	18.3928	0.22911	0.521054	0.530498	0.0471416	8.26531	-0.227899	0.0235213
Cre02.g092550	TPR1	Tetratricopeptide-repeat protein 1	mRNA	50	4.07135	6.08066	5.95e-05	9.03e-05	0.513592	13.8265	5.32188	2.94144
Cre02.g092600	CPX2	Coproporphyrinogen III oxidase	mRNA	50	3.13653	13.3216	3.54e-05	5.57e-05	0.531912	12.3122	9.75044	9.07717
Cre02.g092650	Cre02.g092650		mRNA	50	9.80959	10.5398	0.00209748	0.00259718	0.366703	43.6486	5.7182	-8.85385
Cre02.g092700	FAP45	Flagellar Associated Protein 45	mRNA	50	17.0897	48.3366	3.47e-19	1.47e-17	0.957086	48.1379	-46.9706	-11.4102
Cre02.g092750	SSA18	Putative ribosomal RNA methyltransferase	mRNA	50	18.2766	3.22003	2.54e-09	7.71e-09	0.769129	5.25674	-3.21159	0.232985
Cre02.g092800	FAP136	Flagellar Associated Protein 136	mRNA	50	18.3004	8.98354	2.66e-07	5.79e-07	0.674153	23.3096	-8.95578	0.705695
Cre02.g092850	DLU1	Outer Arm Dynein Light Chain 1	mRNA	50	16.5934	39.9503	9.47e-24	3.53e-21	0.980296	41.2055	-37.272	-14.3816
Cre02.g092900	GUA1	GMP synthetase	mRNA	50	16.9982	9.26816	2.15e-07	4.73e-07	0.679335	31.6595	-8.95123	-2.40299
Cre02.g092950	Cre02.g092950		mRNA	50	5.23872	9.98521	5.66e-17	1.08e-15	0.93741	7.08279	9.78755	1.97694
Cre02.g093300	Cre02.g093300		mRNA	50	6.73882	6.22285	1.35e-12	7.71e-12	0.867927	9.62684	6.10681	-1.19615
Cre02.g093350	Cre02.g093350		mRNA	50	22.7479	1.14756	0.0635185	0.0691314	0.184684	9.2073	-0.369466	1.08646
Cre02.g093401	Cre02.g093401		mRNA	50	2.15128	0.729416	0.000743945	0.000967589	0.413508	2.41424	0.389433	0.616757
Cre02.g093450	FBA2	Fructose-1,6-bisphosphate aldolase	mRNA	50	1.55423	37.9653	9.45e-05	0.000139554	0.496648	29.3844	15.0252	34.8656
Cre02.g093550	Cre02.g093550	Adenylate/guanylate cyclase	mRNA	50	18.6595	0.9544	0.0715981	0.0775853	0.17742	8.46045	-0.940211	0.163964
Cre02.g093600	Cre02.g093600	Thioesterase-like protein	mRNA	50	15.9465	4.83856	3.24e-06	5.98e-06	0.607883	5.19286	-4.156	-2.47777
Cre02.g093650	Cre02.g093650		mRNA	50	3.66477	103.201	0.000314216	0.000429393	0.449781	309.068	84.5076	59.2353
Cre02.g093700	Cre02.g093700		mRNA	50	8.03924	1.91294	1.25e-07	2.88e-07	0.691834	11.1514	1.64674	-0.97344
Cre02.g093750	NRX2	Nucleoredoxin 2	mRNA	50	20.3831	0.57056	0.00914677	0.0106862	0.29371	1.9522	-0.46307	0.333324
Cre02.g093850	Cre02.g093850		mRNA	50	18.356	3.06938	7.53e-11	3.02e-10	0.822117	4.84671	-3.05607	0.285618
Cre02.g093950	Cre02.g093950	Putative plastid UMP kinase	mRNA	50	18.7644	10.6966	1.78e-05	2.92e-05	0.555201	26.1398	-10.4831	2.12634
Cre02.g093975	Cre02.g093975		mRNA	50	16.5103	1.1108	0.0844284	0.0909599	0.167315	11.4898	-1.02739	-0.422315
Cre02.g094050	PIGO1	Ethanolamine transferase at GPI Mannose III	mRNA	50	8.69228	1.08407	2.48e-07	5.41e-07	0.675897	1.23715	0.825754	-0.702379
Cre02.g094100	NRX1	Nucleoredoxin 1	mRNA	50	5.63087	15.9376	9.07e-08	2.13e-07	0.699167	17.0427	15.8633	1.53779
Cre02.g094150	HIK2	Response regulator of two-component system	mRNA	50	1.14997	2.97808	1.31e-05	2.19e-05	0.565184	4.97513	0.8831	2.84414
Cre02.g094200	Cre02.g094200		mRNA	50	14.117	0.89846	0.000267094	0.000369017	0.456364	2.09082	-0.47285	-0.763965
Cre02.g094250	Cre02.g094250		mRNA	50	2.75031	79.4669	0.0400852	0.0443903	0.212016	457.553	52.4011	59.7421
Cre02.g094300	FUO1	Electron transfer flavoprotein-ubiquinone oxidoreductase	mRNA	50	4.21367	10.6376	2.14e-09	6.56e-09	0.772058	10.965	9.49538	4.79542
Cre02.g094350	Cre02.g094350	Importin Alpha 1b	mRNA	50	17.5051	6.98904	6.51e-17	1.21e-15	0.936759	10.7848	-6.93046	-0.903044
Cre02.g094400	Cre02.g094400		mRNA	50	18.9083	1.28474	3.44e-10	1.21e-09	0.800943	3.59211	-1.24859	0.302631
Cre02.g094450	PHC38	Pherophorin-chlamydomonas homolog 38	mRNA	50	15.4741	103.496	7.22e-10	2.39e-09	0.789695	82.1133	-81.6796	-63.5599
Cre02.g094500	Cre02.g094500		mRNA	50	4.10619	6.4467	2.64e-12	1.42e-11	0.861221	10.791	5.67045	3.06691
Cre02.g094551	Cre02.g094551		mRNA	50	13.4255	0.233554	0.0133933	0.0154273	0.273474	0.493481	-0.0851529	-0.217478
Cre02.g094600	Cre02.g094600		mRNA	50	18.0192	1.96009	1.35e-14	1.24e-13	0.9061	3.76086	-1.96007	0.00984286
Cre02.g094650	Cre02.g094650		mRNA	50	22.3434	0.252716	0.0184682	0.0210079	0.255976	2.12638	-0.106199	0.229319
Cre02.g094750	Cre02.g094750		mRNA	50	12.7318	1.65591	7.7e-08	1.83e-07	0.702794	2.16748	-0.315326	-1.62561
Cre02.g094850	Cre02.g094850		mRNA	50	8.54366	0.37046	2.22e-07	4.88e-07	0.678573	0.510869	0.291308	-0.228866
Cre02.g094900	Cre02.g094900		mRNA	50	21.0796	4.46083	3.54e-12	1.84e-11	0.858181	11.5616	-3.08784	3.21936
Cre02.g095000	PLA2	Phospholipase A2	mRNA	50	4.6512	7.57347	1.22e-07	2.81e-07	0.692454	6.6611	7.10618	2.61907
Cre02.g095045	Cre02.g095045		mRNA	50	11.1756	0.664203	0.0280834	0.0314812	0.232514	5.88627	0.142236	-0.648794
Cre02.g095048	Cre02.g095048		mRNA	50	23.4617	0.74444	1.8e-10	6.75e-10	0.810281	2.77613	-0.104555	0.737061
Cre02.g095050	Cre02.g095050		mRNA	50	9.95662	2.65935	8.56e-05	0.000127071	0.500299	2.35024	1.35574	-2.28781
Cre02.g095051	Cre02.g095051		mRNA	50	23.5422	1.11999	0.000128558	0.00018586	0.485026	3.2515	-0.13392	1.11195
Cre02.g095055	Cre02.g095055		mRNA	50	14.3481	1.99428	2.56e-22	3.96e-20	0.974843	2.52804	-1.15018	-1.62918
Cre02.g095058	Cre02.g095058		mRNA	50	14.1792	1.13651	2.52e-09	7.63e-09	0.769306	2.22098	-0.613799	-0.956506
Cre02.g095063	Cre02.g095063		mRNA	50	2.9626	0.0665911	7.97e-05	0.000118869	0.502934	0.154064	0.0466238	0.0475458
Cre02.g095069	Cre02.g095069		mRNA	50	3.42918	9.51908	3.85e-07	8.16e-07	0.665122	10.891	7.44326	5.93387
Cre02.g095070	SRP19	Subunit of the Signal Recognition Particle	mRNA	50	5.32168	12.2898	7.91e-07	1.6e-06	0.6468	18.42	12.0965	2.17101
Cre02.g095071	Cre02.g095071		mRNA	50	16.1481	6.95088	5.9e-14	4.62e-13	0.895268	12.5703	-6.14985	-3.23947
Cre02.g095072	FAP144	Flagellar Associated Protein 144	mRNA	50	17.1351	23.0279	1.52e-18	5.3e-17	0.95213	22.5972	-22.4401	-5.16969
Cre02.g095073	Cre02.g095073		mRNA	50	19.9272	25.7659	5.8e-06	1.03e-05	0.590634	40.2236	-22.5554	12.4554
Cre02.g095074	VPS11	Subunit of VPS-C complex	mRNA	50	5.82618	0.465883	0.00859843	0.010064	0.296937	2.15268	0.465401	0.0211926
Cre02.g095075	Cre02.g095075		mRNA	50	18.3829	4.11171	2.41e-06	4.53e-06	0.616386	14.6998	-4.09107	0.411458
Cre02.g095076	Cre02.g095076	Major facilitator superfamily transporter	mRNA	50	17.021	13.1516	1.09e-10	4.24e-10	0.817206	9.9032	-12.7219	-3.33411
Cre02.g095077	Cre02.g095077		mRNA	50	15.519	5.09491	0.00983988	0.0114621	0.289879	25.2997	-4.05742	-3.08147
Cre02.g095078	Cre02.g095078		mRNA	50	3.81641	1.8557	4.36e-15	4.57e-14	0.913647	2.00534	1.56065	1.00399
Cre02.g095079	Cre02.g095079		mRNA	50	1.80853	0.48142	0.0165091	0.0188802	0.262131	3.50689	0.219517	0.428459
Cre02.g095080	Cre02.g095080		mRNA	50	18.66	12.7138	3.01e-12	1.6e-11	0.859862	9.17008	-12.5245	2.18599
Cre02.g095081	Cre02.g095081		mRNA	50	7.09838	0.998238	4.47e-07	9.35e-07	0.661451	1.57138	0.957251	-0.283108
Cre02.g095082	Cre02.g095082		mRNA	50	19.2949	13.2164	7.48e-09	2.1e-08	0.749931	18.5296	-12.4642	4.39505
Cre02.g095084	Cre02.g095084		mRNA	50	3.24738	3.96481	0.00633377	0.00750493	0.312678	8.58959	2.9791	2.61622
Cre02.g095086	Cre02.g095086		mRNA	50	5.11553	9.08196	4.02e-05	6.25e-05	0.527544	17.5031	8.83958	2.08421
Cre02.g095088	Cre02.g095088		mRNA	50	11.7547	2.97883	1.55e-05	2.57e-05	0.559645	2.30431	0.191147	-2.97269
Cre02.g095089	Cre02.g095089		mRNA	50	4.00781	8.88969	0.000211957	0.000297152	0.465595	20.2474	7.70777	4.42909
Cre02.g095090	Cre02.g095090		mRNA	50	1.98983	13.7924	3.64e-08	9.11e-08	0.718841	12.371	6.86439	11.9629
Cre02.g095091	Cre02.g095091		mRNA	50	21.7107	3.18192	5.91e-10	1.99e-09	0.792788	8.49765	-1.79491	2.62734
Cre02.g095092	PSY1	Phytoene synthase	mRNA	50	23.1727	30.7439	2.14e-06	4.05e-06	0.619775	60.7282	-6.60649	30.0257
Cre02.g095093	Cre02.g095093		mRNA	50	7.50927	97.1911	8.48e-07	1.7e-06	0.644996	189.257	89.7023	-37.4113
Cre02.g095095	PHC12	Pherophorin-chlamydomonas homolog 12	mRNA	50	15.5728	47.2895	1.33e-08	3.58e-08	0.739046	52.2743	-38.0589	-28.0681
Cre02.g095097	FKB17B	peptidyl-prolyl cis-trans isomerase, FKBP-type	mRNA	50	0.274126	17.8092	4.61e-08	1.13e-07	0.713879	13.2742	1.277	17.7634
Cre02.g095098	Cre02.g095098		mRNA	50	22.1417	6.20141	0.00407194	0.00490628	0.334806	25.7081	-2.8994	5.48187
Cre02.g095100	CPLD26	conserved expressed protein related to pyridoxamine 5' phosphate oxidase	mRNA	50	0.988223	8.88641	0.000732404	0.000953411	0.414187	14.3624	2.2735	8.59066
Cre02.g095101	Cre02.g095101		mRNA	50	16.2913	1.31567	0.0203541	0.0230613	0.250598	11.0534	-1.18621	-0.569125
Cre02.g095102	VPS5C	Subunit of Retromer complex	mRNA	50	20.5101	0.508046	0.423882	0.434133	0.0615989	4.77285	-0.402238	0.310346
Cre02.g095103	Cre02.g095103	GT90 family protein 34	mRNA	50	2.92094	4.96221	4.21e-06	7.62e-06	0.600237	3.18271	3.43543	3.58068
Cre02.g095104	Cre02.g095104		mRNA	50	2.60738	2.66287	0.0122935	0.0142043	0.278071	12.2321	1.67979	2.0662
Cre02.g095105	Cre02.g095105		mRNA	50	17.8844	4.67459	0.000297075	0.000407389	0.452063	9.55417	-4.67245	-0.141459
Cre02.g095106	PGP1	Phosphatidylglycerolphosphate synthase	mRNA	50	14.6877	0.736998	0.824785	0.828735	0.0141678	12.1388	-0.476834	-0.561957
Cre02.g095107	Cre02.g095107	UDP-N-acetylglucosamine (UAA) transporter	mRNA	50	6.71365	8.172	1.45e-15	1.73e-14	0.920399	8.17532	8.02979	-1.51793
Cre02.g095110	FAP255	Flagellar Associated Protein 255	mRNA	50	18.2461	44.9991	1.33e-15	1.61e-14	0.920919	150.107	-44.9058	2.89695
Cre02.g095111	VSR1	Vacuolar Sorting Receptor	mRNA	50	5.47791	4.87022	9.8e-11	3.85e-10	0.818607	11.3203	4.82479	0.663606
Cre02.g095113	TFCE1	Tubulin-folding cofactor subunit	mRNA	50	18.1891	0.584582	0.0615374	0.067084	0.186595	3.86393	-0.583865	0.0289358
Cre02.g095114	Cre02.g095114		mRNA	50	2.81979	10.222	2.52e-05	4.03e-05	0.543648	24.1317	6.87913	7.56092
Cre02.g095115	Cre02.g095115		mRNA	50	16.4951	4.17782	1.07e-16	1.83e-15	0.934399	5.43413	-3.85775	-1.60372
Cre02.g095117	Cre02.g095117		mRNA	50	0.885234	5.14539	1.19e-13	8.55e-13	0.889704	12.2505	1.18182	5.00783
Cre02.g095119	Cre02.g095119		mRNA	50	15.5693	0.961139	5.92e-05	8.99e-05	0.513798	3.97167	-0.773016	-0.571171
Cre02.g095120	Cre02.g095120	Predicted protein with ankyrin repeats	mRNA	50	14.5894	0.304347	0.00954857	0.0111382	0.291458	0.653896	-0.190874	-0.237053
Cre02.g095121	Cre02.g095121	RNA pseudouridine synthase	mRNA	50	16.2371	6.14666	6.39e-15	6.38e-14	0.911176	8.38369	-5.50353	-2.73726
Cre02.g095122	FKB16H	Peptidyl-prolyl cis-trans isomerase, FKBP-type	mRNA	50	3.90679	9.84835	5.9e-06	1.04e-05	0.590127	13.7644	8.40623	5.13083
Cre02.g095124	Cre02.g095124		mRNA	50	13.6844	0.698004	0.000461585	0.000617086	0.433881	1.37673	-0.297927	-0.631229
Cre02.g095125	Cre02.g095125		mRNA	50	18.5445	0.741581	3.6e-06	6.59e-06	0.60482	1.17996	-0.73406	0.105349
Cre02.g095126	DPE2	Disproportionating enzyme 2	mRNA	50	8.05916	3.49022	2.31e-06	4.35e-06	0.61758	16.9983	2.99523	-1.79171
Cre02.g095127	Cre02.g095127		mRNA	50	15.2911	3.21811	1.03e-09	3.34e-09	0.784008	6.12615	-2.44217	-2.09571
Cre02.g095128	Cre02.g095128		mRNA	50	2.61061	5.77405	6.09e-06	1.07e-05	0.589165	4.70607	3.64618	4.47716
Cre02.g095129	Cre02.g095129		mRNA	50	22.621	1.51536	4.5e-16	6.22e-15	0.927025	6.07377	-0.535275	1.41768
Cre02.g095130	Cre02.g095130	FAS1 domain containing protein;	mRNA	50	20.1751	4.8719	1.16e-14	1.09e-13	0.907164	13.7944	-4.10313	2.62673
Cre02.g095133	Cre02.g095133		mRNA	50	3.10934	2.70148	2.7e-07	5.86e-07	0.673858	3.09753	1.96412	1.85478
Cre02.g095134	Cre02.g095134		mRNA	50	15.9292	9.64684	0.000205229	0.000288261	0.466871	25.2832	-8.26352	-4.97752
Cre02.g095135	Cre02.g095135		mRNA	50	8.40599	0.738058	0.026327	0.0295707	0.236177	2.04283	0.59642	-0.434755
Cre02.g095136	Cre02.g095136		mRNA	50	18.1219	0.728518	1.24e-05	2.09e-05	0.566845	0.982136	-0.728147	0.0232474
Cre02.g095137	PFR1	Pyruvate ferredoxin oxidoreductase	mRNA	50	17.1745	26.9461	1.92e-12	1.07e-11	0.864432	20.2233	-26.3193	-5.7779
Cre02.g095138	Cre02.g095138		mRNA	50	17.7082	1.83428	1.49e-07	3.39e-07	0.687823	3.05441	-1.82893	-0.139983
Cre02.g095140	Cre02.g095140		mRNA	50	17.7439	524.476	1.8e-12	1e-11	0.865075	441.742	-523.297	-35.1431
Cre02.g095141	Cre02.g095141		mRNA	50	5.29347	1.50184	1.98e-10	7.39e-10	0.808897	1.1995	1.47623	0.276215
Cre02.g095144	Cre02.g095144		mRNA	50	22.8756	14.5172	8.6e-11	3.41e-10	0.820354	14.9503	-4.21179	13.8928
Cre02.g095145	Cre02.g095145		mRNA	50	17.6384	10.0636	2.55e-13	1.71e-12	0.883277	7.84099	-10.0186	-0.951266
Cre02.g095146	Cre02.g095146		mRNA	50	14.0053	33.3715	6.06e-13	3.74e-12	0.875555	58.495	-16.7259	-28.8774
Cre02.g095147	ALG2	Alpha-1,3/alpha-1,6-mannosyltransferase	mRNA	50	6.3036	3.89022	1.42e-20	1.07e-18	0.966125	3.24435	3.87794	-0.308876
Cre02.g095149	FAP143	Flagellar Associated Protein 143	mRNA	50	18.417	17.6452	4e-11	1.69e-10	0.830267	19.525	-17.5402	1.92247
Cre02.g095150	Cre02.g095150		mRNA	50	16.1727	74.5173	2.2e-08	5.72e-08	0.729082	82.9999	-66.1515	-34.3047
Cre02.g095200	Cre02.g095200		mRNA	50	17.6978	1.30413	3.89e-05	6.07e-05	0.528652	3.36518	-1.30005	-0.103087
Cre02.g095250	Cre02.g095250		mRNA	50	7.2103	0.135752	0.0385916	0.0427786	0.214229	0.237847	0.128995	-0.0422977
Cre02.g095300	Cre02.g095300		mRNA	50	19.3222	1.31707	2.68e-07	5.81e-07	0.674054	1.51049	-1.23895	0.446858
Cre02.g095350	CGL116	Conserved in the Green Lineage	mRNA	50	17.3058	7.87992	3.68e-13	2.38e-12	0.880067	23.3202	-7.75016	-1.42416
Cre02.g095400	BRIX1	Ribosome biogenesis protein	mRNA	50	16.3479	22.5048	7.72e-14	5.85e-13	0.893168	29.0801	-20.4325	-9.43295
Cre02.g095500	Cre02.g095500		mRNA	50	22.3698	0.71628	0.236223	0.24641	0.101373	2.57548	-0.29651	0.652027
Cre02.g095550	Cre02.g095550		mRNA	50	10.8812	0.923552	2.25e-06	4.24e-06	0.618396	0.973481	0.266658	-0.884218
Cre02.g095600	Cre02.g095600		mRNA	50	5.61502	3.43381	0.00012183	0.000176952	0.487073	3.04103	3.41639	0.345503
Cre02.g095650	Cre02.g095650		mRNA	50	5.52617	3.65091	2.61e-18	8.29e-17	0.950161	4.11017	3.62285	0.451733
Cre02.g095800	Cre02.g095800		mRNA	50	7.10414	0.512051	1.84e-08	4.82e-08	0.732687	1.53481	0.490807	-0.145962
Cre02.g095850	Cre02.g095850		mRNA	50	15.5906	6.44396	2.72e-11	1.19e-10	0.835051	10.5925	-5.20395	-3.80046
Cre02.g095900	ROC114	Rhythm Of Chloroplast 114	mRNA	50	18.0397	2.33489	9.26e-05	0.000136942	0.497382	11.1779	-2.33476	0.0242545
Cre02.g096000	Cre02.g096000		mRNA	50	17.4327	3.56019	9.15e-10	2.98e-09	0.785971	3.74843	-3.521	-0.526791
Cre02.g096100	Cre02.g096100		mRNA	50	17.2913	9.21957	5.97e-17	1.12e-15	0.937166	12.3522	-9.06134	-1.70072
Cre02.g096150	MSD1	Mn superoxide dismutase	mRNA	50	6.68128	206.886	8.4e-09	2.34e-08	0.747762	135.874	203.604	-36.7048
Cre02.g096200	Cre02.g096200		mRNA	50	23.5798	4.51032	0.000368645	0.0004994	0.443231	8.99614	-0.495163	4.48305
Cre02.g096250	Cre02.g096250	Flavin-containing monooxygenase	mRNA	50	5.17721	0.71799	0.7683	0.773834	0.0193347	3.9222	0.701397	0.153465
Cre02.g096300	CCM1	Regulator of CO2-responsive genes	mRNA	50	22.4289	8.28269	3.29e-07	7.03e-07	0.669047	21.8677	-3.3116	7.59185
Cre02.g096350	DAO1	D-amino-acid oxidase, FAD-containing	mRNA	50	8.12126	0.427355	0.014208	0.0163251	0.270289	1.48287	0.363132	-0.225317
Cre02.g096400	NDUFAF7	NADH:ubiquinone oxidoreductase 1 alpha subcomplex assembly factor 7	mRNA	50	4.7933	1.65524	2.6e-12	1.4e-11	0.861366	1.23119	1.57333	0.514259
Cre02.g096455	Cre02.g096455		mRNA	50	21.1287	0.0831959	0.811831	0.816025	0.0153231	0.602886	-0.0568138	0.0607762
Cre02.g096500	Cre02.g096500		mRNA	50	4.41546	1.30266	7.63e-06	1.33e-05	0.582228	3.76746	1.19218	0.525021
Cre02.g096551	Cre02.g096551		mRNA	50	11.6872	0.426612	3.54e-06	6.48e-06	0.605364	1.36582	0.0348925	-0.425183
Cre02.g096601	Cre02.g096601		mRNA	50	8.6351	1.22879	3.98e-06	7.24e-06	0.601886	3.39783	0.947801	-0.782042
Cre02.g096700	Cre02.g096700		mRNA	50	2.87074	2.67499	2.79e-13	1.85e-12	0.882504	3.55296	1.82642	1.95442
Cre02.g096737	Cre02.g096737		mRNA	50	18.902	2.73412	6.06e-12	3e-11	0.852402	3.45657	-2.65824	0.639678
Cre02.g096800	Cre02.g096800		mRNA	50	21.9778	0.203016	0.102542	0.109744	0.15524	0.995597	-0.102527	0.175225
Cre02.g096900	TIE1	tRNA-intron endonuclease	mRNA	50	17.2235	1.82844	0.000428847	0.000575892	0.436958	3.69096	-1.79079	-0.369149
Cre02.g096950	Cre02.g096950		mRNA	50	10.3722	2.59755	0.000107824	0.000157666	0.491692	1.59636	1.07378	-2.36522
Cre02.g097000	DHP1	Dihydropyrimidinase	mRNA	50	23.1212	7.09988	5.66e-08	1.37e-07	0.709487	11.6183	-1.61903	6.91282
Cre02.g097050	Cre02.g097050		mRNA	50	8.98147	15.6951	4.23e-07	8.89e-07	0.662814	9.4792	11.1518	-11.0441
Cre02.g097100	Cre02.g097100		mRNA	50	5.97105	17.0677	3.76e-05	5.89e-05	0.529807	13.6425	17.0672	0.129336
Cre02.g097150	AGG5	Aggregation 5	mRNA	50	7.71887	0.565592	0.562576	0.571299	0.0417146	8.49494	0.509286	-0.246012
Cre02.g097200	Cre02.g097200	Scavenger receptor cysteine rich (SRCR) protein	mRNA	50	7.17504	0.112716	0.0739544	0.080074	0.175445	0.297086	0.107425	-0.03413
Cre02.g097227	Cre02.g097227	Found in Chlamydomonas and Volvox but not strongly conserved elsewhere	mRNA	50	17.3503	6.56656	4.24e-14	3.42e-13	0.897807	6.89497	-6.47181	-1.11149
Cre02.g097250	Cre02.g097250	transportin-3 family protein	mRNA	50	7.04267	3.68274	9.99e-14	7.35e-13	0.891102	5.88381	3.54638	-0.992844
Cre02.g097300	Cre02.g097300		mRNA	50	11.6796	5.82446	3.47e-06	6.37e-06	0.605914	5.32987	0.487941	-5.80399
Cre02.g097334	Cre02.g097334		mRNA	50	7.39361	6.7025	6.43e-06	1.13e-05	0.587513	11.9235	6.26133	-2.39149
Cre02.g097400	EIF5A	Eukaryotic initiation factor, eIF-5A	mRNA	50	1.92598	459.982	6.06e-10	2.04e-09	0.792405	763.329	222.229	402.738
Cre02.g097450	Cre02.g097450		mRNA	50	3.79089	3.00644	3.34e-06	6.14e-06	0.607031	4.28037	2.5175	1.64344
Cre02.g097500	Cre02.g097500		mRNA	50	18.2627	2.04594	0.0118706	0.0137299	0.27994	13.3128	-2.04111	0.140604
Cre02.g097550	Cre02.g097550		mRNA	50	1.09531	18.1074	0.000106439	0.000155776	0.492179	19.1821	5.12147	17.368
Cre02.g097600	Cre02.g097600	DNA methylase in the FkbM family	mRNA	50	6.65405	0.391664	0.142258	0.150628	0.134504	1.91894	0.385937	-0.0667378
Cre02.g097650	RPN6	26S proteasome regulatory subunit	mRNA	50	7.13343	15.3384	1.65e-13	1.15e-12	0.88696	14.981	14.6681	-4.48491
Cre02.g097800	HLA3	Bicarbonate ABC transporter	mRNA	50	3.27349	1426.97	4.18e-06	7.57e-06	0.600475	719.831	1078.62	934.252
Cre02.g097850	Cre02.g097850		mRNA	50	9.74614	0.409961	5.58e-06	9.92e-06	0.591787	0.797376	0.228106	-0.34064
Cre02.g097900	AST3	Aspartate aminotransferase	mRNA	50	3.74676	8.68218	0.0740092	0.0801269	0.1754	33.7304	7.21487	4.82969
Cre02.g097950	Cre02.g097950		mRNA	50	23.3908	3.44198	8.66e-08	2.04e-07	0.700174	5.18805	-0.54664	3.39829
Cre02.g098100	Cre02.g098100		mRNA	50	9.02237	0.162853	0.673629	0.680625	0.0288408	1.80637	0.114478	-0.115826
Cre02.g098150	XYK1	Xylulose kinase	mRNA	50	2.87575	1.24616	0.000592266	0.000779833	0.42333	2.89121	0.852047	0.909362
Cre02.g098200	CGL103	Conserved in the Green Lineage	mRNA	50	20.7658	0.811808	5.05e-10	1.73e-09	0.795173	2.28988	-0.608124	0.537789
Cre02.g098250	Cre02.g098250	Pyridoxamine 5'-phosphate oxidase-like protein	mRNA	50	6.63895	14.5251	1.24e-09	3.95e-09	0.781048	33.5577	14.3224	-2.41839
Cre02.g098350	Cre02.g098350		mRNA	50	4.95539	1.67959	3.13e-14	2.61e-13	0.900074	1.3523	1.61717	0.453626
Cre02.g098400	Cre02.g098400		mRNA	50	6.91129	8.44029	1.51e-18	5.3e-17	0.952136	8.10519	8.20123	-1.99459
Cre02.g098450	EIF2G	eIF2 gamma subunit	mRNA	50	5.22098	12.7093	0.000232942	0.00032437	0.461845	38.4073	12.4459	2.57409
Cre02.g098500	Cre02.g098500		mRNA	50	19.2528	1.77988	3.14e-05	4.97e-05	0.536108	10.1188	-1.68501	0.573348
Cre02.g098550	Cre02.g098550		mRNA	50	21.1249	1.36626	9.6e-06	1.64e-05	0.575066	3.38752	-0.933989	0.997155
Cre02.g098600	Cre02.g098600		mRNA	50	20.0743	0.275432	0.00715168	0.00843685	0.306467	1.23516	-0.235809	0.142328
Cre02.g098650	Cre02.g098650		mRNA	50	2.73992	6.11238	7.22e-05	0.000108203	0.506587	6.31576	4.01804	4.60615
Cre02.g098700	Cre02.g098700		mRNA	50	18.0878	1.2039	1.1e-07	2.55e-07	0.694863	1.45849	-1.20358	0.0276744
Cre02.g098750	Cre02.g098750		mRNA	50	20.5441	0.868563	1.6e-14	1.44e-13	0.904934	2.1391	-0.682925	0.53667
Cre02.g098800	Cre02.g098800		mRNA	50	1.15667	7.91071	1.1e-05	1.86e-05	0.570866	18.9413	2.35905	7.55078
Cre02.g098850	NTR2	NADPH dependent thioredoxin reductase 2	mRNA	50	11.2416	13.2029	3.51e-06	6.42e-06	0.605628	20.9616	2.60431	-12.9435
Cre02.g098900	Cre02.g098900		mRNA	50	12.8551	1.14555	0.000961881	0.00123477	0.402239	2.76793	-0.254314	-1.11696
Cre02.g098950	SYP72	Qc-SNARE protein, SYP7-family	mRNA	50	7.0948	2.47754	0.00142057	0.00179206	0.384722	4.51655	2.37647	-0.700423
Cre02.g099000	SYP71	Qc-SNARE protein, SYP7-family	mRNA	50	17.924	7.15697	3.5e-07	7.45e-07	0.667509	38.1343	-7.15555	-0.142375
Cre02.g099050	Cre02.g099050	Scavenger receptor cysteine-rich protein	mRNA	50	15.1746	1.37028	2.59e-06	4.83e-06	0.61441	1.00871	-1.01221	-0.923635
Cre02.g099055	Cre02.g099055		mRNA	50	11.5568	0.278262	3.88e-06	7.06e-06	0.602643	0.801325	0.0322178	-0.276391
Cre02.g099100	Cre02.g099100	RCC-type HECT ubiquitin ligase	mRNA	50	10.714	0.875767	0.000263004	0.00036374	0.456985	0.963642	0.289316	-0.826598
Cre02.g099150	SNAPA1	Alpha-SNAP, SNARE complex protein	mRNA	50	7.13269	17.5277	2.25e-10	8.31e-10	0.807081	32.3531	16.7627	-5.12178
Cre02.g099200	Cre02.g099200		mRNA	50	4.19768	0.245029	0.162736	0.171635	0.125839	3.36386	0.218255	0.111374
Cre02.g099251	Cre02.g099251		mRNA	50	21.3024	0.493011	0.00140331	0.00177179	0.385279	1.19086	-0.319945	0.375093
Cre02.g099300	Cre02.g099300	Predicted protein with ankyrin repeats	mRNA	50	16.2036	5.4475	0.000349827	0.000475203	0.445388	19.4052	-4.8561	-2.46852
Cre02.g099400	Cre02.g099400	Exostosin-like glycosyltransferase 31	mRNA	50	20.0299	1.15801	3.07e-07	6.6e-07	0.670704	2.30204	-0.9983	0.586845
Cre02.g099500	CVL1	Fe2+/Mn2+ transporter, VIT1/CCC1 family	mRNA	50	23.636	4.15085	8.87e-12	4.27e-11	0.848176	25.2946	-0.394919	4.13202
Cre02.g099550	Cre02.g099550		mRNA	50	22.226	11.126	1.47e-05	2.44e-05	0.5615	36.1577	-4.98361	9.9474
Cre02.g099601	Cre02.g099601		mRNA	50	6.55703	0.0810825	0.00738941	0.00870343	0.304785	0.263539	0.0802219	-0.0117825
Cre02.g099650	Cre02.g099650		mRNA	50	6.74117	1.09408	0.115384	0.123036	0.147824	5.21087	1.07355	-0.210964
Cre02.g099700	Cre02.g099700		mRNA	50	19.8675	0.670116	0.0543615	0.0595272	0.194032	7.94778	-0.591612	0.314723
Cre02.g099750	Cre02.g099750		mRNA	50	22.5389	1.8452	1.05e-07	2.44e-07	0.695835	7.6277	-0.688742	1.71184
Cre02.g099800	Cre02.g099800		mRNA	50	4.87007	7.93059	2.76e-10	9.93e-10	0.804166	5.5225	7.58612	2.31193
Cre02.g099850	PDC2	Pyruvate dehydrogenase, E1 component, alpha subunit	mRNA	50	2.64436	96.1569	2.46e-06	4.6e-06	0.615892	105.347	61.3772	74.0202
Cre02.g099879	Cre02.g099879		mRNA	50	20.7595	103.575	7.3e-16	9.57e-15	0.924356	107.879	-77.7007	68.4859
Cre02.g099950	Cre02.g099950		mRNA	50	9.32169	4.85112	0.048904	0.053744	0.200323	25.351	3.12956	-3.70665
Cre02.g100000	RFA2	Replication protein A, 30 kDa subunit	mRNA	50	9.95378	13.4869	3.5e-05	5.51e-05	0.532303	10.344	6.88428	-11.5976
Cre02.g100050	Cre02.g100050	Prolyl 4-hydroxylase 11	mRNA	50	23.0592	1.92358	0.00043841	0.000587919	0.436037	3.5631	-0.468992	1.86553
Cre02.g100100	Cre02.g100100		mRNA	50	14.582	0.347647	0.0014851	0.00186942	0.382694	0.87622	-0.217506	-0.271201
Cre02.g100150	Cre02.g100150		mRNA	50	19.2526	0.61166	0.00818043	0.00959398	0.299528	3.30604	-0.579065	0.197007
Cre02.g100200	NUOP3	NADH:ubiquinone oxidoreductase 22 kDa subunit	mRNA	50	5.15067	13.7461	2.36e-05	3.8e-05	0.545845	87.9035	13.4077	3.03136
Cre02.g100250	Cre02.g100250		mRNA	50	8.92682	1.59648	0.028187	0.0315921	0.232305	10.0604	1.1503	-1.10705
Cre02.g100300	Cre02.g100300		mRNA	50	20.6393	49.9652	1.7e-15	1.99e-14	0.919483	93.1855	-38.5044	31.8422
Cre02.g100350	Cre02.g100350		mRNA	50	4.4339	0.516544	4.38e-06	7.91e-06	0.599063	0.575963	0.473732	0.205902
Cre02.g100400	Cre02.g100400		mRNA	50	4.80123	18.2938	7.36e-13	4.43e-12	0.873738	17.8694	17.4003	5.64749
Cre02.g100450	Cre02.g100450	Adenylate/guanylate cyclase	mRNA	50	1.30499	0.766488	9.15e-08	2.15e-07	0.698957	0.839095	0.256803	0.722188
Cre02.g100500	Cre02.g100500	Adenylate/guanylate cyclase	mRNA	50	22.3184	0.0319247	0.471859	0.481581	0.0541158	0.4197	-0.0136049	0.0288807
Cre02.g100600	Cre02.g100600		mRNA	50	18.4614	1.18396	1.71e-07	3.84e-07	0.684719	2.58327	-1.17534	0.142654
Cre02.g100750	Cre02.g100750		mRNA	50	11.5684	0.424566	5.08e-05	7.79e-05	0.519283	1.22094	0.0478655	-0.42186
Cre02.g100800	Cre02.g100800		mRNA	50	15.1788	0.543203	3.52e-07	7.5e-07	0.667341	1.30753	-0.401652	-0.365711
Cre02.g100850	Cre02.g100850		mRNA	50	3.72719	0.401765	3.08e-05	4.88e-05	0.536778	0.890123	0.332716	0.2252
Cre02.g100900	Cre02.g100900		mRNA	50	8.34577	0.575242	0.000564088	0.000745069	0.425409	1.50135	0.470133	-0.331478
Cre02.g101000	URK1	Uridine kinase	mRNA	50	5.50418	1.89936	0.00779278	0.00915934	0.302042	2.72271	1.88338	0.245858
Cre02.g101050	Cre02.g101050		mRNA	50	9.13428	1.86221	0.000569684	0.000751794	0.424988	2.50775	1.26969	-1.36225
Cre02.g101100	Cre02.g101100		mRNA	50	3.88514	1.7121	0.00139692	0.00176405	0.385487	5.80511	1.45631	0.900243
Cre02.g101150	Cre02.g101150		mRNA	50	2.37694	8.74595	3e-12	1.6e-11	0.859895	7.7054	5.09793	7.10653
Cre02.g101200	Cre02.g101200		mRNA	50	4.56246	3.02855	3.26e-08	8.22e-08	0.721139	2.16592	2.81659	1.11307
Cre02.g101250	Cre02.g101250		mRNA	50	21.6802	0.341957	0.108561	0.115936	0.151663	1.8427	-0.195142	0.28081
Cre02.g101300	Cre02.g101300		mRNA	50	6.17013	3.57724	0.00019735	0.000277951	0.468414	2.8481	3.57369	-0.159278
Cre02.g101350	RPL10A	Cytosolic 80S ribosomal protein L10a	mRNA	50	22.946	380.233	1.51e-13	1.06e-12	0.887741	1450.12	-103.589	365.85
Cre02.g101400	CHC1	Clathrin Heavy Chain	mRNA	50	6.16368	29.6162	4.16e-16	5.85e-15	0.927446	31.4614	29.589	-1.26872
Cre02.g101500	MRS1	Mg2+ transporter protein	mRNA	50	19.2217	1.37387	1.65e-05	2.73e-05	0.557596	10.5097	-1.3042	0.431974
Cre02.g101550	Cre02.g101550	BTB/POZ domain protein	mRNA	50	14.7671	0.237223	0.0108463	0.0125853	0.284738	1.60201	-0.15721	-0.177651
Cre02.g101600	Cre02.g101600		mRNA	50	10.9477	0.0296886	0.349405	0.359942	0.0749344	0.187648	0.00807567	-0.0285691
Cre02.g101635	Cre02.g101635		mRNA	50	0.447765	0.169372	0.671129	0.678304	0.0291082	2.07242	0.0198091	0.168209
Cre02.g101650	Cre02.g101650		mRNA	50	7.74505	5.34794	5.92e-09	1.7e-08	0.754211	3.14371	4.79948	-2.35912
Cre02.g101800	ARFB1	Peptide chain release factor/ribosome rescue factor	mRNA	50	1.60349	9.43603	2.31e-05	3.72e-05	0.546577	8.39282	3.84586	8.61673
Cre02.g101850	Cre02.g101850	N-acetyltransferase	mRNA	50	5.13689	9.89818	2.11e-08	5.49e-08	0.729948	16.157	9.64656	2.21762
Cre02.g101900	Cre02.g101900	3'-5' exonuclease	mRNA	50	2.2864	0.878094	0.00312355	0.00380593	0.347743	2.12018	0.494777	0.725427
Cre02.g101950	TMU2	tRNA (uracil-5)-methyltransferase	mRNA	50	16.3452	8.06756	5.38e-13	3.35e-12	0.876644	9.41989	-7.32228	-3.38671
Cre02.g102000	Cre02.g102000	ARF-like GTPase	mRNA	50	18.9412	5.4673	0.00151718	0.00190709	0.381716	22.9059	-5.30216	1.33362
Cre02.g102050	FAP328	Flagellar Associated Protein 328	mRNA	50	15.4415	0.295017	0.00206711	0.00256076	0.367387	0.417734	-0.231274	-0.183159
Cre02.g102100	Cre02.g102100	S-adenosyl-L-methionine-dependent methyltransferase	mRNA	50	16.9111	1.41923	1.97e-05	3.22e-05	0.551761	3.7031	-1.36195	-0.399111
Cre02.g102150	Cre02.g102150		mRNA	50	8.41233	67.4855	1.22e-08	3.29e-08	0.740775	149.252	54.4686	-39.843
Cre02.g102250	RPS3	Cytosolic 80S ribosomal protein S3	mRNA	50	0.588147	525.663	1.63e-14	1.46e-13	0.904791	2062.77	80.6204	519.444
Cre02.g102350	ATG3	Autophagy-related protein	mRNA	50	19.53	7.66605	3.13e-17	6.73e-16	0.940093	16.9066	-7.05924	2.98921
Cre02.g102400	RPC1	DNA-directed RNA polymerase subunit	mRNA	50	15.9036	13.5492	0.00302564	0.00368964	0.34928	45.7598	-11.5591	-7.06867
Cre02.g102450	Cre02.g102450		mRNA	50	6.7021	6.45049	1.03e-14	9.79e-14	0.907993	5.52633	6.34183	-1.17899
Cre02.g102500	RAD51C	DNA recombination protein	mRNA	50	14.8134	2.44395	0.0160607	0.0183846	0.263634	8.35111	-1.64168	-1.81047
Cre02.g102600	Cre02.g102600		mRNA	50	20.5494	0.31707	0.0201688	0.022861	0.251105	1.83049	-0.249033	0.196256
Cre02.g102650	Cre02.g102650		mRNA	50	20.11	5.14795	6.42e-14	4.97e-13	0.894619	7.32058	-4.38232	2.70122
Cre02.g102700	Cre02.g102700		mRNA	50	9.10112	0.551991	0.192705	0.202194	0.114825	4.29905	0.379847	-0.400512
Cre02.g102750	Cre02.g102750		mRNA	50	6.93252	1.81973	1.05e-09	3.39e-09	0.783765	1.8597	1.76577	-0.439858
Cre02.g102776	Cre02.g102776		mRNA	50	22.8406	0.181465	1.96e-06	3.73e-06	0.622251	0.363532	-0.0542399	0.173169
Cre02.g102800	RPB8	DNA-directed RNA polymerase II, 16.5 kDa polypeptide	mRNA	50	4.64164	9.77755	0.00155479	0.00195021	0.380594	35.3195	9.16579	3.40425
Cre02.g102850	Cre02.g102850		mRNA	50	17.3853	1.55606	3.72e-13	2.4e-12	0.879971	2.54476	-1.53595	-0.249332
Cre02.g102900	Cre02.g102900		mRNA	50	21.9527	2.0238	0.000138041	0.000198543	0.482304	3.65655	-1.03351	1.74
Cre02.g102950	Cre02.g102950		mRNA	50	6.8091	4.2274	1.08e-16	1.85e-15	0.934359	5.7437	4.13292	-0.88877
Cre02.g103000	Cre02.g103000	DNA methylase in the FkbM family	mRNA	50	8.97037	7.43656	1.62e-13	1.13e-12	0.887122	10.3809	5.29908	-5.21749
Cre02.g103050	Cre02.g103050		mRNA	50	16.126	4.15975	0.00744651	0.0087654	0.304388	10.5847	-3.66911	-1.95989
Cre02.g103100	Cre02.g103100	Short-chain dehydrogenase/reductase	mRNA	50	4.52757	6.42388	3.57e-12	1.86e-11	0.858071	8.54738	5.95248	2.41541
Cre02.g103150	Cre02.g103150		mRNA	50	0.845592	3.95121	0.00521261	0.00622094	0.322525	13.4478	0.867574	3.85478
Cre02.g103200	Cre02.g103200		mRNA	50	16.2126	7.83476	6.2e-11	2.53e-10	0.82465	10.0921	-6.99255	-3.53381
Cre02.g103250	Cre02.g103250	ABC transporter, multidrug resistance associated protein	mRNA	50	21.4017	2.12052	3.9e-09	1.15e-08	0.761701	5.58999	-1.33376	1.64854
Cre02.g103300	Cre02.g103300	Predicted protein of CSE family	mRNA	50	11.5872	0.182192	0.3745	0.385084	0.0701695	1.17546	0.0196493	-0.181129
Cre02.g103350	Cre02.g103350		mRNA	50	9.06015	1.08554	0.000257485	0.000356585	0.457837	2.14743	0.755413	-0.779586
Cre02.g103400	OPR118	OctotricoPeptide Repeat protein 118	mRNA	50	15.416	1.42463	1.12e-14	1.06e-13	0.907383	1.73216	-1.11089	-0.891901
Cre02.g103450	Cre02.g103450		mRNA	50	15.5078	4.74437	1.86e-13	1.28e-12	0.88597	5.78851	-3.76985	-2.8805
Cre02.g103500	Cre02.g103500		mRNA	50	6.6288	7.62431	8.27e-14	6.22e-13	0.892622	10.4272	7.52124	-1.24945
Cre02.g103550	EIF1A	Eukaryotic translation initiation factor 1A, eIF-1A	mRNA	50	23.3232	36.4412	0.000154604	0.000220828	0.47794	261.747	-6.42302	35.8707
Cre02.g103600	Cre02.g103600		mRNA	50	12.1901	0.973858	0.0971493	0.104222	0.158614	5.0693	-0.0484531	-0.972651
Cre02.g103650	Cre02.g103650		mRNA	50	15.6474	1.05697	2.57e-10	9.34e-10	0.805167	1.22327	-0.862749	-0.610608
Cre02.g103700	Cre02.g103700		mRNA	50	16.3615	8.4727	5.46e-19	2.17e-17	0.955617	8.34248	-7.70504	-3.52406
Cre02.g103750	Cre02.g103750		mRNA	50	0.0706922	5.98099	2.86e-06	5.31e-06	0.611526	5.97037	0.110685	5.97997
Cre02.g103770	Cre02.g103770		mRNA	50	15.9915	2.12225	2.69e-06	5.01e-06	0.613293	4.59501	-1.83555	-1.06522
Cre02.g103784	Cre02.g103784		mRNA	50	5.09095	5.52141	2.15e-08	5.58e-08	0.729616	5.64827	5.36578	1.30166
Cre02.g103800	Cre02.g103800		mRNA	50	21.2998	1.10858	1.01e-05	1.73e-05	0.573434	1.13048	-0.720015	0.842933
Cre02.g103850	HIS3	Imidazoleglycerol-phosphate dehydratase	mRNA	50	2.04605	13.7351	6.18e-09	1.76e-08	0.753439	22.9429	7.01042	11.8113
Cre02.g103900	Cre02.g103900	Mitogen-Activated Protein Kinase Kinase Kinase	mRNA	50	20.5987	1.19584	6.13e-08	1.48e-07	0.707775	4.08353	-0.929592	0.752265
Cre02.g103950	MIA1	MIA1 subunit of the modifier of inner arms (MIA) complex	mRNA	50	16.5985	14.7432	4.33e-15	4.54e-14	0.913702	15.6975	-13.7619	-5.2889
Cre02.g104000	Cre02.g104000		mRNA	50	17.5666	2.51963	9.4e-07	1.87e-06	0.642266	5.09283	-2.50342	-0.285298
Cre02.g104100	Cre02.g104100		mRNA	50	11.3086	2.90314	0.00014844	0.000212521	0.479511	4.88769	0.522657	-2.85571
Cre02.g104150	Cre02.g104150		mRNA	50	10.0818	0.682264	0.000148775	0.000212978	0.479425	0.494669	0.328399	-0.598028
Cre02.g104300	Cre02.g104300		mRNA	50	18.0899	2.99238	2.23e-12	1.22e-11	0.862934	3.24351	-2.99155	0.0704299
Cre02.g104350	PDI5	Protein disulfide isomerase 5	mRNA	50	6.52486	15.8326	7.57e-11	3.04e-10	0.82204	17.9779	15.6834	-2.16869
Cre02.g104400	Cre02.g104400		mRNA	50	4.17429	0.821135	0.117163	0.124864	0.146858	3.52482	0.729111	0.377704
Cre02.g104450	Cre02.g104450		mRNA	50	16.1611	2.29376	8.67e-08	2.04e-07	0.700169	1.74889	-2.03303	-1.06213
Cre02.g104500	CDJ4	Chloroplast DnaJ-like protein 4	mRNA	50	10.0402	3.32913	7.69e-08	1.83e-07	0.70282	8.49344	1.6341	-2.90048
Cre02.g104550	Cre02.g104550	Paf1 complex subunit CDC73	mRNA	50	7.76604	2.08162	5.99e-10	2.02e-09	0.792588	6.31263	1.86306	-0.928505
Cre02.g104650	Cre02.g104650		mRNA	50	16.4656	11.262	5.99e-14	4.68e-13	0.895148	18.0054	-10.3655	-4.40331
Cre02.g104700	Cre02.g104700		mRNA	50	17.4914	4.65677	1.3e-06	2.55e-06	0.633472	14.5927	-4.61554	-0.618276
Cre02.g104750	Cre02.g104750		mRNA	50	11.3727	0.224865	0.650764	0.658118	0.0313218	1.65901	0.0367606	-0.221839
Cre02.g104800	HTV1	Histone H3 variant	mRNA	50	11.4131	10.2193	9.89e-05	0.00014547	0.494947	10.731	1.56413	-10.0989
Cre02.g104850	Cre02.g104850		mRNA	50	4.10324	6.23742	1.39e-05	2.32e-05	0.563271	7.26824	5.48407	2.97158
Cre02.g104900	FAP204	Flagellar Associated Protein 204	mRNA	50	2.51959	79.262	2.56e-11	1.13e-10	0.835779	140.992	48.5734	62.6345
Cre02.g104951	Cre02.g104951		mRNA	50	9.01066	2.67729	1.96e-06	3.72e-06	0.622302	2.13783	1.88784	-1.89841
Cre02.g105000	Cre02.g105000		mRNA	50	14.9401	2.64927	2.04e-11	9.15e-11	0.8385	2.14468	-1.84372	-1.90246
Cre02.g105050	Cre02.g105050		mRNA	50	10.344	3.12057	0.000564043	0.000745069	0.425412	5.19859	1.31094	-2.83185
Cre02.g105100	Cre02.g105100		mRNA	50	17.9774	641.618	3.2e-19	1.4e-17	0.957344	714.869	-641.606	-3.79608
Cre02.g105150	Cre02.g105150		mRNA	50	20.2324	0.721375	0.000168442	0.000239396	0.474615	1.67442	-0.601646	0.397999
Cre02.g105200	Cre02.g105200		mRNA	50	17.6966	22.2292	4.33e-10	1.49e-09	0.797509	42.7386	-22.1591	-1.76373
Cre02.g105250	Cre02.g105250		mRNA	50	11.4637	0.770114	8.94e-09	2.48e-08	0.746604	1.33347	0.107764	-0.762537
Cre02.g105287	Cre02.g105287		mRNA	50	8.34042	1.48578	1.92e-05	3.14e-05	0.552674	1.56952	1.2155	-0.854464
Cre02.g105300	FAP231	Flagellar Associated Protein 231	mRNA	50	17.7445	14.4327	1.81e-11	8.18e-11	0.839927	18.9953	-14.4005	-0.964594
Cre02.g105350	Cre02.g105350		mRNA	50	15.025	1.67344	1.64e-07	3.7e-07	0.685656	6.70546	-1.19103	-1.17553
Cre02.g105400	CDC14	Cell Division Cycle protein 14	mRNA	50	19.6399	10.277	5.51e-17	1.06e-15	0.937535	21.02	-9.34438	4.27779
Cre02.g105450	CGL141	Conserved in the Green Lineage	mRNA	50	18.7592	1.03627	1.63e-06	3.15e-06	0.627299	3.57627	-1.01587	0.204623
Cre02.g105500	AOD1	Acetylornithine deacetylase	mRNA	50	11.8867	5.83517	0.00131203	0.00166267	0.388334	15.4238	0.173081	-5.8326
Cre02.g105600	EYE3	Eyespot assembly protein, ABC1 kinase family	mRNA	50	17.0135	18.1863	1.12e-18	4.09e-17	0.953208	22.0814	-17.5832	-4.64464
Cre02.g105650	LPA2	Low PSII Accumulation 2	mRNA	50	2.9956	46.8181	1.04e-05	1.77e-05	0.572635	32.8002	33.0672	33.1435
Cre02.g105750	Cre02.g105750		mRNA	50	14.2764	0.347639	1.09e-05	1.85e-05	0.571002	0.890863	-0.19513	-0.28771
Cre02.g105800	Cre02.g105800		mRNA	50	19.3078	1.19852	1.05e-10	4.09e-10	0.817738	2.43627	-1.12895	0.402372
Cre02.g105950	FAP174	Flagellar Associated Protein 174	mRNA	50	17.2837	142.15	1.57e-14	1.42e-13	0.905053	151.711	-139.657	-26.5021
Cre02.g106000	Cre02.g106000		mRNA	50	3.92949	0.0777893	0.627591	0.635496	0.03392	1.26118	0.0666381	0.0401315
Cre02.g106050	Cre02.g106050		mRNA	50	6.19281	0.247643	6.93e-07	1.41e-06	0.650243	0.318244	0.247328	-0.0124952
Cre02.g106100	Cre02.g106100		mRNA	50	8.06102	0.253116	3.36e-07	7.18e-07	0.668492	0.794749	0.217156	-0.130043
Cre02.g106150	CYN18A	Cyclophilin 18-1	mRNA	50	8.62717	5.89028	3.82e-10	1.33e-09	0.799387	16.9724	4.55113	-3.73933
Cre02.g106200	Cre02.g106200	UMAMIT (Usually Multiple Acids Move In and Out Transporters) type transporter	mRNA	50	7.61815	22.8208	5.34e-09	1.55e-08	0.75608	23.4557	20.8035	-9.38104
Cre02.g106250	Cre02.g106250	La-like RNA-binding protein	mRNA	50	12.2855	30.7006	7.66e-06	1.33e-05	0.582118	28.51	-2.29236	-30.6149
Cre02.g106300	Cre02.g106300		mRNA	50	6.65404	6.43125	9.61e-14	7.1e-13	0.89142	11.5201	6.3372	-1.09583
Cre02.g106350	CGL68	Acid phosphatase/vanadium-dependent haloperoxidase related, DUF212	mRNA	50	11.3137	1.22409	0.0153051	0.0175437	0.266258	8.33251	0.218742	-1.20438
Cre02.g106400	PDAT1	Phospholipid diacylglycerol acyltransferase	mRNA	50	12.6711	2.50335	0.00174789	0.00218081	0.375199	6.93562	-0.437585	-2.4648
Cre02.g106450	Cre02.g106450	AAA ATPase	mRNA	50	23.6423	1.39053	5.9e-08	1.43e-07	0.708571	3.42546	-0.13003	1.38444
Cre02.g106500	DIPP1	Inositol-phosphate phosphatase	mRNA	50	2.79735	7.77588	1.1e-05	1.87e-05	0.570747	31.4538	5.19906	5.78222
Cre02.g106550	Cre02.g106550		mRNA	50	7.09985	4.73944	0.000129547	0.000187129	0.484734	20.5195	4.54432	-1.3459
Cre02.g106600	RPS19	Cytosolic 80S ribosomal protein S19	mRNA	50	23.2495	470.36	2.14e-17	4.89e-16	0.941766	1610.57	-91.8246	461.31
Cre02.g106650	CDPK7	Calcium/calmodulin-dependent protein kinase	mRNA	50	18.8811	4.03203	1.02e-13	7.51e-13	0.890898	6.38469	-3.92524	0.921822
Cre02.g106700	OPR4	OctotricoPeptide Repeat protein 4	mRNA	50	0.0815646	2.05801	0.0298043	0.0333296	0.229126	5.63015	0.0439424	2.05754
Cre02.g106750	MRPS9	Mitochondrial ribosomal protein S9	mRNA	50	5.20004	3.65517	1.08e-09	3.49e-09	0.783268	5.39976	3.57531	0.759916
Cre02.g106800	Cre02.g106800		mRNA	50	16.6623	3.45493	9.31e-22	1.1e-19	0.972321	5.03165	-3.24521	-1.18539
Cre02.g106850	TPR6	Tetratricopeptide-repeat protein 6	mRNA	50	10.1533	10.7903	8.67e-14	6.5e-13	0.892244	18.5353	5.01578	-9.55367
Cre02.g106900	Cre02.g106900		mRNA	50	17.2713	4.22753	2.53e-19	1.13e-17	0.958077	6.46557	-4.15083	-0.801628
Cre02.g106950	Cre02.g106950		mRNA	50	20.8826	1.0773	0.000241326	0.000335418	0.460434	10.6897	-0.784813	0.737993
Cre02.g107000	Cre02.g107000		mRNA	50	8.71495	1.38606	0.252582	0.262912	0.096905	7.37379	1.05043	-0.904289
Cre02.g107050	DHC5	Axonemal Dynein Heavy Chain 5	mRNA	50	17.426	12.2565	2.53e-16	3.83e-15	0.930066	15.3766	-12.1184	-1.83496
Cre02.g107100	Cre02.g107100		mRNA	50	9.6846	1.84623	0.000399471	0.000538768	0.43991	3.58281	1.05185	-1.5173
Cre02.g107150	Cre02.g107150		mRNA	50	3.3806	61.1412	0.00116672	0.00148523	0.393629	396.962	47.3196	38.7183
Cre02.g107200	Cre02.g107200		mRNA	50	17.3475	1340.56	1.47e-13	1.03e-12	0.887965	1264.93	-1321.05	-227.889
Cre02.g107300	DPS1	Dihydrodipicolinate synthase	mRNA	50	6.60858	5.81119	0.105435	0.112732	0.153497	44.971	5.73759	-0.921961
Cre02.g107350	DHC4		mRNA	50	17.4364	7.87594	1.22e-14	1.14e-13	0.906819	9.94347	-7.79035	-1.15795
Cre02.g107400	Cre02.g107400		mRNA	50	12.7618	0.673292	0.059168	0.0645798	0.188958	5.37038	-0.133389	-0.659947
Cre02.g107450	ATS2	ATP-sulfurylase	mRNA	50	8.2072	43.2796	1.94e-06	3.7e-06	0.622492	27.6785	36.2528	-23.6402
Cre02.g107500	Cre02.g107500		mRNA	50	17.1993	1.76804	6.41e-10	2.14e-09	0.791546	3.18123	-1.72933	-0.36793
Cre02.g107550	CVL2	Fe2+/Mn2+ transporter, VIT1/CCC1 family	mRNA	50	0.577208	1.45689	0.00336565	0.00408756	0.344127	6.51305	0.219317	1.44028
Cre02.g107600	CGL118	UDP-D-glucuronate kinase	mRNA	50	7.38458	0.451116	0.390066	0.400477	0.0673602	3.49002	0.421802	-0.159965
Cre02.g107650	Cre02.g107650		mRNA	50	16.0737	1.51978	2.31e-11	1.03e-10	0.837017	1.5536	-1.33058	-0.734346
Cre02.g107700	Cre02.g107700		mRNA	50	17.5953	0.396271	3.77e-05	5.89e-05	0.529771	1.08342	-0.394049	-0.0419049
Cre02.g107750	PCD1	Polyketide cyclase/dehydrase	mRNA	50	2.24435	18.5821	3.08e-10	1.1e-09	0.802535	19.4035	10.3008	15.4657
Cre02.g107800	CNK9	NimA-related protein kinase	mRNA	50	17.302	2.38343	7.54e-12	3.68e-11	0.84999	3.94992	-2.34374	-0.433135
Cre02.g107850	MOB1	Cytokinesis-related protein	mRNA	50	4.34659	12.0752	4.63e-07	9.67e-07	0.660552	25.7794	10.9615	5.06521
Cre02.g107900	Cre02.g107900		mRNA	50	13.8079	4.2074	8.79e-16	1.11e-14	0.923308	11.3783	-1.91788	-3.74486
Cre02.g107950	Cre02.g107950		mRNA	50	11.5908	3.33443	2.19e-09	6.71e-09	0.771641	8.51649	0.356559	-3.31531
Cre02.g108050	Cre02.g108050		mRNA	50	7.60934	9.6989	5.17e-10	1.77e-09	0.794819	8.31896	8.85071	-3.96654
Cre02.g108100	Cre02.g108100		mRNA	50	13.3374	1.95026	0.00144495	0.00182128	0.383946	4.91669	-0.668969	-1.83194
Cre02.g108250	Cre02.g108250		mRNA	50	3.54341	8.05637	2.81e-11	1.23e-10	0.834655	13.937	6.44687	4.83145
Cre02.g108300	Cre02.g108300		mRNA	50	17.9888	14.5909	0.00485159	0.00580763	0.326118	41.6125	-14.5908	-0.0426854
Cre02.g108350	Cre02.g108350		mRNA	50	19.2773	56.3776	2.33e-07	5.1e-07	0.677402	118.607	-53.2549	18.5028
Cre02.g108400	DAD1	Putative defender against death (DAD) protein	mRNA	50	7.33444	35.3338	4.61e-12	2.34e-11	0.855369	21.9443	33.1994	-12.0945
Cre02.g108450	FAP280	Flagellar Associated Protein 280, transcriptional coactivator-like	mRNA	50	4.15526	80.218	2.71e-06	5.06e-06	0.613033	138.228	71.0434	37.2528
Cre02.g108550	AOC3	Amino acid carrier	mRNA	50	16.8843	6.46988	1.94e-13	1.33e-12	0.885633	6.5381	-6.19584	-1.86302
Cre02.g108601	Cre02.g108601		mRNA	50	4.40375	0.52074	1.5e-07	3.4e-07	0.68778	0.390048	0.475927	0.211337
Cre02.g108700	Cre02.g108700		mRNA	50	19.2639	2.42358	4.92e-20	2.97e-18	0.962867	4.85168	-2.29211	0.787397
Cre02.g108800	TPR10	Tetratricopeptide-repeat protein 10	mRNA	50	10.1034	2.17941	3.34e-07	7.15e-07	0.668621	3.53264	1.03821	-1.91623
Cre02.g108850	PRPL17	Chloroplast ribosomal protein L17	mRNA	50	0.459235	161.299	0.000441525	0.000591682	0.435741	173.113	19.3459	160.135
Cre02.g108900	Cre02.g108900	Calmodulin-like protein	mRNA	50	6.12478	44.9324	1.32e-06	2.57e-06	0.633248	32.7085	44.9084	-1.46752
Cre02.g108950	LF1	Long Flagella protein 1	mRNA	50	9.53845	0.314463	0.000232359	0.000323665	0.461945	1.23638	0.188912	-0.251395
Cre02.g109000	Cre02.g109000		mRNA	50	5.07046	3.23813	1.38e-10	5.29e-10	0.813965	5.65373	3.14272	0.780256
Cre02.g109050	OPR5	OctotricoPeptide Repeat protein 5	mRNA	50	18.4018	6.15472	4.76e-07	9.93e-07	0.659848	10.6475	-6.1207	0.64619
Cre02.g109100	Cre02.g109100	3',5'-cyclic-nucleotide phosphodiesterase	mRNA	50	7.57627	2.0829	3.1e-12	1.64e-11	0.859565	3.45895	1.90805	-0.835357
Cre02.g109200	OPR123	OctotricoPeptide Repeat protein 123	mRNA	50	0.626973	19.0457	2.79e-09	8.4e-09	0.767562	39.1937	3.11216	18.7897
Cre02.g109250	Cre02.g109250		mRNA	50	19.5117	7.519	7.32e-08	1.75e-07	0.703894	13.1986	-6.93777	2.89874
Cre02.g109333	Cre02.g109333		mRNA	50	11.6925	0.739734	9.52e-05	0.000140574	0.496341	6.13329	0.0594846	-0.737339
Cre02.g109400	Cre02.g109400		mRNA	50	16.48	0.648697	0.784037	0.78921	0.0178607	12.9421	-0.598011	-0.251378
Cre02.g109550	HSD1	Homoserine dehydrogenase	mRNA	50	2.01289	15.7616	0.0239609	0.0269884	0.241487	27.9627	7.92683	13.6233
Cre02.g109600	Cre02.g109600	Inositol monophosphatase	mRNA	50	3.354	6.85884	6.29e-07	1.29e-06	0.652764	6.10464	5.27795	4.38029
Cre02.g109650	GSP1	Gamete-specific plus 1	mRNA	50	3.87209	19.4991	6.05e-07	1.24e-06	0.653762	11.6809	16.5509	10.3095
Cre02.g109683	Cre02.g109683		mRNA	50	15.8225	1.86509	7.06e-10	2.35e-09	0.790036	4.18754	-1.57016	-1.00656
Cre02.g109750	Cre02.g109750		mRNA	50	21.2379	10.6256	2.7e-10	9.75e-10	0.804478	19.8981	-7.03128	7.96641
Cre02.g109800	CPLD32	conserved FAD dependent oxidoreductase	mRNA	50	7.59217	0.24569	0.252214	0.26256	0.0970025	1.30893	0.224654	-0.099471
Cre02.g109850	PIGC1	Phosphatidylinositol N-acetylglucosaminyltransferase, subunit C	mRNA	50	9.77009	1.05161	0.0831098	0.0896112	0.168286	2.75989	0.579638	-0.877444
Cre02.g109900	Cre02.g109900		mRNA	50	6.99631	1.42508	3.98e-08	9.92e-08	0.716942	2.27066	1.37688	-0.367507
Cre02.g109950	OHP1	One-Helix Protein 1	mRNA	50	3.00727	63.79	3.89e-06	7.07e-06	0.602597	67.1454	45.1921	45.0205
Cre02.g110000	Cre02.g110000		mRNA	50	3.0734	0.0688581	0.854713	0.858165	0.0115615	1.42744	0.0496167	0.0477454
Cre02.g110050	Cre02.g110050		mRNA	50	15.5078	1.633	9.43e-10	3.07e-09	0.785484	2.94548	-1.29756	-0.991477
Cre02.g110100	Cre02.g110100	MLO family protein	mRNA	50	18.7049	6.96135	7.28e-12	3.56e-11	0.850382	11.7926	-6.84316	1.2773
Cre02.g110150	Cre02.g110150		mRNA	50	17.2433	6.50675	1.12e-10	4.35e-10	0.816821	12.9747	-6.37949	-1.28062
Cre02.g110200	Cre02.g110200	Oligoendopeptidase	mRNA	50	10.9063	0.12478	0.687039	0.693757	0.0274218	2.37737	0.0352411	-0.1197
Cre02.g110250	PCD2	Polyketide cyclase/dehydrase	mRNA	50	13.231	5.37871	0.435977	0.446044	0.0596412	39.1106	-1.70352	-5.10181
Cre02.g110300	Cre02.g110300	DnaJ-like protein	mRNA	50	4.23374	34.7108	3.81e-05	5.95e-05	0.52939	53.9641	31.0655	15.4845
Cre02.g110350	Cre02.g110350		mRNA	50	11.1964	35.0399	7.37e-07	1.49e-06	0.648656	67.2338	7.31707	-34.2675
Cre02.g110400	Cre02.g110400		mRNA	50	12.2862	0.703079	0.043557	0.0480606	0.207153	11.8585	-0.0526215	-0.701107
Cre02.g110450	Cre02.g110450	Proteasome-interacting thioredoxin	mRNA	50	6.32328	3.21408	3.87e-05	6.03e-05	0.52888	9.86694	3.20257	-0.2717
Cre02.g110500	Cre02.g110500		mRNA	50	18.628	3.87405	0.000325195	0.000443628	0.44838	8.46732	-3.82181	0.634093
Cre02.g110550	Cre02.g110550		mRNA	50	15.8484	2.5771	1.12e-08	3.06e-08	0.742269	5.79241	-2.17897	-1.37607
Cre02.g110600	DEG5	Deg protease	mRNA	50	5.84032	1.20759	0.00471307	0.00564786	0.327562	3.79877	1.20653	0.0504671
Cre02.g110650	Cre02.g110650		mRNA	50	3.74792	1.44012	0.000762717	0.00099047	0.412424	5.80416	1.19698	0.800742
Cre02.g110700	Cre02.g110700		mRNA	50	12.4191	2.10173	0.000465791	0.000622275	0.433501	2.26936	-0.230157	-2.08909
Cre02.g110750	LHCB7	Light-harvesting chlorophyll a-b binding protein, chloroplast precursor	mRNA	50	5.21703	6.16648	8.93e-22	1.06e-19	0.972408	7.18705	6.03739	1.25517
Cre02.g110850	Cre02.g110850		mRNA	50	18.6562	1.31809	1.79e-07	4.01e-07	0.683643	7.19792	-1.29869	0.225328
Cre02.g110950	DIC5	WD-Repeat Intermediate Chain of Dynein 1b	mRNA	50	16.703	16.2366	1.75e-18	5.88e-17	0.951626	14.902	-15.3095	-5.40791
Cre02.g111000	RRA1	Reduced residual arabinose 1	mRNA	50	7.41754	21.5561	4.17e-11	1.76e-10	0.829728	20.0069	20.0886	-7.81734
Cre02.g111014	Cre02.g111014		mRNA	50	19.8636	1.6355	1.58e-09	4.94e-09	0.777098	1.13673	-1.44469	0.766652
Cre02.g111050	AMT1G	Ammonium transporter	mRNA	50	19.8604	15.4065	1.61e-10	6.11e-10	0.811804	50.1105	-13.615	7.21064
Cre02.g111105	Cre02.g111105		mRNA	50	22.5596	6.0576	0.0523973	0.057442	0.196226	32.3835	-2.23048	5.632
Cre02.g111108	Cre02.g111108		mRNA	50	22.4204	6.12102	6.04e-05	9.16e-05	0.513065	23.9805	-2.45972	5.60506
Cre02.g111150	Cre02.g111150	Exostosin-like glycosyltransferase 26	mRNA	50	8.37397	3.09655	6.34e-07	1.3e-06	0.652557	4.67575	2.51751	-1.80299
Cre02.g111200	Cre02.g111200		mRNA	50	23.7718	1.89186	1.18e-10	4.56e-10	0.816124	5.11819	-0.112953	1.88849
Cre02.g111300	Cre02.g111300		mRNA	50	2.85651	3.54837	0.000497566	0.000661838	0.430725	38.5206	2.41307	2.60154
Cre02.g111350	Cre02.g111350		mRNA	50	7.67666	1.86851	0.000348241	0.000473143	0.445575	2.24074	1.69138	-0.794095
Cre02.g111400	Cre02.g111400		mRNA	50	12.857	3.28354	1.03e-06	2.04e-06	0.639901	5.26094	-0.73053	-3.20124
Cre02.g111450	TEF4	Rhodanese-like protein	mRNA	50	4.65258	112.566	7.03e-11	2.84e-10	0.82302	50.692	105.635	38.8896
Cre02.g111500	Cre02.g111500		mRNA	50	17.5691	1.24199	3.24e-09	9.67e-09	0.764965	4.46847	-1.2341	-0.139821
Cre02.g111550	Cre02.g111550		mRNA	50	22.7402	1.20552	0.000428884	0.000575892	0.436954	9.69703	-0.390432	1.14054
Cre02.g111650	CGL8	SPX containing protein	mRNA	50	0.55202	0.90987	0.0037021	0.00447835	0.339481	5.00371	0.131036	0.900384
Cre02.g111700	Cre02.g111700	EF-hand Calcium binding protein	mRNA	50	21.6123	10.4073	0.183576	0.192887	0.118001	68.6544	-6.09014	8.43927
Cre02.g111750	Cre02.g111750		mRNA	50	3.46213	2.20542	0.00745131	0.00877028	0.304355	4.1289	1.73628	1.35985
Cre02.g111800	Cre02.g111800		mRNA	50	18.8243	0.545798	0.516301	0.525739	0.0477881	4.55157	-0.53314	0.116865
Cre02.g111850	Cre02.g111850		mRNA	50	16.2655	1.00802	4.3e-18	1.23e-16	0.94829	1.62215	-0.90587	-0.442163
Cre02.g111900	Cre02.g111900		mRNA	50	14.797	116.597	5.46e-11	2.25e-10	0.826301	126.139	-77.9507	-86.7099
Cre02.g111950	Cre02.g111950		mRNA	50	17.1407	2.65621	1.66e-07	3.73e-07	0.685446	5.64552	-2.58928	-0.59249
Cre02.g112000	Cre02.g112000	Amino acid transporter	mRNA	50	19.1797	4.04472	8.35e-11	3.32e-10	0.820745	8.30214	-3.85334	1.22945
Cre02.g112050	Cre02.g112050		mRNA	50	5.63051	0.150078	0.0226605	0.0255602	0.244615	0.440398	0.149377	0.0144947
Cre02.g112100	FAP101	Flagellar Associated Protein 101	mRNA	50	17.2557	6.82746	6.08e-14	4.74e-13	0.895038	5.45001	-6.69825	-1.322
Cre02.g112150	Cre02.g112150		mRNA	50	19.0189	6.38771	0.0183268	0.020864	0.256399	20.8434	-6.16179	1.6838
Cre02.g112200	TRP22		mRNA	50	19.6166	10.629	3.7e-15	3.95e-14	0.914697	21.3731	-9.69126	4.36525
Cre02.g112250	CAL2	Calpain family cysteine protease	mRNA	50	17.3803	9.89258	2.75e-15	3.04e-14	0.916554	10.7872	-9.76267	-1.59789
Cre02.g112266	Cre02.g112266		mRNA	50	20.4965	6.87621	7.34e-07	1.49e-06	0.648768	4.89067	-5.4591	4.18097
Cre02.g112300	MOT15	Calpain family cysteine protease	mRNA	50	9.77999	9.94061	0.00949524	0.0110803	0.291752	23.7913	5.45764	-8.30843
Cre02.g112400	Cre02.g112400	Chitinase-like hydrolase	mRNA	50	12.3415	3.03152	1.01e-05	1.72e-05	0.573579	8.33994	-0.270654	-3.01941
Cre02.g112550	Cre02.g112550		mRNA	50	16.6111	15.63	9.78e-12	4.66e-11	0.84708	35.6787	-14.6081	-5.55866
Cre02.g112600	Cre02.g112600		mRNA	50	14.4722	9.16989	1.62e-12	9.14e-12	0.866129	11.6856	-5.52917	-7.3154
Cre02.g112650	Cre02.g112650		mRNA	50	6.29166	4.83727	0.0138836	0.0159715	0.271537	18.075	4.82318	-0.368994
Cre02.g112750	Cre02.g112750		mRNA	50	13.8096	0.671961	0.00336224	0.00408416	0.344176	5.76538	-0.306573	-0.59795
Cre02.g112800	Cre02.g112800		mRNA	50	16.7511	1.24278	5.21e-11	2.16e-10	0.826909	0.956478	-1.17694	-0.399139
Cre02.g112850	COQ6	Flavin-dependent monoxygenase	mRNA	50	0.962576	0.375232	0.0225443	0.0254377	0.244903	3.06475	0.0935615	0.36338
Cre02.g112900	Cre02.g112900	Putative GDP-mannose transporter	mRNA	50	5.71582	4.56755	2.51e-14	2.15e-13	0.90169	9.28786	4.55492	0.33951
Cre02.g112950	Cre02.g112950		mRNA	50	10.6682	0.382745	0.285292	0.295939	0.0887216	3.60682	0.130762	-0.359715
Cre02.g113000	Cre02.g113000		mRNA	50	15.8539	25.5425	1.58e-19	7.61e-18	0.959523	35.3892	-21.6159	-13.6078
Cre02.g113050	Cre02.g113050		mRNA	50	14.2031	0.495586	9.51e-06	1.63e-05	0.575361	1.68235	-0.27025	-0.415416
Cre02.g113100	Cre02.g113100		mRNA	50	8.86364	21.9055	3.44e-07	7.34e-07	0.667929	82.7327	16.0325	-14.9269
Cre02.g113150	Cre02.g113150		mRNA	50	15.0767	1.1356	3.19e-17	6.83e-16	0.94001	1.89578	-0.818941	-0.786716
Cre02.g113200	GLN1	Glutamine synthetase	mRNA	50	8.38519	6.4464	0.921072	0.922721	0.00607167	201.171	5.22991	-3.76885
Cre02.g113250	Cre02.g113250		mRNA	50	16.5746	4.33496	1.65e-05	2.72e-05	0.557728	9.55869	-4.03663	-1.58035
Cre02.g113300	OPR6	OctotricoPeptide Repeat protein 6	mRNA	50	18.501	1.28792	8.19e-07	1.65e-06	0.645904	2.3428	-1.27686	0.168427
Cre02.g113350	Cre02.g113350	Protein tyrosine kinase	mRNA	50	2.58943	0.274102	0.00171593	0.00214252	0.376052	3.42806	0.171908	0.213494
Cre02.g113400	PACRG1	Parkin Co-Regulated Gene Protein	mRNA	50	17.1556	44.6097	4.56e-15	4.75e-14	0.913369	40.3887	-43.5241	-9.78145
Cre02.g113450	Cre02.g113450		mRNA	50	18.4012	0.719495	0.00740627	0.00872109	0.304667	2.44176	-0.715531	0.0754299
Cre02.g113550	Cre02.g113550		mRNA	50	3.0099	5.13681	1e-15	1.25e-14	0.922553	5.67419	3.64167	3.62285
Cre02.g113600	Cre02.g113600		mRNA	50	18.2716	9.47659	2.14e-11	9.53e-11	0.837972	19.5209	-9.45264	0.673248
Cre02.g113626	Cre02.g113626		mRNA	50	5.08313	1.88167	1.69e-13	1.17e-12	0.886801	4.1915	1.82772	0.447345
Cre02.g113700	Cre02.g113700		mRNA	50	8.39811	0.674694	0.00401067	0.00483506	0.335553	4.57268	0.546035	-0.396305
Cre02.g113751	Cre02.g113751		mRNA	50	6.44863	1.05833	1.32e-05	2.21e-05	0.564921	2.21228	1.05103	-0.124015
Cre02.g113752	Cre02.g113752		mRNA	50	22.2079	1.27569	0.000334342	0.00045532	0.447245	2.8674	-0.576812	1.13784
Cre02.g113850	PBGD2	Porphobilinogen deaminase	mRNA	50	7.49748	3.55586	6.12e-06	1.08e-05	0.589031	2.42844	3.28609	-1.35861
Cre02.g113950	Cre02.g113950		mRNA	50	7.80004	1.59663	0.000702601	0.000916837	0.415987	1.7835	1.4226	-0.724868
Cre02.g114001	Cre02.g114001		mRNA	50	4.82119	0.360553	0.000370225	0.000501238	0.443055	0.924521	0.343519	0.109513
Cre02.g114050	Cre02.g114050		mRNA	50	3.57997	0.830338	9.41e-06	1.61e-05	0.575714	1.91532	0.669188	0.491577
Cre02.g114200	Cre02.g114200	Casein kinase-related Ser/Thr kinase	mRNA	50	14.6359	1.72531	0.00112664	0.00143625	0.395197	7.82616	-1.09833	-1.33055
Cre02.g114250	MEN2	Naphthoate synthase	mRNA	50	3.31197	17.1508	6.01e-06	1.06e-05	0.58955	11.9101	13.0764	11.0976
Cre02.g114300	Cre02.g114300		mRNA	50	4.3953	0.837524	7.57e-05	0.000113265	0.504823	0.894776	0.764696	0.341592
Cre02.g114400	LAS2	Lipoic acid synthetase	mRNA	50	2.55848	8.26425	1.39e-07	3.16e-07	0.689483	11.1392	5.13074	6.47869
Cre02.g114450	Cre02.g114450		mRNA	50	4.31856	23.5962	1.26e-09	4e-09	0.780835	15.5129	21.3467	10.0548
Cre02.g114500	Cre02.g114500		mRNA	50	3.04812	2.84616	3.79e-06	6.91e-06	0.603333	14.1207	2.03773	1.98703
Cre02.g114600	PRX2	2-cys Peroxiredoxin	mRNA	50	1.2221	613.767	6.34e-15	6.34e-14	0.91122	1360.68	193.038	582.62
Cre02.g114650	Cre02.g114650		mRNA	50	2.88163	1.07573	6.87e-05	0.000103317	0.508375	3.67782	0.736719	0.783858
Cre02.g114700	RSP12	Radial spoke protein 12	mRNA	50	16.6511	17.5916	3.52e-14	2.89e-13	0.899202	18.6757	-16.5061	-6.08398
Cre02.g114750	CDPK4	Calcium/calmodulin-dependent protein kinase	mRNA	50	18.7488	6.77783	2.04e-15	2.34e-14	0.918372	10.1122	-6.64803	1.32012
Cre02.g114800	Cre02.g114800		mRNA	50	4.21584	20.7685	0.00019175	0.000270632	0.469547	54.1802	18.5438	9.35185
Cre02.g114850	Cre02.g114850		mRNA	50	4.26858	2.34774	1.09e-09	3.49e-09	0.78324	2.42042	2.11065	1.02812
Cre02.g114900	Cre02.g114900	Predicted protein with ankyrin repeats	mRNA	50	19.3602	2.29725	5.35e-07	1.11e-06	0.656903	3.86426	-2.15313	0.800856
Cre02.g115000	Cre02.g115000		mRNA	50	16.3205	1.70352	0.00153021	0.00192208	0.381324	5.84943	-1.54149	-0.725114
Cre02.g115050	RSEP3	Intramembrane metalloprotease	mRNA	50	16.3768	1.67889	0.0422971	0.0467318	0.208875	7.30361	-1.52957	-0.692168
Cre02.g115100	Cre02.g115100		mRNA	50	18.3251	1.32303	2.46e-09	7.46e-09	0.769727	2.02265	-1.31825	0.112473
Cre02.g115150	Cre02.g115150		mRNA	50	4.47019	31.1224	6.19e-12	3.06e-11	0.852177	32.2778	28.6595	12.1341
Cre02.g115200	RPL27A	Cytosolic 80S ribosomal protein L27a	mRNA	50	23.5056	846.321	1.7e-14	1.52e-13	0.904496	3349.46	-109.244	839.241
Cre02.g115250	POC1	Proteome of centriole protein 1	mRNA	50	11.0336	8.22994	0.000130755	0.000188711	0.484379	5.35394	2.06003	-7.96795
Cre02.g115300	Cre02.g115300	Amino acid transporter	mRNA	50	7.62978	2.78478	5.64e-06	1e-05	0.591488	5.03212	2.53511	-1.15247
Cre02.g115350	Cre02.g115350		mRNA	50	16.6436	3.02022	3.05e-14	2.55e-13	0.900262	8.89262	-2.8318	-1.05006
Cre02.g115450	Cre02.g115450	Adenylate/guanylate cyclase	mRNA	50	0.723013	0.140356	0.0915089	0.0983356	0.162333	0.38928	0.0264089	0.137849
Cre02.g115508	Cre02.g115508		mRNA	50	14.2947	6.32201	3.6e-11	1.54e-10	0.831566	8.53162	-3.57359	-5.2151
Cre02.g115550	Cre02.g115550		mRNA	50	21.7624	0.792887	0.089518	0.0962964	0.163697	4.98574	-0.438363	0.660688
Cre02.g115600	MSC7	Predicted protein with mechanosensitive ion channel domain	mRNA	50	23.7084	1.00675	0.027054	0.0303633	0.234634	5.23872	-0.0767759	1.00382
Cre02.g115650	FBA4	Fructose-1,6-bisphosphate aldolase	mRNA	50	7.55472	0.712171	0.000488339	0.000650327	0.431514	1.82317	0.653989	-0.281933
Cre02.g115700	Cre02.g115700		mRNA	50	6.16143	50.0256	0.000389656	0.00052627	0.440941	81.7843	49.9809	-2.11356
Cre02.g115750	Cre02.g115750	Glycerophosphoryl diester phosphodiesterase family protein	mRNA	50	7.65282	0.821483	0.128254	0.136338	0.141123	5.06488	0.74577	-0.344472
Cre02.g115800	Cre02.g115800		mRNA	50	17.2909	14.6836	1.86e-11	8.35e-11	0.83965	15.8372	-14.4313	-2.71016
Cre02.g115850	Cre02.g115850		mRNA	50	10.6929	4.5324	6.91e-06	1.21e-05	0.585297	7.75467	1.52088	-4.26961
Cre02.g115900	Cre02.g115900		mRNA	50	7.44182	10.2897	1.5e-05	2.5e-05	0.560717	11.3093	9.56531	-3.79245
Cre02.g115950	Cre02.g115950		mRNA	50	17.8115	1.66331	0.00665369	0.00787428	0.310165	3.82365	-1.66129	-0.0820289
Cre02.g116000	Cre02.g116000		mRNA	50	6.06857	3.38886	1.02e-16	1.76e-15	0.934638	3.16069	3.38831	-0.0608334
Cre02.g116050	Cre02.g116050		mRNA	50	5.40671	0.621329	7.11e-10	2.36e-09	0.789931	1.03518	0.61385	0.0961194
Cre02.g116100	Cre02.g116100		mRNA	50	20.5767	5.17422	8.14e-17	1.45e-15	0.935701	5.86177	-4.0409	3.23167
Cre02.g116150	Cre02.g116150		mRNA	50	7.17759	0.0313409	0.6995	0.705968	0.026126	0.271848	0.0298633	-0.00950985
Cre02.g116200	Cre02.g116200		mRNA	50	10.2363	1.99254	1.75e-07	3.93e-07	0.684149	5.33038	0.887687	-1.78388
Cre02.g116250	Cre02.g116250		mRNA	50	5.04243	11.4882	3.15e-16	4.62e-15	0.928926	17.348	11.1291	2.84992
Cre02.g116300	Cre02.g116300		mRNA	50	4.72818	12.7762	2.38e-07	5.2e-07	0.676902	43.6105	12.0745	4.17582
Cre02.g116350	Cre02.g116350		mRNA	50	20.7286	0.0215402	0.959108	0.960252	0.00308794	0.428663	-0.016274	0.0141116
Cre02.g116400	FAP120	Flagellar Associated Protein 120	mRNA	50	17.0154	11.8138	1.55e-13	1.09e-12	0.887493	12.6452	-11.4234	-3.01172
Cre02.g116450	RPE2	Ribulose phosphate-3-epimerase	mRNA	50	14.7877	12.7558	1.47e-20	1.1e-18	0.966048	16.7354	-8.50473	-9.50688
Cre02.g116500	Cre02.g116500	Serine carboxypeptidase	mRNA	50	9.55112	1.4405	0.570072	0.578737	0.0407745	5.95708	0.861546	-1.15446
Cre02.g116600	Cre02.g116600	Exostosin-like glycosyltransferase 23	mRNA	50	5.95874	5.45971	5.52e-13	3.43e-12	0.87641	5.60151	5.45939	0.0589706
Cre02.g116650	Cre02.g116650		mRNA	50	2.67128	23.2714	1.85e-09	5.73e-09	0.774472	30.9946	14.9801	17.8089
Cre02.g116700	Cre02.g116700	Protein tyrosine kinase	mRNA	50	16.7873	9.55477	1.37e-09	4.33e-09	0.779464	6.87354	-9.07727	-2.98275
Cre02.g116750	ATP1A	Mitochondrial F1F0 ATP synthase, alpha subunit	mRNA	50	9.78994	101.36	1.86e-05	3.05e-05	0.553662	293.979	55.4285	-84.8623
Cre02.g116800	Cre02.g116800		mRNA	50	4.63448	0.875579	3.39e-14	2.8e-13	0.899474	0.776514	0.820223	0.306387
Cre02.g116850	Cre02.g116850	Histone-lysine N-methyltransferase	mRNA	50	21.4563	0.29986	0.0039763	0.0047962	0.335976	0.915563	-0.18525	0.235793
Cre02.g116950	HDA1	RPD3/HDA1 type histone deacetylase	mRNA	50	8.70746	2.26365	1.6e-07	3.61e-07	0.68623	7.89557	1.71842	-1.47348
Cre02.g117000	Cre02.g117000	Adenylate/guanylate cyclase	mRNA	50	22.4374	3.36854	1.31e-14	1.22e-13	0.9063	6.78581	-1.33991	3.09059
Cre02.g117050	Cre02.g117050	Protein tyrosine kinase	mRNA	50	17.0657	16.787	1.15e-16	1.95e-15	0.934055	35.2476	-16.2873	-4.06546
Cre02.g117175	Cre02.g117175		mRNA	50	19.9414	92.6644	4.02e-05	6.26e-05	0.527484	121.457	-80.9513	45.0951
Cre02.g117200	Cre02.g117200	Putative beta-galactosidase	mRNA	50	6.53791	3.67835	1.48e-12	8.39e-12	0.867042	3.21554	3.64194	-0.516296
Cre02.g117250	Cre02.g117250		mRNA	50	5.15712	15.4145	1.71e-11	7.75e-11	0.84063	11.6543	15.0407	3.37392
Cre02.g117300	Cre02.g117300	Putative TIM44 homolog	mRNA	50	4.79944	2.72536	1.16e-17	2.91e-16	0.944339	2.24975	2.59185	0.842567
Cre02.g117400	Cre02.g117400		mRNA	50	15.7026	0.604957	4.21e-07	8.85e-07	0.662937	1.10261	-0.498792	-0.342315
Cre02.g117410	Cre02.g117410		mRNA	50	15.6901	2.38353	7.45e-09	2.1e-08	0.749998	3.56719	-1.96083	-1.35512
Cre02.g117500	HXK1	Hexokinase	mRNA	50	4.81421	9.04034	1.15e-15	1.41e-14	0.921786	8.02641	8.60821	2.76161
Cre02.g117550	Cre02.g117550	Predicted protein with ankyrin repeats	mRNA	50	6.23671	8.04153	6.74e-14	5.18e-13	0.894239	5.46674	8.02609	-0.498028
Cre02.g117700	Cre02.g117700		mRNA	50	16.7301	10.6585	3.27e-07	6.99e-07	0.669183	20.8842	-10.0749	-3.47865
Cre02.g117813	Cre02.g117813		mRNA	50	14.2016	3.68194	9.68e-06	1.66e-05	0.57481	19.4422	-2.00659	-3.08712
Cre02.g117850	Cre02.g117850		mRNA	50	4.93934	1.8382	1.49e-15	1.78e-14	0.920234	3.78004	1.76779	0.503897
Cre02.g117900	Cre02.g117900	DEAD/DEAH box family ATP dependent helicase	mRNA	50	16.0094	4.88565	5.04e-14	4e-13	0.896486	7.10382	-4.23713	-2.43235
Cre02.g117950	Cre02.g117950		mRNA	50	13.9158	1.88065	9.9e-07	1.97e-06	0.640898	4.03231	-0.904181	-1.64903
Cre02.g118000	PHR2	Putative photolyase	mRNA	50	4.19568	0.352948	6.89e-06	1.21e-05	0.585386	0.38424	0.314297	0.160591
Cre02.g118050	CYCU1	U-type cyclin	mRNA	50	18.9807	5.87866	1.19e-07	2.75e-07	0.69295	21.9655	-5.68598	1.49275
Cre02.g118100	Cre02.g118100		mRNA	50	21.4177	13.6724	1.71e-09	5.32e-09	0.775783	18.6479	-8.55489	10.6653
Cre02.g118200	Cre02.g118200		mRNA	50	14.5542	0.818864	0.000135499	0.000195159	0.483016	1.82948	-0.507667	-0.642505
Cre02.g118250	Cre02.g118250	SWIB domain-containing protein	mRNA	50	13.0425	2.41828	0.114134	0.121732	0.148511	25.8264	-0.651839	-2.32877
Cre02.g118300	Cre02.g118300	DEAD box ATP-dependent RNA helicase	mRNA	50	16.8687	24.0199	1.57e-12	8.89e-12	0.866426	21.2477	-22.9741	-7.0105
Cre02.g118350	Cre02.g118350	Major facilitator superfamily transporter	mRNA	50	18.5043	2.16312	2.87e-09	8.65e-09	0.767032	1.7546	-2.14429	0.284773
Cre02.g118400	ZCP2	Zn chaperone	mRNA	50	1.99337	9.06781	0.00177531	0.00221357	0.374478	4.72705	4.52026	7.86082
Cre02.g118450	Cre02.g118450	DnaJ-like protein	mRNA	50	1.88823	2.02234	3.06e-14	2.56e-13	0.900237	2.96067	0.959494	1.78023
Cre02.g118500	COPB2	Beta' subunit of COP-I complex	mRNA	50	6.54904	37.3163	6.21e-21	5.35e-19	0.968142	36.5129	36.9315	-5.34535
Cre02.g118550	Cre02.g118550		mRNA	50	4.34837	142.434	2.34e-08	6.03e-08	0.727905	198.622	129.325	59.6868
Cre02.g118600	FTSZ1	Plastid division protein	mRNA	50	9.48072	35.4837	5.28e-06	9.43e-06	0.593484	21.8589	21.743	-28.0417
Cre02.g118650	PHC47	Pherophorin-chlamydomonas homolog 47	mRNA	50	13.5128	3.66125	1.98e-07	4.4e-07	0.681225	5.58097	-1.41242	-3.37784
Cre02.g118700	Cre02.g118700		mRNA	50	6.78978	0.369334	0.0252872	0.0284442	0.238454	1.12308	0.361467	-0.0758222
Cre02.g118750	POB17	Proteome of basal body 17	mRNA	50	13.0057	5.72655	3.6e-08	9.02e-08	0.719067	7.28964	-1.49039	-5.52921
Cre02.g118801	Cre02.g118801	Glycosyl transferase	mRNA	50	7.4394	1.36783	4.32e-10	1.49e-09	0.797559	4.05941	1.27185	-0.50333
Cre02.g118850	Cre02.g118850		mRNA	50	6.91635	59.5187	0.00589668	0.00700929	0.316309	446.846	57.8142	-14.1419
Cre02.g118900	MYG1	MYG1/GAMM1-like protein	mRNA	50	11.1159	7.30473	8.77e-16	1.11e-14	0.923322	13.921	1.67576	-7.10992
Cre02.g118950	PRPS17	Chloroplast ribosomal protein S17	mRNA	50	0.507955	250.154	0.000208003	0.000292004	0.46634	256.38	33.1681	247.945
Cre02.g119000	PEX19	Putative peroxisome biogenesis protein	mRNA	50	0.0508207	1.19676	0.322995	0.333452	0.0803044	17.2687	0.0159222	1.19665
Cre02.g119050	Cre02.g119050	Carboxyesterase-related protein	mRNA	50	1.98895	2.35764	4.92e-16	6.72e-15	0.926534	4.66957	1.17291	2.04518
Cre02.g119100	Cre02.g119100	Carboxyesterase-related protein/arylformamidase	mRNA	50	15.6833	7.45543	5.7e-09	1.64e-08	0.754905	7.58833	-6.12568	-4.24965
Cre02.g119150	Cre02.g119150		mRNA	50	12.2428	1.08213	0.0569499	0.0622701	0.19125	5.77687	-0.068737	-1.07995
Cre02.g119300	Cre02.g119300		mRNA	50	17.6183	0.875602	0.000127002	0.000183729	0.485491	3.52768	-0.871234	-0.0873483
Cre02.g119350	Cre02.g119350	tRNA (guanine-N1)-methyltransferase	mRNA	50	12.8155	0.70636	0.00609917	0.00724101	0.314597	5.04044	-0.149657	-0.690324
Cre02.g119400	Cre02.g119400		mRNA	50	7.88339	1.13636	0.00181186	0.00225663	0.373533	2.76605	1.001	-0.537875
Cre02.g119450	Cre02.g119450		mRNA	50	5.84852	16.2549	1.28e-05	2.15e-05	0.565884	10.4633	16.2421	0.644438
Cre02.g119500	Cre02.g119500		mRNA	50	6.35766	1.9466	3.25e-06	5.98e-06	0.607869	3.56392	1.93808	-0.182002
Cre02.g119550	NIP1	NaCl-inducible protein	mRNA	50	11.0956	32.3953	2.42e-05	3.9e-05	0.544881	84.0267	7.59881	-31.4915
Cre02.g119650	Cre02.g119650		mRNA	50	6.2015	0.563166	0.157852	0.16664	0.12781	6.43545	0.562383	-0.0296941
Cre02.g119700	Cre02.g119700		mRNA	50	4.85206	13.6913	1.47e-14	1.33e-13	0.905523	14.5381	13.0777	4.05298
Cre02.g119751	Cre02.g119751		mRNA	50	0.591826	0.254615	4.97e-07	1.03e-06	0.658745	0.54332	0.0392923	0.251565
Cre02.g119850	Cre02.g119850	3',5'-cyclic-nucleotide phosphodiesterase	mRNA	50	18.6667	3.04329	0.0108789	0.0126209	0.284579	16.7603	-2.99706	0.528487
Cre02.g119900	Cre02.g119900	Cysteine endopeptidase	mRNA	50	16.9423	18.5022	6.53e-07	1.33e-06	0.651793	55.8974	-17.7973	-5.05829
Cre02.g119950	Cre02.g119950		mRNA	50	20.0553	1.55973	0.0230543	0.0259978	0.243651	6.88015	-1.33933	0.799342
Cre02.g120001	Cre02.g120001		mRNA	50	15.2583	111.184	7.12e-08	1.7e-07	0.704515	107.424	-83.7523	-73.1266
Cre02.g120050	Cre02.g120050		mRNA	50	9.4432	1.23379	5.03e-06	9e-06	0.594925	4.26011	0.765554	-0.967553
Cre02.g120100	RBCS1	Ribulose-1,5-bisphosphate carboxylase/oxygenase small subunit 1, chloroplastic	mRNA	50	2.73232	864.628	1.46e-08	3.9e-08	0.737228	1047.66	567.074	652.693
Cre02.g120150	RBCS2	Ribulose-1,5-bisphosphate carboxylase/oxygenase small subunit 2, chloroplastic	mRNA	50	1.15499	2515.08	7.35e-12	3.59e-11	0.850272	6440.27	748.959	2400.97
Cre02.g120250	STT7	Chloroplast protein kinase required for state transitions	mRNA	50	23.5585	69.8385	6.38e-14	4.95e-13	0.894663	74.9128	-8.05419	69.3725
Cre02.g120301	SELH1	Selenoprotein H	mRNA	50	4.00615	35.6036	6.98e-07	1.42e-06	0.650081	77.1509	30.8622	17.7521
Cre02.g120350	Cre02.g120350		mRNA	50	16.0583	0.425546	5.58e-08	1.36e-07	0.709801	1.32865	-0.371737	-0.207124
Cre02.g140900	Cre02.g140900		mRNA	50	19.3552	2.00589	9.43e-09	2.6e-08	0.745604	8.21975	-1.88096	0.696848
Cre02.g141000	DCL1	Dicer-like protein	mRNA	50	2.19658	1.0814	0.0001228	0.000178246	0.486771	4.27753	0.588161	0.907466
Cre02.g141050	AGO1	Argonaute-like protein	mRNA	50	21.7425	2.13145	9.46e-12	4.52e-11	0.84745	12.899	-1.18764	1.76992
Cre02.g141100	CPL23	Conserved in the Plant Lineage	mRNA	50	4.22687	4.56703	0.0048224	0.00577475	0.326419	31.6278	4.08374	2.04471
Cre02.g141106	Cre02.g141106		mRNA	50	23.0223	2.08098	5.87e-08	1.42e-07	0.7087	3.42512	-0.526844	2.01318
Cre02.g141150	Cre02.g141150		mRNA	50	18.1296	0.541457	0.000473514	0.000631838	0.43281	2.38318	-0.541146	0.0183655
Cre02.g141200	NIC2	Quinolinate phosphoribosyl transferase	mRNA	50	18.8957	3.24712	0.0435862	0.0480888	0.207113	15.1996	-3.15827	0.754433
Cre02.g141250	Cre02.g141250	Phosphoprotein phosphatase 2C-related	mRNA	50	15.1283	21.4952	9.99e-12	4.75e-11	0.846841	46.8412	-15.7013	-14.6804
Cre02.g141350	DRC10	Nexin-dynein regulatory complex 10	mRNA	50	17.2464	10.6002	1.22e-13	8.75e-13	0.889505	12.2201	-10.3946	-2.0779
Cre02.g141400	PCK1	Phosphoenolpyruvate carboxykinase	mRNA	50	21.1171	347.722	0.000464705	0.000620948	0.433599	830.742	-238.226	253.296
Cre02.g141450	UBC14	E2 Ubiquitin conjugating enzyme	mRNA	50	15.674	6.87697	9.47e-05	0.000139891	0.496543	24.9491	-5.64084	-3.93367
Cre02.g141500	Cre02.g141500		mRNA	50	7.62214	42.8056	5.07e-15	5.21e-14	0.912681	74.131	39.0033	-17.637
Cre02.g141506	Cre02.g141506		mRNA	50	6.84669	4.18199	1.32e-09	4.18e-09	0.780081	3.79715	4.07968	-0.919417
Cre02.g141550	Cre02.g141550		mRNA	50	3.38555	29.7317	3.19e-15	3.48e-14	0.915623	22.1885	23.0349	18.798
Cre02.g141606	DHC9	Axonemal inner arm dynein heavy chain, dynein c (monomeric)	mRNA	50	17.1688	26.0025	2.88e-17	6.24e-16	0.940471	26.911	-25.3892	-5.61413
Cre02.g141626	PRMT7	Protein arginine N-methyltransferase	mRNA	50	14.3211	0.7362	3.21e-08	8.11e-08	0.721429	2.29736	-0.420327	-0.604413
Cre02.g141646	Cre02.g141646		mRNA	50	10.2189	1.21625	0.000133578	0.000192558	0.483563	3.12525	0.546801	-1.0864
Cre02.g141666	Cre02.g141666		mRNA	50	0.155904	0.372056	2.64e-06	4.92e-06	0.613834	0.63599	0.0151814	0.371746
Cre02.g141695	Cre02.g141695		mRNA	50	4.12782	1.09387	0.000231982	0.000323267	0.46201	2.05964	0.965086	0.514932
Cre02.g141700	FAP315	EF-Hand Containing Flagellar Associated Protein 315	mRNA	50	17.3774	9.48232	4.01e-16	5.67e-15	0.927644	9.64504	-9.35666	-1.53863
Cre02.g141706	Cre02.g141706	Putative chloroplast 16S rRNA processing factor	mRNA	50	18.3568	10.5059	1.64e-09	5.09e-09	0.776555	15.8302	-10.46	0.98004
Cre02.g141786	Cre02.g141786	3',5'-cyclic-nucleotide phosphodiesterase	mRNA	50	15.2488	0.917272	1.23e-07	2.83e-07	0.692207	0.919694	-0.689445	-0.605023
Cre02.g141800	Cre02.g141800		mRNA	50	1.59058	0.749965	0.0102558	0.0119228	0.287697	2.78799	0.303347	0.685878
Cre02.g141806	Cre02.g141806	Protein tyrosine kinase	mRNA	50	18.0862	2.07891	1.02e-09	3.29e-09	0.784309	3.71292	-2.07838	0.0469145
Cre02.g141900	Cre02.g141900		mRNA	50	5.7389	8.79875	6.39e-13	3.92e-12	0.875055	7.18589	8.7782	0.600974
Cre02.g141946	Cre02.g141946		mRNA	50	21.446	0.117418	0.00490677	0.00586794	0.325553	0.150786	-0.0727883	0.0921351
Cre02.g141950	MOT19	Predicted protein	mRNA	50	12.2616	1.09511	0.067973	0.0738358	0.18058	6.54168	-0.0749376	-1.09255
Cre02.g142000	SCE1	SUMO-conjugating enzyme	mRNA	50	6.14488	10.7252	6.95e-09	1.97e-08	0.751278	13.3821	10.7175	-0.406702
Cre02.g142050	Cre02.g142050		mRNA	50	7.85285	1.37768	0.000979892	0.00125645	0.401417	2.18654	1.21875	-0.642378
Cre02.g142066	Cre02.g142066		mRNA	50	17.6389	14.9054	1.6e-17	3.8e-16	0.94301	16.297	-14.8389	-1.40705
Cre02.g142086	Cre02.g142086		mRNA	50	17.8057	5.78926	0.000171146	0.000243083	0.473995	33.7075	-5.78177	-0.294343
Cre02.g142100	Cre02.g142100		mRNA	50	23.3289	1.09024	8.92e-05	0.000132243	0.498767	3.9269	-0.190553	1.07346
Cre02.g142126	FAP115	Flagellar Associated Protein 115	mRNA	50	16.8946	38.9968	4.4e-15	4.6e-14	0.913599	38.38	-37.3751	-11.1287
Cre02.g142146	HCF244	PSII biogenesis protein	mRNA	50	2.00704	33.7776	2.31e-06	4.34e-06	0.617653	38.0691	16.9427	29.2211
Cre02.g142150	Cre02.g142150		mRNA	50	6.18038	9.39839	1.48e-12	8.39e-12	0.867048	8.99544	9.38792	-0.443648
Cre02.g142166	Cre02.g142166		mRNA	50	17.3194	15.88	3.88e-12	2.01e-11	0.85719	19.7426	-15.6286	-2.81459
Cre02.g142186	FTSZ2	Plastid division protein	mRNA	50	9.70821	28.3278	2.32e-06	4.36e-06	0.617526	17.686	15.9948	-23.3801
Cre02.g142200	Cre02.g142200	Glutathione S-transferase	mRNA	50	6.92779	2.53937	0.00180596	0.00224949	0.373685	9.04928	2.46483	-0.610754
Cre02.g142206	Cre02.g142206		mRNA	50	9.75988	56.9488	3.95e-10	1.37e-09	0.798897	75.987	31.5164	-47.4329
Cre02.g142226	Cre02.g142226		mRNA	50	19.467	1.06851	6.16e-09	1.76e-08	0.753494	4.06984	-0.990675	0.400345
Cre02.g142246	Cre02.g142246		mRNA	50	1.82135	44.7015	0.0323191	0.0360428	0.224486	137.705	20.5164	39.7153
Cre02.g142266	CYP97A5	Cytochrome P450, CYP97 superfamily	mRNA	50	22.5705	24.9154	2.61e-05	4.18e-05	0.542391	45.801	-9.10833	23.1909
Cre02.g142306	Cre02.g142306		mRNA	50	19.1064	0.285594	3e-06	5.55e-06	0.61018	0.720989	-0.273696	0.0815741
Cre02.g142350	UFC1	UFM1 E2 conjugating enzyme	mRNA	50	3.53565	31.4431	4.49e-18	1.27e-16	0.948121	52.4352	25.1231	18.9077
Cre02.g142351	Cre02.g142351		mRNA	50	16.5546	3.65862	0.310149	0.320514	0.083065	37.364	-3.39978	-1.35166
Cre02.g142352	TSH1	Putative histidinyl-tRNA synthetase	mRNA	50	1.97888	2.88121	6.15e-07	1.26e-06	0.653338	5.9547	1.42679	2.50313
Cre02.g142366	Cre02.g142366		mRNA	50	13.9202	1.84607	7.43e-08	1.77e-07	0.703565	2.37087	-0.889442	-1.61767
Cre02.g142601	Cre02.g142601		mRNA	50	19.0271	5.23673	5.83e-12	2.9e-11	0.852836	5.33043	-5.04856	1.39119
Cre02.g142650	Cre02.g142650		mRNA	50	16.0612	11.45	8.59e-27	3.9e-23	0.988273	10.3298	-10.0065	-5.56538
Cre02.g142700	Cre02.g142700		mRNA	50	8.69971	0.308866	0.00127344	0.00161618	0.389685	3.10524	0.234878	-0.200574
Cre02.g142800	TRXZ1	Thioredoxin z, chloroplastic	mRNA	50	14.2056	49.9717	2.09e-09	6.41e-09	0.772478	99.7653	-27.2777	-41.87
Cre02.g142850	SMP11	U6 snRNA-associated Sm-like small nuclear riboprotein LSm8 (LSm1-like)	mRNA	50	6.11279	40.0572	1.03e-13	7.53e-13	0.890868	46.0013	40.0398	-1.18266
Cre02.g142900	Cre02.g142900		mRNA	50	3.22173	0.0730055	0.403669	0.414	0.064989	0.367578	0.0545306	0.0485408
Cre02.g142950	Cre02.g142950		mRNA	50	1.44373	2.40455	0.0151707	0.017397	0.266737	7.61582	0.887357	2.23483
Cre02.g143000	GPAT1	Glycerol-3-phosphate acyltransferase, chloroplast precursor	mRNA	50	2.2831	43.5924	1.84e-06	3.52e-06	0.623956	45.0487	24.5318	36.0345
Cre02.g143050	RPLP2	Acidic ribosomal protein P2	mRNA	50	23.1117	1000.66	2.47e-15	2.76e-14	0.917219	3892.54	-230.624	973.72
Cre02.g143150	Cre02.g143150		mRNA	50	12.6284	0.824486	7.04e-10	2.34e-09	0.790087	1.43219	-0.135028	-0.813353
Cre02.g143151	Cre02.g143151	Spindle pole body component	mRNA	50	9.19279	0.466735	1.24e-05	2.09e-05	0.566814	0.473708	0.31296	-0.346262
Cre02.g143200	TSA1	Alanyl-tRNA-synthetase	mRNA	50	4.05596	37.3895	7.72e-08	1.83e-07	0.702731	38.6616	32.6507	18.2184
Cre02.g143250	IDH2	Isocitrate dehydrogenase, NAD-dependent	mRNA	50	7.88469	19.7159	1.9e-07	4.22e-07	0.682277	88.9939	17.3643	-9.3381
Cre02.g143307	CLPC1	ClpC chaperone, Hsp100 family	mRNA	50	0.965855	95.0368	6.09e-06	1.07e-05	0.589153	196.592	23.7758	92.0147
Cre02.g143347	Cre02.g143347		mRNA	50	18.186	0.616475	0.000150152	0.000214766	0.479069	1.24521	-0.615744	0.0299999
Cre02.g143350	Cre02.g143350	3',5'-cyclic-nucleotide phosphodiesterase	mRNA	50	17.8687	7.31966	4.94e-13	3.11e-12	0.877423	8.28377	-7.31534	-0.25155
Cre02.g143367	Cre02.g143367		mRNA	50	4.00108	10.6475	4.24e-05	6.58e-05	0.525648	8.62138	9.22249	5.32114
Cre02.g143400	Cre02.g143400	3',5'-cyclic-nucleotide phosphodiesterase	mRNA	50	19.1529	1.20228	0.00027729	0.000382042	0.454853	3.2904	-1.14793	0.357403
Cre02.g143407	Cre02.g143407		mRNA	50	22.4805	1.53313	0.000466545	0.000623159	0.433433	5.61353	-0.593942	1.41341
Cre02.g143427	Cre02.g143427		mRNA	50	0.0564137	0.422765	9.5e-05	0.000140263	0.496428	0.735988	0.00624361	0.422719
Cre02.g143450	Cre02.g143450		mRNA	50	1.79578	5.02759	0.000538292	0.000712539	0.427398	3.2335	2.27753	4.48214
Cre02.g143500	Cre02.g143500	3',5'-cyclic-nucleotide phosphodiesterase	mRNA	50	13.1262	3.86101	4.56e-07	9.54e-07	0.660917	8.98995	-1.12197	-3.6944
Cre02.g143507	Cre02.g143507		mRNA	50	20.0548	0.598269	0.000219226	0.000306606	0.464259	1.69424	-0.513768	0.306541
Cre02.g143527	Cre02.g143527		mRNA	50	21.9029	0.560419	0.000146837	0.000210315	0.47993	2.53152	-0.292451	0.47806
Cre02.g143547	Cre02.g143547		mRNA	50	8.22732	0.866604	9.75e-07	1.94e-06	0.641287	3.28899	0.723401	-0.477173
Cre02.g143550	ELIP3	Early light-induced LHC-like protein	mRNA	50	0.490392	111.381	6.41e-28	8.61e-24	0.990324	99.0422	14.2603	110.464
Cre02.g143567	Cre02.g143567		mRNA	50	22.3017	2.50364	0.00592903	0.0070465	0.316032	19.3482	-1.07681	2.26024
Cre02.g143587	Cre02.g143587		mRNA	50	7.64229	1.01798	1.24e-07	2.84e-07	0.692157	1.85759	0.925334	-0.424322
Cre02.g143600	FEE1	Feruloyl esterase	mRNA	50	8.87526	0.511106	0.000362306	0.00049111	0.443946	1.50713	0.373014	-0.349414
[truncated: 66,421 more rows]
