# Supplementary material for: Too dim, too bright, and just right: Systems analysis of the Chlamydomonas diurnal program under limiting and excess light
Source: Plant Cell. 2025 Apr 19;37(6):koaf086. doi: 10.1093/plcell/koaf086 (PMC12136973; doi:10.1093/plcell/koaf086)
Supplement: koaf086_Supplementary_Data [file koaf086_supplementary_data.zip › SupplementaryDataSet4_Cluster_GO_EnrichmentResults.xlsx]

## Sheet: Legend
Supplementary Data Set 4. Gene ontology enrichment of the 16 clusters of genes; related to Figures 2 and S3.
This dataset contains the complete results of the gene ontology (GO) enrichment analysis on the 16 clusters of genes shown in Figure 2G. The analysis is described in Methods. Descriptions of the columns in the attched tab are as follows:
Cluster_GO_Enrichment
Column Heading	Description
GO_ID	GO term identifier.
GO_description	GO term description.
GO_namespace	GO term namespace; either "biological_process", "cellular_component", or "molecular_function"
Cluster	Cluster number (1–16) from the k-means clustering analysis shown in Figure 2G.
genes_in_cluster_with_this_GO_assignment	The number of genes in the cluster with this GO assignment.
genes_in_cluster_with_any_GO_assignment	The number of genes in the cluster with any GO assignment.
ratio_of_this_GO_assignment_to_all_in_cluster	Gene ratio; the number of genes with this GO assignment relative to the number of genes with any GO assignment.
BH_adjusted_p_value	Benjamini-Hochberg adjusted p-value of enrichment.

## Sheet: Cluster_GO_Enrichment
GO_ID	GO_description	GO_namespace	Cluster	genes_in_cluster_with_this_GO_assignment	genes_in_cluster_with_any_GO_assignment	ratio_of_this_GO_assignment_to_all_in_cluster	BH_adjusted_p_value
GO:0006352	DNA-templated transcription, initiation	biological_process	1	3	273	0.010989	0.0488116
GO:0006412	translation	biological_process	1	60	273	0.21978	1.54e-43
GO:0005622	intracellular	cellular_component	1	43	273	0.157509	7.92e-22
GO:0005840	ribosome	cellular_component	1	55	273	0.201465	1.93e-40
GO:0015934	large ribosomal subunit	cellular_component	1	4	273	0.014652	0.0183757
GO:0015935	small ribosomal subunit	cellular_component	1	5	273	0.018315	0.00220733
GO:0003735	structural constituent of ribosome	molecular_function	1	59	273	0.216117	1.54e-43
GO:0006412	translation	biological_process	2	43	528	0.0814394	8.27e-13
GO:0006413	translational initiation	biological_process	2	4	528	0.00757576	0.0445437
GO:0006418	tRNA aminoacylation for protein translation	biological_process	2	20	528	0.0378788	5.34e-14
GO:0006457	protein folding	biological_process	2	15	528	0.0284091	0.00575039
GO:0006662	glycerol ether metabolic process	biological_process	2	7	528	0.0132576	0.000812834
GO:0006779	porphyrin-containing compound biosynthetic process	biological_process	2	6	528	0.0113636	0.000234105
GO:0008152	metabolic process	biological_process	2	41	528	0.0776515	0.000205252
GO:0008299	isoprenoid biosynthetic process	biological_process	2	6	528	0.0113636	0.000132714
GO:0009058	biosynthetic process	biological_process	2	9	528	0.0170455	0.017447
GO:0009231	riboflavin biosynthetic process	biological_process	2	6	528	0.0113636	0.000132714
GO:0015995	chlorophyll biosynthetic process	biological_process	2	6	528	0.0113636	0.00038454
GO:0043039	tRNA aminoacylation	biological_process	2	6	528	0.0113636	0.000132714
GO:0045454	cell redox homeostasis	biological_process	2	9	528	0.0170455	0.0364804
GO:0005622	intracellular	cellular_component	2	26	528	0.0492424	0.00458635
GO:0005737	cytoplasm	cellular_component	2	37	528	0.0700758	1.43e-10
GO:0005840	ribosome	cellular_component	2	37	528	0.0700758	1.41e-10
GO:0015934	large ribosomal subunit	cellular_component	2	5	528	0.0094697	0.0108578
GO:0000049	tRNA binding	molecular_function	2	5	528	0.0094697	0.00248979
GO:0000166	nucleotide binding	molecular_function	2	25	528	0.0473485	9.34e-08
GO:0002161	aminoacyl-tRNA editing activity	molecular_function	2	8	528	0.0151515	1.63e-07
GO:0003735	structural constituent of ribosome	molecular_function	2	41	528	0.0776515	2.4e-12
GO:0003743	translation initiation factor activity	molecular_function	2	8	528	0.0151515	0.000340132
GO:0003824	catalytic activity	molecular_function	2	40	528	0.0757576	0.021164
GO:0004812	aminoacyl-tRNA ligase activity	molecular_function	2	20	528	0.0378788	5.34e-14
GO:0015035	protein disulfide oxidoreductase activity	molecular_function	2	9	528	0.0170455	0.000849919
GO:0016491	oxidoreductase activity	molecular_function	2	33	528	0.0625	0.0132985
GO:0016887	ATPase activity	molecular_function	2	18	528	0.0340909	0.00897019
GO:0019843	rRNA binding	molecular_function	2	4	528	0.00757576	0.0364804
GO:0030170	pyridoxal phosphate binding	molecular_function	2	10	528	0.0189394	0.000441222
GO:0051536	iron-sulfur cluster binding	molecular_function	2	9	528	0.0170455	0.0364804
GO:0051537	2 iron, 2 sulfur cluster binding	molecular_function	2	6	528	0.0113636	0.0252477
GO:0006412	translation	biological_process	3	20	390	0.0512821	0.00479412
GO:0006418	tRNA aminoacylation for protein translation	biological_process	3	8	390	0.0205128	0.00410383
GO:0009058	biosynthetic process	biological_process	3	8	390	0.0205128	0.0149511
GO:0009116	nucleoside metabolic process	biological_process	3	4	390	0.0102564	0.0122101
GO:0009451	RNA modification	biological_process	3	6	390	0.0153846	0.00708406
GO:0005737	cytoplasm	cellular_component	3	28	390	0.0717949	2.62e-07
GO:0005840	ribosome	cellular_component	3	19	390	0.0487179	0.00479412
GO:0000049	tRNA binding	molecular_function	3	5	390	0.0128205	0.00345667
GO:0000287	magnesium ion binding	molecular_function	3	7	390	0.0179487	0.0128518
GO:0003723	RNA binding	molecular_function	3	25	390	0.0641026	2.02e-05
GO:0003735	structural constituent of ribosome	molecular_function	3	19	390	0.0487179	0.00562426
GO:0003743	translation initiation factor activity	molecular_function	3	6	390	0.0153846	0.00509434
GO:0003924	GTPase activity	molecular_function	3	9	390	0.0230769	0.0397197
GO:0004812	aminoacyl-tRNA ligase activity	molecular_function	3	8	390	0.0205128	0.00410383
GO:0005525	GTP binding	molecular_function	3	13	390	0.0333333	0.0450048
GO:0008080	N-acetyltransferase activity	molecular_function	3	9	390	0.0230769	0.00479412
GO:0008168	methyltransferase activity	molecular_function	3	11	390	0.0282051	0.046864
GO:0008173	RNA methyltransferase activity	molecular_function	3	6	390	0.0153846	0.00479412
GO:0016597	amino acid binding	molecular_function	3	4	390	0.0102564	0.048418
GO:0006633	fatty acid biosynthetic process	biological_process	4	6	399	0.0150376	0.0120024
GO:0006979	response to oxidative stress	biological_process	4	5	399	0.0125313	0.0372219
GO:0008152	metabolic process	biological_process	4	39	399	0.0977444	4.24e-06
GO:0009765	photosynthesis, light harvesting	biological_process	4	11	399	0.0275689	4.18e-07
GO:0015979	photosynthesis	biological_process	4	22	399	0.0551378	2.18e-12
GO:0009522	photosystem I	cellular_component	4	8	399	0.0200501	4.24e-06
GO:0009523	photosystem II	cellular_component	4	10	399	0.0250627	6.77e-05
GO:0009654	photosystem II oxygen evolving complex	cellular_component	4	8	399	0.0200501	1.18e-05
GO:0019898	extrinsic component of membrane	cellular_component	4	7	399	0.0175439	5.9e-05
GO:0016301	kinase activity	molecular_function	4	5	399	0.0125313	0.0323875
GO:0016746	transferase activity, transferring acyl groups	molecular_function	4	5	399	0.0125313	0.0323875
GO:0051287	NAD binding	molecular_function	4	8	399	0.0200501	0.00621101
GO:0071949	FAD binding	molecular_function	4	5	399	0.0125313	0.0323875
GO:0006508	proteolysis	biological_process	5	16	253	0.0632411	0.00734883
GO:0006979	response to oxidative stress	biological_process	5	5	253	0.0197628	0.00917565
GO:0045454	cell redox homeostasis	biological_process	5	7	253	0.027668	0.0213275
GO:0005743	mitochondrial inner membrane	cellular_component	5	3	253	0.0118577	0.0394009
GO:0003993	acid phosphatase activity	molecular_function	5	3	253	0.0118577	0.0432118
GO:0008236	serine-type peptidase activity	molecular_function	5	4	253	0.0158103	0.0432118
GO:0016491	oxidoreductase activity	molecular_function	5	24	253	0.0948617	0.00243203
GO:0016671	oxidoreductase activity, acting on a sulfur group of donors, disulfide as acceptor	molecular_function	5	4	253	0.0158103	0.00734883
GO:0016787	hydrolase activity	molecular_function	5	14	253	0.055336	0.00734883
GO:0016887	ATPase activity	molecular_function	5	12	253	0.0474308	0.0106797
GO:0000398	mRNA splicing, via spliceosome	biological_process	7	9	299	0.0301003	5.86e-07
GO:0000413	protein peptidyl-prolyl isomerization	biological_process	7	6	299	0.0200669	0.00555269
GO:0006351	transcription, DNA-templated	biological_process	7	13	299	0.0434783	1.74e-06
GO:0006396	RNA processing	biological_process	7	9	299	0.0301003	0.00384926
GO:0006397	mRNA processing	biological_process	7	6	299	0.0200669	0.000692729
GO:0006457	protein folding	biological_process	7	10	299	0.0334448	0.0229128
GO:0005634	nucleus	cellular_component	7	23	299	0.0769231	0.00338348
GO:0003723	RNA binding	molecular_function	7	16	299	0.0535117	0.00555269
GO:0003755	peptidyl-prolyl cis-trans isomerase activity	molecular_function	7	6	299	0.0200669	0.00568275
GO:0003899	DNA-directed RNA polymerase activity	molecular_function	7	8	299	0.0267559	0.000423577
GO:0005975	carbohydrate metabolic process	biological_process	8	15	300	0.05	6.49e-05
GO:0006108	malate metabolic process	biological_process	8	4	300	0.0133333	0.00356252
GO:0009765	photosynthesis, light harvesting	biological_process	8	7	300	0.0233333	0.000285769
GO:0015986	ATP synthesis coupled proton transport	biological_process	8	7	300	0.0233333	6.49e-05
GO:0019752	carboxylic acid metabolic process	biological_process	8	3	300	0.01	0.0268206
GO:0005743	mitochondrial inner membrane	cellular_component	8	4	300	0.0133333	0.00291445
GO:0003824	catalytic activity	molecular_function	8	36	300	0.12	2.97e-05
GO:0004129	cytochrome-c oxidase activity	molecular_function	8	6	300	0.02	2.97e-05
GO:0004497	monooxygenase activity	molecular_function	8	7	300	0.0233333	0.00214673
GO:0004553	hydrolase activity, hydrolyzing O-glycosyl compounds	molecular_function	8	6	300	0.02	0.0268206
GO:0005506	iron ion binding	molecular_function	8	12	300	0.04	0.00356252
GO:0009055	electron carrier activity	molecular_function	8	7	300	0.0233333	0.0216818
GO:0016491	oxidoreductase activity	molecular_function	8	27	300	0.09	0.000285769
GO:0016616	oxidoreductase activity, acting on the CH-OH group of donors, NAD or NADP as acceptor	molecular_function	8	6	300	0.02	0.00356252
GO:0016651	oxidoreductase activity, acting on NAD(P)H	molecular_function	8	3	300	0.01	0.0268206
GO:0016705	oxidoreductase activity, acting on paired donors, with incorporation or reduction of molecular oxygen	molecular_function	8	11	300	0.0366667	0.00082462
GO:0016788	hydrolase activity, acting on ester bonds	molecular_function	8	3	300	0.01	0.0342911
GO:0020037	heme binding	molecular_function	8	11	300	0.0366667	0.00120787
GO:0046933	proton-transporting ATP synthase activity, rotational mechanism	molecular_function	8	6	300	0.02	6.13e-05
GO:0046961	proton-transporting ATPase activity, rotational mechanism	molecular_function	8	4	300	0.0133333	0.00487137
GO:0050662	coenzyme binding	molecular_function	8	4	300	0.0133333	0.0446415
GO:0051287	NAD binding	molecular_function	8	6	300	0.02	0.0148964
GO:0071949	FAD binding	molecular_function	8	7	300	0.0233333	0.000104098
GO:0000398	mRNA splicing, via spliceosome	biological_process	9	5	498	0.0100402	0.0249357
GO:0006457	protein folding	biological_process	9	17	498	0.0341365	0.000408883
GO:0006486	protein glycosylation	biological_process	9	5	498	0.0100402	0.00115365
GO:0006511	ubiquitin-dependent protein catabolic process	biological_process	9	14	498	0.0281125	2.57e-11
GO:0006886	intracellular protein transport	biological_process	9	30	498	0.060241	5.41e-14
GO:0006913	nucleocytoplasmic transport	biological_process	9	5	498	0.0100402	0.0125504
GO:0007264	small GTPase mediated signal transduction	biological_process	9	7	498	0.0140562	0.0239733
GO:0015031	protein transport	biological_process	9	13	498	0.0261044	3.6e-05
GO:0016192	vesicle-mediated transport	biological_process	9	17	498	0.0341365	3.08e-08
GO:0042026	protein refolding	biological_process	9	5	498	0.0100402	0.00115365
GO:0051603	proteolysis involved in cellular protein catabolic process	biological_process	9	9	498	0.0180723	1.38e-06
GO:0005783	endoplasmic reticulum	cellular_component	9	8	498	0.0160643	0.000122051
GO:0005789	endoplasmic reticulum membrane	cellular_component	9	5	498	0.0100402	0.00115365
GO:0005839	proteasome core complex	cellular_component	9	9	498	0.0180723	1.38e-06
GO:0004175	endopeptidase activity	molecular_function	9	6	498	0.0120482	0.000177157
GO:0004298	threonine-type endopeptidase activity	molecular_function	9	9	498	0.0180723	1.38e-06
GO:0005198	structural molecule activity	molecular_function	9	6	498	0.0120482	0.000837228
GO:0005488	binding	molecular_function	9	33	498	0.0662651	6.63e-05
GO:0008233	peptidase activity	molecular_function	9	5	498	0.0100402	0.00669492
GO:0008641	small protein activating enzyme activity	molecular_function	9	6	498	0.0120482	0.000103536
GO:0016853	isomerase activity	molecular_function	9	4	498	0.00803213	0.0191233
GO:0051082	unfolded protein binding	molecular_function	9	10	498	0.0200803	0.00434071
GO:0006260	DNA replication	biological_process	10	22	386	0.0569948	1.7e-16
GO:0006281	DNA repair	biological_process	10	13	386	0.0336788	0.00548953
GO:0006298	mismatch repair	biological_process	10	5	386	0.0129534	0.00163306
GO:0007018	microtubule-based movement	biological_process	10	10	386	0.0259067	0.00302787
GO:0007049	cell cycle	biological_process	10	4	386	0.0103627	0.0124554
GO:0051258	protein polymerization	biological_process	10	4	386	0.0103627	0.00649294
GO:0005634	nucleus	cellular_component	10	29	386	0.0751295	0.00066557
GO:0005694	chromosome	cellular_component	10	5	386	0.0129534	0.00163306
GO:0005871	kinesin complex	cellular_component	10	10	386	0.0259067	0.000596185
GO:0003678	DNA helicase activity	molecular_function	10	7	386	0.0181347	0.000596185
GO:0003777	microtubule motor activity	molecular_function	10	10	386	0.0259067	0.00302787
GO:0003887	DNA-directed DNA polymerase activity	molecular_function	10	6	386	0.015544	0.000596185
GO:0005488	binding	molecular_function	10	22	386	0.0569948	0.0117333
GO:0008017	microtubule binding	molecular_function	10	10	386	0.0259067	0.00066557
GO:0016773	phosphotransferase activity, alcohol group as acceptor	molecular_function	10	6	386	0.015544	0.00302787
GO:0030983	mismatched DNA binding	molecular_function	10	5	386	0.0129534	0.001272
GO:0051603	proteolysis involved in cellular protein catabolic process	biological_process	11	4	234	0.017094	0.02543
GO:0005839	proteasome core complex	cellular_component	11	4	234	0.017094	0.02543
GO:0004175	endopeptidase activity	molecular_function	11	4	234	0.017094	0.0205584
GO:0004298	threonine-type endopeptidase activity	molecular_function	11	4	234	0.017094	0.02543
GO:0006265	DNA topological change	biological_process	12	4	349	0.0114613	0.0144097
GO:0000786	nucleosome	cellular_component	12	18	349	0.0515759	0.000321053
GO:0005871	kinesin complex	cellular_component	12	7	349	0.0200573	0.034472
GO:0008017	microtubule binding	molecular_function	12	12	349	0.034384	2.49e-05
GO:0046982	protein heterodimerization activity	molecular_function	12	18	349	0.0515759	0.000553805
GO:0001522	pseudouridine synthesis	biological_process	14	13	395	0.0329114	4.17e-10
GO:0006351	transcription, DNA-templated	biological_process	14	14	395	0.035443	9.64e-07
GO:0006364	rRNA processing	biological_process	14	21	395	0.0531646	6.66e-23
GO:0006396	RNA processing	biological_process	14	15	395	0.0379747	4.91e-07
GO:0008033	tRNA processing	biological_process	14	9	395	0.0227848	3.63e-06
GO:0009451	RNA modification	biological_process	14	11	395	0.0278481	3.15e-08
GO:0032259	methylation	biological_process	14	4	395	0.0101266	0.0388775
GO:0042254	ribosome biogenesis	biological_process	14	10	395	0.0253165	2.11e-09
GO:0005634	nucleus	cellular_component	14	23	395	0.0582278	0.0388775
GO:0000287	magnesium ion binding	molecular_function	14	6	395	0.0151899	0.0388775
GO:0003723	RNA binding	molecular_function	14	43	395	0.108861	1.06e-18
GO:0003899	DNA-directed RNA polymerase activity	molecular_function	14	13	395	0.0329114	8.83e-09
GO:0004674	protein serine/threonine kinase activity	molecular_function	14	4	395	0.0101266	0.0288001
GO:0005488	binding	molecular_function	14	22	395	0.0556962	0.0146358
GO:0005525	GTP binding	molecular_function	14	14	395	0.035443	0.0164655
GO:0008168	methyltransferase activity	molecular_function	14	22	395	0.0556962	8.83e-09
GO:0008173	RNA methyltransferase activity	molecular_function	14	12	395	0.0303797	4.46e-10
GO:0009982	pseudouridine synthase activity	molecular_function	14	11	395	0.0278481	7.58e-09
GO:0006470	protein dephosphorylation	biological_process	15	10	498	0.0200803	0.00534201
GO:0006811	ion transport	biological_process	15	9	498	0.0180723	0.0391051
GO:0007018	microtubule-based movement	biological_process	15	27	498	0.0542169	1.42e-16
GO:0070588	calcium ion transmembrane transport	biological_process	15	5	498	0.0100402	0.0144106
GO:0005871	kinesin complex	cellular_component	15	10	498	0.0200803	0.00185617
GO:0030286	dynein complex	cellular_component	15	15	498	0.0301205	3.4e-17
GO:0003777	microtubule motor activity	molecular_function	15	26	498	0.0522088	1.32e-15
GO:0004722	protein serine/threonine phosphatase activity	molecular_function	15	9	498	0.0180723	0.000140759
GO:0005488	binding	molecular_function	15	34	498	0.0682731	4.37e-05
GO:0005509	calcium ion binding	molecular_function	15	27	498	0.0542169	5.62e-05
GO:0008017	microtubule binding	molecular_function	15	9	498	0.0180723	0.0144106
GO:0016597	amino acid binding	molecular_function	15	5	498	0.0100402	0.0227912
GO:0016887	ATPase activity	molecular_function	15	21	498	0.0421687	0.000440243
GO:0019825	oxygen binding	molecular_function	15	4	498	0.00803213	0.0195763
GO:0006099	tricarboxylic acid cycle	biological_process	16	5	330	0.0151515	0.00227269
GO:0008152	metabolic process	biological_process	16	33	330	0.1	7.6e-05
GO:0016627	oxidoreductase activity, acting on the CH-CH group of donors	molecular_function	16	5	330	0.0151515	0.0294972
