# Supplementary material for: Too dim, too bright, and just right: Systems analysis of the Chlamydomonas diurnal program under limiting and excess light
Source: Plant Cell. 2025 Apr 19;37(6):koaf086. doi: 10.1093/plcell/koaf086 (PMC12136973; doi:10.1093/plcell/koaf086)
Supplement: koaf086_Supplementary_Data [file koaf086_supplementary_data.zip › SupplementaryDataSet5_DEGs.xlsx]

## Sheet: Legend
Supplementary Data Set 5. List of all significant changes in mRNA and protein abundance between the three photoacclimated populations at each timepoint; related to Figure 3, 4, 7, S4, S5, and S9.
This dataset contains the complete list of significant changes in mRNA and protein abundance between the LL, ML, and HL populations at each timepoint across the diurnal cycle. Gene symbols and functional descriptions from the C. reinhardtii CC-4532 v6.1 genome are also included. The determination of significant differences in gene expression is described in Methods. Descriptions of the columns in…
DEGs
Column Heading	Description
Cre_GID	Gene identifier.
Cre_symbol	Gene symbol.
Description	Gene description.
Molecule	mRNA or protein.
Comparison	The two populations being compared: "LL_vs_ML", "HL_vs_ML", or "HL_vs_LL".
TimeCode	R-friendly character code for the timepoint: "CTm02", –2; "CTp02", +2; "CTp06", +6; "CTp10", +10; "CTm10", –10.
SignificantChange	Whether the molecule was significantly increased or significantly decreased in the indicated population at the indicated timepoint.

## Sheet: DEGs
Cre_GID	Cre_symbol	Description	Molecule	Comparison	TimeCode	SignificantChange
Cre01.g003300	Cre01.g003300		mRNA	LL_vs_ML	CTm02	increased
Cre01.g004750	Cre01.g004750		mRNA	LL_vs_ML	CTm02	increased
Cre01.g009101	Cre01.g009101		mRNA	LL_vs_ML	CTm02	increased
Cre01.g026350	Cre01.g026350		mRNA	LL_vs_ML	CTm02	increased
Cre01.g031500	Cre01.g031500		mRNA	LL_vs_ML	CTm02	increased
Cre01.g031650	CGLD12	Conserved in the Green Lineage and Diatoms	mRNA	LL_vs_ML	CTm02	increased
Cre01.g035400	Cre01.g035400		mRNA	LL_vs_ML	CTm02	increased
Cre01.g037000	SCPL49	Serine carboxypeptidase	mRNA	LL_vs_ML	CTm02	increased
Cre01.g037050	Cre01.g037050		mRNA	LL_vs_ML	CTm02	increased
Cre01.g038400	CRT2	Calreticulin 2, calcium-binding protein	mRNA	LL_vs_ML	CTm02	increased
Cre01.g045700	CAT2	Catalase/peroxidase	mRNA	LL_vs_ML	CTm02	increased
Cre01.g050000	Cre01.g050000		mRNA	LL_vs_ML	CTm02	increased
Cre01.g056696	Cre01.g056696		mRNA	LL_vs_ML	CTm02	increased
Cre01.g800094	Cre01.g800094		mRNA	LL_vs_ML	CTm02	increased
Cre02.g078777	Cre02.g078777	Putative pherophorin-chlamydomonas homolog	mRNA	LL_vs_ML	CTm02	increased
Cre02.g083550	Cre02.g083550		mRNA	LL_vs_ML	CTm02	increased
Cre02.g083750	ROC75	Rhythm Of Chloroplast 75	mRNA	LL_vs_ML	CTm02	increased
Cre02.g086800	Cre02.g086800		mRNA	LL_vs_ML	CTm02	increased
Cre02.g095000	PLA2	Phospholipase A2	mRNA	LL_vs_ML	CTm02	increased
Cre02.g095137	PFR1	Pyruvate ferredoxin oxidoreductase	mRNA	LL_vs_ML	CTm02	increased
Cre02.g095141	Cre02.g095141		mRNA	LL_vs_ML	CTm02	increased
Cre02.g095500	Cre02.g095500		mRNA	LL_vs_ML	CTm02	increased
Cre02.g095600	Cre02.g095600		mRNA	LL_vs_ML	CTm02	increased
Cre02.g096250	Cre02.g096250	Flavin-containing monooxygenase	mRNA	LL_vs_ML	CTm02	increased
Cre02.g096650	Cre02.g096650		mRNA	LL_vs_ML	CTm02	increased
Cre02.g097100	Cre02.g097100		mRNA	LL_vs_ML	CTm02	increased
Cre02.g097800	HLA3	Bicarbonate ABC transporter	mRNA	LL_vs_ML	CTm02	increased
Cre02.g103350	Cre02.g103350		mRNA	LL_vs_ML	CTm02	increased
Cre02.g111450	TEF4	Rhodanese-like protein	mRNA	LL_vs_ML	CTm02	increased
Cre02.g113950	Cre02.g113950		mRNA	LL_vs_ML	CTm02	increased
Cre02.g141000	DCL1	Dicer-like protein	mRNA	LL_vs_ML	CTm02	increased
Cre03.g143967	Cre03.g143967		mRNA	LL_vs_ML	CTm02	increased
Cre03.g145647	Cre03.g145647		mRNA	LL_vs_ML	CTm02	increased
Cre03.g146287	Cre03.g146287		mRNA	LL_vs_ML	CTm02	increased
Cre03.g146667	Cre03.g146667		mRNA	LL_vs_ML	CTm02	increased
Cre03.g154651	Cre03.g154651		mRNA	LL_vs_ML	CTm02	increased
Cre03.g155350	Cre03.g155350	Pyridoxamine 5'-phosphate oxidase-like protein	mRNA	LL_vs_ML	CTm02	increased
Cre03.g162800	LCI1	Low-CO2-inducible membrane protein	mRNA	LL_vs_ML	CTm02	increased
Cre03.g163950	CDO2	Cysteine dioxygenase	mRNA	LL_vs_ML	CTm02	increased
Cre03.g166050	SBD1	Selenium binding protein	mRNA	LL_vs_ML	CTm02	increased
Cre03.g174672	Cre03.g174672		mRNA	LL_vs_ML	CTm02	increased
Cre03.g175351	Cre03.g175351	Predicted protein with LysM domain	mRNA	LL_vs_ML	CTm02	increased
Cre03.g177500	Cre03.g177500		mRNA	LL_vs_ML	CTm02	increased
Cre03.g178450	CPN10	Chaperonin 10	mRNA	LL_vs_ML	CTm02	increased
Cre03.g186250	Cre03.g186250		mRNA	LL_vs_ML	CTm02	increased
Cre03.g187300	Cre03.g187300		mRNA	LL_vs_ML	CTm02	increased
Cre03.g204250	SAH1	S-Adenosyl homocysteine hydrolase	mRNA	LL_vs_ML	CTm02	increased
Cre04.g212450	Cre04.g212450		mRNA	LL_vs_ML	CTm02	increased
Cre04.g214502	UGE1	UDP-D-glucose/UDP-D-galactose 4-epimerase 5	mRNA	LL_vs_ML	CTm02	increased
Cre04.g214504	Cre04.g214504		mRNA	LL_vs_ML	CTm02	increased
Cre04.g215400	AKC3	conserved expressed protein related to ABC1/COQ8 mitochondrial putative ser/thr kinase	mRNA	LL_vs_ML	CTm02	increased
Cre04.g217944	Cre04.g217944		mRNA	LL_vs_ML	CTm02	increased
Cre04.g217947	Cre04.g217947		mRNA	LL_vs_ML	CTm02	increased
Cre04.g221450	Cre04.g221450	Putative pherophorin-chlamydomonas homolog	mRNA	LL_vs_ML	CTm02	increased
Cre04.g223200	Cre04.g223200		mRNA	LL_vs_ML	CTm02	increased
Cre04.g223500	Cre04.g223500		mRNA	LL_vs_ML	CTm02	increased
Cre04.g228675	Cre04.g228675		mRNA	LL_vs_ML	CTm02	increased
Cre05.g234550	FBA3	Fructose-1,6-bisphosphate aldolase, chloroplastic	mRNA	LL_vs_ML	CTm02	increased
Cre05.g236650	Cre05.g236650	Adenylate/guanylate cyclase	mRNA	LL_vs_ML	CTm02	increased
Cre05.g244350	Cre05.g244350		mRNA	LL_vs_ML	CTm02	increased
Cre06.g250200	METM1	S-adenosylmethionine synthetase	mRNA	LL_vs_ML	CTm02	increased
Cre06.g258500	Cre06.g258500		mRNA	LL_vs_ML	CTm02	increased
Cre06.g259150	EFG8	Translation elongation factor Tu family protein	mRNA	LL_vs_ML	CTm02	increased
Cre06.g262150	Cre06.g262150		mRNA	LL_vs_ML	CTm02	increased
Cre06.g267300	Cre06.g267300		mRNA	LL_vs_ML	CTm02	increased
Cre06.g270450	Cre06.g270450		mRNA	LL_vs_ML	CTm02	increased
Cre06.g277400	Cre06.g277400		mRNA	LL_vs_ML	CTm02	increased
Cre06.g278137	Cre06.g278137		mRNA	LL_vs_ML	CTm02	increased
Cre06.g278244	Cre06.g278244		mRNA	LL_vs_ML	CTm02	increased
Cre06.g281600	LCI23	Low-CO2-inducible protein 23	mRNA	LL_vs_ML	CTm02	increased
Cre06.g283800	Cre06.g283800		mRNA	LL_vs_ML	CTm02	increased
Cre06.g286100	Cre06.g286100		mRNA	LL_vs_ML	CTm02	increased
Cre06.g289850	SBE1	Starch Branching Enzyme 1	mRNA	LL_vs_ML	CTm02	increased
Cre06.g292249	Cre06.g292249	Putative pherophorin-chlamydomonas homolog	mRNA	LL_vs_ML	CTm02	increased
Cre06.g297049	Cre06.g297049		mRNA	LL_vs_ML	CTm02	increased
Cre06.g299550	Cre06.g299550		mRNA	LL_vs_ML	CTm02	increased
Cre06.g299950	Cre06.g299950		mRNA	LL_vs_ML	CTm02	increased
Cre06.g303251	Cre06.g303251		mRNA	LL_vs_ML	CTm02	increased
Cre06.g304950	Cre06.g304950		mRNA	LL_vs_ML	CTm02	increased
Cre06.g309000	NAR1B	Formate/nitrite transporter	mRNA	LL_vs_ML	CTm02	increased
Cre06.g310950	Cre06.g310950	FAD-dependent oxidoreductase	mRNA	LL_vs_ML	CTm02	increased
Cre06.g311500	Cre06.g311500		mRNA	LL_vs_ML	CTm02	increased
Cre06.g800650	Cre06.g800650		mRNA	LL_vs_ML	CTm02	increased
Cre06.g800714	Cre06.g800714		mRNA	LL_vs_ML	CTm02	increased
Cre07.g315550	Cre07.g315550		mRNA	LL_vs_ML	CTm02	increased
Cre07.g324200	BTA1	Diacylglyceryl-N,N,N-trimethylhomoserine synthesis protein	mRNA	LL_vs_ML	CTm02	increased
Cre07.g325719	Cre07.g325719		mRNA	LL_vs_ML	CTm02	increased
Cre07.g325728	Cre07.g325728		mRNA	LL_vs_ML	CTm02	increased
Cre07.g328700	Cre07.g328700		mRNA	LL_vs_ML	CTm02	increased
Cre07.g335100	Cre07.g335100		mRNA	LL_vs_ML	CTm02	increased
Cre07.g342800	CGL16	Conserved in the Green Lineage	mRNA	LL_vs_ML	CTm02	increased
Cre07.g348550	Cre07.g348550	Putative triacylglycerol lipase	mRNA	LL_vs_ML	CTm02	increased
Cre07.g349200	Cre07.g349200		mRNA	LL_vs_ML	CTm02	increased
Cre07.g349700	Cre07.g349700	Putative dehydrogenase	mRNA	LL_vs_ML	CTm02	increased
Cre07.g349850	Cre07.g349850		mRNA	LL_vs_ML	CTm02	increased
Cre07.g349900	Cre07.g349900		mRNA	LL_vs_ML	CTm02	increased
Cre07.g350550	Cre07.g350550	putative exodeoxyribonuclease III	mRNA	LL_vs_ML	CTm02	increased
Cre07.g354350	CYP743B1	Cytochrome P450, CYP197 superfamily	mRNA	LL_vs_ML	CTm02	increased
Cre07.g354450	CYP743B3	Cytochrome P450, CYP197 superfamily	mRNA	LL_vs_ML	CTm02	increased
Cre07.g800869	Cre07.g800869		mRNA	LL_vs_ML	CTm02	increased
Cre07.g800870	Cre07.g800870		mRNA	LL_vs_ML	CTm02	increased
Cre08.g359250	Cre08.g359250		mRNA	LL_vs_ML	CTm02	increased
Cre08.g359500	Cre08.g359500		mRNA	LL_vs_ML	CTm02	increased
Cre08.g360100	DUR2	Allophanate hydrolase	mRNA	LL_vs_ML	CTm02	increased
Cre08.g360550	NIRK1	Copper-containing nitrite reductase, mitochondrial	mRNA	LL_vs_ML	CTm02	increased
Cre08.g361750	Cre08.g361750		mRNA	LL_vs_ML	CTm02	increased
Cre08.g362600	Cre08.g362600	beta-lactamase family protein	mRNA	LL_vs_ML	CTm02	increased
Cre08.g363100	Cre08.g363100		mRNA	LL_vs_ML	CTm02	increased
Cre08.g366450	Cre08.g366450		mRNA	LL_vs_ML	CTm02	increased
Cre08.g367400	LHCSR3B	Stress-related chlorophyll a/b binding protein 3	mRNA	LL_vs_ML	CTm02	increased
Cre08.g367500	LHCSR3A	Stress-related chlorophyll a/b binding protein 2	mRNA	LL_vs_ML	CTm02	increased
Cre08.g370150	Cre08.g370150		mRNA	LL_vs_ML	CTm02	increased
Cre08.g384750	AMA3	Alpha-amylase 3	mRNA	LL_vs_ML	CTm02	increased
Cre09.g387450	OPR37	OctotricoPeptide Repeat protein 37	mRNA	LL_vs_ML	CTm02	increased
Cre09.g387950	Cre09.g387950		mRNA	LL_vs_ML	CTm02	increased
Cre09.g390300	Cre09.g390300		mRNA	LL_vs_ML	CTm02	increased
Cre09.g391450	HCP1	Hybrid-cluster protein	mRNA	LL_vs_ML	CTm02	increased
Cre09.g391650	HCP4	Hybrid-cluster protein	mRNA	LL_vs_ML	CTm02	increased
Cre09.g392251	Cre09.g392251		mRNA	LL_vs_ML	CTm02	increased
Cre09.g392914	Cre09.g392914		mRNA	LL_vs_ML	CTm02	increased
Cre09.g393200	HSP70C	Heat shock protein 70C	mRNA	LL_vs_ML	CTm02	increased
Cre09.g394325	ELIP9	Early light-induced LHC-like protein	mRNA	LL_vs_ML	CTm02	increased
Cre09.g395547	Cre09.g395547		mRNA	LL_vs_ML	CTm02	increased
Cre09.g395695	Cre09.g395695		mRNA	LL_vs_ML	CTm02	increased
Cre09.g395806	Cre09.g395806		mRNA	LL_vs_ML	CTm02	increased
Cre09.g397623	Cre09.g397623		mRNA	LL_vs_ML	CTm02	increased
Cre09.g397734	Cre09.g397734		mRNA	LL_vs_ML	CTm02	increased
Cre09.g398700	CPLD27	coclaurine N-methyltransferase	mRNA	LL_vs_ML	CTm02	increased
Cre09.g399912	Cre09.g399912		mRNA	LL_vs_ML	CTm02	increased
Cre09.g400500	Cre09.g400500		mRNA	LL_vs_ML	CTm02	increased
Cre09.g402050	Cre09.g402050		mRNA	LL_vs_ML	CTm02	increased
Cre09.g403256	Cre09.g403256		mRNA	LL_vs_ML	CTm02	increased
Cre09.g406500	Cre09.g406500		mRNA	LL_vs_ML	CTm02	increased
Cre09.g407120	Cre09.g407120		mRNA	LL_vs_ML	CTm02	increased
Cre09.g410100	Cre09.g410100	putative Cation-transporting ATPase	mRNA	LL_vs_ML	CTm02	increased
Cre09.g413700	Cre09.g413700	UMAMIT (Usually Multiple Acids Move In and Out Transporters) type transporter	mRNA	LL_vs_ML	CTm02	increased
Cre09.g414416	CYCD4	D-type cyclin	mRNA	LL_vs_ML	CTm02	increased
Cre09.g417000	Cre09.g417000	GT90 family protein 20	mRNA	LL_vs_ML	CTm02	increased
Cre10.g419150	Cre10.g419150		mRNA	LL_vs_ML	CTm02	increased
Cre10.g419950	Cre10.g419950		mRNA	LL_vs_ML	CTm02	increased
Cre10.g424750	PPD1	Pyruvate phosphate dikinase	mRNA	LL_vs_ML	CTm02	increased
Cre10.g426600	CYP739A6	Cytochrome P450, CYP213 superfamily	mRNA	LL_vs_ML	CTm02	increased
Cre10.g426850	Cre10.g426850		mRNA	LL_vs_ML	CTm02	increased
Cre10.g426900	Cre10.g426900		mRNA	LL_vs_ML	CTm02	increased
Cre10.g427350	CYP39A2	Cytochrome P450, CYP213 superfamily	mRNA	LL_vs_ML	CTm02	increased
Cre10.g448400	Cre10.g448400		mRNA	LL_vs_ML	CTm02	increased
Cre10.g450500	Cre10.g450500		mRNA	LL_vs_ML	CTm02	increased
Cre10.g456150	Cre10.g456150	Haloalkane dehalogenase-like hydrolase	mRNA	LL_vs_ML	CTm02	increased
Cre10.g458216	Cre10.g458216		mRNA	LL_vs_ML	CTm02	increased
Cre10.g458350	SRR16	Scavenger receptor cysteine rich (SRCR) protein	mRNA	LL_vs_ML	CTm02	increased
Cre10.g460150	Cre10.g460150	ERD4-related membrane protein	mRNA	LL_vs_ML	CTm02	increased
Cre11.g467687	Cre11.g467687		mRNA	LL_vs_ML	CTm02	increased
Cre11.g467688	Cre11.g467688		mRNA	LL_vs_ML	CTm02	increased
Cre11.g467735	Cre11.g467735		mRNA	LL_vs_ML	CTm02	increased
Cre11.g467780	Cre11.g467780		mRNA	LL_vs_ML	CTm02	increased
Cre11.g469650	Cre11.g469650		mRNA	LL_vs_ML	CTm02	increased
Cre11.g477350	Cre11.g477350		mRNA	LL_vs_ML	CTm02	increased
Cre11.g478184	Cre11.g478184		mRNA	LL_vs_ML	CTm02	increased
Cre11.g478300	Cre11.g478300	S-adenosyl-L-methionine-dependent O-methyltransferase	mRNA	LL_vs_ML	CTm02	increased
Cre11.g478700	FKB15D	Peptidyl-prolyl cis-trans isomerase, FKBP-type	mRNA	LL_vs_ML	CTm02	increased
Cre11.g801325	Cre11.g801325		mRNA	LL_vs_ML	CTm02	increased
Cre12.g486950	Cre12.g486950	Chlamydomonas-specific family protein	mRNA	LL_vs_ML	CTm02	increased
Cre12.g489300	Cre12.g489300		mRNA	LL_vs_ML	CTm02	increased
Cre12.g512300	Cre12.g512300		mRNA	LL_vs_ML	CTm02	increased
Cre12.g514400	Cre12.g514400		mRNA	LL_vs_ML	CTm02	increased
Cre12.g517681	Cre12.g517681		mRNA	LL_vs_ML	CTm02	increased
Cre12.g518500	Cre12.g518500		mRNA	LL_vs_ML	CTm02	increased
Cre12.g522000	Cre12.g522000		mRNA	LL_vs_ML	CTm02	increased
Cre12.g524000	Cre12.g524000	Sucrose-phosphate synthase	mRNA	LL_vs_ML	CTm02	increased
Cre12.g525550	Cre12.g525550	Metallophosphoesterase/metallo-dependent phosphatase	mRNA	LL_vs_ML	CTm02	increased
Cre12.g527250	Cre12.g527250		mRNA	LL_vs_ML	CTm02	increased
Cre12.g531250	Cre12.g531250		mRNA	LL_vs_ML	CTm02	increased
Cre12.g537900	Cre12.g537900		mRNA	LL_vs_ML	CTm02	increased
Cre12.g541211	Cre12.g541211	putative protein kinase	mRNA	LL_vs_ML	CTm02	increased
Cre12.g541450	Cre12.g541450		mRNA	LL_vs_ML	CTm02	increased
Cre12.g541500	Cre12.g541500		mRNA	LL_vs_ML	CTm02	increased
Cre12.g544450	Cre12.g544450	Predicted protein of CSE family	mRNA	LL_vs_ML	CTm02	increased
Cre12.g544900	Cre12.g544900		mRNA	LL_vs_ML	CTm02	increased
Cre12.g547800	Cre12.g547800	NAD dependent epimerase/dehydratase	mRNA	LL_vs_ML	CTm02	increased
Cre12.g548500	Cre12.g548500		mRNA	LL_vs_ML	CTm02	increased
Cre12.g549050	Cre12.g549050	Strictosidine synthase	mRNA	LL_vs_ML	CTm02	increased
Cre12.g549650	Cre12.g549650		mRNA	LL_vs_ML	CTm02	increased
Cre12.g550702	TEF13	Predicted protein	mRNA	LL_vs_ML	CTm02	increased
Cre12.g551650	Cre12.g551650		mRNA	LL_vs_ML	CTm02	increased
Cre12.g551800	Cre12.g551800		mRNA	LL_vs_ML	CTm02	increased
Cre12.g554100	Cre12.g554100		mRNA	LL_vs_ML	CTm02	increased
Cre12.g554400	Cre12.g554400		mRNA	LL_vs_ML	CTm02	increased
Cre12.g557750	DGTT1	Diacylglycerol O-acyltransferase, Type 2	mRNA	LL_vs_ML	CTm02	increased
Cre12.g559800	Cre12.g559800	Glutathione S-transferase	mRNA	LL_vs_ML	CTm02	increased
Cre13.g565800	UPT1	UDP-Arabinosyl mutase. .	mRNA	LL_vs_ML	CTm02	increased
Cre13.g566850	Cre13.g566850	SOUL heme-binding protein	mRNA	LL_vs_ML	CTm02	increased
Cre13.g567901	Cre13.g567901		mRNA	LL_vs_ML	CTm02	increased
Cre13.g568500	Cre13.g568500		mRNA	LL_vs_ML	CTm02	increased
Cre13.g585600	Cre13.g585600		mRNA	LL_vs_ML	CTm02	increased
Cre13.g589200	Cre13.g589200		mRNA	LL_vs_ML	CTm02	increased
Cre13.g603176	Cre13.g603176		mRNA	LL_vs_ML	CTm02	increased
Cre13.g606700	Cre13.g606700		mRNA	LL_vs_ML	CTm02	increased
Cre14.g609500	Cre14.g609500	PWR motif protein	mRNA	LL_vs_ML	CTm02	increased
Cre14.g613100	Cre14.g613100		mRNA	LL_vs_ML	CTm02	increased
Cre14.g616826	Cre14.g616826		mRNA	LL_vs_ML	CTm02	increased
Cre14.g616850	Cre14.g616850		mRNA	LL_vs_ML	CTm02	increased
Cre14.g617200	Cre14.g617200	RegA/Rls-like protein	mRNA	LL_vs_ML	CTm02	increased
Cre14.g621050	Cre14.g621050	Putative Myb-like transcription factor	mRNA	LL_vs_ML	CTm02	increased
Cre14.g630883	Cre14.g630883		mRNA	LL_vs_ML	CTm02	increased
Cre15.g634650	Cre15.g634650		mRNA	LL_vs_ML	CTm02	increased
Cre15.g636950	Cre15.g636950		mRNA	LL_vs_ML	CTm02	increased
Cre15.g637000	Cre15.g637000		mRNA	LL_vs_ML	CTm02	increased
Cre15.g637850	NCL13	Nuclear Control of chloroplast Like 13	mRNA	LL_vs_ML	CTm02	increased
Cre15.g801755	Cre15.g801755		mRNA	LL_vs_ML	CTm02	increased
Cre15.g801769	Cre15.g801769		mRNA	LL_vs_ML	CTm02	increased
Cre16.g648200	CYP744C1	Cytochrome P450, CYP3 superfamily	mRNA	LL_vs_ML	CTm02	increased
Cre16.g650400	CPL20	Hypothetical zinc-dependent DNA-binding protein	mRNA	LL_vs_ML	CTm02	increased
Cre16.g652300	Cre16.g652300	Chlamydomonas-specific membrane protein family A	mRNA	LL_vs_ML	CTm02	increased
Cre16.g652483	Cre16.g652483		mRNA	LL_vs_ML	CTm02	increased
Cre16.g652800	Cre16.g652800		mRNA	LL_vs_ML	CTm02	increased
Cre16.g667250	Cre16.g667250		mRNA	LL_vs_ML	CTm02	increased
Cre16.g675100	CPLD53	Conserved in the Plant Lineage and Diatoms	mRNA	LL_vs_ML	CTm02	increased
Cre16.g676150	MSD3	Mn superoxide dismutase	mRNA	LL_vs_ML	CTm02	increased
Cre16.g679250	ELIP2	Early light-induced LHC-like protein	mRNA	LL_vs_ML	CTm02	increased
Cre16.g679750	Cre16.g679750		mRNA	LL_vs_ML	CTm02	increased
Cre16.g680454	Cre16.g680454		mRNA	LL_vs_ML	CTm02	increased
Cre16.g685100	Cre16.g685100		mRNA	LL_vs_ML	CTm02	increased
Cre16.g686285	Cre16.g686285		mRNA	LL_vs_ML	CTm02	increased
Cre17.g706500	Cre17.g706500		mRNA	LL_vs_ML	CTm02	increased
Cre17.g707750	Cre17.g707750		mRNA	LL_vs_ML	CTm02	increased
Cre17.g712100	MDAR1	Monodehydroascorbate reductase 1	mRNA	LL_vs_ML	CTm02	increased
Cre17.g713700	IAD2	Indoleamine 2,3-dioxygenase	mRNA	LL_vs_ML	CTm02	increased
Cre17.g724600	Cre17.g724600	Pheophorbide a oxygenase-related protein	mRNA	LL_vs_ML	CTm02	increased
Cre17.g724700	Cre17.g724700	Pheophorbide a oxygenase-related protein	mRNA	LL_vs_ML	CTm02	increased
Cre17.g730000	Cre17.g730000		mRNA	LL_vs_ML	CTm02	increased
Cre17.g731750	CYP740A1	Cytochrome P450, CYP26 superfamily	mRNA	LL_vs_ML	CTm02	increased
Cre17.g732200	Cre17.g732200		mRNA	LL_vs_ML	CTm02	increased
Cre17.g735600	Cre17.g735600	Putative triacylglycerol lipase	mRNA	LL_vs_ML	CTm02	increased
Cre17.g737300	Cre17.g737300		mRNA	LL_vs_ML	CTm02	increased
Cre26.g756747	Cre26.g756747		mRNA	LL_vs_ML	CTm02	increased
Cre01.g002150	Cre01.g002150		mRNA	LL_vs_ML	CTm02	decreased
Cre01.g007811	Cre01.g007811		mRNA	LL_vs_ML	CTm02	decreased
Cre01.g008450	Cre01.g008450		mRNA	LL_vs_ML	CTm02	decreased
Cre01.g009250	TOP2	DNA topoisomerase II	mRNA	LL_vs_ML	CTm02	decreased
Cre01.g010296	Cre01.g010296		mRNA	LL_vs_ML	CTm02	decreased
Cre01.g010300	Cre01.g010300		mRNA	LL_vs_ML	CTm02	decreased
Cre01.g014300	Cre01.g014300		mRNA	LL_vs_ML	CTm02	decreased
Cre01.g017450	POLA2	DNA polymerase alpha, catalytic subunit	mRNA	LL_vs_ML	CTm02	decreased
Cre01.g020050	Cre01.g020050		mRNA	LL_vs_ML	CTm02	decreased
Cre01.g022850	Cre01.g022850		mRNA	LL_vs_ML	CTm02	decreased
Cre01.g023150	MCM5	Minichromosome maintenance protein	mRNA	LL_vs_ML	CTm02	decreased
Cre01.g024500	Cre01.g024500		mRNA	LL_vs_ML	CTm02	decreased
Cre01.g025200	MMP4	Metalloproteinase of VMP family	mRNA	LL_vs_ML	CTm02	decreased
Cre01.g025767	Cre01.g025767		mRNA	LL_vs_ML	CTm02	decreased
Cre01.g027400	Cre01.g027400		mRNA	LL_vs_ML	CTm02	decreased
Cre01.g035550	Cre01.g035550		mRNA	LL_vs_ML	CTm02	decreased
Cre01.g036950	CBA1	Cobalamin 5'-phosphate synthase	mRNA	LL_vs_ML	CTm02	decreased
Cre01.g039550	PLAP1	Plastid lipid associated protein 1	mRNA	LL_vs_ML	CTm02	decreased
Cre01.g042700	Cre01.g042700		mRNA	LL_vs_ML	CTm02	decreased
Cre01.g048200	Cre01.g048200		mRNA	LL_vs_ML	CTm02	decreased
Cre01.g050700	Cre01.g050700		mRNA	LL_vs_ML	CTm02	decreased
Cre01.g050800	Cre01.g050800		mRNA	LL_vs_ML	CTm02	decreased
Cre01.g051850	Cre01.g051850		mRNA	LL_vs_ML	CTm02	decreased
Cre01.g052950	PSO2	DNA damage checkpoint protein	mRNA	LL_vs_ML	CTm02	decreased
Cre01.g053550	Cre01.g053550		mRNA	LL_vs_ML	CTm02	decreased
Cre01.g053800	Cre01.g053800		mRNA	LL_vs_ML	CTm02	decreased
Cre01.g055469	Cre01.g055469		mRNA	LL_vs_ML	CTm02	decreased
Cre01.g055600	Cre01.g055600	Putative kinesin-like motor protein	mRNA	LL_vs_ML	CTm02	decreased
Cre02.g076987	Cre02.g076987		mRNA	LL_vs_ML	CTm02	decreased
Cre02.g077250	Cre02.g077250	Endonuclease/Exonuclease/phosphatase family protein	mRNA	LL_vs_ML	CTm02	decreased
Cre02.g079250	Cre02.g079250		mRNA	LL_vs_ML	CTm02	decreased
Cre02.g080450	Cre02.g080450		mRNA	LL_vs_ML	CTm02	decreased
Cre02.g082000	AGE1	DNA repair glycosylase	mRNA	LL_vs_ML	CTm02	decreased
Cre02.g083180	Cre02.g083180		mRNA	LL_vs_ML	CTm02	decreased
Cre02.g086650	SMC2	Structural Maintenance of Chromosomes protein	mRNA	LL_vs_ML	CTm02	decreased
Cre02.g091500	Cre02.g091500		mRNA	LL_vs_ML	CTm02	decreased
Cre02.g095087	Cre02.g095087		mRNA	LL_vs_ML	CTm02	decreased
Cre02.g095099	Cre02.g095099		mRNA	LL_vs_ML	CTm02	decreased
Cre02.g095116	Cre02.g095116		mRNA	LL_vs_ML	CTm02	decreased
Cre02.g096950	Cre02.g096950		mRNA	LL_vs_ML	CTm02	decreased
Cre02.g097050	Cre02.g097050		mRNA	LL_vs_ML	CTm02	decreased
Cre02.g098300	Cre02.g098300		mRNA	LL_vs_ML	CTm02	decreased
Cre02.g100350	Cre02.g100350		mRNA	LL_vs_ML	CTm02	decreased
Cre02.g101650	Cre02.g101650		mRNA	LL_vs_ML	CTm02	decreased
Cre02.g101700	Cre02.g101700		mRNA	LL_vs_ML	CTm02	decreased
Cre02.g101750	Cre02.g101750		mRNA	LL_vs_ML	CTm02	decreased
Cre02.g102776	Cre02.g102776		mRNA	LL_vs_ML	CTm02	decreased
Cre02.g104951	Cre02.g104951		mRNA	LL_vs_ML	CTm02	decreased
Cre02.g105700	Cre02.g105700		mRNA	LL_vs_ML	CTm02	decreased
Cre02.g108000	Cre02.g108000		mRNA	LL_vs_ML	CTm02	decreased
Cre02.g108150	Cre02.g108150		mRNA	LL_vs_ML	CTm02	decreased
Cre02.g114950	Cre02.g114950		mRNA	LL_vs_ML	CTm02	decreased
Cre02.g115250	POC1	Proteome of centriole protein 1	mRNA	LL_vs_ML	CTm02	decreased
Cre02.g117350	MOT11	Tubulin tyrosine ligase	mRNA	LL_vs_ML	CTm02	decreased
Cre02.g118600	FTSZ1	Plastid division protein	mRNA	LL_vs_ML	CTm02	decreased
Cre02.g119800	Cre02.g119800		mRNA	LL_vs_ML	CTm02	decreased
Cre02.g142186	FTSZ2	Plastid division protein	mRNA	LL_vs_ML	CTm02	decreased
Cre02.g145950	Cre02.g145950		mRNA	LL_vs_ML	CTm02	decreased
Cre02.g800174	Cre02.g800174		mRNA	LL_vs_ML	CTm02	decreased
Cre03.g144304	Cre03.g144304		mRNA	LL_vs_ML	CTm02	decreased
Cre03.g144767	Cre03.g144767		mRNA	LL_vs_ML	CTm02	decreased
Cre03.g145487	Cre03.g145487		mRNA	LL_vs_ML	CTm02	decreased
Cre03.g153100	Cre03.g153100		mRNA	LL_vs_ML	CTm02	decreased
Cre03.g155100	Cre03.g155100		mRNA	LL_vs_ML	CTm02	decreased
Cre03.g159550	Cre03.g159550		mRNA	LL_vs_ML	CTm02	decreased
Cre03.g163000	POC5	Proteome of centriole protein 5	mRNA	LL_vs_ML	CTm02	decreased
Cre03.g163850	Cre03.g163850		mRNA	LL_vs_ML	CTm02	decreased
Cre03.g164200	Cre03.g164200		mRNA	LL_vs_ML	CTm02	decreased
Cre03.g166700	FOR1	Formin	mRNA	LL_vs_ML	CTm02	decreased
Cre03.g170550	POC4	Proteome of centriole protein 4	mRNA	LL_vs_ML	CTm02	decreased
Cre03.g173700	Cre03.g173700	Putative kinesin-like motor protein	mRNA	LL_vs_ML	CTm02	decreased
Cre03.g175050	TRP13	Transient receptor potential ion channel protein	mRNA	LL_vs_ML	CTm02	decreased
Cre03.g178650	MCM6	Minichromosome maintenance protein	mRNA	LL_vs_ML	CTm02	decreased
Cre03.g178950	Cre03.g178950	DEAD/DEAH box helicase	mRNA	LL_vs_ML	CTm02	decreased
Cre03.g179450	Cre03.g179450	Scavenger receptor cysteine rich (SRCR) protein	mRNA	LL_vs_ML	CTm02	decreased
Cre03.g179500	Cre03.g179500	Prolyl 4-hydroxylase 13	mRNA	LL_vs_ML	CTm02	decreased
Cre03.g180050	Cre03.g180050		mRNA	LL_vs_ML	CTm02	decreased
Cre03.g183550	Cre03.g183550		mRNA	LL_vs_ML	CTm02	decreased
Cre03.g184500	Cre03.g184500		mRNA	LL_vs_ML	CTm02	decreased
Cre03.g185000	CALS2	Callose synthase 2	mRNA	LL_vs_ML	CTm02	decreased
Cre03.g186700	Cre03.g186700		mRNA	LL_vs_ML	CTm02	decreased
Cre03.g195450	POC11	Proteome of centriole protein 11	mRNA	LL_vs_ML	CTm02	decreased
Cre03.g196050	B9D2A	B9 Domain-Containing transition zone protein 2	mRNA	LL_vs_ML	CTm02	decreased
Cre03.g199200	Cre03.g199200		mRNA	LL_vs_ML	CTm02	decreased
Cre03.g199400	ORC2	Origin recognition complex subunit 2	mRNA	LL_vs_ML	CTm02	decreased
Cre03.g200600	KIN14A1	Kinesin motor protein	mRNA	LL_vs_ML	CTm02	decreased
Cre03.g200900	Cre03.g200900		mRNA	LL_vs_ML	CTm02	decreased
Cre03.g201700	Cre03.g201700		mRNA	LL_vs_ML	CTm02	decreased
Cre03.g204450	Cre03.g204450		mRNA	LL_vs_ML	CTm02	decreased
Cre03.g204913	Cre03.g204913		mRNA	LL_vs_ML	CTm02	decreased
Cre03.g205249	Cre03.g205249		mRNA	LL_vs_ML	CTm02	decreased
Cre03.g206202	Cre03.g206202		mRNA	LL_vs_ML	CTm02	decreased
Cre03.g207377	Cre03.g207377		mRNA	LL_vs_ML	CTm02	decreased
Cre03.g207900	CYCA1	A-type cyclin	mRNA	LL_vs_ML	CTm02	decreased
Cre03.g800310	Cre03.g800310		mRNA	LL_vs_ML	CTm02	decreased
Cre04.g214350	POLA1	DNA polymerase alpha, catalytic subunit	mRNA	LL_vs_ML	CTm02	decreased
Cre04.g214600	Cre04.g214600		mRNA	LL_vs_ML	CTm02	decreased
Cre04.g215100	Cre04.g215100		mRNA	LL_vs_ML	CTm02	decreased
Cre04.g215500	Cre04.g215500		mRNA	LL_vs_ML	CTm02	decreased
Cre04.g217948	Cre04.g217948		mRNA	LL_vs_ML	CTm02	decreased
Cre04.g220700	ALK2	Aurora-like kinase	mRNA	LL_vs_ML	CTm02	decreased
Cre04.g220950	Cre04.g220950		mRNA	LL_vs_ML	CTm02	decreased
Cre04.g225150	Cre04.g225150		mRNA	LL_vs_ML	CTm02	decreased
Cre04.g226550	ARS11	Arylsulfatase	mRNA	LL_vs_ML	CTm02	decreased
Cre04.g233102	Cre04.g233102		mRNA	LL_vs_ML	CTm02	decreased
Cre05.g231100	Cre05.g231100		mRNA	LL_vs_ML	CTm02	decreased
Cre05.g233100	KIN14B	Kinesin motor protein	mRNA	LL_vs_ML	CTm02	decreased
Cre05.g233350	Cre05.g233350		mRNA	LL_vs_ML	CTm02	decreased
Cre05.g237150	Cre05.g237150		mRNA	LL_vs_ML	CTm02	decreased
Cre05.g237750	Cre05.g237750		mRNA	LL_vs_ML	CTm02	decreased
Cre05.g239800	ARS14	Arylsulfatase	mRNA	LL_vs_ML	CTm02	decreased
Cre05.g241000	Cre05.g241000		mRNA	LL_vs_ML	CTm02	decreased
Cre05.g241150	Cre05.g241150		mRNA	LL_vs_ML	CTm02	decreased
Cre05.g241250	Cre05.g241250		mRNA	LL_vs_ML	CTm02	decreased
Cre06.g249050	Cre06.g249050		mRNA	LL_vs_ML	CTm02	decreased
Cre06.g251750	Cre06.g251750		mRNA	LL_vs_ML	CTm02	decreased
Cre06.g255550	Cre06.g255550	Endonuclease/exonuclease/phosphatase family protein	mRNA	LL_vs_ML	CTm02	decreased
Cre06.g255800	Cre06.g255800		mRNA	LL_vs_ML	CTm02	decreased
Cre06.g257700	Cre06.g257700	Putative E3 ubiquitin ligase	mRNA	LL_vs_ML	CTm02	decreased
Cre06.g261550	Cre06.g261550		mRNA	LL_vs_ML	CTm02	decreased
Cre06.g266550	Cre06.g266550		mRNA	LL_vs_ML	CTm02	decreased
Cre06.g270050	Cre06.g270050		mRNA	LL_vs_ML	CTm02	decreased
Cre06.g270250	CDC45	Cell Division Cycle protein 45	mRNA	LL_vs_ML	CTm02	decreased
Cre06.g273450	POB11	Proteome of basal body 11	mRNA	LL_vs_ML	CTm02	decreased
Cre06.g275400	Cre06.g275400		mRNA	LL_vs_ML	CTm02	decreased
Cre06.g278095	Cre06.g278095		mRNA	LL_vs_ML	CTm02	decreased
Cre06.g278153	Cre06.g278153		mRNA	LL_vs_ML	CTm02	decreased
Cre06.g278156	Cre06.g278156		mRNA	LL_vs_ML	CTm02	decreased
Cre06.g278161	Cre06.g278161		mRNA	LL_vs_ML	CTm02	decreased
Cre06.g278199	Cre06.g278199		mRNA	LL_vs_ML	CTm02	decreased
Cre06.g278208	Cre06.g278208		mRNA	LL_vs_ML	CTm02	decreased
Cre06.g278212	CGL46	Conserved in the Green Lineage	mRNA	LL_vs_ML	CTm02	decreased
Cre06.g281200	Cre06.g281200		mRNA	LL_vs_ML	CTm02	decreased
Cre06.g281750	Cre06.g281750		mRNA	LL_vs_ML	CTm02	decreased
Cre06.g282850	Cre06.g282850		mRNA	LL_vs_ML	CTm02	decreased
Cre06.g284850	Cre06.g284850		mRNA	LL_vs_ML	CTm02	decreased
Cre06.g285650	ORC6	Origin recognition complex subunit 6	mRNA	LL_vs_ML	CTm02	decreased
Cre06.g289000	Cre06.g289000		mRNA	LL_vs_ML	CTm02	decreased
Cre06.g291350	Cre06.g291350		mRNA	LL_vs_ML	CTm02	decreased
Cre06.g292850	CDC6	Pre-initiation complex, subunit CDC6	mRNA	LL_vs_ML	CTm02	decreased
Cre06.g294050	Cre06.g294050		mRNA	LL_vs_ML	CTm02	decreased
Cre06.g295700	MCM3	Minichromosome maintenance protein	mRNA	LL_vs_ML	CTm02	decreased
Cre06.g299250	Cre06.g299250		mRNA	LL_vs_ML	CTm02	decreased
Cre06.g300600	Cre06.g300600		mRNA	LL_vs_ML	CTm02	decreased
Cre06.g311250	Cre06.g311250		mRNA	LL_vs_ML	CTm02	decreased
Cre06.g311700	FAP349	Leucine-Rich Repeat Flagellar Associated Protein 349	mRNA	LL_vs_ML	CTm02	decreased
Cre06.g800673	Cre06.g800673		mRNA	LL_vs_ML	CTm02	decreased
Cre07.g313143	Cre07.g313143		mRNA	LL_vs_ML	CTm02	decreased
Cre07.g314700	Cre07.g314700		mRNA	LL_vs_ML	CTm02	decreased
Cre07.g316350	Cre07.g316350	Chlamydomonas specific family G protein	mRNA	LL_vs_ML	CTm02	decreased
Cre07.g316850	MCM4	Minichromosome maintenance protein	mRNA	LL_vs_ML	CTm02	decreased
Cre07.g325741	PTB2	Sodium/phosphate symporter	mRNA	LL_vs_ML	CTm02	decreased
Cre07.g334650	Cre07.g334650		mRNA	LL_vs_ML	CTm02	decreased
Cre07.g336650	MLH3	DNA mismatch repair protein	mRNA	LL_vs_ML	CTm02	decreased
Cre07.g337450	Cre07.g337450	Glycosyl transferase GT90 family protein 9	mRNA	LL_vs_ML	CTm02	decreased
Cre07.g338000	MCM2	Minichromosome maintenance protein	mRNA	LL_vs_ML	CTm02	decreased
Cre07.g341700	Cre07.g341700		mRNA	LL_vs_ML	CTm02	decreased
Cre07.g343300	Cre07.g343300		mRNA	LL_vs_ML	CTm02	decreased
Cre07.g344000	Cre07.g344000		mRNA	LL_vs_ML	CTm02	decreased
Cre07.g351400	MCM10	Minichromosome maintenance protein	mRNA	LL_vs_ML	CTm02	decreased
Cre07.g351450	Cre07.g351450		mRNA	LL_vs_ML	CTm02	decreased
Cre07.g353555	Cre07.g353555		mRNA	LL_vs_ML	CTm02	decreased
Cre07.g353600	MMP7	Metalloproteinase of VMP family	mRNA	LL_vs_ML	CTm02	decreased
Cre07.g355250	WEE1	CDK inhibitory kinase	mRNA	LL_vs_ML	CTm02	decreased
Cre08.g362500	Cre08.g362500		mRNA	LL_vs_ML	CTm02	decreased
Cre08.g365750	Cre08.g365750		mRNA	LL_vs_ML	CTm02	decreased
Cre08.g368250	Cre08.g368250		mRNA	LL_vs_ML	CTm02	decreased
Cre08.g370401	CYCB1	B-type cyclin	mRNA	LL_vs_ML	CTm02	decreased
Cre08.g371800	Cre08.g371800		mRNA	LL_vs_ML	CTm02	decreased
Cre08.g372550	CDKB1	plant specific cyclin dependent kinase	mRNA	LL_vs_ML	CTm02	decreased
Cre08.g372900	VFL1	Variable flagella protein 1	mRNA	LL_vs_ML	CTm02	decreased
Cre08.g374000	Cre08.g374000		mRNA	LL_vs_ML	CTm02	decreased
Cre08.g374900	Cre08.g374900		mRNA	LL_vs_ML	CTm02	decreased
Cre08.g800941	Cre08.g800941		mRNA	LL_vs_ML	CTm02	decreased
Cre09.g387600	Cre09.g387600		mRNA	LL_vs_ML	CTm02	decreased
Cre09.g387615	Cre09.g387615		mRNA	LL_vs_ML	CTm02	decreased
Cre09.g388100	Cre09.g388100		mRNA	LL_vs_ML	CTm02	decreased
Cre09.g393600	Cre09.g393600		mRNA	LL_vs_ML	CTm02	decreased
Cre09.g394065	FAP414	Flagellar Associated Protein 414	mRNA	LL_vs_ML	CTm02	decreased
Cre09.g394732	CEP131	Centrosomal Protein 131	mRNA	LL_vs_ML	CTm02	decreased
Cre09.g396065	Cre09.g396065	Aurora-like kinase	mRNA	LL_vs_ML	CTm02	decreased
Cre09.g396438	Cre09.g396438		mRNA	LL_vs_ML	CTm02	decreased
Cre09.g396772	Cre09.g396772	Similar to Gametolysin and Autolysin	mRNA	LL_vs_ML	CTm02	decreased
Cre09.g396920	Cre09.g396920		mRNA	LL_vs_ML	CTm02	decreased
Cre09.g397350	XPD3	RAD3/XP-D family DNA-binding helicase	mRNA	LL_vs_ML	CTm02	decreased
Cre09.g398250	Cre09.g398250		mRNA	LL_vs_ML	CTm02	decreased
Cre09.g398450	Cre09.g398450		mRNA	LL_vs_ML	CTm02	decreased
Cre09.g398500	Cre09.g398500		mRNA	LL_vs_ML	CTm02	decreased
Cre09.g399400	FAP199	Lipase-Domain Containing Flagellar Associated Protein 199	mRNA	LL_vs_ML	CTm02	decreased
Cre09.g399450	Cre09.g399450		mRNA	LL_vs_ML	CTm02	decreased
Cre09.g399476	Cre09.g399476		mRNA	LL_vs_ML	CTm02	decreased
Cre09.g399907	Cre09.g399907		mRNA	LL_vs_ML	CTm02	decreased
Cre09.g399911	CDC20	Activator and specificity subunit of anaphase promoting complex	mRNA	LL_vs_ML	CTm02	decreased
Cre09.g399916	Cre09.g399916		mRNA	LL_vs_ML	CTm02	decreased
Cre09.g400851	Cre09.g400851		mRNA	LL_vs_ML	CTm02	decreased
Cre09.g401034	Cre09.g401034		mRNA	LL_vs_ML	CTm02	decreased
Cre09.g401450	Cre09.g401450		mRNA	LL_vs_ML	CTm02	decreased
Cre09.g405350	Cre09.g405350		mRNA	LL_vs_ML	CTm02	decreased
Cre09.g407150	Cre09.g407150		mRNA	LL_vs_ML	CTm02	decreased
Cre09.g408900	Cre09.g408900		mRNA	LL_vs_ML	CTm02	decreased
Cre09.g409100	UROS1	Uroporphyrinogen-III synthase	mRNA	LL_vs_ML	CTm02	decreased
Cre09.g412400	Cre09.g412400		mRNA	LL_vs_ML	CTm02	decreased
Cre10.g420550	CTPA1	C-terminal peptidase A	mRNA	LL_vs_ML	CTm02	decreased
Cre10.g425850	Cre10.g425850		mRNA	LL_vs_ML	CTm02	decreased
Cre10.g430200	ARS3	Arylsulfatase	mRNA	LL_vs_ML	CTm02	decreased
Cre10.g430950	RAD54B	SNF2-related DNA/RNA helicase	mRNA	LL_vs_ML	CTm02	decreased
Cre10.g432500	Cre10.g432500	Condensin complex component	mRNA	LL_vs_ML	CTm02	decreased
Cre10.g433050	Cre10.g433050	Putative dynamin GTPase involved in plastid division	mRNA	LL_vs_ML	CTm02	decreased
Cre10.g437300	Cre10.g437300		mRNA	LL_vs_ML	CTm02	decreased
Cre10.g437550	Cre10.g437550		mRNA	LL_vs_ML	CTm02	decreased
Cre10.g439250	Cre10.g439250		mRNA	LL_vs_ML	CTm02	decreased
Cre10.g440500	Cre10.g440500		mRNA	LL_vs_ML	CTm02	decreased
Cre10.g441700	Cre10.g441700		mRNA	LL_vs_ML	CTm02	decreased
Cre10.g442750	Cre10.g442750		mRNA	LL_vs_ML	CTm02	decreased
Cre10.g445800	Cre10.g445800		mRNA	LL_vs_ML	CTm02	decreased
Cre10.g447800	Cre10.g447800		mRNA	LL_vs_ML	CTm02	decreased
Cre10.g452250	FAP41	Flagellar Associated Protein 41	mRNA	LL_vs_ML	CTm02	decreased
Cre10.g452300	Cre10.g452300		mRNA	LL_vs_ML	CTm02	decreased
Cre10.g453650	Cre10.g453650		mRNA	LL_vs_ML	CTm02	decreased
Cre10.g455600	ORC1	Origin recognition complex subunit 1	mRNA	LL_vs_ML	CTm02	decreased
Cre10.g456350	KIN7B	Kinesin motor protein	mRNA	LL_vs_ML	CTm02	decreased
Cre10.g456950	Cre10.g456950	Cysteine endopeptidase	mRNA	LL_vs_ML	CTm02	decreased
Cre10.g461750	Cre10.g461750	Putative DNA methylase	mRNA	LL_vs_ML	CTm02	decreased
Cre10.g463850	Cre10.g463850		mRNA	LL_vs_ML	CTm02	decreased
Cre10.g464100	Cre10.g464100		mRNA	LL_vs_ML	CTm02	decreased
Cre10.g801110	Cre10.g801110		mRNA	LL_vs_ML	CTm02	decreased
Cre11.g467600	Cre11.g467600		mRNA	LL_vs_ML	CTm02	decreased
Cre11.g467608	Cre11.g467608		mRNA	LL_vs_ML	CTm02	decreased
Cre11.g467641	Cre11.g467641		mRNA	LL_vs_ML	CTm02	decreased
Cre11.g467664	Cre11.g467664		mRNA	LL_vs_ML	CTm02	decreased
Cre11.g467756	MMP5	Metalloproteinase of VMP family	mRNA	LL_vs_ML	CTm02	decreased
Cre11.g482550	Cre11.g482550		mRNA	LL_vs_ML	CTm02	decreased
Cre11.g482700	Cre11.g482700		mRNA	LL_vs_ML	CTm02	decreased
Cre11.g482850	Cre11.g482850		mRNA	LL_vs_ML	CTm02	decreased
Cre11.g483351	Cre11.g483351	Putative pherophorin-chlamydomonas homolog	mRNA	LL_vs_ML	CTm02	decreased
Cre11.g801288	Cre11.g801288		mRNA	LL_vs_ML	CTm02	decreased
Cre11.g801335	Cre11.g801335		mRNA	LL_vs_ML	CTm02	decreased
Cre12.g486750	Cre12.g486750		mRNA	LL_vs_ML	CTm02	decreased
Cre12.g487800	Cre12.g487800		mRNA	LL_vs_ML	CTm02	decreased
Cre12.g488500	ARC6	Accumulation and replication of chloroplast	mRNA	LL_vs_ML	CTm02	decreased
Cre12.g491050	RIR2	Ribonucleoside-diphosphate reductase R2 subunit	mRNA	LL_vs_ML	CTm02	decreased
Cre12.g493400	SMC4	Structural Maintenance of Chromosomes protein	mRNA	LL_vs_ML	CTm02	decreased
Cre12.g498500	DEG1C	Deg protease	mRNA	LL_vs_ML	CTm02	decreased
Cre12.g505300	Cre12.g505300		mRNA	LL_vs_ML	CTm02	decreased
Cre12.g507800	Cre12.g507800		mRNA	LL_vs_ML	CTm02	decreased
Cre12.g507909	Cre12.g507909		mRNA	LL_vs_ML	CTm02	decreased
Cre12.g512450	Cre12.g512450		mRNA	LL_vs_ML	CTm02	decreased
Cre12.g512500	Cre12.g512500		mRNA	LL_vs_ML	CTm02	decreased
Cre12.g515850	PCN1	Proliferating cell nuclear antigen homolog	mRNA	LL_vs_ML	CTm02	decreased
Cre12.g516050	Cre12.g516050		mRNA	LL_vs_ML	CTm02	decreased
Cre12.g521100	POB5	Proteome of basal body 5	mRNA	LL_vs_ML	CTm02	decreased
Cre12.g522950	MIND1	Chloroplast septum site-determining protein	mRNA	LL_vs_ML	CTm02	decreased
Cre12.g523600	Cre12.g523600		mRNA	LL_vs_ML	CTm02	decreased
Cre12.g524050	Cre12.g524050		mRNA	LL_vs_ML	CTm02	decreased
Cre12.g534302	Cre12.g534302		mRNA	LL_vs_ML	CTm02	decreased
Cre12.g549900	Cre12.g549900		mRNA	LL_vs_ML	CTm02	decreased
Cre12.g550250	Cre12.g550250		mRNA	LL_vs_ML	CTm02	decreased
Cre12.g556653	Cre12.g556653		mRNA	LL_vs_ML	CTm02	decreased
Cre12.g559100	Cre12.g559100		mRNA	LL_vs_ML	CTm02	decreased
Cre12.g561300	Cre12.g561300		mRNA	LL_vs_ML	CTm02	decreased
Cre13.g563050	Cre13.g563050		mRNA	LL_vs_ML	CTm02	decreased
Cre13.g563800	MYO3	Myosin heavy chain	mRNA	LL_vs_ML	CTm02	decreased
Cre13.g567150	Cre13.g567150		mRNA	LL_vs_ML	CTm02	decreased
Cre13.g568450	KIN7C	Kinesin motor protein	mRNA	LL_vs_ML	CTm02	decreased
Cre13.g569600	Cre13.g569600		mRNA	LL_vs_ML	CTm02	decreased
Cre13.g570450	Cre13.g570450		mRNA	LL_vs_ML	CTm02	decreased
Cre13.g577352	Cre13.g577352		mRNA	LL_vs_ML	CTm02	decreased
Cre13.g580250	Cre13.g580250		mRNA	LL_vs_ML	CTm02	decreased
Cre13.g588250	Cre13.g588250		mRNA	LL_vs_ML	CTm02	decreased
Cre13.g588271	Cre13.g588271		mRNA	LL_vs_ML	CTm02	decreased
Cre13.g589300	Cre13.g589300	Condensin complex component	mRNA	LL_vs_ML	CTm02	decreased
Cre14.g611250	POC9	Proteome of centriole protein 9	mRNA	LL_vs_ML	CTm02	decreased
Cre14.g613800	Cre14.g613800		mRNA	LL_vs_ML	CTm02	decreased
Cre14.g614050	Cre14.g614050		mRNA	LL_vs_ML	CTm02	decreased
Cre14.g616800	Cre14.g616800		mRNA	LL_vs_ML	CTm02	decreased
Cre14.g617450	HSP22E	Heat shock protein 22E	mRNA	LL_vs_ML	CTm02	decreased
Cre14.g618250	Cre14.g618250		mRNA	LL_vs_ML	CTm02	decreased
Cre14.g619450	Cre14.g619450		mRNA	LL_vs_ML	CTm02	decreased
Cre14.g620250	Cre14.g620250		mRNA	LL_vs_ML	CTm02	decreased
Cre14.g622850	RAD51	RAS associated with diabetes protein 51	mRNA	LL_vs_ML	CTm02	decreased
Cre14.g625850	MMP32	Matrix metalloproteinase	mRNA	LL_vs_ML	CTm02	decreased
Cre14.g626750	MSF1	ELIP, Maintenance factor for photosystem I	mRNA	LL_vs_ML	CTm02	decreased
Cre14.g627411	Cre14.g627411		mRNA	LL_vs_ML	CTm02	decreased
Cre14.g632100	Cre14.g632100		mRNA	LL_vs_ML	CTm02	decreased
Cre15.g634701	RECQ4	RecQ-class helicase	mRNA	LL_vs_ML	CTm02	decreased
Cre15.g644051	Cre15.g644051		mRNA	LL_vs_ML	CTm02	decreased
Cre15.g801730	Cre15.g801730		mRNA	LL_vs_ML	CTm02	decreased
Cre16.g648400	Cre16.g648400		mRNA	LL_vs_ML	CTm02	decreased
Cre16.g651000	RFA3	Replication protein A, 70 kDa DNA-binding subunit	mRNA	LL_vs_ML	CTm02	decreased
Cre16.g651450	Cre16.g651450		mRNA	LL_vs_ML	CTm02	decreased
Cre16.g651850	Cre16.g651850		mRNA	LL_vs_ML	CTm02	decreased
Cre16.g652950	Cre16.g652950		mRNA	LL_vs_ML	CTm02	decreased
Cre16.g653450	BAR1	Bin/Amphiphysin/Rvs domain protein 1	mRNA	LL_vs_ML	CTm02	decreased
Cre16.g656700	KIN14A2	Kinesin motor protein	mRNA	LL_vs_ML	CTm02	decreased
Cre16.g658300	Cre16.g658300		mRNA	LL_vs_ML	CTm02	decreased
Cre16.g661450	HTV3	Histone H3 variant	mRNA	LL_vs_ML	CTm02	decreased
Cre16.g663876	Cre16.g663876		mRNA	LL_vs_ML	CTm02	decreased
Cre16.g665950	MCM8	Minichromosome maintenance protein	mRNA	LL_vs_ML	CTm02	decreased
Cre16.g667850	NSG10	dUTP diphosphatase	mRNA	LL_vs_ML	CTm02	decreased
Cre16.g669300	Cre16.g669300		mRNA	LL_vs_ML	CTm02	decreased
Cre16.g672161	Cre16.g672161		mRNA	LL_vs_ML	CTm02	decreased
Cre16.g672497	Cre16.g672497		mRNA	LL_vs_ML	CTm02	decreased
Cre16.g672500	Cre16.g672500		mRNA	LL_vs_ML	CTm02	decreased
Cre16.g673393	Cre16.g673393		mRNA	LL_vs_ML	CTm02	decreased
Cre16.g674627	B9D1	B9 Domain-Containing transition zone protein 1	mRNA	LL_vs_ML	CTm02	decreased
Cre16.g674850	Cre16.g674850		mRNA	LL_vs_ML	CTm02	decreased
Cre16.g675250	LPL2	Lipoate-protein ligase B	mRNA	LL_vs_ML	CTm02	decreased
Cre16.g676981	Cre16.g676981		mRNA	LL_vs_ML	CTm02	decreased
Cre16.g678650	Cre16.g678650		mRNA	LL_vs_ML	CTm02	decreased
Cre16.g683300	Cre16.g683300		mRNA	LL_vs_ML	CTm02	decreased
Cre16.g686950	CTF18	DNA damage repair and chromosome cohesion protein	mRNA	LL_vs_ML	CTm02	decreased
Cre16.g687406	POB20	Proteome of basal body 20	mRNA	LL_vs_ML	CTm02	decreased
Cre16.g687630	Cre16.g687630		mRNA	LL_vs_ML	CTm02	decreased
Cre16.g688975	Cre16.g688975		mRNA	LL_vs_ML	CTm02	decreased
Cre16.g691776	Cre16.g691776		mRNA	LL_vs_ML	CTm02	decreased
Cre16.g693200	Cre16.g693200		mRNA	LL_vs_ML	CTm02	decreased
Cre16.g693450	Cre16.g693450		mRNA	LL_vs_ML	CTm02	decreased
Cre17.g697200	Cre17.g697200		mRNA	LL_vs_ML	CTm02	decreased
Cre17.g697500	Cre17.g697500	P25 Alpha Domain and EF Hand Protein	mRNA	LL_vs_ML	CTm02	decreased
Cre17.g701350	Cre17.g701350		mRNA	LL_vs_ML	CTm02	decreased
Cre17.g716150	Cre17.g716150	Similar to Small ubiquitin-like modifier	mRNA	LL_vs_ML	CTm02	decreased
Cre17.g716301	Cre17.g716301	Similar to Small ubiquitin-like modifier	mRNA	LL_vs_ML	CTm02	decreased
Cre17.g718185	Cre17.g718185		mRNA	LL_vs_ML	CTm02	decreased
Cre17.g720350	MINE1	chloroplast division site-determinant MinE	mRNA	LL_vs_ML	CTm02	decreased
Cre17.g721200	Cre17.g721200		mRNA	LL_vs_ML	CTm02	decreased
Cre17.g724000	Cre17.g724000		mRNA	LL_vs_ML	CTm02	decreased
Cre17.g724800	Cre17.g724800		mRNA	LL_vs_ML	CTm02	decreased
Cre17.g724900	Cre17.g724900		mRNA	LL_vs_ML	CTm02	decreased
Cre17.g726500	ORC4	Origin recognition complex subunit 4	mRNA	LL_vs_ML	CTm02	decreased
Cre17.g727801	Cre17.g727801		mRNA	LL_vs_ML	CTm02	decreased
Cre17.g729000	Cre17.g729000		mRNA	LL_vs_ML	CTm02	decreased
Cre17.g732600	GOX5	Glyoxal oxidase 5	mRNA	LL_vs_ML	CTm02	decreased
Cre17.g735650	Cre17.g735650		mRNA	LL_vs_ML	CTm02	decreased
Cre17.g738500	Cre17.g738500		mRNA	LL_vs_ML	CTm02	decreased
Cre17.g740600	MOT50	Predicted protein	mRNA	LL_vs_ML	CTm02	decreased
Cre17.g741500	Cre17.g741500	Putative kinesin-like motor protein	mRNA	LL_vs_ML	CTm02	decreased
Cre17.g741700	Cre17.g741700	Putative kinesin-like motor protein	mRNA	LL_vs_ML	CTm02	decreased
Cre17.g741750	Cre17.g741750		mRNA	LL_vs_ML	CTm02	decreased
Cre17.g746347	UNG1	Uracil DNA glycosylase	mRNA	LL_vs_ML	CTm02	decreased
Cre17.g802103	Cre17.g802103		mRNA	LL_vs_ML	CTm02	decreased
Cre17.g802111	Cre17.g802111		mRNA	LL_vs_ML	CTm02	decreased
Cre18.g748297	Cre18.g748297		mRNA	LL_vs_ML	CTm02	decreased
Cre18.g749747	Cre18.g749747	Protein of unknown function	mRNA	LL_vs_ML	CTm02	decreased
Cre24.g755997	PHC18	Pherophorin-like Flagellar Associated Protein 150	mRNA	LL_vs_ML	CTm02	decreased
Cre26.g756947	Cre26.g756947		mRNA	LL_vs_ML	CTm02	decreased
Cre01.g003200	Cre01.g003200		mRNA	LL_vs_ML	CTp02	increased
Cre01.g003300	Cre01.g003300		mRNA	LL_vs_ML	CTp02	increased
Cre01.g003850	CYP747A1	Cytochrome P450, CYP197 superfamily	mRNA	LL_vs_ML	CTp02	increased
Cre01.g004157	Cre01.g004157		mRNA	LL_vs_ML	CTp02	increased
Cre01.g004900	Cre01.g004900	Similar to Putatative Protease/Amidase	mRNA	LL_vs_ML	CTp02	increased
Cre01.g005150	SGA1	Serine glyoxylate aminotransferase	mRNA	LL_vs_ML	CTp02	increased
Cre01.g005950	Cre01.g005950		mRNA	LL_vs_ML	CTp02	increased
Cre01.g006000	Cre01.g006000		mRNA	LL_vs_ML	CTp02	increased
Cre01.g007400	Cre01.g007400		mRNA	LL_vs_ML	CTp02	increased
Cre01.g010250	Cre01.g010250	Phosphoprotein phosphatase 2C-related	mRNA	LL_vs_ML	CTp02	increased
Cre01.g010550	Cre01.g010550	Haloalkane dehalogenase-like hydrolase	mRNA	LL_vs_ML	CTp02	increased
Cre01.g010832	Cre01.g010832		mRNA	LL_vs_ML	CTp02	increased
Cre01.g011300	SCLP50	Serine carboxypeptidase	mRNA	LL_vs_ML	CTp02	increased
Cre01.g012600	PGM2	Phosphoglucomutase 2	mRNA	LL_vs_ML	CTp02	increased
Cre01.g012800	FAP230	Flagellar Associated Protein 230	mRNA	LL_vs_ML	CTp02	increased
Cre01.g013050	Cre01.g013050		mRNA	LL_vs_ML	CTp02	increased
Cre01.g013350	Cre01.g013350		mRNA	LL_vs_ML	CTp02	increased
Cre01.g013700	VDAC1	Voltage-dependent anion-selective channel protein	mRNA	LL_vs_ML	CTp02	increased
Cre01.g014200	Cre01.g014200		mRNA	LL_vs_ML	CTp02	increased
Cre01.g014250	OPR2	OctotricoPeptide Repeat protein 2	mRNA	LL_vs_ML	CTp02	increased
Cre01.g014900	Cre01.g014900		mRNA	LL_vs_ML	CTp02	increased
Cre01.g018650	Cre01.g018650		mRNA	LL_vs_ML	CTp02	increased
Cre01.g019150	GCP4	Gamma tubulin interacting protein	mRNA	LL_vs_ML	CTp02	increased
Cre01.g019750	Cre01.g019750		mRNA	LL_vs_ML	CTp02	increased
Cre01.g019900	FAP384	Flagellar Associated Protein 384	mRNA	LL_vs_ML	CTp02	increased
Cre01.g020305	SDH4	Succinate dehydrogenase subunit D	mRNA	LL_vs_ML	CTp02	increased
Cre01.g020350	SDH3	Succinate dehydrogenase subunit b560	mRNA	LL_vs_ML	CTp02	increased
Cre01.g021950	Cre01.g021950		mRNA	LL_vs_ML	CTp02	increased
Cre01.g022100	Cre01.g022100		mRNA	LL_vs_ML	CTp02	increased
Cre01.g022650	Cre01.g022650		mRNA	LL_vs_ML	CTp02	increased
Cre01.g022666	Cre01.g022666		mRNA	LL_vs_ML	CTp02	increased
Cre01.g022681	Cre01.g022681		mRNA	LL_vs_ML	CTp02	increased
Cre01.g022750	FAP159	Flagellar Associated Protein 159	mRNA	LL_vs_ML	CTp02	increased
Cre01.g025750	Cre01.g025750		mRNA	LL_vs_ML	CTp02	increased
Cre01.g026900	SSA14	Kynurenine 3-monooxygenase	mRNA	LL_vs_ML	CTp02	increased
Cre01.g027200	UBC12	E2 Ubiquitin conjugating enzyme	mRNA	LL_vs_ML	CTp02	increased
Cre01.g028250	GEA1	Putative lysophospholipase, glycerol-ester acylhydrolase	mRNA	LL_vs_ML	CTp02	increased
Cre01.g028300	Cre01.g028300		mRNA	LL_vs_ML	CTp02	increased
Cre01.g030150	Cre01.g030150		mRNA	LL_vs_ML	CTp02	increased
Cre01.g031500	Cre01.g031500		mRNA	LL_vs_ML	CTp02	increased
Cre01.g031600	Cre01.g031600		mRNA	LL_vs_ML	CTp02	increased
Cre01.g032650	TAL1	Transaldolase	mRNA	LL_vs_ML	CTp02	increased
Cre01.g034350	Cre01.g034350		mRNA	LL_vs_ML	CTp02	increased
Cre01.g035450	Cre01.g035450		mRNA	LL_vs_ML	CTp02	increased
Cre01.g037300	Cre01.g037300		mRNA	LL_vs_ML	CTp02	increased
Cre01.g039850	CGL48	conserved protein related to lysine decarboxylase domain	mRNA	LL_vs_ML	CTp02	increased
Cre01.g040150	Cre01.g040150		mRNA	LL_vs_ML	CTp02	increased
Cre01.g041150	Cre01.g041150		mRNA	LL_vs_ML	CTp02	increased
Cre01.g041200	Cre01.g041200		mRNA	LL_vs_ML	CTp02	increased
Cre01.g041500	Cre01.g041500		mRNA	LL_vs_ML	CTp02	increased
Cre01.g042000	Cre01.g042000		mRNA	LL_vs_ML	CTp02	increased
Cre01.g045150	FAP304	Flagellar Associated Protein 304	mRNA	LL_vs_ML	CTp02	increased
Cre01.g045450	Cre01.g045450		mRNA	LL_vs_ML	CTp02	increased
Cre01.g046800	MSP1	Membrane selenoprotein	mRNA	LL_vs_ML	CTp02	increased
Cre01.g047350	Cre01.g047350		mRNA	LL_vs_ML	CTp02	increased
Cre01.g047400	Cre01.g047400		mRNA	LL_vs_ML	CTp02	increased
Cre01.g050316	Cre01.g050316		mRNA	LL_vs_ML	CTp02	increased
Cre01.g051800	AST2	Aspartate aminotransferase	mRNA	LL_vs_ML	CTp02	increased
Cre01.g054800	Cre01.g054800		mRNA	LL_vs_ML	CTp02	increased
Cre01.g055424	Cre01.g055424	Phosphatidylinositol N-acetylglucosaminyltransferase subunit P	mRNA	LL_vs_ML	CTp02	increased
Cre01.g800051	Cre01.g800051		mRNA	LL_vs_ML	CTp02	increased
Cre01.g802251	Cre01.g802251		mRNA	LL_vs_ML	CTp02	increased
Cre02.g073600	Cre02.g073600		mRNA	LL_vs_ML	CTp02	increased
Cre02.g074200	Cre02.g074200		mRNA	LL_vs_ML	CTp02	increased
Cre02.g074850	Cre02.g074850		mRNA	LL_vs_ML	CTp02	increased
Cre02.g076466	Cre02.g076466		mRNA	LL_vs_ML	CTp02	increased
Cre02.g076650	Cre02.g076650		mRNA	LL_vs_ML	CTp02	increased
Cre02.g078600	RSP8	Radial spoke protein 8	mRNA	LL_vs_ML	CTp02	increased
Cre02.g078777	Cre02.g078777	Putative pherophorin-chlamydomonas homolog	mRNA	LL_vs_ML	CTp02	increased
Cre02.g079926	Cre02.g079926	Putative pherophorin-chlamydomonas homolog	mRNA	LL_vs_ML	CTp02	increased
Cre02.g080550	Cre02.g080550	3',5'-cyclic-nucleotide phosphodiesterase	mRNA	LL_vs_ML	CTp02	increased
Cre02.g081300	Cre02.g081300		mRNA	LL_vs_ML	CTp02	increased
Cre02.g083450	Cre02.g083450		mRNA	LL_vs_ML	CTp02	increased
Cre02.g086800	Cre02.g086800		mRNA	LL_vs_ML	CTp02	increased
Cre02.g087850	Cre02.g087850	Protein tyrosine kinase	mRNA	LL_vs_ML	CTp02	increased
Cre02.g088650	Cre02.g088650		mRNA	LL_vs_ML	CTp02	increased
Cre02.g089050	Cre02.g089050		mRNA	LL_vs_ML	CTp02	increased
Cre02.g089850	Cre02.g089850		mRNA	LL_vs_ML	CTp02	increased
Cre02.g091200	Cre02.g091200		mRNA	LL_vs_ML	CTp02	increased
Cre02.g092850	DLU1	Outer Arm Dynein Light Chain 1	mRNA	LL_vs_ML	CTp02	increased
Cre02.g094200	Cre02.g094200		mRNA	LL_vs_ML	CTp02	increased
Cre02.g094250	Cre02.g094250		mRNA	LL_vs_ML	CTp02	increased
Cre02.g095082	Cre02.g095082		mRNA	LL_vs_ML	CTp02	increased
Cre02.g095250	Cre02.g095250		mRNA	LL_vs_ML	CTp02	increased
Cre02.g095500	Cre02.g095500		mRNA	LL_vs_ML	CTp02	increased
Cre02.g095600	Cre02.g095600		mRNA	LL_vs_ML	CTp02	increased
Cre02.g096200	Cre02.g096200		mRNA	LL_vs_ML	CTp02	increased
Cre02.g096250	Cre02.g096250	Flavin-containing monooxygenase	mRNA	LL_vs_ML	CTp02	increased
Cre02.g097000	DHP1	Dihydropyrimidinase	mRNA	LL_vs_ML	CTp02	increased
Cre02.g097100	Cre02.g097100		mRNA	LL_vs_ML	CTp02	increased
Cre02.g097213	Cre02.g097213		mRNA	LL_vs_ML	CTp02	increased
Cre02.g100300	Cre02.g100300		mRNA	LL_vs_ML	CTp02	increased
Cre02.g103150	Cre02.g103150		mRNA	LL_vs_ML	CTp02	increased
Cre02.g103350	Cre02.g103350		mRNA	LL_vs_ML	CTp02	increased
Cre02.g104100	Cre02.g104100		mRNA	LL_vs_ML	CTp02	increased
Cre02.g104500	CDJ4	Chloroplast DnaJ-like protein 4	mRNA	LL_vs_ML	CTp02	increased
Cre02.g105050	Cre02.g105050		mRNA	LL_vs_ML	CTp02	increased
Cre02.g105100	Cre02.g105100		mRNA	LL_vs_ML	CTp02	increased
Cre02.g105500	AOD1	Acetylornithine deacetylase	mRNA	LL_vs_ML	CTp02	increased
Cre02.g106400	PDAT1	Phospholipid diacylglycerol acyltransferase	mRNA	LL_vs_ML	CTp02	increased
Cre02.g107000	Cre02.g107000		mRNA	LL_vs_ML	CTp02	increased
Cre02.g107150	Cre02.g107150		mRNA	LL_vs_ML	CTp02	increased
Cre02.g108050	Cre02.g108050		mRNA	LL_vs_ML	CTp02	increased
Cre02.g108100	Cre02.g108100		mRNA	LL_vs_ML	CTp02	increased
Cre02.g108300	Cre02.g108300		mRNA	LL_vs_ML	CTp02	increased
Cre02.g108350	Cre02.g108350		mRNA	LL_vs_ML	CTp02	increased
Cre02.g108550	AOC3	Amino acid carrier	mRNA	LL_vs_ML	CTp02	increased
Cre02.g108601	Cre02.g108601		mRNA	LL_vs_ML	CTp02	increased
Cre02.g108900	Cre02.g108900	Calmodulin-like protein	mRNA	LL_vs_ML	CTp02	increased
Cre02.g112300	MOT15	Calpain family cysteine protease	mRNA	LL_vs_ML	CTp02	increased
Cre02.g112400	Cre02.g112400	Chitinase-like hydrolase	mRNA	LL_vs_ML	CTp02	increased
Cre02.g114500	Cre02.g114500		mRNA	LL_vs_ML	CTp02	increased
Cre02.g115100	Cre02.g115100		mRNA	LL_vs_ML	CTp02	increased
Cre02.g118100	Cre02.g118100		mRNA	LL_vs_ML	CTp02	increased
Cre02.g118550	Cre02.g118550		mRNA	LL_vs_ML	CTp02	increased
Cre02.g119050	Cre02.g119050	Carboxyesterase-related protein	mRNA	LL_vs_ML	CTp02	increased
Cre02.g119450	Cre02.g119450		mRNA	LL_vs_ML	CTp02	increased
Cre02.g119850	Cre02.g119850	3',5'-cyclic-nucleotide phosphodiesterase	mRNA	LL_vs_ML	CTp02	increased
Cre02.g141000	DCL1	Dicer-like protein	mRNA	LL_vs_ML	CTp02	increased
Cre02.g141050	AGO1	Argonaute-like protein	mRNA	LL_vs_ML	CTp02	increased
Cre02.g141400	PCK1	Phosphoenolpyruvate carboxykinase	mRNA	LL_vs_ML	CTp02	increased
Cre02.g141850	Cre02.g141850		mRNA	LL_vs_ML	CTp02	increased
Cre02.g142200	Cre02.g142200	Glutathione S-transferase	mRNA	LL_vs_ML	CTp02	increased
Cre02.g144005	Cre02.g144005		mRNA	LL_vs_ML	CTp02	increased
Cre02.g144350	RJL1	Small Rab-related GTPase	mRNA	LL_vs_ML	CTp02	increased
Cre02.g145250	RPS27E2	Cytosolic 80S ribosomal protein S27, isoform B	mRNA	LL_vs_ML	CTp02	increased
Cre02.g147750	FAP209	Flagellar Associated Protein 209	mRNA	LL_vs_ML	CTp02	increased
Cre02.g800156	Cre02.g800156		mRNA	LL_vs_ML	CTp02	increased
Cre02.g800173	Cre02.g800173		mRNA	LL_vs_ML	CTp02	increased
Cre02.g800174	Cre02.g800174		mRNA	LL_vs_ML	CTp02	increased
Cre02.g800278	Cre02.g800278		mRNA	LL_vs_ML	CTp02	increased
Cre03.g143807	Cre03.g143807		mRNA	LL_vs_ML	CTp02	increased
Cre03.g143947	Cre03.g143947		mRNA	LL_vs_ML	CTp02	increased
Cre03.g144504	Cre03.g144504		mRNA	LL_vs_ML	CTp02	increased
Cre03.g144807	MAS1	Malate synthase	mRNA	LL_vs_ML	CTp02	increased
Cre03.g144847	PYK4	Pyruvate kinase 4	mRNA	LL_vs_ML	CTp02	increased
Cre03.g145247	TEF11	S-isoprenylcysteine O-methyltransferase	mRNA	LL_vs_ML	CTp02	increased
Cre03.g145267	Cre03.g145267		mRNA	LL_vs_ML	CTp02	increased
Cre03.g145447	TTLL3	Tubulin monoglycylase	mRNA	LL_vs_ML	CTp02	increased
Cre03.g145647	Cre03.g145647		mRNA	LL_vs_ML	CTp02	increased
Cre03.g146287	Cre03.g146287		mRNA	LL_vs_ML	CTp02	increased
Cre03.g146607	Cre03.g146607		mRNA	LL_vs_ML	CTp02	increased
Cre03.g146687	Cre03.g146687		mRNA	LL_vs_ML	CTp02	increased
Cre03.g146727	GOX9	Glyoxal oxidase 9	mRNA	LL_vs_ML	CTp02	increased
Cre03.g146867	FAP17	Flagellar Associated Protein 17	mRNA	LL_vs_ML	CTp02	increased
Cre03.g149100	CIS2	Citrate synthase, glyoxysomal/microbody form	mRNA	LL_vs_ML	CTp02	increased
Cre03.g150800	Cre03.g150800		mRNA	LL_vs_ML	CTp02	increased
Cre03.g152350	Cre03.g152350		mRNA	LL_vs_ML	CTp02	increased
Cre03.g153950	Cre03.g153950	Transient receptor potential ion channel protein	mRNA	LL_vs_ML	CTp02	increased
Cre03.g154000	ABCA1	ABC transporter 1	mRNA	LL_vs_ML	CTp02	increased
Cre03.g155250	Cre03.g155250		mRNA	LL_vs_ML	CTp02	increased
Cre03.g155527	Cre03.g155527		mRNA	LL_vs_ML	CTp02	increased
Cre03.g155600	Cre03.g155600		mRNA	LL_vs_ML	CTp02	increased
Cre03.g156500	Cre03.g156500		mRNA	LL_vs_ML	CTp02	increased
Cre03.g156900	LHCBM5	Light-harvesting Chlorophyll a/b binding protein of LHCII	mRNA	LL_vs_ML	CTp02	increased
Cre03.g157950	Cre03.g157950		mRNA	LL_vs_ML	CTp02	increased
Cre03.g159000	Cre03.g159000		mRNA	LL_vs_ML	CTp02	increased
Cre03.g159254	AMT1A	Ammonium Transporter	mRNA	LL_vs_ML	CTp02	increased
Cre03.g159650	EFG6	Putative organellar translation elongation factor EFG/EF2	mRNA	LL_vs_ML	CTp02	increased
Cre03.g160600	Cre03.g160600		mRNA	LL_vs_ML	CTp02	increased
Cre03.g160700	Cre03.g160700		mRNA	LL_vs_ML	CTp02	increased
Cre03.g161050	Cre03.g161050		mRNA	LL_vs_ML	CTp02	increased
Cre03.g161450	Cre03.g161450		mRNA	LL_vs_ML	CTp02	increased
Cre03.g161578	Cre03.g161578		mRNA	LL_vs_ML	CTp02	increased
Cre03.g163150	Cre03.g163150		mRNA	LL_vs_ML	CTp02	increased
Cre03.g163300	CDT1	DNA replication initiation factor, CDT1-like	mRNA	LL_vs_ML	CTp02	increased
Cre03.g165900	Cre03.g165900	Putative phosphoglycerate mutase	mRNA	LL_vs_ML	CTp02	increased
Cre03.g166500	Cre03.g166500		mRNA	LL_vs_ML	CTp02	increased
Cre03.g166800	Cre03.g166800		mRNA	LL_vs_ML	CTp02	increased
Cre03.g167000	SCE2	SUMO-conjugating enzyme	mRNA	LL_vs_ML	CTp02	increased
Cre03.g167600	FAP61	Flagellar Associated Protein 61	mRNA	LL_vs_ML	CTp02	increased
Cre03.g168950	Cre03.g168950		mRNA	LL_vs_ML	CTp02	increased
Cre03.g170800	Cre03.g170800		mRNA	LL_vs_ML	CTp02	increased
Cre03.g172900	Cre03.g172900		mRNA	LL_vs_ML	CTp02	increased
Cre03.g175351	Cre03.g175351	Predicted protein with LysM domain	mRNA	LL_vs_ML	CTp02	increased
Cre03.g176866	Cre03.g176866	conserved protein of unknown function	mRNA	LL_vs_ML	CTp02	increased
Cre03.g176900	Cre03.g176900		mRNA	LL_vs_ML	CTp02	increased
Cre03.g177450	Cre03.g177450		mRNA	LL_vs_ML	CTp02	increased
Cre03.g177500	Cre03.g177500		mRNA	LL_vs_ML	CTp02	increased
Cre03.g178650	MCM6	Minichromosome maintenance protein	mRNA	LL_vs_ML	CTp02	increased
Cre03.g179961	POLE1	DNA polymerase epsilon subunit 1	mRNA	LL_vs_ML	CTp02	increased
Cre03.g180550	FPN2	Flagellar Associated 5'-nucleotidase	mRNA	LL_vs_ML	CTp02	increased
Cre03.g180700	BOL1	BOLA protein	mRNA	LL_vs_ML	CTp02	increased
Cre03.g181100	Cre03.g181100		mRNA	LL_vs_ML	CTp02	increased
Cre03.g181200	Cre03.g181200		mRNA	LL_vs_ML	CTp02	increased
Cre03.g181650	Cre03.g181650		mRNA	LL_vs_ML	CTp02	increased
Cre03.g182800	AGT2	Alanine-glyoxylate transaminase	mRNA	LL_vs_ML	CTp02	increased
Cre03.g183350	Cre03.g183350	SNF2-related DNA/RNA helicase	mRNA	LL_vs_ML	CTp02	increased
Cre03.g183750	OPR16	OctotricoPeptide Repeat protein 16	mRNA	LL_vs_ML	CTp02	increased
Cre03.g184250	Cre03.g184250	Calmodulin-like protein	mRNA	LL_vs_ML	CTp02	increased
Cre03.g186700	Cre03.g186700		mRNA	LL_vs_ML	CTp02	increased
Cre03.g187250	Cre03.g187250		mRNA	LL_vs_ML	CTp02	increased
Cre03.g187400	Cre03.g187400		mRNA	LL_vs_ML	CTp02	increased
Cre03.g187850	Cre03.g187850		mRNA	LL_vs_ML	CTp02	increased
Cre03.g189000	RAD54A	SNF2-related DNA/RNA helicase	mRNA	LL_vs_ML	CTp02	increased
Cre03.g190750	Cre03.g190750		mRNA	LL_vs_ML	CTp02	increased
Cre03.g191100	Cre03.g191100		mRNA	LL_vs_ML	CTp02	increased
Cre03.g191250	LCI34	Low-CO2-inducible protein 34	mRNA	LL_vs_ML	CTp02	increased
Cre03.g191300	LCI35	Low-CO2-inducible protein 35	mRNA	LL_vs_ML	CTp02	increased
Cre03.g193850	SCLA1	Succinyl-CoA ligase alpha chain	mRNA	LL_vs_ML	CTp02	increased
Cre03.g194700	AGL1	Alpha glucosidase	mRNA	LL_vs_ML	CTp02	increased
Cre03.g195100	Cre03.g195100		mRNA	LL_vs_ML	CTp02	increased
Cre03.g195366	Cre03.g195366		mRNA	LL_vs_ML	CTp02	increased
Cre03.g195388	Cre03.g195388		mRNA	LL_vs_ML	CTp02	increased
Cre03.g196500	Cre03.g196500		mRNA	LL_vs_ML	CTp02	increased
Cre03.g197513	Cre03.g197513		mRNA	LL_vs_ML	CTp02	increased
Cre03.g202500	Cre03.g202500		mRNA	LL_vs_ML	CTp02	increased
Cre03.g202550	Cre03.g202550	Exostosin-like glycosyltransferase 11	mRNA	LL_vs_ML	CTp02	increased
Cre03.g203233	Cre03.g203233		mRNA	LL_vs_ML	CTp02	increased
Cre03.g203950	Cre03.g203950		mRNA	LL_vs_ML	CTp02	increased
Cre03.g204017	Cre03.g204017		mRNA	LL_vs_ML	CTp02	increased
Cre03.g204150	IFT80	Intraflagellar transport protein 80	mRNA	LL_vs_ML	CTp02	increased
Cre03.g206750	Cre03.g206750		mRNA	LL_vs_ML	CTp02	increased
Cre03.g206800	HXT1	Plastidic glucose transporter	mRNA	LL_vs_ML	CTp02	increased
Cre03.g207400	Cre03.g207400		mRNA	LL_vs_ML	CTp02	increased
Cre03.g207650	Cre03.g207650	Putative Cu chaperone	mRNA	LL_vs_ML	CTp02	increased
Cre03.g800310	Cre03.g800310		mRNA	LL_vs_ML	CTp02	increased
Cre03.g800357	Cre03.g800357		mRNA	LL_vs_ML	CTp02	increased
Cre03.g800410	Cre03.g800410		mRNA	LL_vs_ML	CTp02	increased
Cre04.g212450	Cre04.g212450		mRNA	LL_vs_ML	CTp02	increased
Cre04.g213050	Cre04.g213050		mRNA	LL_vs_ML	CTp02	increased
Cre04.g213652	TERT1	Telomerase reverse transcriptase	mRNA	LL_vs_ML	CTp02	increased
Cre04.g214500	IDH3	Isocitrate dehydrogenase, NADP-dependent	mRNA	LL_vs_ML	CTp02	increased
Cre04.g214504	Cre04.g214504		mRNA	LL_vs_ML	CTp02	increased
Cre04.g216550	Cre04.g216550		mRNA	LL_vs_ML	CTp02	increased
Cre04.g217850	Cre04.g217850		mRNA	LL_vs_ML	CTp02	increased
Cre04.g217903	Cre04.g217903		mRNA	LL_vs_ML	CTp02	increased
Cre04.g217905	Cre04.g217905		mRNA	LL_vs_ML	CTp02	increased
Cre04.g217941	Cre04.g217941		mRNA	LL_vs_ML	CTp02	increased
Cre04.g217945	Cre04.g217945	Putative Linoleate desaturase	mRNA	LL_vs_ML	CTp02	increased
Cre04.g217946	Cre04.g217946		mRNA	LL_vs_ML	CTp02	increased
Cre04.g217947	Cre04.g217947		mRNA	LL_vs_ML	CTp02	increased
Cre04.g217950	Cre04.g217950		mRNA	LL_vs_ML	CTp02	increased
Cre04.g217954	Cre04.g217954		mRNA	LL_vs_ML	CTp02	increased
Cre04.g219250	IFT52	Intraflagellar transport protein 52	mRNA	LL_vs_ML	CTp02	increased
Cre04.g219650	Cre04.g219650		mRNA	LL_vs_ML	CTp02	increased
Cre04.g220768	Cre04.g220768		mRNA	LL_vs_ML	CTp02	increased
Cre04.g221450	Cre04.g221450	Putative pherophorin-chlamydomonas homolog	mRNA	LL_vs_ML	CTp02	increased
Cre04.g223200	Cre04.g223200		mRNA	LL_vs_ML	CTp02	increased
Cre04.g223500	Cre04.g223500		mRNA	LL_vs_ML	CTp02	increased
Cre04.g223800	Cre04.g223800		mRNA	LL_vs_ML	CTp02	increased
Cre04.g224400	Cre04.g224400		mRNA	LL_vs_ML	CTp02	increased
Cre04.g224867	Cre04.g224867		mRNA	LL_vs_ML	CTp02	increased
Cre04.g225301	Cre04.g225301		mRNA	LL_vs_ML	CTp02	increased
Cre04.g226200	Cre04.g226200		mRNA	LL_vs_ML	CTp02	increased
Cre04.g226400	Cre04.g226400		mRNA	LL_vs_ML	CTp02	increased
Cre04.g226850	ASP1	Pepsin-type aspartyl protease	mRNA	LL_vs_ML	CTp02	increased
Cre04.g227600	Cre04.g227600		mRNA	LL_vs_ML	CTp02	increased
Cre04.g228050	Cre04.g228050		mRNA	LL_vs_ML	CTp02	increased
Cre04.g228650	Cre04.g228650		mRNA	LL_vs_ML	CTp02	increased
Cre04.g228675	Cre04.g228675		mRNA	LL_vs_ML	CTp02	increased
Cre04.g228700	Cre04.g228700		mRNA	LL_vs_ML	CTp02	increased
Cre04.g229250	Cre04.g229250		mRNA	LL_vs_ML	CTp02	increased
Cre04.g232802	Cre04.g232802		mRNA	LL_vs_ML	CTp02	increased
Cre04.g800426	Cre04.g800426		mRNA	LL_vs_ML	CTp02	increased
Cre04.g800427	Cre04.g800427		mRNA	LL_vs_ML	CTp02	increased
Cre05.g230650	Cre05.g230650		mRNA	LL_vs_ML	CTp02	increased
Cre05.g232002	ACX2	Acyl-CoA oxidase/dehydrogenase	mRNA	LL_vs_ML	CTp02	increased
Cre05.g232150	GDH2	Glutamate dehydrogenase	mRNA	LL_vs_ML	CTp02	increased
Cre05.g232200	NDA3	Mitochondrial NADH dehydrogenase	mRNA	LL_vs_ML	CTp02	increased
Cre05.g232751	Cre05.g232751		mRNA	LL_vs_ML	CTp02	increased
Cre05.g233850	Cre05.g233850		mRNA	LL_vs_ML	CTp02	increased
Cre05.g234150	Cre05.g234150		mRNA	LL_vs_ML	CTp02	increased
Cre05.g235700	Cre05.g235700		mRNA	LL_vs_ML	CTp02	increased
Cre05.g235750	MSH6	DNA mismatch repair protein, MutS homolog	mRNA	LL_vs_ML	CTp02	increased
Cre05.g236878	Cre05.g236878	N-acetyltransferase	mRNA	LL_vs_ML	CTp02	increased
Cre05.g236907	Cre05.g236907		mRNA	LL_vs_ML	CTp02	increased
Cre05.g237450	PSRP1	Plastid-specific ribosomal protein 1	mRNA	LL_vs_ML	CTp02	increased
Cre05.g238301	Cre05.g238301		mRNA	LL_vs_ML	CTp02	increased
Cre05.g241640	Cre05.g241640		mRNA	LL_vs_ML	CTp02	increased
Cre05.g241850	ACLA1	ATP citrate lyase, subunit A	mRNA	LL_vs_ML	CTp02	increased
Cre05.g243900	Cre05.g243900		mRNA	LL_vs_ML	CTp02	increased
Cre05.g244350	Cre05.g244350		mRNA	LL_vs_ML	CTp02	increased
Cre05.g246300	Cre05.g246300		mRNA	LL_vs_ML	CTp02	increased
Cre05.g247400	Cre05.g247400	Putative rhodanese domain phosphatase	mRNA	LL_vs_ML	CTp02	increased
Cre05.g247500	Cre05.g247500		mRNA	LL_vs_ML	CTp02	increased
Cre05.g247550	Cre05.g247550	Glutathione S-transferase	mRNA	LL_vs_ML	CTp02	increased
Cre05.g247851	Cre05.g247851	Cysteine endopeptidase	mRNA	LL_vs_ML	CTp02	increased
Cre05.g247950	Cre05.g247950		mRNA	LL_vs_ML	CTp02	increased
Cre05.g800514	Cre05.g800514		mRNA	LL_vs_ML	CTp02	increased
Cre05.g800563	Cre05.g800563		mRNA	LL_vs_ML	CTp02	increased
Cre06.g252750	FUS1	Gamete plasma membrane glycoprotein	mRNA	LL_vs_ML	CTp02	increased
Cre06.g252892	Cre06.g252892	Mating-type a region 4A	mRNA	LL_vs_ML	CTp02	increased
Cre06.g254400	FUM1	Fumarate hydratase 1	mRNA	LL_vs_ML	CTp02	increased
Cre06.g256600	Cre06.g256600		mRNA	LL_vs_ML	CTp02	increased
Cre06.g257200	Cre06.g257200		mRNA	LL_vs_ML	CTp02	increased
Cre06.g258226	Cre06.g258226		mRNA	LL_vs_ML	CTp02	increased
Cre06.g258450	Cre06.g258450		mRNA	LL_vs_ML	CTp02	increased
Cre06.g258500	Cre06.g258500		mRNA	LL_vs_ML	CTp02	increased
Cre06.g260150	FAP393	Flagellar Associated Protein 393	mRNA	LL_vs_ML	CTp02	increased
Cre06.g262400	Cre06.g262400		mRNA	LL_vs_ML	CTp02	increased
Cre06.g263000	Cre06.g263000		mRNA	LL_vs_ML	CTp02	increased
Cre06.g263300	Cre06.g263300		mRNA	LL_vs_ML	CTp02	increased
Cre06.g264200	SDH2	Iron-sulfur subunit of mitochondrial succinate dehydrogenase	mRNA	LL_vs_ML	CTp02	increased
Cre06.g266100	Cre06.g266100		mRNA	LL_vs_ML	CTp02	increased
Cre06.g266150	Cre06.g266150		mRNA	LL_vs_ML	CTp02	increased
Cre06.g267250	Cre06.g267250	Dual-specificity protein phosphatase	mRNA	LL_vs_ML	CTp02	increased
Cre06.g268750	MME1	Malate dehydrogenase 1, decarboxylating	mRNA	LL_vs_ML	CTp02	increased
Cre06.g269000	Cre06.g269000		mRNA	LL_vs_ML	CTp02	increased
Cre06.g270450	Cre06.g270450		mRNA	LL_vs_ML	CTp02	increased
Cre06.g271800	LCI36	Low-CO2-inducible membrane protein	mRNA	LL_vs_ML	CTp02	increased
Cre06.g273400	Cre06.g273400	putative tRNA (cytosine-5)-methyltransferase	mRNA	LL_vs_ML	CTp02	increased
Cre06.g275000	Cre06.g275000	paralog of LCI36	mRNA	LL_vs_ML	CTp02	increased
Cre06.g277400	Cre06.g277400		mRNA	LL_vs_ML	CTp02	increased
Cre06.g278089	Cre06.g278089		mRNA	LL_vs_ML	CTp02	increased
Cre06.g278098	Cre06.g278098	Methylcrotonoyl-CoA carboxylase alpha subunit	mRNA	LL_vs_ML	CTp02	increased
Cre06.g278102	Cre06.g278102		mRNA	LL_vs_ML	CTp02	increased
Cre06.g278141	Cre06.g278141		mRNA	LL_vs_ML	CTp02	increased
Cre06.g278146	Cre06.g278146		mRNA	LL_vs_ML	CTp02	increased
Cre06.g278211	Cre06.g278211		mRNA	LL_vs_ML	CTp02	increased
Cre06.g280350	Cre06.g280350		mRNA	LL_vs_ML	CTp02	increased
Cre06.g280385	Cre06.g280385	predicted protein	mRNA	LL_vs_ML	CTp02	increased
Cre06.g282750	Cre06.g282750		mRNA	LL_vs_ML	CTp02	increased
Cre06.g282800	ICL1	Isocitrate lyase	mRNA	LL_vs_ML	CTp02	increased
Cre06.g283950	LHCBM4	Light-harvesting Chlorophyll a/b binding protein of LHCII	mRNA	LL_vs_ML	CTp02	increased
Cre06.g285001	Cre06.g285001		mRNA	LL_vs_ML	CTp02	increased
Cre06.g285250	LHCBM6	Light-harvesting Chloropyll a/b binding protein of LHCII type I, chloroplast precursor	mRNA	LL_vs_ML	CTp02	increased
Cre06.g285950	Cre06.g285950		mRNA	LL_vs_ML	CTp02	increased
Cre06.g286100	Cre06.g286100		mRNA	LL_vs_ML	CTp02	increased
Cre06.g286700	Cre06.g286700		mRNA	LL_vs_ML	CTp02	increased
Cre06.g287450	Cre06.g287450		mRNA	LL_vs_ML	CTp02	increased
Cre06.g287600	Cre06.g287600		mRNA	LL_vs_ML	CTp02	increased
Cre06.g290850	Cre06.g290850		mRNA	LL_vs_ML	CTp02	increased
Cre06.g292500	CYN23	Cyclophilin 23	mRNA	LL_vs_ML	CTp02	increased
Cre06.g293200	Cre06.g293200		mRNA	LL_vs_ML	CTp02	increased
Cre06.g293450	Cre06.g293450		mRNA	LL_vs_ML	CTp02	increased
Cre06.g294200	Cre06.g294200		mRNA	LL_vs_ML	CTp02	increased
Cre06.g295550	Cre06.g295550		mRNA	LL_vs_ML	CTp02	increased
Cre06.g296400	Cre06.g296400		mRNA	LL_vs_ML	CTp02	increased
Cre06.g296550	Cre06.g296550	Flavin-containing monooxygenase	mRNA	LL_vs_ML	CTp02	increased
Cre06.g296900	Cre06.g296900		mRNA	LL_vs_ML	CTp02	increased
Cre06.g299300	TUG1	Gamma tubulin	mRNA	LL_vs_ML	CTp02	increased
Cre06.g299800	LCL1	Long-chain-fatty-acid-CoA ligase	mRNA	LL_vs_ML	CTp02	increased
Cre06.g299950	Cre06.g299950		mRNA	LL_vs_ML	CTp02	increased
Cre06.g301000	Cre06.g301000		mRNA	LL_vs_ML	CTp02	increased
Cre06.g301550	Cre06.g301550	Major facilitator superfamily transporter	mRNA	LL_vs_ML	CTp02	increased
Cre06.g301800	Cre06.g301800	Major facilitator superfamily transporter	mRNA	LL_vs_ML	CTp02	increased
Cre06.g302000	Cre06.g302000	Major facilitator superfamily transporter	mRNA	LL_vs_ML	CTp02	increased
Cre06.g302850	Cre06.g302850		mRNA	LL_vs_ML	CTp02	increased
Cre06.g303050	NIT3	NADH-cytochrome b5 reductase domain protein	mRNA	LL_vs_ML	CTp02	increased
Cre06.g304500	ZYS4	Zygote-specific protein	mRNA	LL_vs_ML	CTp02	increased
Cre06.g308600	Cre06.g308600		mRNA	LL_vs_ML	CTp02	increased
Cre06.g311000	Cre06.g311000	putative folate/pteridine transporter 2	mRNA	LL_vs_ML	CTp02	increased
Cre06.g311050	Cre06.g311050		mRNA	LL_vs_ML	CTp02	increased
Cre06.g800711	Cre06.g800711		mRNA	LL_vs_ML	CTp02	increased
Cre07.g312950	Cre07.g312950	DEAD/DEAH box DNA/RNA helicase	mRNA	LL_vs_ML	CTp02	increased
Cre07.g314000	Cre07.g314000		mRNA	LL_vs_ML	CTp02	increased
Cre07.g314650	RECA1	Chloroplast RecA recombination protein	mRNA	LL_vs_ML	CTp02	increased
Cre07.g315550	Cre07.g315550		mRNA	LL_vs_ML	CTp02	increased
Cre07.g315750	Cre07.g315750		mRNA	LL_vs_ML	CTp02	increased
Cre07.g316850	MCM4	Minichromosome maintenance protein	mRNA	LL_vs_ML	CTp02	increased
Cre07.g317908	Cre07.g317908		mRNA	LL_vs_ML	CTp02	increased
Cre07.g319001	Cre07.g319001		mRNA	LL_vs_ML	CTp02	increased
Cre07.g320800	Cre07.g320800		mRNA	LL_vs_ML	CTp02	increased
Cre07.g322650	Cre07.g322650	Chlorophyceae-specific gene family A protein	mRNA	LL_vs_ML	CTp02	increased
Cre07.g322700	Cre07.g322700	Chlorophyceae-specific gene family A protein	mRNA	LL_vs_ML	CTp02	increased
Cre07.g322900	Cre07.g322900		mRNA	LL_vs_ML	CTp02	increased
Cre07.g323150	Cre07.g323150	Thioesterase-like protein	mRNA	LL_vs_ML	CTp02	increased
Cre07.g323750	Cre07.g323750	Holo-[acyl-carrier-protein] synthase	mRNA	LL_vs_ML	CTp02	increased
Cre07.g325711	Cre07.g325711		mRNA	LL_vs_ML	CTp02	increased
Cre07.g325716	LIG1	DNA ligase 1	mRNA	LL_vs_ML	CTp02	increased
Cre07.g325719	Cre07.g325719		mRNA	LL_vs_ML	CTp02	increased
Cre07.g325728	Cre07.g325728		mRNA	LL_vs_ML	CTp02	increased
Cre07.g325749	Cre07.g325749		mRNA	LL_vs_ML	CTp02	increased
Cre07.g326550	Cre07.g326550		mRNA	LL_vs_ML	CTp02	increased
Cre07.g327250	Cre07.g327250		mRNA	LL_vs_ML	CTp02	increased
Cre07.g328600	Cre07.g328600		mRNA	LL_vs_ML	CTp02	increased
Cre07.g328800	NSG13	Protein expressed during nitrogen-starved gametogenesis	mRNA	LL_vs_ML	CTp02	increased
Cre07.g330650	Cre07.g330650		mRNA	LL_vs_ML	CTp02	increased
Cre07.g331150	Cre07.g331150		mRNA	LL_vs_ML	CTp02	increased
Cre07.g332300	GWD2	Alpha-glucan water dikinase 2	mRNA	LL_vs_ML	CTp02	increased
Cre07.g333000	Cre07.g333000	Cysteine endopeptidase	mRNA	LL_vs_ML	CTp02	increased
Cre07.g334700	ATG101	Autophagy-related protein	mRNA	LL_vs_ML	CTp02	increased
Cre07.g335100	Cre07.g335100		mRNA	LL_vs_ML	CTp02	increased
Cre07.g337300	DYRKP1	Dual-Specificity Tyrosine-Regulated Protein Kinase involved in starch degradation	mRNA	LL_vs_ML	CTp02	increased
Cre07.g337350	Cre07.g337350	GT90 family protein 8	mRNA	LL_vs_ML	CTp02	increased
Cre07.g337450	Cre07.g337450	Glycosyl transferase GT90 family protein 9	mRNA	LL_vs_ML	CTp02	increased
Cre07.g338000	MCM2	Minichromosome maintenance protein	mRNA	LL_vs_ML	CTp02	increased
Cre07.g338451	FBP1	Fructose-1,6-bisphosphatase Type II	mRNA	LL_vs_ML	CTp02	increased
Cre07.g339300	Cre07.g339300		mRNA	LL_vs_ML	CTp02	increased
Cre07.g340400	RSP17	Radial Spoke Protein 17	mRNA	LL_vs_ML	CTp02	increased
Cre07.g340850	CYP743A2	Cytochrome P450, CYP197 superfamily	mRNA	LL_vs_ML	CTp02	increased
Cre07.g341952	Cre07.g341952		mRNA	LL_vs_ML	CTp02	increased
Cre07.g342800	CGL16	Conserved in the Green Lineage	mRNA	LL_vs_ML	CTp02	increased
Cre07.g343700	OGD2	Dihydrolipoamide succinyltransferase, oxoglutarate dehydrogenase E2 component	mRNA	LL_vs_ML	CTp02	increased
Cre07.g346550	Cre07.g346550		mRNA	LL_vs_ML	CTp02	increased
Cre07.g346800	Cre07.g346800	FAD-dependent oxidoreductase	mRNA	LL_vs_ML	CTp02	increased
Cre07.g347150	Cre07.g347150		mRNA	LL_vs_ML	CTp02	increased
Cre07.g349650	Cre07.g349650		mRNA	LL_vs_ML	CTp02	increased
Cre07.g350350	FAP217	Coiled-Coil Flagellar Associated Protein 217	mRNA	LL_vs_ML	CTp02	increased
Cre07.g353450	ACS3	Acetyl-CoA synthetase/ligase	mRNA	LL_vs_ML	CTp02	increased
Cre07.g354700	Cre07.g354700	Chlamydomonadale-specific family C protein	mRNA	LL_vs_ML	CTp02	increased
Cre07.g355200	ORC5	Origin recognition complex subunit 5	mRNA	LL_vs_ML	CTp02	increased
Cre07.g355466	AGE2	DNA repair glycosylase	mRNA	LL_vs_ML	CTp02	increased
Cre07.g355500	Cre07.g355500		mRNA	LL_vs_ML	CTp02	increased
Cre07.g355750	Cre07.g355750		mRNA	LL_vs_ML	CTp02	increased
Cre07.g356250	CYP741A1	Cytochrome P450, CYP197 superfamily	mRNA	LL_vs_ML	CTp02	increased
Cre07.g357450	Cre07.g357450		mRNA	LL_vs_ML	CTp02	increased
Cre07.g800821	Cre07.g800821		mRNA	LL_vs_ML	CTp02	increased
Cre07.g800831	Cre07.g800831		mRNA	LL_vs_ML	CTp02	increased
Cre07.g800860	Cre07.g800860		mRNA	LL_vs_ML	CTp02	increased
Cre07.g800863	Cre07.g800863		mRNA	LL_vs_ML	CTp02	increased
Cre08.g358522	Cre08.g358522	Cysteine endopeptidase	mRNA	LL_vs_ML	CTp02	increased
Cre08.g358546	Cre08.g358546		mRNA	LL_vs_ML	CTp02	increased
Cre08.g358553	Cre08.g358553		mRNA	LL_vs_ML	CTp02	increased
Cre08.g358573	Cre08.g358573	transient receptor potential ion channel protein	mRNA	LL_vs_ML	CTp02	increased
Cre08.g358574	Cre08.g358574		mRNA	LL_vs_ML	CTp02	increased
Cre08.g358600	Cre08.g358600		mRNA	LL_vs_ML	CTp02	increased
Cre08.g359250	Cre08.g359250		mRNA	LL_vs_ML	CTp02	increased
Cre08.g360100	DUR2	Allophanate hydrolase	mRNA	LL_vs_ML	CTp02	increased
Cre08.g360150	Cre08.g360150		mRNA	LL_vs_ML	CTp02	increased
Cre08.g360500	Cre08.g360500	ERD4-related membrane protein	mRNA	LL_vs_ML	CTp02	increased
Cre08.g362600	Cre08.g362600	beta-lactamase family protein	mRNA	LL_vs_ML	CTp02	increased
Cre08.g363100	Cre08.g363100		mRNA	LL_vs_ML	CTp02	increased
Cre08.g363150	Cre08.g363150		mRNA	LL_vs_ML	CTp02	increased
Cre08.g363874	Cre08.g363874		mRNA	LL_vs_ML	CTp02	increased
Cre08.g364100	Cre08.g364100		mRNA	LL_vs_ML	CTp02	increased
Cre08.g366600	Cre08.g366600		mRNA	LL_vs_ML	CTp02	increased
Cre08.g366700	Cre08.g366700		mRNA	LL_vs_ML	CTp02	increased
Cre08.g370200	Cre08.g370200		mRNA	LL_vs_ML	CTp02	increased
Cre08.g374350	Cre08.g374350		mRNA	LL_vs_ML	CTp02	increased
Cre08.g376100	Cre08.g376100	Inositol-phosphate phosphatase	mRNA	LL_vs_ML	CTp02	increased
Cre08.g376250	Cre08.g376250		mRNA	LL_vs_ML	CTp02	increased
Cre08.g377500	Cre08.g377500		mRNA	LL_vs_ML	CTp02	increased
Cre08.g377550	Cre08.g377550		mRNA	LL_vs_ML	CTp02	increased
Cre08.g377700	Cre08.g377700		mRNA	LL_vs_ML	CTp02	increased
Cre08.g377950	Cre08.g377950		mRNA	LL_vs_ML	CTp02	increased
Cre08.g378601	Cre08.g378601		mRNA	LL_vs_ML	CTp02	increased
Cre08.g378800	Cre08.g378800		mRNA	LL_vs_ML	CTp02	increased
Cre08.g380700	Cre08.g380700		mRNA	LL_vs_ML	CTp02	increased
Cre08.g381100	Cre08.g381100		mRNA	LL_vs_ML	CTp02	increased
Cre08.g381150	Cre08.g381150		mRNA	LL_vs_ML	CTp02	increased
Cre08.g381350	Cre08.g381350		mRNA	LL_vs_ML	CTp02	increased
Cre08.g381450	OPR35	OctotricoPeptide Repeat protein 35	mRNA	LL_vs_ML	CTp02	increased
Cre08.g382650	UBQ4	Bi-ubiquitin	mRNA	LL_vs_ML	CTp02	increased
Cre08.g384750	AMA3	Alpha-amylase 3	mRNA	LL_vs_ML	CTp02	increased
Cre08.g800948	Cre08.g800948		mRNA	LL_vs_ML	CTp02	increased
Cre09.g387726	AST1	Aspartate aminotransferase	mRNA	LL_vs_ML	CTp02	increased
Cre09.g390300	Cre09.g390300		mRNA	LL_vs_ML	CTp02	increased
Cre09.g390467	CGL66	Conserved in the Green Lineage	mRNA	LL_vs_ML	CTp02	increased
Cre09.g391000	Cre09.g391000	GT90 family protein 14	mRNA	LL_vs_ML	CTp02	increased
Cre09.g391245	ATG1	Autophagy related	mRNA	LL_vs_ML	CTp02	increased
Cre09.g391700	Cre09.g391700		mRNA	LL_vs_ML	CTp02	increased
Cre09.g391726	Cre09.g391726		mRNA	LL_vs_ML	CTp02	increased
Cre09.g391753	Cre09.g391753		mRNA	LL_vs_ML	CTp02	increased
Cre09.g391838	Cre09.g391838		mRNA	LL_vs_ML	CTp02	increased
Cre09.g392050	Cre09.g392050		mRNA	LL_vs_ML	CTp02	increased
Cre09.g392208	Cre09.g392208		mRNA	LL_vs_ML	CTp02	increased
Cre09.g392250	Cre09.g392250	OTU-like cysteine protease	mRNA	LL_vs_ML	CTp02	increased
Cre09.g392700	CGL39	Conserved in the Green Lineage	mRNA	LL_vs_ML	CTp02	increased
Cre09.g392750	Cre09.g392750		mRNA	LL_vs_ML	CTp02	increased
Cre09.g392900	Cre09.g392900		mRNA	LL_vs_ML	CTp02	increased
Cre09.g393765	Cre09.g393765	Predicted protein with LysM domain	mRNA	LL_vs_ML	CTp02	increased
Cre09.g393802	Cre09.g393802		mRNA	LL_vs_ML	CTp02	increased
Cre09.g394213	DLT4	Dynein Light Chain	mRNA	LL_vs_ML	CTp02	increased
Cre09.g394806	Cre09.g394806		mRNA	LL_vs_ML	CTp02	increased
Cre09.g395000	Cre09.g395000		mRNA	LL_vs_ML	CTp02	increased
Cre09.g395200	Cre09.g395200		mRNA	LL_vs_ML	CTp02	increased
Cre09.g395300	Cre09.g395300		mRNA	LL_vs_ML	CTp02	increased
Cre09.g395695	Cre09.g395695		mRNA	LL_vs_ML	CTp02	increased
Cre09.g395806	Cre09.g395806		mRNA	LL_vs_ML	CTp02	increased
Cre09.g396550	Cre09.g396550		mRNA	LL_vs_ML	CTp02	increased
Cre09.g396809	Cre09.g396809		mRNA	LL_vs_ML	CTp02	increased
Cre09.g397450	Cre09.g397450		mRNA	LL_vs_ML	CTp02	increased
Cre09.g398050	Cre09.g398050		mRNA	LL_vs_ML	CTp02	increased
Cre09.g398051	Cre09.g398051		mRNA	LL_vs_ML	CTp02	increased
Cre09.g399601	Cre09.g399601		mRNA	LL_vs_ML	CTp02	increased
Cre09.g399912	Cre09.g399912		mRNA	LL_vs_ML	CTp02	increased
Cre09.g400312	Cre09.g400312		mRNA	LL_vs_ML	CTp02	increased
Cre09.g400500	Cre09.g400500		mRNA	LL_vs_ML	CTp02	increased
Cre09.g400701	Cre09.g400701		mRNA	LL_vs_ML	CTp02	increased
Cre09.g401812	Cre09.g401812		mRNA	LL_vs_ML	CTp02	increased
Cre09.g401886	Cre09.g401886	Putative Ascorbate peroxidase	mRNA	LL_vs_ML	CTp02	increased
Cre09.g402050	Cre09.g402050		mRNA	LL_vs_ML	CTp02	increased
Cre09.g402219	LCI3	Low-CO2-inducible protein	mRNA	LL_vs_ML	CTp02	increased
Cre09.g403550	Cre09.g403550	Flavonol synthase/flavanone 3-dioxygenase	mRNA	LL_vs_ML	CTp02	increased
Cre09.g404950	Cre09.g404950		mRNA	LL_vs_ML	CTp02	increased
Cre09.g405500	MLDP1	Major lipid droplet protein	mRNA	LL_vs_ML	CTp02	increased
Cre09.g406650	Cre09.g406650		mRNA	LL_vs_ML	CTp02	increased
Cre09.g407120	Cre09.g407120		mRNA	LL_vs_ML	CTp02	increased
Cre09.g407700	Cre09.g407700	Cysteine endopeptidase	mRNA	LL_vs_ML	CTp02	increased
Cre09.g408051	Cre09.g408051		mRNA	LL_vs_ML	CTp02	increased
Cre09.g408150	Cre09.g408150		mRNA	LL_vs_ML	CTp02	increased
Cre09.g409650	Cre09.g409650		mRNA	LL_vs_ML	CTp02	increased
Cre09.g410750	NII1	Nitrite reductase, chloroplastic	mRNA	LL_vs_ML	CTp02	increased
Cre09.g411300	Cre09.g411300		mRNA	LL_vs_ML	CTp02	increased
Cre09.g412250	Cre09.g412250		mRNA	LL_vs_ML	CTp02	increased
Cre09.g414416	CYCD4	D-type cyclin	mRNA	LL_vs_ML	CTp02	increased
Cre09.g417150	CAT1	Mono-functional catalase	mRNA	LL_vs_ML	CTp02	increased
Cre09.g801023	Cre09.g801023		mRNA	LL_vs_ML	CTp02	increased
Cre09.g801033	Cre09.g801033		mRNA	LL_vs_ML	CTp02	increased
Cre09.g801072	Cre09.g801072		mRNA	LL_vs_ML	CTp02	increased
Cre09.g801073	Cre09.g801073		mRNA	LL_vs_ML	CTp02	increased
Cre10.g420500	Cre10.g420500		mRNA	LL_vs_ML	CTp02	increased
Cre10.g420650	Cre10.g420650		mRNA	LL_vs_ML	CTp02	increased
Cre10.g422150	Cre10.g422150		mRNA	LL_vs_ML	CTp02	increased
Cre10.g422900	Cre10.g422900		mRNA	LL_vs_ML	CTp02	increased
Cre10.g423250	MDH2	Malate dehydrogenase 2	mRNA	LL_vs_ML	CTp02	increased
Cre10.g423300	Cre10.g423300		mRNA	LL_vs_ML	CTp02	increased
Cre10.g423800	KU80	ATP-dependent DNA helicase 2 subunit KU80	mRNA	LL_vs_ML	CTp02	increased
Cre10.g424550	Cre10.g424550		mRNA	LL_vs_ML	CTp02	increased
Cre10.g426500	Cre10.g426500		mRNA	LL_vs_ML	CTp02	increased
Cre10.g426700	CYP739A4	Cytochrome P450, CYP197 superfamily	mRNA	LL_vs_ML	CTp02	increased
Cre10.g426800	Cre10.g426800		mRNA	LL_vs_ML	CTp02	increased
Cre10.g426850	Cre10.g426850		mRNA	LL_vs_ML	CTp02	increased
Cre10.g426900	Cre10.g426900		mRNA	LL_vs_ML	CTp02	increased
Cre10.g428433	Cre10.g428433	Formamidopyrimidine-DNA glycosylase	mRNA	LL_vs_ML	CTp02	increased
Cre10.g428664	DIC6	Dynein 1b Intermediate Chain IC1	mRNA	LL_vs_ML	CTp02	increased
Cre10.g430100	Cre10.g430100	Exostosin-like glycosyltransferase 22	mRNA	LL_vs_ML	CTp02	increased
Cre10.g430900	Cre10.g430900		mRNA	LL_vs_ML	CTp02	increased
Cre10.g431000	Cre10.g431000		mRNA	LL_vs_ML	CTp02	increased
Cre10.g432301	Cre10.g432301		mRNA	LL_vs_ML	CTp02	increased
Cre10.g432850	FAP77	Flagellar Associated Protein 77	mRNA	LL_vs_ML	CTp02	increased
Cre10.g433450	Cre10.g433450		mRNA	LL_vs_ML	CTp02	increased
Cre10.g433950	Cre10.g433950		mRNA	LL_vs_ML	CTp02	increased
Cre10.g437950	Cre10.g437950		mRNA	LL_vs_ML	CTp02	increased
Cre10.g440700	Cre10.g440700		mRNA	LL_vs_ML	CTp02	increased
Cre10.g444700	SBE3	Starch Branching Enzyme 3	mRNA	LL_vs_ML	CTp02	increased
Cre10.g444950	Cre10.g444950		mRNA	LL_vs_ML	CTp02	increased
Cre10.g447950	Cre10.g447950		mRNA	LL_vs_ML	CTp02	increased
Cre10.g448200	Cre10.g448200	ARF-like GTPase	mRNA	LL_vs_ML	CTp02	increased
Cre10.g448400	Cre10.g448400		mRNA	LL_vs_ML	CTp02	increased
Cre10.g448750	Cre10.g448750	GT90 family protein 21	mRNA	LL_vs_ML	CTp02	increased
Cre10.g449127	Cre10.g449127		mRNA	LL_vs_ML	CTp02	increased
Cre10.g450350	IFT25	Intraflagellar Transport Protein 25	mRNA	LL_vs_ML	CTp02	increased
Cre10.g450600	Cre10.g450600		mRNA	LL_vs_ML	CTp02	increased
Cre10.g451100	Cre10.g451100		mRNA	LL_vs_ML	CTp02	increased
Cre10.g453807	CTPB1	C-terminal peptidase B	mRNA	LL_vs_ML	CTp02	increased
Cre10.g454000	Cre10.g454000		mRNA	LL_vs_ML	CTp02	increased
Cre10.g455451	Cre10.g455451		mRNA	LL_vs_ML	CTp02	increased
Cre10.g456050	AGG6	Aggregation 6	mRNA	LL_vs_ML	CTp02	increased
Cre10.g456750	Cre10.g456750	dehydroascorbate reductase	mRNA	LL_vs_ML	CTp02	increased
Cre10.g456900	Cre10.g456900	Purine 5'-nucleotidase	mRNA	LL_vs_ML	CTp02	increased
Cre10.g457550	ATG18	Autophagy related	mRNA	LL_vs_ML	CTp02	increased
Cre10.g458350	SRR16	Scavenger receptor cysteine rich (SRCR) protein	mRNA	LL_vs_ML	CTp02	increased
Cre10.g460150	Cre10.g460150	ERD4-related membrane protein	mRNA	LL_vs_ML	CTp02	increased
Cre10.g460650	CYN52	Cyclophilin 52	mRNA	LL_vs_ML	CTp02	increased
Cre10.g460700	Cre10.g460700		mRNA	LL_vs_ML	CTp02	increased
Cre10.g461450	Cre10.g461450		mRNA	LL_vs_ML	CTp02	increased
Cre10.g464900	Cre10.g464900		mRNA	LL_vs_ML	CTp02	increased
Cre10.g466500	CPL12	glyoxylase family protein; Conserved in plant lineage	mRNA	LL_vs_ML	CTp02	increased
Cre10.g801116	Cre10.g801116		mRNA	LL_vs_ML	CTp02	increased
Cre10.g801121	Cre10.g801121		mRNA	LL_vs_ML	CTp02	increased
Cre10.g801144	Cre10.g801144		mRNA	LL_vs_ML	CTp02	increased
Cre10.g801219	Cre10.g801219		mRNA	LL_vs_ML	CTp02	increased
Cre10.g801222	Cre10.g801222		mRNA	LL_vs_ML	CTp02	increased
Cre11.g467350	Cre11.g467350	Acyl-CoA oxidase/dehydrogenase	mRNA	LL_vs_ML	CTp02	increased
Cre11.g467531	Cre11.g467531		mRNA	LL_vs_ML	CTp02	increased
Cre11.g467559	Cre11.g467559		mRNA	LL_vs_ML	CTp02	increased
Cre11.g467597	Cre11.g467597		mRNA	LL_vs_ML	CTp02	increased
Cre11.g467598	Cre11.g467598		mRNA	LL_vs_ML	CTp02	increased
Cre11.g467601	Cre11.g467601		mRNA	LL_vs_ML	CTp02	increased
Cre11.g467623	Cre11.g467623		mRNA	LL_vs_ML	CTp02	increased
Cre11.g467627	Cre11.g467627		mRNA	LL_vs_ML	CTp02	increased
Cre11.g467670	Cre11.g467670	GT90 family protein 44	mRNA	LL_vs_ML	CTp02	increased
Cre11.g467682	Cre11.g467682		mRNA	LL_vs_ML	CTp02	increased
Cre11.g467687	Cre11.g467687		mRNA	LL_vs_ML	CTp02	increased
Cre11.g467691	Cre11.g467691		mRNA	LL_vs_ML	CTp02	increased
Cre11.g467705	Cre11.g467705		mRNA	LL_vs_ML	CTp02	increased
Cre11.g467706	Cre11.g467706		mRNA	LL_vs_ML	CTp02	increased
Cre11.g467761	Cre11.g467761		mRNA	LL_vs_ML	CTp02	increased
Cre11.g467779	Cre11.g467779		mRNA	LL_vs_ML	CTp02	increased
Cre11.g467792	Cre11.g467792		mRNA	LL_vs_ML	CTp02	increased
Cre11.g469100	Cre11.g469100		mRNA	LL_vs_ML	CTp02	increased
Cre11.g469650	Cre11.g469650		mRNA	LL_vs_ML	CTp02	increased
Cre11.g469800	Cre11.g469800		mRNA	LL_vs_ML	CTp02	increased
Cre11.g477550	Cre11.g477550		mRNA	LL_vs_ML	CTp02	increased
Cre11.g478000	Cre11.g478000		mRNA	LL_vs_ML	CTp02	increased
Cre11.g478700	FKB15D	Peptidyl-prolyl cis-trans isomerase, FKBP-type	mRNA	LL_vs_ML	CTp02	increased
Cre11.g480300	Cre11.g480300		mRNA	LL_vs_ML	CTp02	increased
Cre11.g480851	RRA3	Reduced residual arabinose 3	mRNA	LL_vs_ML	CTp02	increased
Cre11.g481126	Cre11.g481126		mRNA	LL_vs_ML	CTp02	increased
Cre11.g481400	Cre11.g481400		mRNA	LL_vs_ML	CTp02	increased
Cre11.g483250	Cre11.g483250	Putative pherophorin-chlamydomonas homolog	mRNA	LL_vs_ML	CTp02	increased
Cre11.g483351	Cre11.g483351	Putative pherophorin-chlamydomonas homolog	mRNA	LL_vs_ML	CTp02	increased
Cre11.g801225	Cre11.g801225		mRNA	LL_vs_ML	CTp02	increased
Cre11.g801226	Cre11.g801226		mRNA	LL_vs_ML	CTp02	increased
Cre11.g801324	Cre11.g801324		mRNA	LL_vs_ML	CTp02	increased
Cre12.g484250	DHC1	Inner Arm Dynein Heavy Chain 1/f-alpha	mRNA	LL_vs_ML	CTp02	increased
Cre12.g485000	FAP182	Flagellar Associated Protein 182	mRNA	LL_vs_ML	CTp02	increased
Cre12.g489300	Cre12.g489300		mRNA	LL_vs_ML	CTp02	increased
Cre12.g489650	Cre12.g489650		mRNA	LL_vs_ML	CTp02	increased
Cre12.g491200	Cre12.g491200		mRNA	LL_vs_ML	CTp02	increased
Cre12.g494650	Cre12.g494650	Chlamydomonas-specific family protein	mRNA	LL_vs_ML	CTp02	increased
Cre12.g495350	POC12	Proteome of centriole protein 12	mRNA	LL_vs_ML	CTp02	increased
Cre12.g495850	HBD1	3-hydroxybutyrate dehydrogenase	mRNA	LL_vs_ML	CTp02	increased
Cre12.g495950	Cre12.g495950		mRNA	LL_vs_ML	CTp02	increased
Cre12.g496550	Cre12.g496550		mRNA	LL_vs_ML	CTp02	increased
Cre12.g496900	Cre12.g496900		mRNA	LL_vs_ML	CTp02	increased
Cre12.g497450	FAP412	Flagellar Associated Protein 412	mRNA	LL_vs_ML	CTp02	increased
Cre12.g498750	Cre12.g498750	Putative triacylglycerol lipase	mRNA	LL_vs_ML	CTp02	increased
Cre12.g499950	CPL18	possible serine esterase	mRNA	LL_vs_ML	CTp02	increased
Cre12.g500150	ALDH2	Aldehyde dehydrogenase	mRNA	LL_vs_ML	CTp02	increased
Cre12.g501150	MLT2	Multi eye protein 2	mRNA	LL_vs_ML	CTp02	increased
Cre12.g503450	Cre12.g503450		mRNA	LL_vs_ML	CTp02	increased
Cre12.g504950	UOX1	Urate oxidase II	mRNA	LL_vs_ML	CTp02	increased
Cre12.g505000	Cre12.g505000		mRNA	LL_vs_ML	CTp02	increased
Cre12.g506000	DIC2	Flagellar Outer Arm Dynein Intermediate Chain 2	mRNA	LL_vs_ML	CTp02	increased
Cre12.g507002	Cre12.g507002		mRNA	LL_vs_ML	CTp02	increased
Cre12.g507400	LCS3	Long-chain acyl-CoA synthetase	mRNA	LL_vs_ML	CTp02	increased
Cre12.g508500	Cre12.g508500		mRNA	LL_vs_ML	CTp02	increased
Cre12.g509450	Cre12.g509450		mRNA	LL_vs_ML	CTp02	increased
Cre12.g509800	FAP286	Flagellar Associated Protein 286	mRNA	LL_vs_ML	CTp02	increased
Cre12.g512300	Cre12.g512300		mRNA	LL_vs_ML	CTp02	increased
Cre12.g514300	Cre12.g514300		mRNA	LL_vs_ML	CTp02	increased
Cre12.g515450	UBC22	E2 Ubiquitin conjugating enzyme	mRNA	LL_vs_ML	CTp02	increased
Cre12.g515900	TOPBP1	BRC-repeat-containing protein	mRNA	LL_vs_ML	CTp02	increased
Cre12.g517681	Cre12.g517681		mRNA	LL_vs_ML	CTp02	increased
Cre12.g518772	Cre12.g518772		mRNA	LL_vs_ML	CTp02	increased
Cre12.g518800	Cre12.g518800		mRNA	LL_vs_ML	CTp02	increased
Cre12.g519050	Cre12.g519050		mRNA	LL_vs_ML	CTp02	increased
Cre12.g521300	POB14	Proteome of basal body 14	mRNA	LL_vs_ML	CTp02	increased
Cre12.g522250	Cre12.g522250		mRNA	LL_vs_ML	CTp02	increased
Cre12.g527250	Cre12.g527250		mRNA	LL_vs_ML	CTp02	increased
Cre12.g527300	RFC5	DNA replication factor C complex subunit 5	mRNA	LL_vs_ML	CTp02	increased
Cre12.g527800	DLL3	Outer Arm Dynein Light Chain	mRNA	LL_vs_ML	CTp02	increased
Cre12.g529700	Cre12.g529700	Putative Flagellar Associated Protein 401	mRNA	LL_vs_ML	CTp02	increased
Cre12.g531150	Cre12.g531150	ribokinase	mRNA	LL_vs_ML	CTp02	increased
Cre12.g531250	Cre12.g531250		mRNA	LL_vs_ML	CTp02	increased
Cre12.g531400	POC10	Proteome of centriole protein 10	mRNA	LL_vs_ML	CTp02	increased
Cre12.g531500	DRC3	Nexin-dynein regulatory complex 3	mRNA	LL_vs_ML	CTp02	increased
Cre12.g532250	Cre12.g532250		mRNA	LL_vs_ML	CTp02	increased
Cre12.g534151	Cre12.g534151	endonuclease/exonuclease/phosphatase family protein	mRNA	LL_vs_ML	CTp02	increased
Cre12.g534350	HCD2	3-hydroxyacyl-CoA dehydrogenase	mRNA	LL_vs_ML	CTp02	increased
Cre12.g535100	Cre12.g535100		mRNA	LL_vs_ML	CTp02	increased
Cre12.g537000	Cre12.g537000		mRNA	LL_vs_ML	CTp02	increased
Cre12.g537200	OGD1	2-oxoglutarate dehydrogenase, E1 subunit	mRNA	LL_vs_ML	CTp02	increased
Cre12.g537750	Cre12.g537750		mRNA	LL_vs_ML	CTp02	increased
Cre12.g539900	Cre12.g539900		mRNA	LL_vs_ML	CTp02	increased
Cre12.g540500	CGL108	Conserved in the Green Lineage	mRNA	LL_vs_ML	CTp02	increased
Cre12.g541211	Cre12.g541211	putative protein kinase	mRNA	LL_vs_ML	CTp02	increased
Cre12.g541800	Cre12.g541800		mRNA	LL_vs_ML	CTp02	increased
Cre12.g542500	STM6	Mitochondrial transcription termination factor	mRNA	LL_vs_ML	CTp02	increased
Cre12.g543000	Cre12.g543000		mRNA	LL_vs_ML	CTp02	increased
Cre12.g543900	Cre12.g543900	Protein tyrosine phosphatase	mRNA	LL_vs_ML	CTp02	increased
Cre12.g544550	Cre12.g544550		mRNA	LL_vs_ML	CTp02	increased
Cre12.g545101	XDH1	Xanthine dehydrogenase/oxidase	mRNA	LL_vs_ML	CTp02	increased
Cre12.g545550	Cre12.g545550		mRNA	LL_vs_ML	CTp02	increased
Cre12.g545950	Cre12.g545950	Mitogen-Activated Protein Kinase Kinase Kinase	mRNA	LL_vs_ML	CTp02	increased
Cre12.g547150	Cre12.g547150		mRNA	LL_vs_ML	CTp02	increased
Cre12.g547650	Cre12.g547650		mRNA	LL_vs_ML	CTp02	increased
Cre12.g548400	LHCBM2	Light-harvesting protein of photosystem II	mRNA	LL_vs_ML	CTp02	increased
Cre12.g548500	Cre12.g548500		mRNA	LL_vs_ML	CTp02	increased
Cre12.g551700	Cre12.g551700		mRNA	LL_vs_ML	CTp02	increased
Cre12.g551800	Cre12.g551800		mRNA	LL_vs_ML	CTp02	increased
Cre12.g552950	Cre12.g552950		mRNA	LL_vs_ML	CTp02	increased
Cre12.g554100	Cre12.g554100		mRNA	LL_vs_ML	CTp02	increased
Cre12.g554953	ETFB1	Electron transfer flavoprotein beta subunit	mRNA	LL_vs_ML	CTp02	increased
Cre12.g555550	Cre12.g555550		mRNA	LL_vs_ML	CTp02	increased
Cre12.g555800	Cre12.g555800	Serine/threonine protein kinase	mRNA	LL_vs_ML	CTp02	increased
Cre12.g556228	NDA7	Type-II NADH dehydrogenase	mRNA	LL_vs_ML	CTp02	increased
Cre12.g557252	Cre12.g557252		mRNA	LL_vs_ML	CTp02	increased
Cre12.g558950	Cre12.g558950		mRNA	LL_vs_ML	CTp02	increased
Cre12.g559555	Cre12.g559555		mRNA	LL_vs_ML	CTp02	increased
Cre12.g560668	Cre12.g560668		mRNA	LL_vs_ML	CTp02	increased
Cre12.g801469	Cre12.g801469		mRNA	LL_vs_ML	CTp02	increased
Cre13.g563100	Cre13.g563100		mRNA	LL_vs_ML	CTp02	increased
Cre13.g563600	UBQ7	Ubiquitin-fusion protein	mRNA	LL_vs_ML	CTp02	increased
Cre13.g567901	Cre13.g567901		mRNA	LL_vs_ML	CTp02	increased
Cre13.g569500	Cre13.g569500	Similar to conserved hypothetical protein in bacteria	mRNA	LL_vs_ML	CTp02	increased
Cre13.g570650	Cre13.g570650		mRNA	LL_vs_ML	CTp02	increased
Cre13.g571300	Cre13.g571300		mRNA	LL_vs_ML	CTp02	increased
Cre13.g573100	Cre13.g573100	Protein putatively involved in mitochondrial biogenesis	mRNA	LL_vs_ML	CTp02	increased
Cre13.g575175	Cre13.g575175		mRNA	LL_vs_ML	CTp02	increased
Cre13.g576466	Cre13.g576466		mRNA	LL_vs_ML	CTp02	increased
Cre13.g576500	Cre13.g576500		mRNA	LL_vs_ML	CTp02	increased
Cre13.g578400	Cre13.g578400		mRNA	LL_vs_ML	CTp02	increased
Cre13.g578501	Cre13.g578501		mRNA	LL_vs_ML	CTp02	increased
Cre13.g578750	TBA1	Translation factor for chloroplast psbA mRNA	mRNA	LL_vs_ML	CTp02	increased
Cre13.g579100	APC1	Anaphase promoting complex subunit 1	mRNA	LL_vs_ML	CTp02	increased
Cre13.g579450	Cre13.g579450	Chlamydomonas-specific membrane transporter of unknown function	mRNA	LL_vs_ML	CTp02	increased
Cre13.g580450	Cre13.g580450		mRNA	LL_vs_ML	CTp02	increased
Cre13.g581700	Cre13.g581700		mRNA	LL_vs_ML	CTp02	increased
Cre13.g582250	Cre13.g582250		mRNA	LL_vs_ML	CTp02	increased
Cre13.g584050	Cre13.g584050	Probable transposon-derived protein of Chlamydomonas-Specific family B	mRNA	LL_vs_ML	CTp02	increased
Cre13.g584200	Cre13.g584200	Glutaredoxin-like protein	mRNA	LL_vs_ML	CTp02	increased
Cre13.g585600	Cre13.g585600		mRNA	LL_vs_ML	CTp02	increased
Cre13.g591000	Cre13.g591000		mRNA	LL_vs_ML	CTp02	increased
Cre13.g591550	Cre13.g591550	Scavenger receptor cysteine rich (SRCR) protein	mRNA	LL_vs_ML	CTp02	increased
Cre13.g603176	Cre13.g603176		mRNA	LL_vs_ML	CTp02	increased
Cre13.g603750	KCA1	Six-transmembrane domain potassium channel alpha subunit	mRNA	LL_vs_ML	CTp02	increased
Cre13.g605150	MSD2	Mn superoxide dismutase	mRNA	LL_vs_ML	CTp02	increased
Cre13.g605500	Cre13.g605500		mRNA	LL_vs_ML	CTp02	increased
Cre13.g605900	OPR128	OctotricoPeptide Repeat protein 128	mRNA	LL_vs_ML	CTp02	increased
Cre13.g606250	Cre13.g606250	Adenylate/guanylate cyclase	mRNA	LL_vs_ML	CTp02	increased
Cre13.g606300	Cre13.g606300		mRNA	LL_vs_ML	CTp02	increased
Cre13.g606700	Cre13.g606700		mRNA	LL_vs_ML	CTp02	increased
Cre13.g801530	Cre13.g801530		mRNA	LL_vs_ML	CTp02	increased
Cre14.g609202	Cre14.g609202	Conserved Protein With Tyrosinase Domain	mRNA	LL_vs_ML	CTp02	increased
Cre14.g610750	Cre14.g610750	MATE efflux family protein	mRNA	LL_vs_ML	CTp02	increased
Cre14.g611000	Cre14.g611000		mRNA	LL_vs_ML	CTp02	increased
Cre14.g611552	Cre14.g611552	Putative triacylglycerol lipase	mRNA	LL_vs_ML	CTp02	increased
Cre14.g613501	Cre14.g613501	Putative zeaxanthin epoxidase	mRNA	LL_vs_ML	CTp02	increased
Cre14.g615200	Cre14.g615200		mRNA	LL_vs_ML	CTp02	increased
Cre14.g617200	Cre14.g617200	RegA/Rls-like protein	mRNA	LL_vs_ML	CTp02	increased
Cre14.g618500	Cre14.g618500		mRNA	LL_vs_ML	CTp02	increased
Cre14.g619133	SDH1	Succinate dehydrogenase flavoprotein subunit	mRNA	LL_vs_ML	CTp02	increased
Cre14.g620500	Cre14.g620500		mRNA	LL_vs_ML	CTp02	increased
Cre14.g623550	Cre14.g623550		mRNA	LL_vs_ML	CTp02	increased
Cre14.g624000	Cre14.g624000		mRNA	LL_vs_ML	CTp02	increased
Cre14.g625100	Cre14.g625100		mRNA	LL_vs_ML	CTp02	increased
Cre14.g625650	Cre14.g625650		mRNA	LL_vs_ML	CTp02	increased
Cre14.g626000	Cre14.g626000		mRNA	LL_vs_ML	CTp02	increased
Cre14.g626100	Cre14.g626100		mRNA	LL_vs_ML	CTp02	increased
Cre14.g628533	Cre14.g628533	Adenylate/guanylate cyclase	mRNA	LL_vs_ML	CTp02	increased
Cre14.g629700	MME3	NADP-dependent malic enzyme 3	mRNA	LL_vs_ML	CTp02	increased
Cre14.g630787	Cre14.g630787		mRNA	LL_vs_ML	CTp02	increased
Cre14.g630799	Cre14.g630799		mRNA	LL_vs_ML	CTp02	increased
Cre14.g630859	HID1	3-hydroxyisobutyrate dehydrogenase	mRNA	LL_vs_ML	CTp02	increased
Cre14.g631550	Cre14.g631550		mRNA	LL_vs_ML	CTp02	increased
Cre14.g631600	Cre14.g631600		mRNA	LL_vs_ML	CTp02	increased
Cre14.g633550	SCP2	Sterol carrier/transfer protein	mRNA	LL_vs_ML	CTp02	increased
Cre14.g633901	Cre14.g633901		mRNA	LL_vs_ML	CTp02	increased
Cre14.g634193	Cre14.g634193		mRNA	LL_vs_ML	CTp02	increased
Cre14.g801639	Cre14.g801639		mRNA	LL_vs_ML	CTp02	increased
Cre14.g801646	Cre14.g801646		mRNA	LL_vs_ML	CTp02	increased
Cre14.g801647	Cre14.g801647		mRNA	LL_vs_ML	CTp02	increased
Cre14.g801667	Cre14.g801667		mRNA	LL_vs_ML	CTp02	increased
Cre15.g634855	Cre15.g634855		mRNA	LL_vs_ML	CTp02	increased
Cre15.g635800	SMC1	Structural Maintenance of Chromosomes protein	mRNA	LL_vs_ML	CTp02	increased
Cre15.g636950	Cre15.g636950		mRNA	LL_vs_ML	CTp02	increased
Cre15.g637761	Cre15.g637761	Peroxisomal long-chain acyl-CoA transporter, ABC superfamily	mRNA	LL_vs_ML	CTp02	increased
Cre15.g637850	NCL13	Nuclear Control of chloroplast Like 13	mRNA	LL_vs_ML	CTp02	increased
Cre15.g638400	Cre15.g638400		mRNA	LL_vs_ML	CTp02	increased
Cre15.g639850	NCL6	Nuclear Control of chloroplast Like 6, pseudogene	mRNA	LL_vs_ML	CTp02	increased
Cre15.g640600	Cre15.g640600		mRNA	LL_vs_ML	CTp02	increased
Cre15.g641200	UCP2C	Mitochondrial uncoupling protein 2	mRNA	LL_vs_ML	CTp02	increased
Cre15.g641266	Cre15.g641266	Triose phosphate transporter	mRNA	LL_vs_ML	CTp02	increased
Cre15.g641282	Cre15.g641282		mRNA	LL_vs_ML	CTp02	increased
Cre15.g641650	Cre15.g641650	Histone-lysine N-methyltransferase	mRNA	LL_vs_ML	CTp02	increased
Cre15.g801679	Cre15.g801679		mRNA	LL_vs_ML	CTp02	increased
Cre15.g801695	Cre15.g801695		mRNA	LL_vs_ML	CTp02	increased
Cre15.g801749	Cre15.g801749		mRNA	LL_vs_ML	CTp02	increased
Cre15.g801769	Cre15.g801769		mRNA	LL_vs_ML	CTp02	increased
Cre15.g801771	Cre15.g801771		mRNA	LL_vs_ML	CTp02	increased
Cre15.g801777	Cre15.g801777		mRNA	LL_vs_ML	CTp02	increased
Cre15.g801786	Cre15.g801786		mRNA	LL_vs_ML	CTp02	increased
Cre15.g801811	Cre15.g801811		mRNA	LL_vs_ML	CTp02	increased
Cre16.g647534	NRX4	Nucleoredoxin 4	mRNA	LL_vs_ML	CTp02	increased
Cre16.g648350	PDY2	Proline dehydrogenase	mRNA	LL_vs_ML	CTp02	increased
Cre16.g649650	Cre16.g649650	Universal stress protein	mRNA	LL_vs_ML	CTp02	increased
Cre16.g650400	CPL20	Hypothetical zinc-dependent DNA-binding protein	mRNA	LL_vs_ML	CTp02	increased
Cre16.g650650	AGT3	Alanine-glyoxylate aminotransferase	mRNA	LL_vs_ML	CTp02	increased
Cre16.g650950	Cre16.g650950		mRNA	LL_vs_ML	CTp02	increased
Cre16.g651350	ATG17	AuTophaGy related	mRNA	LL_vs_ML	CTp02	increased
Cre16.g652300	Cre16.g652300	Chlamydomonas-specific membrane protein family A	mRNA	LL_vs_ML	CTp02	increased
Cre16.g652483	Cre16.g652483		mRNA	LL_vs_ML	CTp02	increased
Cre16.g652700	Cre16.g652700		mRNA	LL_vs_ML	CTp02	increased
Cre16.g652800	Cre16.g652800		mRNA	LL_vs_ML	CTp02	increased
Cre16.g653150	CPR3	Cysteine protease, transglutaminase-like	mRNA	LL_vs_ML	CTp02	increased
Cre16.g657650	FAP35	Flagellar Associated Protein 35	mRNA	LL_vs_ML	CTp02	increased
Cre16.g658850	Cre16.g658850		mRNA	LL_vs_ML	CTp02	increased
Cre16.g660024	Cre16.g660024		mRNA	LL_vs_ML	CTp02	increased
Cre16.g661000	THB7	Truncated hemoglobin	mRNA	LL_vs_ML	CTp02	increased
Cre16.g662350	TSPS1	Trehalose-6-phosphate synthase, class I	mRNA	LL_vs_ML	CTp02	increased
Cre16.g662750	THB11	Truncated hemoglobin	mRNA	LL_vs_ML	CTp02	increased
Cre16.g663350	CLPX1	ClpX chaperone	mRNA	LL_vs_ML	CTp02	increased
Cre16.g665850	FAP248	Flagellar Associated Protein 248	mRNA	LL_vs_ML	CTp02	increased
Cre16.g666250	Cre16.g666250	UDP-N-acetylglucosamine transporter	mRNA	LL_vs_ML	CTp02	increased
Cre16.g666576	Cre16.g666576		mRNA	LL_vs_ML	CTp02	increased
Cre16.g668050	Cre16.g668050		mRNA	LL_vs_ML	CTp02	increased
Cre16.g668300	Cre16.g668300		mRNA	LL_vs_ML	CTp02	increased
Cre16.g668550	Cre16.g668550		mRNA	LL_vs_ML	CTp02	increased
Cre16.g671200	Cre16.g671200	bZIP transcription factor	mRNA	LL_vs_ML	CTp02	increased
Cre16.g671950	Cre16.g671950		mRNA	LL_vs_ML	CTp02	increased
Cre16.g672602	Cre16.g672602		mRNA	LL_vs_ML	CTp02	increased
Cre16.g674534	Cre16.g674534		mRNA	LL_vs_ML	CTp02	increased
Cre16.g675100	CPLD53	Conserved in the Plant Lineage and Diatoms	mRNA	LL_vs_ML	CTp02	increased
Cre16.g675630	Cre16.g675630		mRNA	LL_vs_ML	CTp02	increased
Cre16.g675650	ALDH6	Aldehyde dehydrogenase	mRNA	LL_vs_ML	CTp02	increased
Cre16.g676150	MSD3	Mn superoxide dismutase	mRNA	LL_vs_ML	CTp02	increased
Cre16.g677093	Cre16.g677093		mRNA	LL_vs_ML	CTp02	increased
Cre16.g678200	Cre16.g678200		mRNA	LL_vs_ML	CTp02	increased
Cre16.g678350	Cre16.g678350	Calmodulin-like protein	mRNA	LL_vs_ML	CTp02	increased
Cre16.g679200	PEX1	Peroxisome biogenesis protein	mRNA	LL_vs_ML	CTp02	increased
Cre16.g679950	RFC3	DNA replication factor C complex subunit 3	mRNA	LL_vs_ML	CTp02	increased
Cre16.g681351	Cre16.g681351		mRNA	LL_vs_ML	CTp02	increased
Cre16.g681914	Cre16.g681914		mRNA	LL_vs_ML	CTp02	increased
Cre16.g682026	Cre16.g682026		mRNA	LL_vs_ML	CTp02	increased
Cre16.g682138	Cre16.g682138		mRNA	LL_vs_ML	CTp02	increased
Cre16.g683000	Cre16.g683000		mRNA	LL_vs_ML	CTp02	increased
Cre16.g683350	Cre16.g683350	Acyl-CoA thioesterase-like protein	mRNA	LL_vs_ML	CTp02	increased
Cre16.g683371	ODC2	Ornithine decarboxylase 2	mRNA	LL_vs_ML	CTp02	increased
Cre16.g684400	Cre16.g684400		mRNA	LL_vs_ML	CTp02	increased
Cre16.g685700	Cre16.g685700		mRNA	LL_vs_ML	CTp02	increased
Cre16.g686552	Cre16.g686552		mRNA	LL_vs_ML	CTp02	increased
Cre16.g686734	Cre16.g686734		mRNA	LL_vs_ML	CTp02	increased
Cre16.g687117	Cre16.g687117		mRNA	LL_vs_ML	CTp02	increased
Cre16.g687350	ACX3	Acyl-CoA oxidase/dehydrogenase	mRNA	LL_vs_ML	CTp02	increased
Cre16.g687950	ETFA1	Electron transfer flavoprotein alpha subunit	mRNA	LL_vs_ML	CTp02	increased
Cre16.g688302	Cre16.g688302		mRNA	LL_vs_ML	CTp02	increased
Cre16.g688850	Cre16.g688850	Hexose/glycerol-3-phosphate transporter	mRNA	LL_vs_ML	CTp02	increased
Cre16.g689087	RTN1	related to reticulon	mRNA	LL_vs_ML	CTp02	increased
Cre16.g689650	ATG8	Autophagy-related protein	mRNA	LL_vs_ML	CTp02	increased
Cre16.g689950	Cre16.g689950		mRNA	LL_vs_ML	CTp02	increased
Cre16.g692150	Cre16.g692150	GT90 family protein 29	mRNA	LL_vs_ML	CTp02	increased
Cre16.g692750	Cre16.g692750		mRNA	LL_vs_ML	CTp02	increased
Cre16.g694200	MMP15	Matrix-metalloproteinase-like protein	mRNA	LL_vs_ML	CTp02	increased
Cre16.g695050	ECH3	Enoyl-CoA hydratase 1	mRNA	LL_vs_ML	CTp02	increased
Cre16.g695100	Cre16.g695100	Putative Acyl-CoA oxidase	mRNA	LL_vs_ML	CTp02	increased
Cre16.g695218	Cre16.g695218		mRNA	LL_vs_ML	CTp02	increased
Cre16.g695350	Cre16.g695350		mRNA	LL_vs_ML	CTp02	increased
Cre16.g695500	MOTR2B	Molybdate transporter, type 2. Member 2	mRNA	LL_vs_ML	CTp02	increased
Cre16.g695850	Cre16.g695850		mRNA	LL_vs_ML	CTp02	increased
Cre16.g801873	Cre16.g801873		mRNA	LL_vs_ML	CTp02	increased
Cre16.g801907	Cre16.g801907		mRNA	LL_vs_ML	CTp02	increased
Cre16.g801920	Cre16.g801920		mRNA	LL_vs_ML	CTp02	increased
Cre16.g801980	Cre16.g801980		mRNA	LL_vs_ML	CTp02	increased
Cre16.g801984	Cre16.g801984		mRNA	LL_vs_ML	CTp02	increased
Cre17.g696600	FMR1	Fumarate reductase 1	mRNA	LL_vs_ML	CTp02	increased
Cre17.g697000	Cre17.g697000		mRNA	LL_vs_ML	CTp02	increased
Cre17.g699100	TAGL1	Triacylglycerol lipase	mRNA	LL_vs_ML	CTp02	increased
Cre17.g700550	Cre17.g700550		mRNA	LL_vs_ML	CTp02	increased
Cre17.g700750	GFY3	Putative acetate transporter	mRNA	LL_vs_ML	CTp02	increased
Cre17.g701000	Cre17.g701000		mRNA	LL_vs_ML	CTp02	increased
Cre17.g701350	Cre17.g701350		mRNA	LL_vs_ML	CTp02	increased
Cre17.g702900	GFY4	Putative acetate transporter	mRNA	LL_vs_ML	CTp02	increased
Cre17.g704600	Cre17.g704600		mRNA	LL_vs_ML	CTp02	increased
Cre17.g705450	LCI26	Low-CO2-induced U-box protein	mRNA	LL_vs_ML	CTp02	increased
Cre17.g707350	Cre17.g707350		mRNA	LL_vs_ML	CTp02	increased
Cre17.g707750	Cre17.g707750		mRNA	LL_vs_ML	CTp02	increased
Cre17.g708750	NSG1	Nitrogen-starvation/gametogenesis expressed protein	mRNA	LL_vs_ML	CTp02	increased
Cre17.g714350	Cre17.g714350		mRNA	LL_vs_ML	CTp02	increased
Cre17.g715801	Cre17.g715801		mRNA	LL_vs_ML	CTp02	increased
Cre17.g718150	Cre17.g718150	Glycosyl transferase	mRNA	LL_vs_ML	CTp02	increased
Cre17.g722650	Cre17.g722650		mRNA	LL_vs_ML	CTp02	increased
Cre17.g723450	FAP13	WD-repeat Flagellar Associated Protein 13	mRNA	LL_vs_ML	CTp02	increased
Cre17.g724700	Cre17.g724700	Pheophorbide a oxygenase-related protein	mRNA	LL_vs_ML	CTp02	increased
Cre17.g726500	ORC4	Origin recognition complex subunit 4	mRNA	LL_vs_ML	CTp02	increased
Cre17.g727300	NFO2	NADH:flavin oxidoreductase/NADH oxidase	mRNA	LL_vs_ML	CTp02	increased
Cre17.g728050	Cre17.g728050		mRNA	LL_vs_ML	CTp02	increased
Cre17.g730350	Cre17.g730350		mRNA	LL_vs_ML	CTp02	increased
Cre17.g731571	Cre17.g731571		mRNA	LL_vs_ML	CTp02	increased
Cre17.g733400	Cre17.g733400		mRNA	LL_vs_ML	CTp02	increased
Cre17.g733550	Cre17.g733550		mRNA	LL_vs_ML	CTp02	increased
Cre17.g733950	CGL152	Conserved in the Green Lineage	mRNA	LL_vs_ML	CTp02	increased
Cre17.g735600	Cre17.g735600	Putative triacylglycerol lipase	mRNA	LL_vs_ML	CTp02	increased
Cre17.g739350	Cre17.g739350		mRNA	LL_vs_ML	CTp02	increased
Cre17.g740430	Cre17.g740430		mRNA	LL_vs_ML	CTp02	increased
Cre17.g740650	Cre17.g740650		mRNA	LL_vs_ML	CTp02	increased
Cre17.g745997	Cre17.g745997		mRNA	LL_vs_ML	CTp02	increased
Cre17.g746597	Cre17.g746597		mRNA	LL_vs_ML	CTp02	increased
Cre17.g746897	Cre17.g746897		mRNA	LL_vs_ML	CTp02	increased
Cre17.g802021	Cre17.g802021		mRNA	LL_vs_ML	CTp02	increased
Cre17.g802031	Cre17.g802031		mRNA	LL_vs_ML	CTp02	increased
Cre17.g802076	Cre17.g802076		mRNA	LL_vs_ML	CTp02	increased
Cre19.g750147	Cre19.g750147		mRNA	LL_vs_ML	CTp02	increased
Cre19.g750897	Cre19.g750897		mRNA	LL_vs_ML	CTp02	increased
Cre22.g754197	Cre22.g754197		mRNA	LL_vs_ML	CTp02	increased
Cre23.g802173	Cre23.g802173		mRNA	LL_vs_ML	CTp02	increased
Cre01.g000600	Cre01.g000600	Predicted WD-4 repeat family protein / notchless protein, putative	mRNA	LL_vs_ML	CTp02	decreased
Cre01.g005813	POB31	Proteome of basal body 31	mRNA	LL_vs_ML	CTp02	decreased
Cre01.g005850	FAP23	Cobalamin adenosyltransferase	mRNA	LL_vs_ML	CTp02	decreased
Cre01.g007651	Cre01.g007651	RNA pseudouridine synthase	mRNA	LL_vs_ML	CTp02	decreased
Cre01.g009950	NEP1	NEP1-like protein	mRNA	LL_vs_ML	CTp02	decreased
Cre01.g011630	Cre01.g011630		mRNA	LL_vs_ML	CTp02	decreased
Cre01.g011660	Cre01.g011660		mRNA	LL_vs_ML	CTp02	decreased
Cre01.g012350	Cre01.g012350		mRNA	LL_vs_ML	CTp02	decreased
Cre01.g013100	Cre01.g013100	Predicted extracellular protein	mRNA	LL_vs_ML	CTp02	decreased
Cre01.g015650	Cre01.g015650		mRNA	LL_vs_ML	CTp02	decreased
Cre01.g018000	RPA12	DNA-directed RNA polymerase I subunit A12.2	mRNA	LL_vs_ML	CTp02	decreased
Cre01.g018950	DHS1	Deoxyhypusine synthase	mRNA	LL_vs_ML	CTp02	decreased
Cre01.g019200	NOP52	RRP1-like protein	mRNA	LL_vs_ML	CTp02	decreased
Cre01.g020950	Cre01.g020950		mRNA	LL_vs_ML	CTp02	decreased
Cre01.g021600	Cre01.g021600	DEAD-box RNA helicase	mRNA	LL_vs_ML	CTp02	decreased
Cre01.g021800	Cre01.g021800		mRNA	LL_vs_ML	CTp02	decreased
Cre01.g022350	Cre01.g022350	DEAH box ATP-dependent RNA helicase	mRNA	LL_vs_ML	CTp02	decreased
Cre01.g025200	MMP4	Metalloproteinase of VMP family	mRNA	LL_vs_ML	CTp02	decreased
Cre01.g025950	PPR8	PentatricoPeptide Repeat protein 8	mRNA	LL_vs_ML	CTp02	decreased
Cre01.g029950	Cre01.g029950		mRNA	LL_vs_ML	CTp02	decreased
Cre01.g031750	Cre01.g031750		mRNA	LL_vs_ML	CTp02	decreased
Cre01.g035000	Cre01.g035000		mRNA	LL_vs_ML	CTp02	decreased
Cre01.g036600	Cre01.g036600	Exoribonuclease II	mRNA	LL_vs_ML	CTp02	decreased
Cre01.g036950	CBA1	Cobalamin 5'-phosphate synthase	mRNA	LL_vs_ML	CTp02	decreased
Cre01.g037000	SCPL49	Serine carboxypeptidase	mRNA	LL_vs_ML	CTp02	decreased
Cre01.g037050	Cre01.g037050		mRNA	LL_vs_ML	CTp02	decreased
Cre01.g044400	Cre01.g044400		mRNA	LL_vs_ML	CTp02	decreased
Cre01.g048950	PYR5	Uridine 5'- monophosphate synthase	mRNA	LL_vs_ML	CTp02	decreased
Cre01.g055050	Cre01.g055050		mRNA	LL_vs_ML	CTp02	decreased
Cre01.g055400	Cre01.g055400		mRNA	LL_vs_ML	CTp02	decreased
Cre01.g063267	Cre01.g063267	Bystin-like protein	mRNA	LL_vs_ML	CTp02	decreased
Cre01.g064727	Cre01.g064727		mRNA	LL_vs_ML	CTp02	decreased
Cre01.g800048	Cre01.g800048		mRNA	LL_vs_ML	CTp02	decreased
Cre02.g073550	Cre02.g073550	Nucleosome assembly protein	mRNA	LL_vs_ML	CTp02	decreased
Cre02.g077300	NOP1	Nucleolar protein, Component of C/D snoRNPs	mRNA	LL_vs_ML	CTp02	decreased
Cre02.g077800	FAP310	Flagellar Associated Protein 310	mRNA	LL_vs_ML	CTp02	decreased
Cre02.g079700	PYR2	Aspartate carbamoyltransferase	mRNA	LL_vs_ML	CTp02	decreased
Cre02.g081000	Cre02.g081000	Putative RNA exonuclease	mRNA	LL_vs_ML	CTp02	decreased
Cre02.g081050	FAP24	Flagellar Associated Protein 24	mRNA	LL_vs_ML	CTp02	decreased
Cre02.g081550	Cre02.g081550	Putative 3-hydroxyacyl-ACP dehydratase (mitochondrial FAS)	mRNA	LL_vs_ML	CTp02	decreased
Cre02.g082300	SUR6	Surfeit 6-like protein	mRNA	LL_vs_ML	CTp02	decreased
Cre02.g083600	Cre02.g083600		mRNA	LL_vs_ML	CTp02	decreased
Cre02.g085950	Cre02.g085950		mRNA	LL_vs_ML	CTp02	decreased
Cre02.g088700	Cre02.g088700		mRNA	LL_vs_ML	CTp02	decreased
Cre02.g089400	Cre02.g089400	Hydroxyproline-rich glycoprotein	mRNA	LL_vs_ML	CTp02	decreased
Cre02.g095146	Cre02.g095146		mRNA	LL_vs_ML	CTp02	decreased
Cre02.g095400	BRIX1	Ribosome biogenesis protein	mRNA	LL_vs_ML	CTp02	decreased
Cre02.g095850	Cre02.g095850		mRNA	LL_vs_ML	CTp02	decreased
Cre02.g102050	FAP328	Flagellar Associated Protein 328	mRNA	LL_vs_ML	CTp02	decreased
Cre02.g102551	Cre02.g102551	Chlamydomonas-specific family protein	mRNA	LL_vs_ML	CTp02	decreased
Cre02.g102776	Cre02.g102776		mRNA	LL_vs_ML	CTp02	decreased
Cre02.g103300	Cre02.g103300	Predicted protein of CSE family	mRNA	LL_vs_ML	CTp02	decreased
Cre02.g103400	OPR118	OctotricoPeptide Repeat protein 118	mRNA	LL_vs_ML	CTp02	decreased
Cre02.g104450	Cre02.g104450		mRNA	LL_vs_ML	CTp02	decreased
Cre02.g104650	Cre02.g104650		mRNA	LL_vs_ML	CTp02	decreased
Cre02.g107256	Cre02.g107256		mRNA	LL_vs_ML	CTp02	decreased
Cre02.g111800	Cre02.g111800		mRNA	LL_vs_ML	CTp02	decreased
Cre02.g115450	Cre02.g115450	Adenylate/guanylate cyclase	mRNA	LL_vs_ML	CTp02	decreased
Cre02.g116450	RPE2	Ribulose phosphate-3-epimerase	mRNA	LL_vs_ML	CTp02	decreased
Cre02.g117900	Cre02.g117900	DEAD/DEAH box family ATP dependent helicase	mRNA	LL_vs_ML	CTp02	decreased
Cre02.g118300	Cre02.g118300	DEAD box ATP-dependent RNA helicase	mRNA	LL_vs_ML	CTp02	decreased
Cre02.g141766	Cre02.g141766		mRNA	LL_vs_ML	CTp02	decreased
Cre02.g142601	Cre02.g142601		mRNA	LL_vs_ML	CTp02	decreased
Cre02.g143150	Cre02.g143150		mRNA	LL_vs_ML	CTp02	decreased
Cre02.g143450	Cre02.g143450		mRNA	LL_vs_ML	CTp02	decreased
Cre02.g145000	RBF1	ribosome-binding factor A	mRNA	LL_vs_ML	CTp02	decreased
Cre02.g145231	Cre02.g145231		mRNA	LL_vs_ML	CTp02	decreased
Cre02.g800162	Cre02.g800162		mRNA	LL_vs_ML	CTp02	decreased
Cre02.g800239	Cre02.g800239		mRNA	LL_vs_ML	CTp02	decreased
Cre02.g800274	Cre02.g800274		mRNA	LL_vs_ML	CTp02	decreased
Cre03.g144124	Cre03.g144124		mRNA	LL_vs_ML	CTp02	decreased
Cre03.g144767	Cre03.g144767		mRNA	LL_vs_ML	CTp02	decreased
Cre03.g148500	Cre03.g148500	PWR motif protein	mRNA	LL_vs_ML	CTp02	decreased
Cre03.g148700	Cre03.g148700	PWR motif protein	mRNA	LL_vs_ML	CTp02	decreased
Cre03.g149500	Cre03.g149500		mRNA	LL_vs_ML	CTp02	decreased
Cre03.g151100	SSA15	cilia-sensing, structure and/or assembly	mRNA	LL_vs_ML	CTp02	decreased
Cre03.g159900	Cre03.g159900		mRNA	LL_vs_ML	CTp02	decreased
Cre03.g160500	TSK1	Lysyl-tRNA synthetase	mRNA	LL_vs_ML	CTp02	decreased
Cre03.g167051	Cre03.g167051		mRNA	LL_vs_ML	CTp02	decreased
Cre03.g170850	MMP19	Matrix metalloproteinase	mRNA	LL_vs_ML	CTp02	decreased
Cre03.g172550	PRMT1	Protein-/Histone-arginine N-methyltransferase	mRNA	LL_vs_ML	CTp02	decreased
Cre03.g172950	Cre03.g172950	TruB family RNA pseudouridine synthase	mRNA	LL_vs_ML	CTp02	decreased
Cre03.g176550	PRMT5	Protein-/Histone-arginine N-methyltransferase	mRNA	LL_vs_ML	CTp02	decreased
Cre03.g177200	CRB3	RNA-binding protein C3, CELF family, subunit of CHLAMY1	mRNA	LL_vs_ML	CTp02	decreased
Cre03.g179500	Cre03.g179500	Prolyl 4-hydroxylase 13	mRNA	LL_vs_ML	CTp02	decreased
Cre03.g179860	Cre03.g179860	tRNA-(m5C) methyltransferase	mRNA	LL_vs_ML	CTp02	decreased
Cre03.g180750	METE1	Cobalamin-dependent methionine synthase	mRNA	LL_vs_ML	CTp02	decreased
Cre03.g181400	ADC1	Aminodeoxychorismate synthase	mRNA	LL_vs_ML	CTp02	decreased
Cre03.g181450	POB7	Proteome of basal body 7	mRNA	LL_vs_ML	CTp02	decreased
Cre03.g182450	Cre03.g182450		mRNA	LL_vs_ML	CTp02	decreased
Cre03.g187050	PHT4C	Na+-dependent inorganic phosphate cotransporter	mRNA	LL_vs_ML	CTp02	decreased
Cre03.g191050	RAN1	Ran-like small GTPase	mRNA	LL_vs_ML	CTp02	decreased
Cre03.g192350	Cre03.g192350		mRNA	LL_vs_ML	CTp02	decreased
Cre03.g192850	Cre03.g192850		mRNA	LL_vs_ML	CTp02	decreased
Cre03.g194150	Cre03.g194150		mRNA	LL_vs_ML	CTp02	decreased
Cre03.g196850	Cre03.g196850		mRNA	LL_vs_ML	CTp02	decreased
Cre03.g197000	POB8	Proteome of basal body 8	mRNA	LL_vs_ML	CTp02	decreased
Cre03.g204250	SAH1	S-Adenosyl homocysteine hydrolase	mRNA	LL_vs_ML	CTp02	decreased
Cre03.g204601	FAP278	Flagellar Associated Protein 278	mRNA	LL_vs_ML	CTp02	decreased
Cre03.g204602	Cre03.g204602		mRNA	LL_vs_ML	CTp02	decreased
Cre03.g205450	Cre03.g205450		mRNA	LL_vs_ML	CTp02	decreased
Cre03.g206033	Cre03.g206033		mRNA	LL_vs_ML	CTp02	decreased
Cre03.g207800	CAD1	Cinnamyl-alcohol dehydrogenase	mRNA	LL_vs_ML	CTp02	decreased
Cre03.g210513	Cre03.g210513		mRNA	LL_vs_ML	CTp02	decreased
Cre04.g211850	ELIP5	Early light-induced LHC-like protein	mRNA	LL_vs_ML	CTp02	decreased
Cre04.g215350	Cre04.g215350		mRNA	LL_vs_ML	CTp02	decreased
Cre04.g217908	FAP79	Ankyrin Repeat Flagellar Associated Protein 79	mRNA	LL_vs_ML	CTp02	decreased
Cre04.g220850	Cre04.g220850		mRNA	LL_vs_ML	CTp02	decreased
Cre04.g222402	Cre04.g222402		mRNA	LL_vs_ML	CTp02	decreased
Cre04.g222600	Cre04.g222600	Putative pherophorin-chlamydomonas homolog	mRNA	LL_vs_ML	CTp02	decreased
Cre04.g222650	Cre04.g222650		mRNA	LL_vs_ML	CTp02	decreased
Cre04.g222950	SUR2	Surfeit 2-like protein	mRNA	LL_vs_ML	CTp02	decreased
Cre05.g234651	Cre05.g234651		mRNA	LL_vs_ML	CTp02	decreased
Cre05.g235550	OPR125	OctotricoPeptide Repeat protein 125	mRNA	LL_vs_ML	CTp02	decreased
Cre05.g237700	NOP10	Nucleolar protein, Structural Component of H/ACA snoRNPs	mRNA	LL_vs_ML	CTp02	decreased
Cre05.g242300	EIF3D	Eukaryotic translation initiation factor 3, subunit D	mRNA	LL_vs_ML	CTp02	decreased
Cre05.g244701	Cre05.g244701		mRNA	LL_vs_ML	CTp02	decreased
Cre05.g247300	Cre05.g247300		mRNA	LL_vs_ML	CTp02	decreased
Cre06.g251350	Cre06.g251350		mRNA	LL_vs_ML	CTp02	decreased
Cre06.g251500	Cre06.g251500	Spermine synthase	mRNA	LL_vs_ML	CTp02	decreased
Cre06.g254150	UTP1	Nucleolar protein, component of the U3 processome	mRNA	LL_vs_ML	CTp02	decreased
Cre06.g258600	Cre06.g258600		mRNA	LL_vs_ML	CTp02	decreased
Cre06.g261700	Cre06.g261700		mRNA	LL_vs_ML	CTp02	decreased
Cre06.g270050	Cre06.g270050		mRNA	LL_vs_ML	CTp02	decreased
Cre06.g273413	Cre06.g273413		mRNA	LL_vs_ML	CTp02	decreased
Cre06.g275100	Cre06.g275100	Nucleolin	mRNA	LL_vs_ML	CTp02	decreased
Cre06.g275300	Cre06.g275300		mRNA	LL_vs_ML	CTp02	decreased
Cre06.g275500	Cre06.g275500		mRNA	LL_vs_ML	CTp02	decreased
Cre06.g277050	Cre06.g277050		mRNA	LL_vs_ML	CTp02	decreased
Cre06.g278164	Cre06.g278164		mRNA	LL_vs_ML	CTp02	decreased
Cre06.g278167	Cre06.g278167		mRNA	LL_vs_ML	CTp02	decreased
Cre06.g278168	Cre06.g278168		mRNA	LL_vs_ML	CTp02	decreased
Cre06.g278175	Cre06.g278175		mRNA	LL_vs_ML	CTp02	decreased
Cre06.g278208	Cre06.g278208		mRNA	LL_vs_ML	CTp02	decreased
Cre06.g278500	Cre06.g278500	tRNA (guanine-N1)-methyltransferase	mRNA	LL_vs_ML	CTp02	decreased
Cre06.g279150	TSD2	Aspartyl-tRNA synthetase	mRNA	LL_vs_ML	CTp02	decreased
Cre06.g281450	Cre06.g281450	Scavenger receptor cysteine rich (SRCR) protein	mRNA	LL_vs_ML	CTp02	decreased
Cre06.g288000	Cre06.g288000		mRNA	LL_vs_ML	CTp02	decreased
Cre06.g292050	MMP21	Matrix metalloproteinase	mRNA	LL_vs_ML	CTp02	decreased
Cre06.g293900	Cre06.g293900		mRNA	LL_vs_ML	CTp02	decreased
Cre06.g293950	SHMT2	Serine hydroxymethyltransferase	mRNA	LL_vs_ML	CTp02	decreased
Cre06.g306800	CGL126	protein tyrosine kinase	mRNA	LL_vs_ML	CTp02	decreased
Cre06.g306900	Cre06.g306900	Scavenger receptor cysteine rich (SRCR) protein	mRNA	LL_vs_ML	CTp02	decreased
Cre07.g313302	Cre07.g313302		mRNA	LL_vs_ML	CTp02	decreased
Cre07.g314100	Cre07.g314100		mRNA	LL_vs_ML	CTp02	decreased
Cre07.g314900	Cre07.g314900	DEAD/DEAH box helicase	mRNA	LL_vs_ML	CTp02	decreased
Cre07.g317250	Cre07.g317250	Chitinase-like hydrolase	mRNA	LL_vs_ML	CTp02	decreased
Cre07.g320400	ELIP4	Early light-induced LHC-like protein	mRNA	LL_vs_ML	CTp02	decreased
Cre07.g322176	Cre07.g322176		mRNA	LL_vs_ML	CTp02	decreased
Cre07.g332800	Cre07.g332800		mRNA	LL_vs_ML	CTp02	decreased
Cre07.g334250	Cre07.g334250		mRNA	LL_vs_ML	CTp02	decreased
Cre07.g340050	Cre07.g340050		mRNA	LL_vs_ML	CTp02	decreased
Cre07.g344400	Cre07.g344400		mRNA	LL_vs_ML	CTp02	decreased
Cre07.g344550	Cre07.g344550		mRNA	LL_vs_ML	CTp02	decreased
Cre07.g347850	Cre07.g347850		mRNA	LL_vs_ML	CTp02	decreased
Cre07.g350950	Cre07.g350950		mRNA	LL_vs_ML	CTp02	decreased
Cre07.g351750	Cre07.g351750		mRNA	LL_vs_ML	CTp02	decreased
Cre07.g353500	CGLD5A	ethylene response element DNA-binding domain containing protein	mRNA	LL_vs_ML	CTp02	decreased
Cre07.g353600	MMP7	Metalloproteinase of VMP family	mRNA	LL_vs_ML	CTp02	decreased
Cre07.g356600	Cre07.g356600		mRNA	LL_vs_ML	CTp02	decreased
Cre08.g368500	Cre08.g368500		mRNA	LL_vs_ML	CTp02	decreased
Cre08.g368850	Cre08.g368850		mRNA	LL_vs_ML	CTp02	decreased
Cre08.g372100	HSP70A	Heat shock protein 70A	mRNA	LL_vs_ML	CTp02	decreased
Cre08.g374300	CGL115	Conserved in the Green Lineage	mRNA	LL_vs_ML	CTp02	decreased
Cre08.g375600	Cre08.g375600		mRNA	LL_vs_ML	CTp02	decreased
Cre08.g375650	CNS1	Cyclophilin seven suppressor 1	mRNA	LL_vs_ML	CTp02	decreased
Cre08.g384650	ELIP7	Early light-induced LHC-like protein	mRNA	LL_vs_ML	CTp02	decreased
Cre09.g391652	Cre09.g391652		mRNA	LL_vs_ML	CTp02	decreased
Cre09.g392350	CGLD37	glycine-rich RNA-binding protein	mRNA	LL_vs_ML	CTp02	decreased
Cre09.g393728	Cre09.g393728		mRNA	LL_vs_ML	CTp02	decreased
Cre09.g393850	Cre09.g393850	Mitogen-Activated Protein Kinase Kinase Kinase	mRNA	LL_vs_ML	CTp02	decreased
Cre09.g393876	Cre09.g393876		mRNA	LL_vs_ML	CTp02	decreased
Cre09.g393913	Cre09.g393913		mRNA	LL_vs_ML	CTp02	decreased
Cre09.g394325	ELIP9	Early light-induced LHC-like protein	mRNA	LL_vs_ML	CTp02	decreased
Cre09.g394399	Cre09.g394399		mRNA	LL_vs_ML	CTp02	decreased
Cre09.g394450	Cre09.g394450	Ran-binding protein 1	mRNA	LL_vs_ML	CTp02	decreased
Cre09.g396065	Cre09.g396065	Aurora-like kinase	mRNA	LL_vs_ML	CTp02	decreased
Cre09.g396438	Cre09.g396438		mRNA	LL_vs_ML	CTp02	decreased
Cre09.g396700	ACK1	Acetate kinase	mRNA	LL_vs_ML	CTp02	decreased
Cre09.g398250	Cre09.g398250		mRNA	LL_vs_ML	CTp02	decreased
Cre09.g398400	Cre09.g398400	Transient receptor potential ion channel protein	mRNA	LL_vs_ML	CTp02	decreased
Cre09.g398450	Cre09.g398450		mRNA	LL_vs_ML	CTp02	decreased
Cre09.g398500	Cre09.g398500		mRNA	LL_vs_ML	CTp02	decreased
Cre09.g399400	FAP199	Lipase-Domain Containing Flagellar Associated Protein 199	mRNA	LL_vs_ML	CTp02	decreased
Cre09.g400250	Cre09.g400250		mRNA	LL_vs_ML	CTp02	decreased
Cre09.g400627	Cre09.g400627		mRNA	LL_vs_ML	CTp02	decreased
Cre09.g401700	Cre09.g401700		mRNA	LL_vs_ML	CTp02	decreased
Cre09.g403400	Cre09.g403400		mRNA	LL_vs_ML	CTp02	decreased
Cre09.g404250	Cre09.g404250	Cysteine endopeptidase	mRNA	LL_vs_ML	CTp02	decreased
Cre09.g404750	Cre09.g404750	Scavenger receptor cysteine rich (SRCR) protein	mRNA	LL_vs_ML	CTp02	decreased
Cre09.g406050	PYR7	CTP synthase	mRNA	LL_vs_ML	CTp02	decreased
Cre09.g407200	Cre09.g407200	Putative all-trans-retinol 13,14-reductase	mRNA	LL_vs_ML	CTp02	decreased
Cre09.g407900	RRM8	Putative rRNA (guanine-N2-)-methyltransferase	mRNA	LL_vs_ML	CTp02	decreased
Cre09.g408464	Cre09.g408464		mRNA	LL_vs_ML	CTp02	decreased
Cre09.g416350	Cre09.g416350	Nucleosome assembly protein	mRNA	LL_vs_ML	CTp02	decreased
Cre09.g416500	CGL151	Conserved in the Green Lineage	mRNA	LL_vs_ML	CTp02	decreased
Cre09.g800978	Cre09.g800978		mRNA	LL_vs_ML	CTp02	decreased
Cre10.g417950	Cre10.g417950		mRNA	LL_vs_ML	CTp02	decreased
Cre10.g420850	Cre10.g420850		mRNA	LL_vs_ML	CTp02	decreased
Cre10.g420900	Cre10.g420900	DEAD/DEAH box helicase	mRNA	LL_vs_ML	CTp02	decreased
Cre10.g422000	Cre10.g422000	tRNA (guanine-N2)-methyltransferase	mRNA	LL_vs_ML	CTp02	decreased
Cre10.g425251	Cre10.g425251		mRNA	LL_vs_ML	CTp02	decreased
Cre10.g425850	Cre10.g425850		mRNA	LL_vs_ML	CTp02	decreased
Cre10.g427700	Cre10.g427700	DEAD box ATP-dependent RNA helicase	mRNA	LL_vs_ML	CTp02	decreased
Cre10.g428750	Cre10.g428750		mRNA	LL_vs_ML	CTp02	decreased
Cre10.g430200	ARS3	Arylsulfatase	mRNA	LL_vs_ML	CTp02	decreased
Cre10.g430300	Cre10.g430300		mRNA	LL_vs_ML	CTp02	decreased
Cre10.g432150	Cre10.g432150		mRNA	LL_vs_ML	CTp02	decreased
Cre10.g432900	Cre10.g432900	Aldo/keto reductase	mRNA	LL_vs_ML	CTp02	decreased
Cre10.g433600	Cre10.g433600		mRNA	LL_vs_ML	CTp02	decreased
Cre10.g433650	Cre10.g433650	putative tRNA (cytosine-5)-methyltransferase	mRNA	LL_vs_ML	CTp02	decreased
Cre10.g436650	Cre10.g436650	DEAD/DEAH box helicase-related protein	mRNA	LL_vs_ML	CTp02	decreased
Cre10.g437400	Cre10.g437400		mRNA	LL_vs_ML	CTp02	decreased
Cre10.g441400	NOP58	Nucleolar protein, Component of C/D snoRNPs	mRNA	LL_vs_ML	CTp02	decreased
Cre10.g441450	Cre10.g441450		mRNA	LL_vs_ML	CTp02	decreased
Cre10.g442000	Cre10.g442000		mRNA	LL_vs_ML	CTp02	decreased
Cre10.g442650	Cre10.g442650		mRNA	LL_vs_ML	CTp02	decreased
Cre10.g450879	Cre10.g450879		mRNA	LL_vs_ML	CTp02	decreased
Cre10.g452250	FAP41	Flagellar Associated Protein 41	mRNA	LL_vs_ML	CTp02	decreased
Cre10.g452500	Cre10.g452500		mRNA	LL_vs_ML	CTp02	decreased
Cre10.g454100	Cre10.g454100		mRNA	LL_vs_ML	CTp02	decreased
Cre10.g459600	Cre10.g459600		mRNA	LL_vs_ML	CTp02	decreased
Cre10.g464800	Cre10.g464800		mRNA	LL_vs_ML	CTp02	decreased
Cre10.g466250	PRP20	Putative Utp21 subunit of U3 snoRNP	mRNA	LL_vs_ML	CTp02	decreased
Cre10.g467100	Cre10.g467100		mRNA	LL_vs_ML	CTp02	decreased
Cre11.g467528	CAV4	Voltage-gated Ca2+ channel, alpha subunit	mRNA	LL_vs_ML	CTp02	decreased
Cre11.g467664	Cre11.g467664		mRNA	LL_vs_ML	CTp02	decreased
Cre11.g467674	Cre11.g467674		mRNA	LL_vs_ML	CTp02	decreased
Cre11.g467756	MMP5	Metalloproteinase of VMP family	mRNA	LL_vs_ML	CTp02	decreased
Cre11.g467757	Cre11.g467757		mRNA	LL_vs_ML	CTp02	decreased
Cre11.g467781	ARB1	Soluble ABC-F domain containing protein	mRNA	LL_vs_ML	CTp02	decreased
Cre11.g478950	Cre11.g478950		mRNA	LL_vs_ML	CTp02	decreased
Cre11.g480060	Cre11.g480060		mRNA	LL_vs_ML	CTp02	decreased
Cre11.g480800	Cre11.g480800		mRNA	LL_vs_ML	CTp02	decreased
Cre12.g483700	RB38	Chloroplast-targeted RNA-binding protein	mRNA	LL_vs_ML	CTp02	decreased
Cre12.g487200	Cre12.g487200		mRNA	LL_vs_ML	CTp02	decreased
Cre12.g488800	Cre12.g488800		mRNA	LL_vs_ML	CTp02	decreased
Cre12.g489850	Cre12.g489850	Serine/threonine protein kinase	mRNA	LL_vs_ML	CTp02	decreased
Cre12.g490850	Cre12.g490850		mRNA	LL_vs_ML	CTp02	decreased
Cre12.g493500	SOX1	Sarcosine oxidase	mRNA	LL_vs_ML	CTp02	decreased
Cre12.g499000	Cre12.g499000		mRNA	LL_vs_ML	CTp02	decreased
Cre12.g500200	Cre12.g500200	Metallophosphoesterase/metallo-dependent phosphatase	mRNA	LL_vs_ML	CTp02	decreased
Cre12.g501100	TMU3	tRNA (uracil-5-)-methyltransferase	mRNA	LL_vs_ML	CTp02	decreased
Cre12.g502300	Cre12.g502300		mRNA	LL_vs_ML	CTp02	decreased
Cre12.g503650	Cre12.g503650	S-adenosyl-L-methionine-dependent methyltransferase	mRNA	LL_vs_ML	CTp02	decreased
Cre12.g506900	Cre12.g506900		mRNA	LL_vs_ML	CTp02	decreased
Cre12.g508200	Cre12.g508200		mRNA	LL_vs_ML	CTp02	decreased
Cre12.g510550	Cre12.g510550		mRNA	LL_vs_ML	CTp02	decreased
Cre12.g514850	HSP90C	Heat shock protein 90C	mRNA	LL_vs_ML	CTp02	decreased
Cre12.g519550	OPR53	OctotricoPeptide Repeat protein 53	mRNA	LL_vs_ML	CTp02	decreased
Cre12.g520200	CPL8	Conserved in the Plant Lineage	mRNA	LL_vs_ML	CTp02	decreased
Cre12.g525200	NOP56	Nucleolar protein, Component of C/D snoRNPs	mRNA	LL_vs_ML	CTp02	decreased
Cre12.g526850	Cre12.g526850	DEAD box ATP-dependent RNA helicase	mRNA	LL_vs_ML	CTp02	decreased
Cre12.g528900	RBG1	60S ribosome subunit biogenesis protein	mRNA	LL_vs_ML	CTp02	decreased
Cre12.g528950	PUF1	Puf protein	mRNA	LL_vs_ML	CTp02	decreased
Cre12.g529500	RRM11	Putative ribosomal RNA methyltransferase	mRNA	LL_vs_ML	CTp02	decreased
Cre12.g529600	RPA1	DNA-directed RNA polymerase I subunit 1	mRNA	LL_vs_ML	CTp02	decreased
Cre12.g533050	Cre12.g533050		mRNA	LL_vs_ML	CTp02	decreased
Cre12.g536850	Cre12.g536850		mRNA	LL_vs_ML	CTp02	decreased
Cre12.g536900	Cre12.g536900	Putative metallochaperone	mRNA	LL_vs_ML	CTp02	decreased
Cre12.g537581	Cre12.g537581		mRNA	LL_vs_ML	CTp02	decreased
Cre12.g538500	Cre12.g538500		mRNA	LL_vs_ML	CTp02	decreased
Cre12.g539100	Cre12.g539100	DEAD box RNA helicase	mRNA	LL_vs_ML	CTp02	decreased
Cre12.g540450	Cre12.g540450		mRNA	LL_vs_ML	CTp02	decreased
Cre12.g548000	Cre12.g548000		mRNA	LL_vs_ML	CTp02	decreased
Cre12.g555500	Cre12.g555500		mRNA	LL_vs_ML	CTp02	decreased
Cre12.g558100	PRMT10	Protein-/Histone-arginine N-methyltransferase	mRNA	LL_vs_ML	CTp02	decreased
Cre13.g562450	Cre13.g562450	Putative Importin beta, RAN-binding protein 7,8	mRNA	LL_vs_ML	CTp02	decreased
Cre13.g566150	RMR1	Putative RNA 2'-O ribose methyltransferase	mRNA	LL_vs_ML	CTp02	decreased
Cre13.g567850	Cre13.g567850		mRNA	LL_vs_ML	CTp02	decreased
Cre13.g577352	Cre13.g577352		mRNA	LL_vs_ML	CTp02	decreased
Cre13.g585150	EIF6	Eukaryotic translation initiation factor 6	mRNA	LL_vs_ML	CTp02	decreased
Cre13.g588150	VTC2	GDP-L-galactose phosphorylase	mRNA	LL_vs_ML	CTp02	decreased
Cre13.g588495	Cre13.g588495		mRNA	LL_vs_ML	CTp02	decreased
Cre13.g588501	Cre13.g588501		mRNA	LL_vs_ML	CTp02	decreased
Cre13.g589940	Cre13.g589940		mRNA	LL_vs_ML	CTp02	decreased
Cre13.g590800	HTA21	Histone H2A	mRNA	LL_vs_ML	CTp02	decreased
Cre13.g604150	Cre13.g604150		mRNA	LL_vs_ML	CTp02	decreased
Cre13.g604200	Cre13.g604200		mRNA	LL_vs_ML	CTp02	decreased
Cre13.g604250	Cre13.g604250		mRNA	LL_vs_ML	CTp02	decreased
Cre14.g613800	Cre14.g613800		mRNA	LL_vs_ML	CTp02	decreased
Cre14.g615950	Cre14.g615950	Soluble ABC-E class cytosolic protein	mRNA	LL_vs_ML	CTp02	decreased
Cre14.g616100	FKB53	Peptidyl-prolyl cis-trans isomerase, FKBP-type	mRNA	LL_vs_ML	CTp02	decreased
Cre14.g616450	Cre14.g616450	Adenylate/guanylate cyclase	mRNA	LL_vs_ML	CTp02	decreased
Cre14.g617600	DEG9	Deg protease	mRNA	LL_vs_ML	CTp02	decreased
Cre14.g626750	MSF1	ELIP, Maintenance factor for photosystem I	mRNA	LL_vs_ML	CTp02	decreased
Cre14.g629300	Cre14.g629300		mRNA	LL_vs_ML	CTp02	decreased
Cre14.g629550	Cre14.g629550		mRNA	LL_vs_ML	CTp02	decreased
Cre14.g633750	IPB2	Importin beta-3 homolog	mRNA	LL_vs_ML	CTp02	decreased
Cre15.g635650	Cre15.g635650		mRNA	LL_vs_ML	CTp02	decreased
Cre15.g640250	Cre15.g640250		mRNA	LL_vs_ML	CTp02	decreased
Cre15.g801693	Cre15.g801693		mRNA	LL_vs_ML	CTp02	decreased
Cre15.g801743	Cre15.g801743		mRNA	LL_vs_ML	CTp02	decreased
Cre16.g649300	Cre16.g649300		mRNA	LL_vs_ML	CTp02	decreased
Cre16.g649350	Cre16.g649350		mRNA	LL_vs_ML	CTp02	decreased
Cre16.g649600	PUF4	Puf protein	mRNA	LL_vs_ML	CTp02	decreased
Cre16.g653350	Cre16.g653350		mRNA	LL_vs_ML	CTp02	decreased
Cre16.g658526	TGD3	Putative ABC transport system ATP-binding protein	mRNA	LL_vs_ML	CTp02	decreased
Cre16.g659150	Cre16.g659150		mRNA	LL_vs_ML	CTp02	decreased
Cre16.g659600	Cre16.g659600		mRNA	LL_vs_ML	CTp02	decreased
Cre16.g663800	CGL51	Conserved in the Green Lineage	mRNA	LL_vs_ML	CTp02	decreased
Cre16.g666400	MAD1	putative mitotic spindle assembly checkpoint protein	mRNA	LL_vs_ML	CTp02	decreased
Cre16.g669300	Cre16.g669300		mRNA	LL_vs_ML	CTp02	decreased
Cre16.g673700	Cre16.g673700		mRNA	LL_vs_ML	CTp02	decreased
Cre16.g680100	Cre16.g680100		mRNA	LL_vs_ML	CTp02	decreased
Cre16.g681238	Cre16.g681238		mRNA	LL_vs_ML	CTp02	decreased
Cre16.g683500	Cre16.g683500	DEAD/DEAH box helicase	mRNA	LL_vs_ML	CTp02	decreased
Cre16.g683550	Cre16.g683550		mRNA	LL_vs_ML	CTp02	decreased
Cre16.g683793	Cre16.g683793		mRNA	LL_vs_ML	CTp02	decreased
Cre16.g684850	Cre16.g684850	tRNA (guanine-N7)-methyltransferase	mRNA	LL_vs_ML	CTp02	decreased
Cre16.g685900	PRMT3	Protein arginine N-methyltransferase	mRNA	LL_vs_ML	CTp02	decreased
Cre16.g687854	Cre16.g687854	FAS1 domain containing protein;	mRNA	LL_vs_ML	CTp02	decreased
Cre16.g690500	NHP2	Nucleolar protein, Small subunit of H/ACA snoRNPs	mRNA	LL_vs_ML	CTp02	decreased
Cre16.g693202	SIR1	Ferredoxin-sulfite reductase	mRNA	LL_vs_ML	CTp02	decreased
Cre16.g693600	FAP137	Hydroxyproline-rich Flagellar Associated Protein137	mRNA	LL_vs_ML	CTp02	decreased
Cre16.g694202	Cre16.g694202		mRNA	LL_vs_ML	CTp02	decreased
Cre17.g697450	Cre17.g697450		mRNA	LL_vs_ML	CTp02	decreased
Cre17.g702600	Cre17.g702600	Putative tyrosine kinase	mRNA	LL_vs_ML	CTp02	decreased
Cre17.g707137	Cre17.g707137		mRNA	LL_vs_ML	CTp02	decreased
Cre17.g711150	FAD2	Fatty acid desaturase, delta-12	mRNA	LL_vs_ML	CTp02	decreased
Cre17.g716400	Cre17.g716400		mRNA	LL_vs_ML	CTp02	decreased
Cre17.g718000	PHC7	Pherophorin-chlamydomonas homolog 7	mRNA	LL_vs_ML	CTp02	decreased
Cre17.g718650	Cre17.g718650		mRNA	LL_vs_ML	CTp02	decreased
Cre17.g724200	Cre17.g724200	La protein	mRNA	LL_vs_ML	CTp02	decreased
Cre17.g724850	Cre17.g724850		mRNA	LL_vs_ML	CTp02	decreased
Cre17.g727801	Cre17.g727801		mRNA	LL_vs_ML	CTp02	decreased
Cre17.g729050	Cre17.g729050		mRNA	LL_vs_ML	CTp02	decreased
Cre17.g729101	Cre17.g729101	Putative pherophorin-chlamydomonas homolog	mRNA	LL_vs_ML	CTp02	decreased
Cre17.g734100	Cre17.g734100		mRNA	LL_vs_ML	CTp02	decreased
Cre17.g744997	Cre17.g744997	FAD dependent oxidoreductase	mRNA	LL_vs_ML	CTp02	decreased
Cre17.g802079	Cre17.g802079		mRNA	LL_vs_ML	CTp02	decreased
Cre18.g748297	Cre18.g748297		mRNA	LL_vs_ML	CTp02	decreased
Cre18.g749547	Cre18.g749547		mRNA	LL_vs_ML	CTp02	decreased
Cre19.g751197	Cre19.g751197		mRNA	LL_vs_ML	CTp02	decreased
Cre24.g755997	PHC18	Pherophorin-like Flagellar Associated Protein 150	mRNA	LL_vs_ML	CTp02	decreased
CreCp.g802265	chlB	light-independent protochlorophyllide reductase subunit B	mRNA	LL_vs_ML	CTp02	decreased
CreCp.g802267	tufA	elongation factor 1-alpha	mRNA	LL_vs_ML	CTp02	decreased
CreCp.g802268	rpl20	50S ribosomal protein L20	mRNA	LL_vs_ML	CTp02	decreased
CreCp.g802270	petB	cytochrome b6	mRNA	LL_vs_ML	CTp02	decreased
CreCp.g802274	rpl2	50S ribosomal protein L2	mRNA	LL_vs_ML	CTp02	decreased
CreCp.g802276	rpl16	50S ribosomal protein L16	mRNA	LL_vs_ML	CTp02	decreased
CreCp.g802277	rpl14	50S ribosomal protein L14	mRNA	LL_vs_ML	CTp02	decreased
CreCp.g802288	rps7	30S ribosomal protein S7	mRNA	LL_vs_ML	CTp02	decreased
CreCp.g802289	rps14	30S ribosomal protein S14	mRNA	LL_vs_ML	CTp02	decreased
CreCp.g802290	psbM	photosystem II protein M	mRNA	LL_vs_ML	CTp02	decreased
CreCp.g802291	psbZ	photosystem II reaction center Z protein	mRNA	LL_vs_ML	CTp02	decreased
CreCp.g802298	rpoA	RNA polymerase alpha subunit	mRNA	LL_vs_ML	CTp02	decreased
CreCp.g802299	rps2	30S ribosomal protein S2	mRNA	LL_vs_ML	CTp02	decreased
CreCp.g802302	pafII	photosystem I assembly factor II	mRNA	LL_vs_ML	CTp02	decreased
CreCp.g802305	rpoB2	RNA polymerase beta subunit II	mRNA	LL_vs_ML	CTp02	decreased
CreCp.g802306	rpoB1	RNA polymerase beta subunit I	mRNA	LL_vs_ML	CTp02	decreased
CreCp.g802308	psbL	photosystem II reaction center subunit XII	mRNA	LL_vs_ML	CTp02	decreased
CreCp.g802309	petG	cytochrome b6/f complex subunit V	mRNA	LL_vs_ML	CTp02	decreased
CreCp.g802310	rps3	30S ribosomal protein S3	mRNA	LL_vs_ML	CTp02	decreased
CreCp.g802316	cemA	heme-binding protein	mRNA	LL_vs_ML	CTp02	decreased
CreCp.g802317	atpH	ATPase III subunit	mRNA	LL_vs_ML	CTp02	decreased
CreCp.g802318	atpF	ATP synthase CF0 B subunit	mRNA	LL_vs_ML	CTp02	decreased
CreCp.g802319	rps11	30S ribosomal protein S11	mRNA	LL_vs_ML	CTp02	decreased
CreCp.g802324	ycf1	Forms with TIC20, TIC56 and TIC100 the 1-MD complex mediating chlorolast protein import	mRNA	LL_vs_ML	CTp02	decreased
CreCp.g802327	atpI	ATPase IV subunit	mRNA	LL_vs_ML	CTp02	decreased
CreCp.g802332	psaC	photosystem I iron-sulfur center	mRNA	LL_vs_ML	CTp02	decreased
CreCp.g802334	orf528	unknown ORF	mRNA	LL_vs_ML	CTp02	decreased
CreCp.g802336	orf854	Wendy transposon	mRNA	LL_vs_ML	CTp02	decreased
Cre01.g002150	Cre01.g002150		mRNA	LL_vs_ML	CTp06	increased
Cre01.g003300	Cre01.g003300		mRNA	LL_vs_ML	CTp06	increased
Cre01.g004750	Cre01.g004750		mRNA	LL_vs_ML	CTp06	increased
Cre01.g007350	MOT42	Predicted protein	mRNA	LL_vs_ML	CTp06	increased
Cre01.g008450	Cre01.g008450		mRNA	LL_vs_ML	CTp06	increased
Cre01.g009250	TOP2	DNA topoisomerase II	mRNA	LL_vs_ML	CTp06	increased
Cre01.g009950	NEP1	NEP1-like protein	mRNA	LL_vs_ML	CTp06	increased
Cre01.g010832	Cre01.g010832		mRNA	LL_vs_ML	CTp06	increased
Cre01.g017650	RIB30	Ribbon binding 30 kDa microtuble inner protein	mRNA	LL_vs_ML	CTp06	increased
Cre01.g021700	Cre01.g021700	Adenylate/guanylate cyclase	mRNA	LL_vs_ML	CTp06	increased
Cre01.g022000	Cre01.g022000	Putative fidgetin homolog	mRNA	LL_vs_ML	CTp06	increased
Cre01.g022850	Cre01.g022850		mRNA	LL_vs_ML	CTp06	increased
Cre01.g026350	Cre01.g026350		mRNA	LL_vs_ML	CTp06	increased
Cre01.g027350	Cre01.g027350	tRNA (guanosine-2'-O)-methyltransferase	mRNA	LL_vs_ML	CTp06	increased
Cre01.g027400	Cre01.g027400		mRNA	LL_vs_ML	CTp06	increased
Cre01.g029200	ESP1	Separase, cell cycle protease	mRNA	LL_vs_ML	CTp06	increased
Cre01.g031500	Cre01.g031500		mRNA	LL_vs_ML	CTp06	increased
Cre01.g031650	CGLD12	Conserved in the Green Lineage and Diatoms	mRNA	LL_vs_ML	CTp06	increased
Cre01.g032550	CGL127	Conserved in the Green Lineage	mRNA	LL_vs_ML	CTp06	increased
Cre01.g032650	TAL1	Transaldolase	mRNA	LL_vs_ML	CTp06	increased
Cre01.g036100	Cre01.g036100		mRNA	LL_vs_ML	CTp06	increased
Cre01.g037300	Cre01.g037300		mRNA	LL_vs_ML	CTp06	increased
Cre01.g047300	Cre01.g047300		mRNA	LL_vs_ML	CTp06	increased
Cre01.g050750	Cre01.g050750		mRNA	LL_vs_ML	CTp06	increased
Cre01.g051050	FAP225	Flagellar Associated Protein 225	mRNA	LL_vs_ML	CTp06	increased
Cre01.g051250	DLE1	Flagellar outer dynein arm 18 kDa light chain LC4	mRNA	LL_vs_ML	CTp06	increased
Cre01.g051750	Cre01.g051750		mRNA	LL_vs_ML	CTp06	increased
Cre01.g051850	Cre01.g051850		mRNA	LL_vs_ML	CTp06	increased
Cre01.g052750	Cre01.g052750	Transient receptor potential ion channel	mRNA	LL_vs_ML	CTp06	increased
Cre01.g054500	Cre01.g054500		mRNA	LL_vs_ML	CTp06	increased
Cre02.g074200	Cre02.g074200		mRNA	LL_vs_ML	CTp06	increased
Cre02.g076466	Cre02.g076466		mRNA	LL_vs_ML	CTp06	increased
Cre02.g079926	Cre02.g079926	Putative pherophorin-chlamydomonas homolog	mRNA	LL_vs_ML	CTp06	increased
Cre02.g086650	SMC2	Structural Maintenance of Chromosomes protein	mRNA	LL_vs_ML	CTp06	increased
Cre02.g087850	Cre02.g087850	Protein tyrosine kinase	mRNA	LL_vs_ML	CTp06	increased
Cre02.g091500	Cre02.g091500		mRNA	LL_vs_ML	CTp06	increased
Cre02.g093950	Cre02.g093950	Putative plastid UMP kinase	mRNA	LL_vs_ML	CTp06	increased
Cre02.g095099	Cre02.g095099		mRNA	LL_vs_ML	CTp06	increased
Cre02.g096950	Cre02.g096950		mRNA	LL_vs_ML	CTp06	increased
Cre02.g100300	Cre02.g100300		mRNA	LL_vs_ML	CTp06	increased
Cre02.g101750	Cre02.g101750		mRNA	LL_vs_ML	CTp06	increased
Cre02.g105550	Cre02.g105550		mRNA	LL_vs_ML	CTp06	increased
Cre02.g107200	Cre02.g107200		mRNA	LL_vs_ML	CTp06	increased
Cre02.g108150	Cre02.g108150		mRNA	LL_vs_ML	CTp06	increased
Cre02.g108601	Cre02.g108601		mRNA	LL_vs_ML	CTp06	increased
Cre02.g117400	Cre02.g117400		mRNA	LL_vs_ML	CTp06	increased
Cre02.g118600	FTSZ1	Plastid division protein	mRNA	LL_vs_ML	CTp06	increased
Cre02.g141400	PCK1	Phosphoenolpyruvate carboxykinase	mRNA	LL_vs_ML	CTp06	increased
Cre02.g142186	FTSZ2	Plastid division protein	mRNA	LL_vs_ML	CTp06	increased
Cre02.g145950	Cre02.g145950		mRNA	LL_vs_ML	CTp06	increased
Cre02.g147750	FAP209	Flagellar Associated Protein 209	mRNA	LL_vs_ML	CTp06	increased
Cre03.g146867	FAP17	Flagellar Associated Protein 17	mRNA	LL_vs_ML	CTp06	increased
Cre03.g155100	Cre03.g155100		mRNA	LL_vs_ML	CTp06	increased
Cre03.g155700	Cre03.g155700		mRNA	LL_vs_ML	CTp06	increased
Cre03.g158450	Cre03.g158450		mRNA	LL_vs_ML	CTp06	increased
Cre03.g158464	Cre03.g158464		mRNA	LL_vs_ML	CTp06	increased
Cre03.g159550	Cre03.g159550		mRNA	LL_vs_ML	CTp06	increased
Cre03.g161800	Cre03.g161800		mRNA	LL_vs_ML	CTp06	increased
Cre03.g162850	FAP292	Flagellar Associated Protein 292	mRNA	LL_vs_ML	CTp06	increased
Cre03.g164200	Cre03.g164200		mRNA	LL_vs_ML	CTp06	increased
Cre03.g164600	PMA3	P-type ATPase/cation transporter, plasma membrane	mRNA	LL_vs_ML	CTp06	increased
Cre03.g166700	FOR1	Formin	mRNA	LL_vs_ML	CTp06	increased
Cre03.g173700	Cre03.g173700	Putative kinesin-like motor protein	mRNA	LL_vs_ML	CTp06	increased
Cre03.g175351	Cre03.g175351	Predicted protein with LysM domain	mRNA	LL_vs_ML	CTp06	increased
Cre03.g179941	Cre03.g179941		mRNA	LL_vs_ML	CTp06	increased
Cre03.g180050	Cre03.g180050		mRNA	LL_vs_ML	CTp06	increased
Cre03.g183550	Cre03.g183550		mRNA	LL_vs_ML	CTp06	increased
Cre03.g185000	CALS2	Callose synthase 2	mRNA	LL_vs_ML	CTp06	increased
Cre03.g193900	Cre03.g193900	High mobility group protein	mRNA	LL_vs_ML	CTp06	increased
Cre03.g195100	Cre03.g195100		mRNA	LL_vs_ML	CTp06	increased
Cre03.g199450	MINE2	Chloroplast division site determinant	mRNA	LL_vs_ML	CTp06	increased
Cre03.g200200	Cre03.g200200		mRNA	LL_vs_ML	CTp06	increased
Cre03.g200900	Cre03.g200900		mRNA	LL_vs_ML	CTp06	increased
Cre03.g200950	FAP273	Flagellar Associated Protein 273	mRNA	LL_vs_ML	CTp06	increased
Cre03.g204150	IFT80	Intraflagellar transport protein 80	mRNA	LL_vs_ML	CTp06	increased
Cre03.g204450	Cre03.g204450		mRNA	LL_vs_ML	CTp06	increased
Cre03.g205249	Cre03.g205249		mRNA	LL_vs_ML	CTp06	increased
Cre03.g207600	NSG6	expressed during nitrogen-starved gametogenesis	mRNA	LL_vs_ML	CTp06	increased
Cre03.g207900	CYCA1	A-type cyclin	mRNA	LL_vs_ML	CTp06	increased
Cre03.g800396	Cre03.g800396		mRNA	LL_vs_ML	CTp06	increased
Cre04.g215100	Cre04.g215100		mRNA	LL_vs_ML	CTp06	increased
Cre04.g215250	FAP26	Ankyrin Repeat Flagellar Associated Protein 26	mRNA	LL_vs_ML	CTp06	increased
Cre04.g215500	Cre04.g215500		mRNA	LL_vs_ML	CTp06	increased
Cre04.g217944	Cre04.g217944		mRNA	LL_vs_ML	CTp06	increased
Cre04.g219250	IFT52	Intraflagellar transport protein 52	mRNA	LL_vs_ML	CTp06	increased
Cre04.g220850	Cre04.g220850		mRNA	LL_vs_ML	CTp06	increased
Cre04.g220950	Cre04.g220950		mRNA	LL_vs_ML	CTp06	increased
Cre04.g221450	Cre04.g221450	Putative pherophorin-chlamydomonas homolog	mRNA	LL_vs_ML	CTp06	increased
Cre04.g222700	EF3	Elongation Factor 3	mRNA	LL_vs_ML	CTp06	increased
Cre04.g223500	Cre04.g223500		mRNA	LL_vs_ML	CTp06	increased
Cre04.g223650	FAP30	Flagellar Associated Protein 30	mRNA	LL_vs_ML	CTp06	increased
Cre04.g224250	FAP147	Flagellar Associated Protein 147	mRNA	LL_vs_ML	CTp06	increased
Cre04.g224883	Cre04.g224883		mRNA	LL_vs_ML	CTp06	increased
Cre04.g226001	Cre04.g226001		mRNA	LL_vs_ML	CTp06	increased
Cre05.g232500	FXL8	FixL-like PAS domain protein	mRNA	LL_vs_ML	CTp06	increased
Cre05.g234050	Cre05.g234050		mRNA	LL_vs_ML	CTp06	increased
Cre05.g237150	Cre05.g237150		mRNA	LL_vs_ML	CTp06	increased
Cre05.g238650	PHC5	Pherophorin-chlamydomonas homolog 5	mRNA	LL_vs_ML	CTp06	increased
Cre05.g238935	Cre05.g238935		mRNA	LL_vs_ML	CTp06	increased
Cre05.g239250	Cre05.g239250		mRNA	LL_vs_ML	CTp06	increased
Cre05.g241150	Cre05.g241150		mRNA	LL_vs_ML	CTp06	increased
Cre05.g245701	FAP104	Flagellar Associated Protein 104	mRNA	LL_vs_ML	CTp06	increased
Cre05.g246000	Cre05.g246000		mRNA	LL_vs_ML	CTp06	increased
Cre05.g800507	Cre05.g800507		mRNA	LL_vs_ML	CTp06	increased
Cre06.g261700	Cre06.g261700		mRNA	LL_vs_ML	CTp06	increased
Cre06.g262400	Cre06.g262400		mRNA	LL_vs_ML	CTp06	increased
Cre06.g270250	CDC45	Cell Division Cycle protein 45	mRNA	LL_vs_ML	CTp06	increased
Cre06.g275400	Cre06.g275400		mRNA	LL_vs_ML	CTp06	increased
Cre06.g275500	Cre06.g275500		mRNA	LL_vs_ML	CTp06	increased
Cre06.g278099	Cre06.g278099		mRNA	LL_vs_ML	CTp06	increased
Cre06.g278161	Cre06.g278161		mRNA	LL_vs_ML	CTp06	increased
Cre06.g278206	Cre06.g278206		mRNA	LL_vs_ML	CTp06	increased
Cre06.g278212	CGL46	Conserved in the Green Lineage	mRNA	LL_vs_ML	CTp06	increased
Cre06.g278500	Cre06.g278500	tRNA (guanine-N1)-methyltransferase	mRNA	LL_vs_ML	CTp06	increased
Cre06.g286100	Cre06.g286100		mRNA	LL_vs_ML	CTp06	increased
Cre06.g287450	Cre06.g287450		mRNA	LL_vs_ML	CTp06	increased
Cre06.g289000	Cre06.g289000		mRNA	LL_vs_ML	CTp06	increased
Cre06.g295350	Cre06.g295350		mRNA	LL_vs_ML	CTp06	increased
Cre06.g311250	Cre06.g311250		mRNA	LL_vs_ML	CTp06	increased
Cre06.g311700	FAP349	Leucine-Rich Repeat Flagellar Associated Protein 349	mRNA	LL_vs_ML	CTp06	increased
Cre06.g800666	Cre06.g800666		mRNA	LL_vs_ML	CTp06	increased
Cre06.g800711	Cre06.g800711		mRNA	LL_vs_ML	CTp06	increased
Cre07.g320200	Cre07.g320200		mRNA	LL_vs_ML	CTp06	increased
Cre07.g322300	XPD4	RAD3/XP-D family DNA-binding helicase	mRNA	LL_vs_ML	CTp06	increased
Cre07.g323300	Cre07.g323300		mRNA	LL_vs_ML	CTp06	increased
Cre07.g325719	Cre07.g325719		mRNA	LL_vs_ML	CTp06	increased
Cre07.g329050	AOC5	Cationic amino acid transporter	mRNA	LL_vs_ML	CTp06	increased
Cre07.g330300	Cre07.g330300		mRNA	LL_vs_ML	CTp06	increased
Cre07.g334650	Cre07.g334650		mRNA	LL_vs_ML	CTp06	increased
Cre07.g335200	EFG12	Putative chloroplast TypA translation elongation GTPase	mRNA	LL_vs_ML	CTp06	increased
Cre07.g336650	MLH3	DNA mismatch repair protein	mRNA	LL_vs_ML	CTp06	increased
Cre07.g338451	FBP1	Fructose-1,6-bisphosphatase Type II	mRNA	LL_vs_ML	CTp06	increased
Cre07.g341000	Cre07.g341000		mRNA	LL_vs_ML	CTp06	increased
Cre07.g341700	Cre07.g341700		mRNA	LL_vs_ML	CTp06	increased
Cre07.g343150	Cre07.g343150		mRNA	LL_vs_ML	CTp06	increased
Cre07.g350100	Cre07.g350100		mRNA	LL_vs_ML	CTp06	increased
Cre07.g350950	Cre07.g350950		mRNA	LL_vs_ML	CTp06	increased
Cre07.g351450	Cre07.g351450		mRNA	LL_vs_ML	CTp06	increased
Cre07.g353450	ACS3	Acetyl-CoA synthetase/ligase	mRNA	LL_vs_ML	CTp06	increased
Cre07.g354350	CYP743B1	Cytochrome P450, CYP197 superfamily	mRNA	LL_vs_ML	CTp06	increased
Cre07.g800816	Cre07.g800816		mRNA	LL_vs_ML	CTp06	increased
Cre07.g800821	Cre07.g800821		mRNA	LL_vs_ML	CTp06	increased
Cre08.g358528	FAP157	Flagellar Associated Protein 157	mRNA	LL_vs_ML	CTp06	increased
Cre08.g360650	Cre08.g360650		mRNA	LL_vs_ML	CTp06	increased
Cre08.g362500	Cre08.g362500		mRNA	LL_vs_ML	CTp06	increased
Cre08.g362600	Cre08.g362600	beta-lactamase family protein	mRNA	LL_vs_ML	CTp06	increased
Cre08.g362650	IFT140	Intraflagellar Transport Protein 140	mRNA	LL_vs_ML	CTp06	increased
Cre08.g363100	Cre08.g363100		mRNA	LL_vs_ML	CTp06	increased
Cre08.g365851	Cre08.g365851		mRNA	LL_vs_ML	CTp06	increased
Cre08.g366450	Cre08.g366450		mRNA	LL_vs_ML	CTp06	increased
Cre08.g367950	FAP323	Cyclic nucleotide-monophosphate binding domain Flagellar Associated Protein 323	mRNA	LL_vs_ML	CTp06	increased
Cre08.g368500	Cre08.g368500		mRNA	LL_vs_ML	CTp06	increased
Cre08.g370150	Cre08.g370150		mRNA	LL_vs_ML	CTp06	increased
Cre08.g372550	CDKB1	plant specific cyclin dependent kinase	mRNA	LL_vs_ML	CTp06	increased
Cre08.g374000	Cre08.g374000		mRNA	LL_vs_ML	CTp06	increased
Cre08.g375050	FAP86	Flagellar Associated Protein 86	mRNA	LL_vs_ML	CTp06	increased
Cre08.g376400	Cre08.g376400		mRNA	LL_vs_ML	CTp06	increased
Cre08.g377350	FAP180	Flagellar Associated Protein 180	mRNA	LL_vs_ML	CTp06	increased
Cre08.g377750	Cre08.g377750		mRNA	LL_vs_ML	CTp06	increased
Cre08.g380350	Cre08.g380350		mRNA	LL_vs_ML	CTp06	increased
Cre08.g380400	MAD2	Mitotic spindle assembly checkpoint protein	mRNA	LL_vs_ML	CTp06	increased
Cre08.g383950	Cre08.g383950		mRNA	LL_vs_ML	CTp06	increased
Cre08.g800896	DRC1	Nexin-dynein regulatory complex 1	mRNA	LL_vs_ML	CTp06	increased
Cre09.g387578	Cre09.g387578		mRNA	LL_vs_ML	CTp06	increased
Cre09.g387615	Cre09.g387615		mRNA	LL_vs_ML	CTp06	increased
Cre09.g388100	Cre09.g388100		mRNA	LL_vs_ML	CTp06	increased
Cre09.g391986	Cre09.g391986		mRNA	LL_vs_ML	CTp06	increased
Cre09.g394065	FAP414	Flagellar Associated Protein 414	mRNA	LL_vs_ML	CTp06	increased
Cre09.g394213	DLT4	Dynein Light Chain	mRNA	LL_vs_ML	CTp06	increased
Cre09.g395843	Cre09.g395843		mRNA	LL_vs_ML	CTp06	increased
Cre09.g396772	Cre09.g396772	Similar to Gametolysin and Autolysin	mRNA	LL_vs_ML	CTp06	increased
Cre09.g396920	Cre09.g396920		mRNA	LL_vs_ML	CTp06	increased
Cre09.g396957	Cre09.g396957		mRNA	LL_vs_ML	CTp06	increased
Cre09.g397350	XPD3	RAD3/XP-D family DNA-binding helicase	mRNA	LL_vs_ML	CTp06	increased
Cre09.g397623	Cre09.g397623		mRNA	LL_vs_ML	CTp06	increased
Cre09.g398050	Cre09.g398050		mRNA	LL_vs_ML	CTp06	increased
Cre09.g399350	Cre09.g399350		mRNA	LL_vs_ML	CTp06	increased
Cre09.g399911	CDC20	Activator and specificity subunit of anaphase promoting complex	mRNA	LL_vs_ML	CTp06	increased
Cre09.g401034	Cre09.g401034		mRNA	LL_vs_ML	CTp06	increased
Cre09.g401071	Cre09.g401071		mRNA	LL_vs_ML	CTp06	increased
Cre09.g402050	Cre09.g402050		mRNA	LL_vs_ML	CTp06	increased
Cre09.g402200	Cre09.g402200		mRNA	LL_vs_ML	CTp06	increased
Cre09.g403150	Cre09.g403150	PWR motif protein	mRNA	LL_vs_ML	CTp06	increased
Cre09.g403200	FAP198	Flagellar Associated Protein 198	mRNA	LL_vs_ML	CTp06	increased
Cre09.g404351	Cre09.g404351		mRNA	LL_vs_ML	CTp06	increased
Cre09.g405350	Cre09.g405350		mRNA	LL_vs_ML	CTp06	increased
Cre09.g407150	Cre09.g407150		mRNA	LL_vs_ML	CTp06	increased
Cre09.g408900	Cre09.g408900		mRNA	LL_vs_ML	CTp06	increased
Cre09.g409650	Cre09.g409650		mRNA	LL_vs_ML	CTp06	increased
Cre09.g412400	Cre09.g412400		mRNA	LL_vs_ML	CTp06	increased
Cre09.g417000	Cre09.g417000	GT90 family protein 20	mRNA	LL_vs_ML	CTp06	increased
Cre09.g801058	Cre09.g801058		mRNA	LL_vs_ML	CTp06	increased
Cre10.g419150	Cre10.g419150		mRNA	LL_vs_ML	CTp06	increased
Cre10.g421200	Cre10.g421200		mRNA	LL_vs_ML	CTp06	increased
Cre10.g422850	Cre10.g422850		mRNA	LL_vs_ML	CTp06	increased
Cre10.g426900	Cre10.g426900		mRNA	LL_vs_ML	CTp06	increased
Cre10.g430950	RAD54B	SNF2-related DNA/RNA helicase	mRNA	LL_vs_ML	CTp06	increased
Cre10.g432500	Cre10.g432500	Condensin complex component	mRNA	LL_vs_ML	CTp06	increased
Cre10.g433050	Cre10.g433050	Putative dynamin GTPase involved in plastid division	mRNA	LL_vs_ML	CTp06	increased
Cre10.g439250	Cre10.g439250		mRNA	LL_vs_ML	CTp06	increased
Cre10.g439750	Cre10.g439750		mRNA	LL_vs_ML	CTp06	increased
Cre10.g444950	Cre10.g444950		mRNA	LL_vs_ML	CTp06	increased
Cre10.g445800	Cre10.g445800		mRNA	LL_vs_ML	CTp06	increased
Cre10.g448977	Cre10.g448977		mRNA	LL_vs_ML	CTp06	increased
Cre10.g449127	Cre10.g449127		mRNA	LL_vs_ML	CTp06	increased
Cre10.g452300	Cre10.g452300		mRNA	LL_vs_ML	CTp06	increased
[truncated: 11,941 more rows]
