# Supplementary material for: Too dim, too bright, and just right: Systems analysis of the Chlamydomonas diurnal program under limiting and excess light
Source: Plant Cell. 2025 Apr 19;37(6):koaf086. doi: 10.1093/plcell/koaf086 (PMC12136973; doi:10.1093/plcell/koaf086)
Supplement: koaf086_Supplementary_Data [file koaf086_supplementary_data.zip › SupplementaryDataSet6_CoreHLDEGs.xlsx]

## Sheet: Legend
Supplementary Data Set 6. Core HL-responsive gene expression changes; related to Figures 3 and S6.
This dataset contains the complete list of core HL-responsive changes in mRNA and protein abundance, which are defined as either 1) significantly increased in the HL population and unchanged or decreased in the LL population, or 2) significantly decreased in the HL population and unchanged or increased in LL population. Gene symbols and functional descriptions from the C. reinhardtii CC-4532 v6.1…
CoreHLDEGs
Column Heading	Description
Cre_GID	Gene identifier.
Cre_symbol	Gene symbol.
Description	Gene description.
Molecule	mRNA or protein.
TimeCode	R-friendly character code denoting the timepoint: "CTm02", –2; "CTp02", +2; "CTp06", +6; "CTp10", +10; "CTm10", –10.
HL_vs_ML_SignificantChange	Whether the molecule was significantly increased or significantly decreased at the indicated time in the HL population relative to the ML control population.
LL_vs_ML_SignificantChange	Whether the molecule was significantly increased, significantly decreased, or not significantly different ("nd") at the indicated time in the LL population relative to the ML control population.

## Sheet: CoreHLDEGs
Cre_GID	Cre_symbol	Description	Molecule	TimeCode	HL_vs_ML_SignificantChange	LL_vs_ML_SignificantChange
Cre02.g107450	ATS2	ATP-sulfurylase	mRNA	CTm02	increased	nd
Cre02.g145750	Cre02.g145750	Amino acid transporter	mRNA	CTm02	increased	nd
Cre05.g233751	Cre05.g233751		mRNA	CTm02	increased	nd
Cre06.g298750	Cre06.g298750	Amino acid transporter	mRNA	CTm02	increased	nd
Cre06.g298800	ARS73A	Arylsulfatase 73a	mRNA	CTm02	increased	nd
Cre07.g332250	Cre07.g332250	Basic helix-loop-helix transcription factor	mRNA	CTm02	increased	nd
Cre07.g332275	Cre07.g332275		mRNA	CTm02	increased	nd
Cre07.g800782	Cre07.g800782		mRNA	CTm02	increased	nd
Cre09.g396401	UPM1	S-adenosyl-L-methionine-dependent uroporphyrinogen III methyltransferase	mRNA	CTm02	increased	nd
Cre09.g407950	Cre09.g407950		mRNA	CTm02	increased	nd
Cre09.g408000	POB22	Proteome of basal body 22	mRNA	CTm02	increased	nd
Cre10.g463400	Cre10.g463400		mRNA	CTm02	increased	nd
Cre10.g466750	SAT1	Serine O-acetyltransferase	mRNA	CTm02	increased	nd
Cre12.g523000	Cre12.g523000		mRNA	CTm02	increased	nd
Cre12.g530900	Cre12.g530900		mRNA	CTm02	increased	nd
Cre12.g537250	Cre12.g537250		mRNA	CTm02	increased	nd
Cre12.g801412	Cre12.g801412		mRNA	CTm02	increased	nd
Cre14.g627350	Cre14.g627350	Sulfite exporter family protein	mRNA	CTm02	increased	nd
Cre16.g801986	Cre16.g801986		mRNA	CTm02	increased	nd
Cre17.g723350	SULTR2	Sulfate anion transporter	mRNA	CTm02	increased	nd
Cre17.g723400	Cre17.g723400		mRNA	CTm02	increased	nd
Cre18.g750047	FMG1A	Flagella Membrane Glycoprotein 1A	mRNA	CTm02	increased	nd
Cre01.g035250	Cre01.g035250		mRNA	CTm02	decreased	nd
Cre02.g141786	Cre02.g141786	3',5'-cyclic-nucleotide phosphodiesterase	mRNA	CTm02	decreased	nd
Cre04.g227400	FRE1	Ferric-chelate reductase/ oxidoreductase	mRNA	CTm02	decreased	nd
Cre06.g281450	Cre06.g281450	Scavenger receptor cysteine rich (SRCR) protein	mRNA	CTm02	decreased	nd
Cre12.g546500	TEF22	Predicted protein	mRNA	CTm02	decreased	nd
Cre12.g546550	FEA1	Fe-assimilation protein	mRNA	CTm02	decreased	nd
Cre12.g554550	Cre12.g554550		mRNA	CTm02	decreased	nd
Cre07.g320400	ELIP4	Early light-induced LHC-like protein	mRNA	CTp02	increased	decreased
Cre09.g394325	ELIP9	Early light-induced LHC-like protein	mRNA	CTp02	increased	decreased
Cre09.g407200	Cre09.g407200	Putative all-trans-retinol 13,14-reductase	mRNA	CTp02	increased	decreased
Cre16.g693202	SIR1	Ferredoxin-sulfite reductase	mRNA	CTp02	increased	decreased
Cre17.g707137	Cre17.g707137		mRNA	CTp02	increased	decreased
Cre01.g004250	TCTEX1	Flagellar inner arm dynein light chain	mRNA	CTp02	increased	nd
Cre01.g007737	FBT1	Folate/pteridine transporter 1	mRNA	CTp02	increased	nd
Cre01.g008500	Cre01.g008500		mRNA	CTp02	increased	nd
Cre01.g015850	FAP68	Flagellar Associated Protein 68	mRNA	CTp02	increased	nd
Cre01.g016750	PSBS2	chloroplast Photosystem II-associated 22 kDa protein	mRNA	CTp02	increased	nd
Cre01.g017650	RIB30	Ribbon binding 30 kDa microtuble inner protein	mRNA	CTp02	increased	nd
Cre01.g018700	Cre01.g018700		mRNA	CTp02	increased	nd
Cre01.g019250	SNE1	GDP-D-mannose 3',5'-epimerase	mRNA	CTp02	increased	nd
Cre01.g020650	Cre01.g020650		mRNA	CTp02	increased	nd
Cre01.g023550	FAP234	Flagellar Associated Protein 234	mRNA	CTp02	increased	nd
Cre01.g025400	HYDIN1	Hydrocephalus 3-Like Protein Hydin	mRNA	CTp02	increased	nd
Cre01.g027950	IFT74	Intraflagellar transport protein 74/72	mRNA	CTp02	increased	nd
Cre01.g028200	Cre01.g028200	DEAD-box RNA helicase	mRNA	CTp02	increased	nd
Cre01.g029350	FAP297	Flagellar central pair-associated protein 297	mRNA	CTp02	increased	nd
Cre01.g029700	Cre01.g029700		mRNA	CTp02	increased	nd
Cre01.g032150	FAP187	Flagellar Associated Protein 187	mRNA	CTp02	increased	nd
Cre01.g032700	GLK1	Glucokinase	mRNA	CTp02	increased	nd
Cre01.g034451	Cre01.g034451		mRNA	CTp02	increased	nd
Cre01.g034500	Cre01.g034500		mRNA	CTp02	increased	nd
Cre01.g035350	Cre01.g035350		mRNA	CTp02	increased	nd
Cre01.g038750	MOT7	motile cilia related	mRNA	CTp02	increased	nd
Cre01.g039500	FAP89	Flagellar Associated Protein 89	mRNA	CTp02	increased	nd
Cre01.g043800	Cre01.g043800		mRNA	CTp02	increased	nd
Cre01.g044350	Cre01.g044350		mRNA	CTp02	increased	nd
Cre01.g047950	IFT27	Intraflagellar transport protein 27	mRNA	CTp02	increased	nd
Cre01.g055550	COX11	Mitochondrial cytochrome c oxidase assembly protein	mRNA	CTp02	increased	nd
Cre01.g065822	IFT122	Intraflagellar Transport Protein	mRNA	CTp02	increased	nd
Cre01.g800128	Cre01.g800128		mRNA	CTp02	increased	nd
Cre02.g074950	Cre02.g074950		mRNA	CTp02	increased	nd
Cre02.g077600	FAP51	Flagellar Associated Protein 51	mRNA	CTp02	increased	nd
Cre02.g080800	Cre02.g080800		mRNA	CTp02	increased	nd
Cre02.g087100	Cre02.g087100		mRNA	CTp02	increased	nd
Cre02.g088400	DEG1A	Deg protease	mRNA	CTp02	increased	nd
Cre02.g089800	Cre02.g089800		mRNA	CTp02	increased	nd
Cre02.g089950	IFT20	Intraflagellar transport protein 20	mRNA	CTp02	increased	nd
Cre02.g090550	ARS9	Arylsulfatase	mRNA	CTp02	increased	nd
Cre02.g091550	Cre02.g091550	Whirly domain protein	mRNA	CTp02	increased	nd
Cre02.g091700	RIB72	Flagellar protofilament ribbon protein 72	mRNA	CTp02	increased	nd
Cre02.g095105	Cre02.g095105		mRNA	CTp02	increased	nd
Cre02.g095151	Cre02.g095151		mRNA	CTp02	increased	nd
Cre02.g096150	MSD1	Mn superoxide dismutase	mRNA	CTp02	increased	nd
Cre02.g096700	Cre02.g096700		mRNA	CTp02	increased	nd
Cre02.g097227	Cre02.g097227	Found in Chlamydomonas and Volvox but not strongly conserved elsewhere	mRNA	CTp02	increased	nd
Cre02.g103650	Cre02.g103650		mRNA	CTp02	increased	nd
Cre02.g103700	Cre02.g103700		mRNA	CTp02	increased	nd
Cre02.g105750	Cre02.g105750		mRNA	CTp02	increased	nd
Cre02.g107450	ATS2	ATP-sulfurylase	mRNA	CTp02	increased	nd
Cre02.g107650	Cre02.g107650		mRNA	CTp02	increased	nd
Cre02.g108400	DAD1	Putative defender against death (DAD) protein	mRNA	CTp02	increased	nd
Cre02.g110950	DIC5	WD-Repeat Intermediate Chain of Dynein 1b	mRNA	CTp02	increased	nd
Cre02.g112100	FAP101	Flagellar Associated Protein 101	mRNA	CTp02	increased	nd
Cre02.g112150	Cre02.g112150		mRNA	CTp02	increased	nd
Cre02.g112333	Cre02.g112333		mRNA	CTp02	increased	nd
Cre02.g113400	PACRG1	Parkin Co-Regulated Gene Protein	mRNA	CTp02	increased	nd
Cre02.g114700	RSP12	Radial spoke protein 12	mRNA	CTp02	increased	nd
Cre02.g115508	Cre02.g115508		mRNA	CTp02	increased	nd
Cre02.g141606	DHC9	Axonemal inner arm dynein heavy chain, dynein c (monomeric)	mRNA	CTp02	increased	nd
Cre02.g142351	Cre02.g142351		mRNA	CTp02	increased	nd
Cre02.g147100	FAP265	Flagellar Associated Protein 265	mRNA	CTp02	increased	nd
Cre02.g147450	Cre02.g147450		mRNA	CTp02	increased	nd
Cre02.g800211	Cre02.g800211		mRNA	CTp02	increased	nd
Cre02.g800221	Cre02.g800221		mRNA	CTp02	increased	nd
Cre03.g144607	Cre03.g144607		mRNA	CTp02	increased	nd
Cre03.g144887	Cre03.g144887		mRNA	CTp02	increased	nd
Cre03.g145087	MTP1	Metal Transport Protein 1	mRNA	CTp02	increased	nd
Cre03.g145127	DHC13	Outer Arm Dynein Heavy Chain alpha	mRNA	CTp02	increased	nd
Cre03.g145807	Cre03.g145807		mRNA	CTp02	increased	nd
Cre03.g149050	Cre03.g149050		mRNA	CTp02	increased	nd
Cre03.g152150	Cre03.g152150		mRNA	CTp02	increased	nd
Cre03.g160650	Cre03.g160650		mRNA	CTp02	increased	nd
Cre03.g160953	Cre03.g160953		mRNA	CTp02	increased	nd
Cre03.g161550	FAP55	Flagellar Associated Protein 55	mRNA	CTp02	increased	nd
Cre03.g163050	Cre03.g163050		mRNA	CTp02	increased	nd
Cre03.g165700	PDC3	Pyruvate decarboxylase	mRNA	CTp02	increased	nd
Cre03.g166050	SBD1	Selenium binding protein	mRNA	CTp02	increased	nd
Cre03.g167101	Cre03.g167101		mRNA	CTp02	increased	nd
Cre03.g172500	PTOX2	Plastid terminal oxidase	mRNA	CTp02	increased	nd
Cre03.g174250	FAP111	Flagellar Associated Protein 111	mRNA	CTp02	increased	nd
Cre03.g174400	CDO1	Cysteine dioxygenase, regulated by copper nutrition	mRNA	CTp02	increased	nd
Cre03.g176200	Cre03.g176200		mRNA	CTp02	increased	nd
Cre03.g177300	Cre03.g177300	Haloperoxidase-like protein	mRNA	CTp02	increased	nd
Cre03.g177650	Cre03.g177650		mRNA	CTp02	increased	nd
Cre03.g180000	Cre03.g180000		mRNA	CTp02	increased	nd
Cre03.g183200	CPC1	Central pair microtubule complex 1	mRNA	CTp02	increased	nd
Cre03.g185650	FAP251	Flagellar Associated Protein 251	mRNA	CTp02	increased	nd
Cre03.g188400	RBO2	Respiratory burst oxidase	mRNA	CTp02	increased	nd
Cre03.g189300	PLAP10	Plastid lipid associated protein 10	mRNA	CTp02	increased	nd
Cre03.g189350	Cre03.g189350		mRNA	CTp02	increased	nd
Cre03.g190950	TUA1	Alpha tubulin 1	mRNA	CTp02	increased	nd
Cre03.g194600	Cre03.g194600		mRNA	CTp02	increased	nd
Cre03.g199800	HYDA1	Iron hydrogenase	mRNA	CTp02	increased	nd
Cre03.g200319	Cre03.g200319		mRNA	CTp02	increased	nd
Cre03.g200450	Cre03.g200450		mRNA	CTp02	increased	nd
Cre03.g201900	RSP1	Radial spoke protein 1	mRNA	CTp02	increased	nd
Cre03.g203600	Cre03.g203600	Glycerophosphoryl diester phosphodiesterase, probably a phospholipase C	mRNA	CTp02	increased	nd
Cre03.g205361	Cre03.g205361		mRNA	CTp02	increased	nd
Cre03.g206850	Cre03.g206850		mRNA	CTp02	increased	nd
Cre03.g207713	ISA3	Isoamylase, starch debranching enzyme 3	mRNA	CTp02	increased	nd
Cre03.g800330	Cre03.g800330		mRNA	CTp02	increased	nd
Cre04.g211650	Cre04.g211650		mRNA	CTp02	increased	nd
Cre04.g213000	Cre04.g213000	MATE efflux family protein	mRNA	CTp02	increased	nd
Cre04.g216850	TUA2	Alpha tubulin 2	mRNA	CTp02	increased	nd
Cre04.g217914	FAP57	Flagellar Associated Protein 57	mRNA	CTp02	increased	nd
Cre04.g217915	NAR1C	Formate/nitrite transporter	mRNA	CTp02	increased	nd
Cre04.g219600	Cre04.g219600		mRNA	CTp02	increased	nd
Cre04.g221301	CYCD5	D-type cyclin	mRNA	CTp02	increased	nd
Cre04.g224250	FAP147	Flagellar Associated Protein 147	mRNA	CTp02	increased	nd
Cre04.g230340	FAP206	Flagellar Associated Protein 206	mRNA	CTp02	increased	nd
Cre04.g232202	Cre04.g232202		mRNA	CTp02	increased	nd
Cre05.g233303	Cre05.g233303		mRNA	CTp02	increased	nd
Cre05.g233751	Cre05.g233751		mRNA	CTp02	increased	nd
Cre05.g234640	Cre05.g234640		mRNA	CTp02	increased	nd
Cre05.g236550	Cre05.g236550		mRNA	CTp02	increased	nd
Cre05.g239600	Cre05.g239600		mRNA	CTp02	increased	nd
Cre05.g239650	Cre05.g239650		mRNA	CTp02	increased	nd
Cre05.g240000	DPP2	Diacylglycerol pyrophosphate phosphatase 2	mRNA	CTp02	increased	nd
Cre05.g241637	IFT46	Intraflagellar transport protein 46	mRNA	CTp02	increased	nd
Cre05.g242200	Cre05.g242200		mRNA	CTp02	increased	nd
Cre05.g242750	Cre05.g242750		mRNA	CTp02	increased	nd
Cre05.g243450	GOX1	Glyoxal oxidase 1	mRNA	CTp02	increased	nd
Cre05.g244250	DHC6	Axonemal Dynein Heavy Chain 6	mRNA	CTp02	increased	nd
Cre05.g245500	FAP175	Ankyrin Repeat Flagellar Associated Protein 175	mRNA	CTp02	increased	nd
Cre05.g800553	Cre05.g800553		mRNA	CTp02	increased	nd
Cre06.g249900	FAP75	Flagellar Associated Protein 75	mRNA	CTp02	increased	nd
Cre06.g251200	IFT43	Intraflagellar transport protein 43	mRNA	CTp02	increased	nd
Cre06.g255600	EZY1A	Copy A in the EZY1 tandem gene cluster	mRNA	CTp02	increased	nd
Cre06.g255800	Cre06.g255800		mRNA	CTp02	increased	nd
Cre06.g258583	Cre06.g258583		mRNA	CTp02	increased	nd
Cre06.g260100	Cre06.g260100	UDP-galactose transporter	mRNA	CTp02	increased	nd
Cre06.g261300	Cre06.g261300		mRNA	CTp02	increased	nd
Cre06.g263500	Cre06.g263500		mRNA	CTp02	increased	nd
Cre06.g264450	Cre06.g264450	Amino acid transporter	mRNA	CTp02	increased	nd
Cre06.g267700	SPP1B	Signal peptide peptidase	mRNA	CTp02	increased	nd
Cre06.g268800	IFT139	Intraflagellar transport protein 139	mRNA	CTp02	increased	nd
Cre06.g269950	CDC48	Cell Division Cycle protein 48	mRNA	CTp02	increased	nd
Cre06.g271050	Cre06.g271050	Inosine/uridine-preferring nucleoside hydrolase	mRNA	CTp02	increased	nd
Cre06.g271700	Cre06.g271700	Metallopeptidase M20 family protein	mRNA	CTp02	increased	nd
Cre06.g273550	Cre06.g273550		mRNA	CTp02	increased	nd
Cre06.g278128	Cre06.g278128		mRNA	CTp02	increased	nd
Cre06.g278700	Cre06.g278700	Conserved Ankyrin-Repeat Protein	mRNA	CTp02	increased	nd
Cre06.g281350	LON1	Mitochondrial LON protease	mRNA	CTp02	increased	nd
Cre06.g283100	FAP85	Flagellar Associated Protein 85	mRNA	CTp02	increased	nd
Cre06.g283400	CGL101	sucrose-phosphatase	mRNA	CTp02	increased	nd
Cre06.g285600	RWP5	RWP-RK transcription factor	mRNA	CTp02	increased	nd
Cre06.g287050	Cre06.g287050		mRNA	CTp02	increased	nd
Cre06.g287100	Cre06.g287100	Calmodulin-like protein	mRNA	CTp02	increased	nd
Cre06.g290000	GIP1	Glyoxylate induced protein	mRNA	CTp02	increased	nd
Cre06.g290800	RMG1	RNA cap guanine-N2 methyltransferase	mRNA	CTp02	increased	nd
Cre06.g294000	CGL113	Dienelactone hydrolase family protein	mRNA	CTp02	increased	nd
Cre06.g294450	Cre06.g294450	Aldo/keto reductase	mRNA	CTp02	increased	nd
Cre06.g296850	FAP81	Flagellar Associated Protein 81	mRNA	CTp02	increased	nd
Cre06.g298750	Cre06.g298750	Amino acid transporter	mRNA	CTp02	increased	nd
Cre06.g298800	ARS73A	Arylsulfatase 73a	mRNA	CTp02	increased	nd
Cre06.g301500	Cre06.g301500		mRNA	CTp02	increased	nd
Cre06.g304850	Cre06.g304850		mRNA	CTp02	increased	nd
Cre06.g305251	Cre06.g305251		mRNA	CTp02	increased	nd
Cre06.g307700	Cre06.g307700		mRNA	CTp02	increased	nd
Cre06.g310500	Cre06.g310500	bZIP transcription factor	mRNA	CTp02	increased	nd
Cre06.g310900	Cre06.g310900		mRNA	CTp02	increased	nd
Cre06.g800606	Cre06.g800606		mRNA	CTp02	increased	nd
Cre07.g314250	Cre07.g314250		mRNA	CTp02	increased	nd
Cre07.g315050	GGH1	Gamma-glutamyl hydrolase	mRNA	CTp02	increased	nd
Cre07.g315100	Cre07.g315100		mRNA	CTp02	increased	nd
Cre07.g319320	Cre07.g319320	1-aminocyclopropane-1-carboxylate deaminase	mRNA	CTp02	increased	nd
Cre07.g320450	ELIP10	Early light-induced LHC-like protein	mRNA	CTp02	increased	nd
Cre07.g321750	Cre07.g321750		mRNA	CTp02	increased	nd
Cre07.g322550	FAP240	Flagellar Associated Protein 240	mRNA	CTp02	increased	nd
Cre07.g322850	Cre07.g322850		mRNA	CTp02	increased	nd
Cre07.g322884	Cre07.g322884		mRNA	CTp02	increased	nd
Cre07.g328000	Cre07.g328000		mRNA	CTp02	increased	nd
Cre07.g330200	RSP9	Radial Spoke Protein 9	mRNA	CTp02	increased	nd
Cre07.g332250	Cre07.g332250	Basic helix-loop-helix transcription factor	mRNA	CTp02	increased	nd
Cre07.g332275	Cre07.g332275		mRNA	CTp02	increased	nd
Cre07.g332400	Cre07.g332400		mRNA	CTp02	increased	nd
Cre07.g335750	IFT88	Intraflagellar Transport Protein 88	mRNA	CTp02	increased	nd
Cre07.g337100	Cre07.g337100		mRNA	CTp02	increased	nd
Cre07.g337700	Cre07.g337700		mRNA	CTp02	increased	nd
Cre07.g343050	Cre07.g343050		mRNA	CTp02	increased	nd
Cre07.g343850	Cre07.g343850		mRNA	CTp02	increased	nd
Cre07.g343933	Cre07.g343933	Mannan endo-1,4-beta-mannosidase	mRNA	CTp02	increased	nd
Cre07.g347980	Cre07.g347980		mRNA	CTp02	increased	nd
Cre07.g348600	SULP1	Chloroplast sulfate permease	mRNA	CTp02	increased	nd
Cre07.g349250	Cre07.g349250		mRNA	CTp02	increased	nd
Cre07.g352550	Cre07.g352550	Putative rhodanese domain phosphatase	mRNA	CTp02	increased	nd
Cre07.g354551	FAP65	Flagellar Associated Protein 65	mRNA	CTp02	increased	nd
Cre07.g356400	POC7	Proteome of centriole protein 7	mRNA	CTp02	increased	nd
Cre07.g800782	Cre07.g800782		mRNA	CTp02	increased	nd
Cre07.g800875	Cre07.g800875		mRNA	CTp02	increased	nd
Cre08.g362650	IFT140	Intraflagellar Transport Protein 140	mRNA	CTp02	increased	nd
Cre08.g367400	LHCSR3B	Stress-related chlorophyll a/b binding protein 3	mRNA	CTp02	increased	nd
Cre08.g367500	LHCSR3A	Stress-related chlorophyll a/b binding protein 2	mRNA	CTp02	increased	nd
Cre08.g368800	Cre08.g368800		mRNA	CTp02	increased	nd
Cre08.g374650	DII3	Subunit of axonemal inner dynein d with TPR domains	mRNA	CTp02	increased	nd
Cre08.g374700	FAP244	Flagellar Associated Protein 244	mRNA	CTp02	increased	nd
Cre08.g376550	LC7A	Outer Arm Dynein Light Chain 7	mRNA	CTp02	increased	nd
Cre08.g377300	DGTT6	Diacylglycerol acyltransferase, DGAT Type 2	mRNA	CTp02	increased	nd
Cre08.g378150	GLD2	Glucose-6-phosphate dehydrogenase	mRNA	CTp02	increased	nd
Cre08.g380850	Cre08.g380850		mRNA	CTp02	increased	nd
Cre08.g382100	Cre08.g382100		mRNA	CTp02	increased	nd
Cre08.g382950	Cre08.g382950		mRNA	CTp02	increased	nd
Cre08.g383000	Cre08.g383000		mRNA	CTp02	increased	nd
Cre08.g383101	FAP324	Flagellar Associated Protein 324	mRNA	CTp02	increased	nd
Cre08.g384150	Cre08.g384150		mRNA	CTp02	increased	nd
Cre08.g384550	Cre08.g384550		mRNA	CTp02	increased	nd
Cre08.g385350	Cre08.g385350		mRNA	CTp02	increased	nd
Cre08.g385400	Cre08.g385400		mRNA	CTp02	increased	nd
Cre08.g385450	Cre08.g385450		mRNA	CTp02	increased	nd
Cre08.g800885	Cre08.g800885		mRNA	CTp02	increased	nd
Cre08.g800896	DRC1	Nexin-dynein regulatory complex 1	mRNA	CTp02	increased	nd
Cre08.g800941	Cre08.g800941		mRNA	CTp02	increased	nd
Cre09.g386167	Cre09.g386167		mRNA	CTp02	increased	nd
Cre09.g386736	FAP44	Flagellar Associated Protein 44	mRNA	CTp02	increased	nd
Cre09.g386850	Cre09.g386850		mRNA	CTp02	increased	nd
Cre09.g388060	VDR1	violaxanthin de-epoxidase related, chloroplast	mRNA	CTp02	increased	nd
Cre09.g388650	Cre09.g388650	Adenylate/guanylate cyclase	mRNA	CTp02	increased	nd
Cre09.g389500	Cre09.g389500		mRNA	CTp02	increased	nd
Cre09.g389850	Cre09.g389850		mRNA	CTp02	increased	nd
Cre09.g390208	Cre09.g390208		mRNA	CTp02	increased	nd
Cre09.g390578	FAP11	Flagellar Associated Protein 11	mRNA	CTp02	increased	nd
Cre09.g392282	DHC2	Axonemal Dynein Heavy Chain 2	mRNA	CTp02	increased	nd
Cre09.g393250	Cre09.g393250	Sodium:bile acid symporter	mRNA	CTp02	increased	nd
Cre09.g394251	PF16	Central pair associated protein	mRNA	CTp02	increased	nd
Cre09.g394362	Cre09.g394362		mRNA	CTp02	increased	nd
Cre09.g394436	Cre09.g394436		mRNA	CTp02	increased	nd
Cre09.g395950	AOX1	Alternative oxidase, mitochondrial	mRNA	CTp02	increased	nd
Cre09.g396401	UPM1	S-adenosyl-L-methionine-dependent uroporphyrinogen III methyltransferase	mRNA	CTp02	increased	nd
Cre09.g396650	PAT2	Phosphate acetyltransferase	mRNA	CTp02	increased	nd
Cre09.g398350	Cre09.g398350		mRNA	CTp02	increased	nd
Cre09.g399552	LCR1	Low-CO2 response regulator, Myb-like transcription factor	mRNA	CTp02	increased	nd
Cre09.g399908	Cre09.g399908		mRNA	CTp02	increased	nd
Cre09.g401515	Cre09.g401515		mRNA	CTp02	increased	nd
Cre09.g401550	Cre09.g401550		mRNA	CTp02	increased	nd
Cre09.g401600	Cre09.g401600		mRNA	CTp02	increased	nd
Cre09.g403800	DHC14	Flagellar outer arm dynein heavy chain beta	mRNA	CTp02	increased	nd
Cre09.g407300	Cre09.g407300		mRNA	CTp02	increased	nd
Cre09.g408000	POB22	Proteome of basal body 22	mRNA	CTp02	increased	nd
Cre09.g409500	RPP25	Ribonuclease MRP subunit P25	mRNA	CTp02	increased	nd
Cre09.g410100	Cre09.g410100	putative Cation-transporting ATPase	mRNA	CTp02	increased	nd
Cre09.g411450	PF13	Dynein Assembly factor PIH domain 1	mRNA	CTp02	increased	nd
Cre09.g412700	Cre09.g412700		mRNA	CTp02	increased	nd
Cre09.g414650	Cre09.g414650		mRNA	CTp02	increased	nd
Cre10.g419950	Cre10.g419950		mRNA	CTp02	increased	nd
Cre10.g420950	Cre10.g420950		mRNA	CTp02	increased	nd
Cre10.g422500	Cre10.g422500		mRNA	CTp02	increased	nd
Cre10.g424300	KIN16A	Kinesin motor protein	mRNA	CTp02	increased	nd
Cre10.g426600	CYP739A6	Cytochrome P450, CYP213 superfamily	mRNA	CTp02	increased	nd
Cre10.g427300	RSP2	Radial Spoke Protein 2	mRNA	CTp02	increased	nd
Cre10.g428850	DLT1	Tctex-1-like Dynein Light Chain LC9	mRNA	CTp02	increased	nd
Cre10.g430700	FAP308	Flagellar Associated Protein 308	mRNA	CTp02	increased	nd
Cre10.g431350	Cre10.g431350	Putative triacylglycerol lipase	mRNA	CTp02	increased	nd
Cre10.g433500	Cre10.g433500	PWR motif protein	mRNA	CTp02	increased	nd
Cre10.g434400	PF6	Flagellar central pair-associated protein	mRNA	CTp02	increased	nd
Cre10.g434800	Cre10.g434800		mRNA	CTp02	increased	nd
Cre10.g436300	Cre10.g436300		mRNA	CTp02	increased	nd
Cre10.g443050	PFH3	Prolyl 4-hydroxylase 3	mRNA	CTp02	increased	nd
Cre10.g443100	Cre10.g443100		mRNA	CTp02	increased	nd
Cre10.g443105	Cre10.g443105		mRNA	CTp02	increased	nd
Cre10.g443150	Cre10.g443150		mRNA	CTp02	increased	nd
Cre10.g445000	SLT2	Sodium/sulfate co-transporter 2	mRNA	CTp02	increased	nd
Cre10.g445650	SMC3	Structural Maintenance of Chromosomes protein	mRNA	CTp02	increased	nd
Cre10.g447050	Cre10.g447050		mRNA	CTp02	increased	nd
Cre10.g447300	DDI1	DNA-damage inducible protein 1 homolog	mRNA	CTp02	increased	nd
Cre10.g448250	Cre10.g448250		mRNA	CTp02	increased	nd
Cre10.g448850	FAP135	Calpain-Like Flagellar Associated Protein 135	mRNA	CTp02	increased	nd
Cre10.g448900	Cre10.g448900		mRNA	CTp02	increased	nd
Cre10.g452400	Cre10.g452400	Chlamydomonas specific family F protein	mRNA	CTp02	increased	nd
Cre10.g452850	Cre10.g452850		mRNA	CTp02	increased	nd
Cre10.g452900	SMY2	Sphingomyelin phosphodiesterase/sphingomylinase	mRNA	CTp02	increased	nd
Cre10.g458050	Cre10.g458050	Branched chain amino acid aminotransferase	mRNA	CTp02	increased	nd
Cre10.g460350	PGA4	Putative phospholipid/glycerol acyltransferase	mRNA	CTp02	increased	nd
Cre10.g462816	Cre10.g462816		mRNA	CTp02	increased	nd
Cre10.g463400	Cre10.g463400		mRNA	CTp02	increased	nd
Cre10.g463550	Cre10.g463550		mRNA	CTp02	increased	nd
Cre10.g465250	RSP11	Radial Spoke Protein 11	mRNA	CTp02	increased	nd
Cre10.g465550	CLPD1	ClpD chaperone, Hsp100 family	mRNA	CTp02	increased	nd
Cre10.g466200	CYCAB1	A/B-type cyclin	mRNA	CTp02	increased	nd
Cre10.g466650	FAP252	Flagellar Associated Protein 252	mRNA	CTp02	increased	nd
Cre10.g466700	Cre10.g466700		mRNA	CTp02	increased	nd
Cre10.g466750	SAT1	Serine O-acetyltransferase	mRNA	CTp02	increased	nd
Cre10.g466800	Cre10.g466800		mRNA	CTp02	increased	nd
Cre10.g466950	Cre10.g466950		mRNA	CTp02	increased	nd
Cre10.g801180	Cre10.g801180		mRNA	CTp02	increased	nd
Cre11.g467543	Cre11.g467543		mRNA	CTp02	increased	nd
Cre11.g467568	Cre11.g467568		mRNA	CTp02	increased	nd
Cre11.g467576	Cre11.g467576		mRNA	CTp02	increased	nd
Cre11.g467616	IFT56	Intraflagellar Transport Protein 56	mRNA	CTp02	increased	nd
Cre11.g467739	IFT54	Intraflagellar Transport Protein 54	mRNA	CTp02	increased	nd
Cre11.g467753	HMOX2	Heme oxygenase	mRNA	CTp02	increased	nd
Cre11.g467950	FAP383	Flagellar Associated Protein 383	mRNA	CTp02	increased	nd
Cre11.g468400	Cre11.g468400		mRNA	CTp02	increased	nd
Cre11.g475000	IFT121	Intraflagellar Transport Protein 121	mRNA	CTp02	increased	nd
Cre11.g476050	DHC15	Flagellar outer arm dynein heavy chain gamma	mRNA	CTp02	increased	nd
Cre11.g476376	FAP221	Flagellar Associated Protein 221	mRNA	CTp02	increased	nd
Cre11.g477100	FAP97	Flagellar Associated Protein 97	mRNA	CTp02	increased	nd
Cre11.g477200	IFR1	Putative 2'-hydroxyisoflavone reductase	mRNA	CTp02	increased	nd
Cre11.g477850	TXC1	Transcriptional coactivator-like protein	mRNA	CTp02	increased	nd
Cre11.g801293	Cre11.g801293		mRNA	CTp02	increased	nd
Cre11.g801326	Cre11.g801326		mRNA	CTp02	increased	nd
Cre12.g484950	Cre12.g484950		mRNA	CTp02	increased	nd
Cre12.g486209	Cre12.g486209		mRNA	CTp02	increased	nd
Cre12.g489500	Cre12.g489500		mRNA	CTp02	increased	nd
Cre12.g489950	Cre12.g489950		mRNA	CTp02	increased	nd
Cre12.g492650	FAS2	Fasciclin-like protein 2	mRNA	CTp02	increased	nd
Cre12.g493750	Cre12.g493750		mRNA	CTp02	increased	nd
Cre12.g494800	DII1	Flagellar inner arm dynein light chain p28	mRNA	CTp02	increased	nd
Cre12.g495550	FAP385	Flagellar Associated Protein 385	mRNA	CTp02	increased	nd
Cre12.g497200	FAP216	EF-Hand Flagellar Associated Protein 216	mRNA	CTp02	increased	nd
Cre12.g499250	Cre12.g499250	3',5'-cyclic-nucleotide phosphodiesterase	mRNA	CTp02	increased	nd
Cre12.g501702	Cre12.g501702		mRNA	CTp02	increased	nd
Cre12.g502450	Cre12.g502450	Exostosin-like glycosyltransferase 8	mRNA	CTp02	increased	nd
Cre12.g502600	SLT1	Sodium/sulfate co-transporter	mRNA	CTp02	increased	nd
Cre12.g511050	RSP16	Radial Spoke Protein 16	mRNA	CTp02	increased	nd
Cre12.g515050	Cre12.g515050	putative N-methyltransferase	mRNA	CTp02	increased	nd
Cre12.g519950	FAP42	Flagellar Associated Protein 42	mRNA	CTp02	increased	nd
Cre12.g520950	IC138	Axonemal inner dynein arm I1 intermediate chain	mRNA	CTp02	increased	nd
Cre12.g523000	Cre12.g523000		mRNA	CTp02	increased	nd
Cre12.g526800	Cre12.g526800	6-phosphogluconate dehydrogenase, decarboxylating	mRNA	CTp02	increased	nd
Cre12.g527700	Cre12.g527700	Adenylate/guanylate cyclase	mRNA	CTp02	increased	nd
Cre12.g528850	DLX1	Flagellar Outer Arm Dynein Light Chain 3, thioredoxin	mRNA	CTp02	increased	nd
Cre12.g531200	FOX2	Multicopper ferroxidase	mRNA	CTp02	increased	nd
Cre12.g533600	DESI6	DeSI-type SUMO protease	mRNA	CTp02	increased	nd
Cre12.g534400	Cre12.g534400		mRNA	CTp02	increased	nd
Cre12.g535650	Cre12.g535650		mRNA	CTp02	increased	nd
Cre12.g536550	DIC1	Flagellar outer dynein arm intermediate chain 1	mRNA	CTp02	increased	nd
Cre12.g537250	Cre12.g537250		mRNA	CTp02	increased	nd
Cre12.g538100	Cre12.g538100	Glutathione S-transferase	mRNA	CTp02	increased	nd
Cre12.g539650	Cre12.g539650		mRNA	CTp02	increased	nd
Cre12.g540351	SELW2	Selenoprotein W2	mRNA	CTp02	increased	nd
Cre12.g541550	Cre12.g541550		mRNA	CTp02	increased	nd
Cre12.g542250	TUB1	beta-1 tubulin	mRNA	CTp02	increased	nd
Cre12.g543500	FAP364	Flagellar Associated Protein 364	mRNA	CTp02	increased	nd
Cre12.g544000	RSP5	Radial Spoke Protein 5	mRNA	CTp02	increased	nd
Cre12.g544100	Cre12.g544100		mRNA	CTp02	increased	nd
Cre12.g546400	LC7B	Roadblock/LC7 Family Light Chain	mRNA	CTp02	increased	nd
Cre12.g547100	CGL2	putative methyltransferase	mRNA	CTp02	increased	nd
Cre12.g547800	Cre12.g547800	NAD dependent epimerase/dehydratase	mRNA	CTp02	increased	nd
Cre12.g549550	TUB2	beta-2 tubulin	mRNA	CTp02	increased	nd
Cre12.g553250	PFK2	Phosphofructokinase	mRNA	CTp02	increased	nd
Cre12.g553450	CNG1	Cyclic-nucleotide gated potassium channel	mRNA	CTp02	increased	nd
Cre12.g556300	FBB5	Flagellar basal body proteome 5 / Dynein assembly factor	mRNA	CTp02	increased	nd
Cre12.g801412	Cre12.g801412		mRNA	CTp02	increased	nd
Cre12.g801428	Cre12.g801428		mRNA	CTp02	increased	nd
Cre12.g801490	Cre12.g801490		mRNA	CTp02	increased	nd
Cre12.g801495	Cre12.g801495		mRNA	CTp02	increased	nd
Cre13.g565050	Cre13.g565050		mRNA	CTp02	increased	nd
Cre13.g573500	FAP95	Flagellar Associated Protein 95	mRNA	CTp02	increased	nd
Cre13.g573950	ZRT3	Zinc-nutrition responsive transporter	mRNA	CTp02	increased	nd
Cre13.g575950	HIRA1	Histone transcription regulator	mRNA	CTp02	increased	nd
Cre13.g577650	Cre13.g577650		mRNA	CTp02	increased	nd
Cre13.g582800	Cre13.g582800		mRNA	CTp02	increased	nd
Cre13.g583450	EZY17	Early zygote expressed protein	mRNA	CTp02	increased	nd
Cre13.g586850	Cre13.g586850		mRNA	CTp02	increased	nd
Cre13.g589250	Cre13.g589250		mRNA	CTp02	increased	nd
Cre13.g590400	Cre13.g590400		mRNA	CTp02	increased	nd
Cre13.g602550	Cre13.g602550		mRNA	CTp02	increased	nd
Cre13.g606150	Cre13.g606150		mRNA	CTp02	increased	nd
Cre13.g607000	Cre13.g607000	Xaa-His dipeptidase	mRNA	CTp02	increased	nd
Cre13.g607050	TSU1	Thiosulfate sulfurtransferase	mRNA	CTp02	increased	nd
Cre13.g607650	POC15	Proteome of centriole protein 15	mRNA	CTp02	increased	nd
Cre13.g801510	Cre13.g801510		mRNA	CTp02	increased	nd
Cre14.g609500	Cre14.g609500	PWR motif protein	mRNA	CTp02	increased	nd
Cre14.g610501	RAA14	Short-chain dehydrogenase/reductase found in psaA trans-splicing complex	mRNA	CTp02	increased	nd
Cre14.g611100	FAP27	Flagellar Associated Protein 27	mRNA	CTp02	increased	nd
Cre14.g611484	Cre14.g611484		mRNA	CTp02	increased	nd
Cre14.g612700	DRC7	Nexin-dynein regulatory complex 7	mRNA	CTp02	increased	nd
Cre14.g612750	FAP197	Flagellar Associated Protein 197	mRNA	CTp02	increased	nd
Cre14.g613550	HSP70H	Heat shock protein 70H	mRNA	CTp02	increased	nd
Cre14.g615224	Cre14.g615224		mRNA	CTp02	increased	nd
Cre14.g615250	Cre14.g615250	Thioredoxin-like protein	mRNA	CTp02	increased	nd
Cre14.g617250	FAP282	Coiled-Coil Flagellar Associated Protein 282	mRNA	CTp02	increased	nd
Cre14.g617500	RSP14	Radial Spoke Protein 14	mRNA	CTp02	increased	nd
Cre14.g618300	Cre14.g618300		mRNA	CTp02	increased	nd
Cre14.g618350	Cre14.g618350		mRNA	CTp02	increased	nd
Cre14.g618750	FAP246	Flagellar Associated Protein 246	mRNA	CTp02	increased	nd
Cre14.g621050	Cre14.g621050	Putative Myb-like transcription factor	mRNA	CTp02	increased	nd
Cre14.g621100	Cre14.g621100		mRNA	CTp02	increased	nd
Cre14.g623650	Cre14.g623650	Alcohol dehydrogenase	mRNA	CTp02	increased	nd
Cre14.g624900	FAP171	Flagellar Associated Protein 171	mRNA	CTp02	increased	nd
Cre14.g625150	Cre14.g625150	Phosphoglycerate mutase	mRNA	CTp02	increased	nd
Cre14.g627576	DHC7	Axonemal Dynein Heavy Chain 7	mRNA	CTp02	increased	nd
Cre14.g628702	Cre14.g628702		mRNA	CTp02	increased	nd
Cre14.g629150	Cre14.g629150	Adenylate/guanylate cyclase	mRNA	CTp02	increased	nd
Cre14.g630650	Cre14.g630650		mRNA	CTp02	increased	nd
Cre14.g631200	IC97	Flagellar Inner Arm Dynein I1/f intermediate chain	mRNA	CTp02	increased	nd
Cre14.g631900	Cre14.g631900	Similar to Putative Serine Protease	mRNA	CTp02	increased	nd
Cre15.g636300	ALF1	Tubulin folding cofactor B	mRNA	CTp02	increased	nd
Cre15.g636600	FAP391	Flagellar Associated Leucine Rich Repeat Protein 391	mRNA	CTp02	increased	nd
Cre15.g639100	FAP195	Flagellar Associated Protein 195	mRNA	CTp02	increased	nd
Cre15.g640150	Cre15.g640150		mRNA	CTp02	increased	nd
Cre16.g654300	RSP23	Radial Spoke Protein 23	mRNA	CTp02	increased	nd
Cre16.g655050	NON1	NO-nitrate 1	mRNA	CTp02	increased	nd
Cre16.g657800	Cre16.g657800	Carotenoid cleavage dioxygenase	mRNA	CTp02	increased	nd
Cre16.g658750	Cre16.g658750		mRNA	CTp02	increased	nd
Cre16.g662250	Cre16.g662250		mRNA	CTp02	increased	nd
Cre16.g665450	RYR1	Ryanodine-inositol 1,4,5-triphosphate receptor Ca2+ channel	mRNA	CTp02	increased	nd
Cre16.g666550	Cre16.g666550	SOUL heme-binding protein	mRNA	CTp02	increased	nd
Cre16.g670973	GSTS3	Glutathione S-transferase, similar to Prostaglandin-D Synthase	mRNA	CTp02	increased	nd
Cre16.g674065	Cre16.g674065		mRNA	CTp02	increased	nd
Cre16.g674515	IC140	Flagellar Inner Arm Dynein I1/f Intermediate Chain	mRNA	CTp02	increased	nd
Cre16.g677100	Cre16.g677100		mRNA	CTp02	increased	nd
Cre16.g679550	FAP277	Flagellar Associated Protein 277	mRNA	CTp02	increased	nd
Cre16.g683450	AGP2	ADP-glucose pyrophosphorylase large subunit	mRNA	CTp02	increased	nd
Cre16.g685000	Cre16.g685000		mRNA	CTp02	increased	nd
Cre16.g685450	DHC8	Axonemal Dynein Heavy Chain 8	mRNA	CTp02	increased	nd
Cre16.g685500	Cre16.g685500		mRNA	CTp02	increased	nd
Cre16.g687966	FAP5	Flagellar Associated Protein 5	mRNA	CTp02	increased	nd
Cre16.g688450	FBB18	Flagellar basal body proteome 18 / Dynein assembly factor	mRNA	CTp02	increased	nd
Cre16.g690750	Cre16.g690750		mRNA	CTp02	increased	nd
Cre16.g690879	FAP173	Flagellar Associated Protein 173	mRNA	CTp02	increased	nd
Cre16.g691440	FAP43	Flagellar Associated Protein 43	mRNA	CTp02	increased	nd
Cre16.g691600	Cre16.g691600		mRNA	CTp02	increased	nd
Cre16.g693203	Cre16.g693203		mRNA	CTp02	increased	nd
Cre16.g695650	Cre16.g695650		mRNA	CTp02	increased	nd
Cre16.g801872	Cre16.g801872		mRNA	CTp02	increased	nd
Cre16.g801884	Cre16.g801884		mRNA	CTp02	increased	nd
Cre16.g801918	Cre16.g801918		mRNA	CTp02	increased	nd
Cre16.g801944	Cre16.g801944		mRNA	CTp02	increased	nd
Cre16.g801952	Cre16.g801952		mRNA	CTp02	increased	nd
Cre17.g697650	Cre17.g697650		mRNA	CTp02	increased	nd
Cre17.g699500	TTLL9	Tubulin-Tyrosine Ligase 9	mRNA	CTp02	increased	nd
Cre17.g700650	GFY2	Putative acetate transporter	mRNA	CTp02	increased	nd
Cre17.g703700	SCLB1	Succinate-CoA ligase beta chain	mRNA	CTp02	increased	nd
Cre17.g703900	IFT172	Intraflagellar Transport Protein 172	mRNA	CTp02	increased	nd
Cre17.g704300	FAP47	Flagellar Associated Protein 47	mRNA	CTp02	increased	nd
Cre17.g704500	Cre17.g704500		mRNA	CTp02	increased	nd
Cre17.g705700	PROB1	Glutamate 5-kinase	mRNA	CTp02	increased	nd
Cre17.g714400	Cre17.g714400		mRNA	CTp02	increased	nd
Cre17.g715200	Cre17.g715200		mRNA	CTp02	increased	nd
Cre17.g716850	Cre17.g716850		mRNA	CTp02	increased	nd
Cre17.g721250	IFT38	Intraflagellar Transport Protein 38	mRNA	CTp02	increased	nd
Cre17.g722851	Cre17.g722851		mRNA	CTp02	increased	nd
Cre17.g723350	SULTR2	Sulfate anion transporter	mRNA	CTp02	increased	nd
Cre17.g723400	Cre17.g723400		mRNA	CTp02	increased	nd
Cre17.g723900	FAP131	Flagellar Associated Protein 131	mRNA	CTp02	increased	nd
Cre17.g728300	FAP226	Flagellar Associated Protein 226	mRNA	CTp02	increased	nd
Cre17.g728650	FAP196	Flagellar Associated Protein 196	mRNA	CTp02	increased	nd
Cre17.g728800	IDH1	Isocitrate dehydrogenase, NAD-dependent	mRNA	CTp02	increased	nd
Cre17.g731500	FAP394	Flagellar Associated Protein 394	mRNA	CTp02	increased	nd
Cre17.g738751	Cre17.g738751		mRNA	CTp02	increased	nd
Cre17.g739000	Cre17.g739000		mRNA	CTp02	increased	nd
Cre17.g740750	Cre17.g740750		mRNA	CTp02	increased	nd
Cre17.g741200	EBP1	Microtubule plus-end binding protein EB1	mRNA	CTp02	increased	nd
Cre17.g745447	Cre17.g745447	Mitogen-Activated Protein Kinase	mRNA	CTp02	increased	nd
Cre17.g746997	ADH1	Dual function alcohol/acetaldehyde dehydrogenase	mRNA	CTp02	increased	nd
Cre18.g749947	FAP21	Flagellar Associated Protein 21	mRNA	CTp02	increased	nd
Cre18.g750047	FMG1A	Flagella Membrane Glycoprotein 1A	mRNA	CTp02	increased	nd
Cre26.g756847	Cre26.g756847		mRNA	CTp02	increased	nd
Cre33.g758997	Cre33.g758997		mRNA	CTp02	increased	nd
Cre01.g003850	CYP747A1	Cytochrome P450, CYP197 superfamily	mRNA	CTp02	decreased	increased
Cre02.g118550	Cre02.g118550		mRNA	CTp02	decreased	increased
Cre06.g283950	LHCBM4	Light-harvesting Chlorophyll a/b binding protein of LHCII	mRNA	CTp02	decreased	increased
Cre06.g285250	LHCBM6	Light-harvesting Chloropyll a/b binding protein of LHCII type I, chloroplast precursor	mRNA	CTp02	decreased	increased
Cre07.g322700	Cre07.g322700	Chlorophyceae-specific gene family A protein	mRNA	CTp02	decreased	increased
Cre12.g548400	LHCBM2	Light-harvesting protein of photosystem II	mRNA	CTp02	decreased	increased
Cre16.g801920	Cre16.g801920		mRNA	CTp02	decreased	increased
Cre17.g735600	Cre17.g735600	Putative triacylglycerol lipase	mRNA	CTp02	decreased	increased
Cre01.g038200	Cre01.g038200		mRNA	CTp02	decreased	nd
Cre01.g043550	Cre01.g043550		mRNA	CTp02	decreased	nd
Cre01.g800028	Cre01.g800028		mRNA	CTp02	decreased	nd
Cre01.g800029	Cre01.g800029		mRNA	CTp02	decreased	nd
Cre02.g090400	Cre02.g090400		mRNA	CTp02	decreased	nd
Cre03.g148201	Cre03.g148201		mRNA	CTp02	decreased	nd
Cre03.g161800	Cre03.g161800		mRNA	CTp02	decreased	nd
Cre03.g163700	POB26	Proteome of basal body 26	mRNA	CTp02	decreased	nd
Cre03.g190850	ECH1	EnoylCoA hydratase/isomerase	mRNA	CTp02	decreased	nd
Cre04.g223050	CAH2	Carbonic anhydrase, alpha type, periplasmic	mRNA	CTp02	decreased	nd
Cre04.g227400	FRE1	Ferric-chelate reductase/ oxidoreductase	mRNA	CTp02	decreased	nd
Cre04.g228150	FAE1	Putative beta-ketoacyl-coa synthase	mRNA	CTp02	decreased	nd
Cre05.g233100	KIN14B	Kinesin motor protein	mRNA	CTp02	decreased	nd
Cre06.g278193	Cre06.g278193		mRNA	CTp02	decreased	nd
Cre06.g284100	RHP1	Rhesus protein, CO2-responsive	mRNA	CTp02	decreased	nd
Cre06.g284250	LHCBM8	Light-harvesting Chlorophyll a/b binding protein of LHCII	mRNA	CTp02	decreased	nd
Cre06.g289300	Cre06.g289300		mRNA	CTp02	decreased	nd
Cre07.g325741	PTB2	Sodium/phosphate symporter	mRNA	CTp02	decreased	nd
Cre08.g374800	Cre08.g374800		mRNA	CTp02	decreased	nd
Cre09.g400590	Cre09.g400590		mRNA	CTp02	decreased	nd
Cre09.g405100	Cre09.g405100		mRNA	CTp02	decreased	nd
Cre10.g442250	Cre10.g442250		mRNA	CTp02	decreased	nd
Cre10.g457750	SULTR1	Sulfate transporter	mRNA	CTp02	decreased	nd
Cre12.g524550	Cre12.g524550		mRNA	CTp02	decreased	nd
Cre12.g543100	Cre12.g543100		mRNA	CTp02	decreased	nd
Cre12.g546500	TEF22	Predicted protein	mRNA	CTp02	decreased	nd
Cre12.g546550	FEA1	Fe-assimilation protein	mRNA	CTp02	decreased	nd
Cre12.g548950	LHCBM7	Light-harvesting Chlorophyll a/b binding protein of LHCII	mRNA	CTp02	decreased	nd
Cre13.g563500	Cre13.g563500		mRNA	CTp02	decreased	nd
Cre13.g573400	Cre13.g573400		mRNA	CTp02	decreased	nd
Cre16.g661750	Cre16.g661750		mRNA	CTp02	decreased	nd
Cre16.g661850	Cre16.g661850		mRNA	CTp02	decreased	nd
Cre16.g686286	Cre16.g686286		mRNA	CTp02	decreased	nd
Cre16.g801951	Cre16.g801951		mRNA	CTp02	decreased	nd
Cre17.g701050	Cre17.g701050		mRNA	CTp02	decreased	nd
Cre18.g748347	Cre18.g748347		mRNA	CTp02	decreased	nd
Cre04.g211850	ELIP5	Early light-induced LHC-like protein	mRNA	CTp06	increased	decreased
Cre06.g310500	Cre06.g310500	bZIP transcription factor	mRNA	CTp06	increased	decreased
Cre08.g368800	Cre08.g368800		mRNA	CTp06	increased	decreased
Cre08.g384650	ELIP7	Early light-induced LHC-like protein	mRNA	CTp06	increased	decreased
Cre13.g583050	Cre13.g583050	Pheophorbide a oxygenase-related protein	mRNA	CTp06	increased	decreased
Cre01.g001501	RAA11	psaA mRNA trans-splicing factor of subcomplex I	mRNA	CTp06	increased	nd
Cre01.g016750	PSBS2	chloroplast Photosystem II-associated 22 kDa protein	mRNA	CTp06	increased	nd
Cre01.g031750	Cre01.g031750		mRNA	CTp06	increased	nd
Cre01.g035650	Cre01.g035650		mRNA	CTp06	increased	nd
Cre01.g036600	Cre01.g036600	Exoribonuclease II	mRNA	CTp06	increased	nd
Cre01.g041800	Cre01.g041800		mRNA	CTp06	increased	nd
Cre01.g052200	Cre01.g052200		mRNA	CTp06	increased	nd
Cre01.g055400	Cre01.g055400		mRNA	CTp06	increased	nd
Cre02.g076987	Cre02.g076987		mRNA	CTp06	increased	nd
Cre02.g079700	PYR2	Aspartate carbamoyltransferase	mRNA	CTp06	increased	nd
Cre02.g081176	Cre02.g081176		mRNA	CTp06	increased	nd
Cre02.g082300	SUR6	Surfeit 6-like protein	mRNA	CTp06	increased	nd
Cre02.g095127	Cre02.g095127		mRNA	CTp06	increased	nd
Cre02.g103400	OPR118	OctotricoPeptide Repeat protein 118	mRNA	CTp06	increased	nd
Cre02.g113300	OPR6	OctotricoPeptide Repeat protein 6	mRNA	CTp06	increased	nd
Cre02.g115508	Cre02.g115508		mRNA	CTp06	increased	nd
Cre02.g141706	Cre02.g141706	Putative chloroplast 16S rRNA processing factor	mRNA	CTp06	increased	nd
Cre03.g149050	Cre03.g149050		mRNA	CTp06	increased	nd
Cre03.g159254	AMT1A	Ammonium Transporter	mRNA	CTp06	increased	nd
Cre03.g165550	Cre03.g165550		mRNA	CTp06	increased	nd
Cre03.g169100	Cre03.g169100		mRNA	CTp06	increased	nd
Cre03.g178100	MOT51	Predicted protein	mRNA	CTp06	increased	nd
Cre03.g181450	POB7	Proteome of basal body 7	mRNA	CTp06	increased	nd
Cre03.g181900	Cre03.g181900		mRNA	CTp06	increased	nd
Cre03.g184500	Cre03.g184500		mRNA	CTp06	increased	nd
Cre03.g194600	Cre03.g194600		mRNA	CTp06	increased	nd
Cre03.g195450	POC11	Proteome of centriole protein 11	mRNA	CTp06	increased	nd
Cre03.g196050	B9D2A	B9 Domain-Containing transition zone protein 2	mRNA	CTp06	increased	nd
Cre04.g216550	Cre04.g216550		mRNA	CTp06	increased	nd
Cre04.g217928	Cre04.g217928		mRNA	CTp06	increased	nd
Cre04.g228850	Cre04.g228850		mRNA	CTp06	increased	nd
Cre04.g800426	Cre04.g800426		mRNA	CTp06	increased	nd
Cre05.g238200	Cre05.g238200		mRNA	CTp06	increased	nd
Cre05.g239900	ARS15	Arylsulfatase	mRNA	CTp06	increased	nd
Cre05.g241050	Cre05.g241050		mRNA	CTp06	increased	nd
Cre06.g273413	Cre06.g273413		mRNA	CTp06	increased	nd
Cre06.g278142	Cre06.g278142		mRNA	CTp06	increased	nd
Cre06.g296350	SENP5	ULP2-type SUMO protease	mRNA	CTp06	increased	nd
Cre06.g298000	Cre06.g298000		mRNA	CTp06	increased	nd
Cre07.g313250	Cre07.g313250		mRNA	CTp06	increased	nd
Cre07.g320400	ELIP4	Early light-induced LHC-like protein	mRNA	CTp06	increased	nd
Cre07.g320450	ELIP10	Early light-induced LHC-like protein	mRNA	CTp06	increased	nd
Cre07.g321750	Cre07.g321750		mRNA	CTp06	increased	nd
Cre08.g376300	Cre08.g376300	Stress Enhanced Protein 2	mRNA	CTp06	increased	nd
Cre08.g382700	UBQ3	Bi-ubiquitin	mRNA	CTp06	increased	nd
Cre09.g389902	Cre09.g389902		mRNA	CTp06	increased	nd
Cre09.g394325	ELIP9	Early light-induced LHC-like protein	mRNA	CTp06	increased	nd
Cre09.g395600	Cre09.g395600	Factor possibly involved in assembly of the ribosomal 50S subunit	mRNA	CTp06	increased	nd
Cre09.g401663	Cre09.g401663		mRNA	CTp06	increased	nd
Cre09.g407200	Cre09.g407200	Putative all-trans-retinol 13,14-reductase	mRNA	CTp06	increased	nd
Cre09.g411350	Cre09.g411350		mRNA	CTp06	increased	nd
Cre09.g415750	Cre09.g415750	General substrate transporter, major facilitator superfamily	mRNA	CTp06	increased	nd
Cre10.g423600	Cre10.g423600		mRNA	CTp06	increased	nd
Cre10.g426450	Cre10.g426450		mRNA	CTp06	increased	nd
Cre10.g428678	MNMG1	tRNA uridine 5-carboxymethylaminomethyl modification enzyme	mRNA	CTp06	increased	nd
Cre10.g433100	OBGE1	Factor possibly involved in assembly of the ribosomal 50S assembly	mRNA	CTp06	increased	nd
Cre10.g436300	Cre10.g436300		mRNA	CTp06	increased	nd
Cre10.g450879	Cre10.g450879		mRNA	CTp06	increased	nd
Cre10.g453500	RWP15	RWP-RK transcription factor	mRNA	CTp06	increased	nd
Cre10.g466450	Cre10.g466450		mRNA	CTp06	increased	nd
Cre11.g467608	Cre11.g467608		mRNA	CTp06	increased	nd
Cre11.g467633	Cre11.g467633		mRNA	CTp06	increased	nd
Cre11.g475550	Cre11.g475550	methyl-halide synthetase	mRNA	CTp06	increased	nd
Cre11.g480060	Cre11.g480060		mRNA	CTp06	increased	nd
Cre12.g485150	GAPC1	Glyceraldehyde 3-phosphate dehydrogenase, GAPC, chloroplastic	mRNA	CTp06	increased	nd
Cre12.g488000	Cre12.g488000	putative fructan fructosyltransferase	mRNA	CTp06	increased	nd
Cre12.g488050	Cre12.g488050	putative fructan fructosyltransferase	mRNA	CTp06	increased	nd
Cre12.g492650	FAS2	Fasciclin-like protein 2	mRNA	CTp06	increased	nd
Cre12.g496400	Cre12.g496400		mRNA	CTp06	increased	nd
Cre12.g497350	PPR13	PentatricoPeptide Repeat protein 13	mRNA	CTp06	increased	nd
Cre12.g498000	Cre12.g498000		mRNA	CTp06	increased	nd
Cre12.g535700	HSP70D	Heat shock protein 70D	mRNA	CTp06	increased	nd
Cre12.g545750	Cre12.g545750		mRNA	CTp06	increased	nd
Cre13.g565600	Cre13.g565600		mRNA	CTp06	increased	nd
Cre13.g566300	RRM12	Putative rRNA (guanine-N2-)-methyltransferase	mRNA	CTp06	increased	nd
Cre13.g588150	VTC2	GDP-L-galactose phosphorylase	mRNA	CTp06	increased	nd
Cre14.g617600	DEG9	Deg protease	mRNA	CTp06	increased	nd
Cre14.g618350	Cre14.g618350		mRNA	CTp06	increased	nd
Cre15.g801749	Cre15.g801749		mRNA	CTp06	increased	nd
Cre16.g649400	CPLD16	Putative RNA methyl transferase	mRNA	CTp06	increased	nd
Cre16.g653350	Cre16.g653350		mRNA	CTp06	increased	nd
Cre16.g657700	Cre16.g657700		mRNA	CTp06	increased	nd
Cre16.g685000	Cre16.g685000		mRNA	CTp06	increased	nd
Cre16.g686286	Cre16.g686286		mRNA	CTp06	increased	nd
Cre17.g721650	Cre17.g721650		mRNA	CTp06	increased	nd
Cre17.g725150	Cre17.g725150		mRNA	CTp06	increased	nd
Cre17.g726650	CGL96	Conserved in the Green Lineage	mRNA	CTp06	increased	nd
Cre17.g727700	Cre17.g727700	DEAD box ATP-dependent RNA helicase	mRNA	CTp06	increased	nd
Cre17.g728300	FAP226	Flagellar Associated Protein 226	mRNA	CTp06	increased	nd
Cre17.g740950	LHL4	LHC-like protein	mRNA	CTp06	increased	nd
Cre18.g748997	Cre18.g748997		mRNA	CTp06	increased	nd
Cre01.g003300	Cre01.g003300		mRNA	CTp06	decreased	increased
Cre09.g397623	Cre09.g397623		mRNA	CTp06	decreased	increased
Cre10.g457750	SULTR1	Sulfate transporter	mRNA	CTp06	decreased	increased
Cre16.g681351	Cre16.g681351		mRNA	CTp06	decreased	increased
Cre16.g681400	Cre16.g681400		mRNA	CTp06	decreased	increased
Cre01.g027764	Cre01.g027764		mRNA	CTp06	decreased	nd
Cre01.g038200	Cre01.g038200		mRNA	CTp06	decreased	nd
Cre02.g084450	PFH10	Prolyl 4-hydroxylase 10	mRNA	CTp06	decreased	nd
Cre02.g118550	Cre02.g118550		mRNA	CTp06	decreased	nd
Cre03.g203850	ATS1	ATP-sulfurylase	mRNA	CTp06	decreased	nd
Cre04.g227400	FRE1	Ferric-chelate reductase/ oxidoreductase	mRNA	CTp06	decreased	nd
Cre06.g283950	LHCBM4	Light-harvesting Chlorophyll a/b binding protein of LHCII	mRNA	CTp06	decreased	nd
Cre06.g284250	LHCBM8	Light-harvesting Chlorophyll a/b binding protein of LHCII	mRNA	CTp06	decreased	nd
Cre07.g346050	CHL27A	Copper response defect 1 protein	mRNA	CTp06	decreased	nd
Cre07.g346850	Cre07.g346850		mRNA	CTp06	decreased	nd
Cre07.g346900	Cre07.g346900		mRNA	CTp06	decreased	nd
Cre07.g346950	Cre07.g346950		mRNA	CTp06	decreased	nd
Cre07.g348350	Cre07.g348350	PWR motif protein	mRNA	CTp06	decreased	nd
Cre08.g372200	Cre08.g372200		mRNA	CTp06	decreased	nd
Cre10.g431200	Cre10.g431200		mRNA	CTp06	decreased	nd
Cre10.g434650	CTR3	Copper transport accessory protein	mRNA	CTp06	decreased	nd
Cre10.g443050	PFH3	Prolyl 4-hydroxylase 3	mRNA	CTp06	decreased	nd
Cre11.g467540	GOX7	Glyoxal oxidase 7	mRNA	CTp06	decreased	nd
Cre12.g546500	TEF22	Predicted protein	mRNA	CTp06	decreased	nd
Cre12.g546550	FEA1	Fe-assimilation protein	mRNA	CTp06	decreased	nd
Cre14.g613800	Cre14.g613800		mRNA	CTp06	decreased	nd
Cre17.g700950	FDX5	Ferredoxin 5	mRNA	CTp06	decreased	nd
Cre18.g748297	Cre18.g748297		mRNA	CTp06	decreased	nd
CreCp.g802263	petA	apocytochrome f precursor	mRNA	CTp06	decreased	nd
CreCp.g802266	psbK	photosystem II K protein	mRNA	CTp06	decreased	nd
CreCp.g802309	petG	cytochrome b6/f complex subunit V	mRNA	CTp06	decreased	nd
Cre12.g492650	FAS2	Fasciclin-like protein 2	mRNA	CTp10	increased	decreased
Cre01.g000650	AMX2	Copper amine oxidase	mRNA	CTp10	increased	nd
Cre01.g000900	CPLD20	Conserved in the Plant Lineage and Diatoms	mRNA	CTp10	increased	nd
Cre01.g001400	Cre01.g001400	Zinc-metallopeptidase-like protein	mRNA	CTp10	increased	nd
Cre01.g003950	Cre01.g003950		mRNA	CTp10	increased	nd
Cre01.g009800	FAP289	Flagellar Associated Protein 289	mRNA	CTp10	increased	nd
Cre01.g013100	Cre01.g013100	Predicted extracellular protein	mRNA	CTp10	increased	nd
Cre01.g015850	FAP68	Flagellar Associated Protein 68	mRNA	CTp10	increased	nd
Cre01.g019600	Cre01.g019600		mRNA	CTp10	increased	nd
Cre01.g022750	FAP159	Flagellar Associated Protein 159	mRNA	CTp10	increased	nd
Cre01.g036150	Cre01.g036150		mRNA	CTp10	increased	nd
Cre01.g039500	FAP89	Flagellar Associated Protein 89	mRNA	CTp10	increased	nd
Cre01.g050950	CHLP1	Geranylgeranyl reductase CHLP	mRNA	CTp10	increased	nd
Cre01.g051050	FAP225	Flagellar Associated Protein 225	mRNA	CTp10	increased	nd
Cre01.g800086	Cre01.g800086		mRNA	CTp10	increased	nd
Cre02.g073500	FAP241	Flagellar Associated Protein 241	mRNA	CTp10	increased	nd
Cre02.g073750	KLP1	Kinesin motor protein	mRNA	CTp10	increased	nd
Cre02.g077850	FAP212	Flagellar Associated Protein 212	mRNA	CTp10	increased	nd
Cre02.g078550	FAP210	Flagellar Associated Protein 210	mRNA	CTp10	increased	nd
Cre02.g085450	CPX1	Coproporphyrinogen III oxidase	mRNA	CTp10	increased	nd
Cre02.g089450	Cre02.g089450	Hydroxyproline-rich glycoprotein	mRNA	CTp10	increased	nd
Cre02.g089500	Cre02.g089500		mRNA	CTp10	increased	nd
Cre02.g090050	FAP170	Flagellar Associated Protein 170	mRNA	CTp10	increased	nd
Cre02.g091700	RIB72	Flagellar protofilament ribbon protein 72	mRNA	CTp10	increased	nd
Cre02.g095072	FAP144	Flagellar Associated Protein 144	mRNA	CTp10	increased	nd
Cre02.g095076	Cre02.g095076	Major facilitator superfamily transporter	mRNA	CTp10	increased	nd
Cre02.g113400	PACRG1	Parkin Co-Regulated Gene Protein	mRNA	CTp10	increased	nd
Cre02.g118300	Cre02.g118300	DEAD box ATP-dependent RNA helicase	mRNA	CTp10	increased	nd
Cre02.g120001	Cre02.g120001		mRNA	CTp10	increased	nd
Cre02.g141700	FAP315	EF-Hand Containing Flagellar Associated Protein 315	mRNA	CTp10	increased	nd
Cre02.g142650	Cre02.g142650		mRNA	CTp10	increased	nd
Cre02.g142750	Cre02.g142750		mRNA	CTp10	increased	nd
Cre02.g143550	ELIP3	Early light-induced LHC-like protein	mRNA	CTp10	increased	nd
Cre02.g144450	FAP1	Flagellar Associated Protein 1	mRNA	CTp10	increased	nd
Cre02.g145850	FAP112	Flagellar Associated Protein 112	mRNA	CTp10	increased	nd
Cre02.g147750	FAP209	Flagellar Associated Protein 209	mRNA	CTp10	increased	nd
Cre02.g800191	Cre02.g800191		mRNA	CTp10	increased	nd
Cre03.g144324	Cre03.g144324		mRNA	CTp10	increased	nd
Cre03.g144747	Cre03.g144747		mRNA	CTp10	increased	nd
Cre03.g160700	Cre03.g160700		mRNA	CTp10	increased	nd
Cre03.g169100	Cre03.g169100		mRNA	CTp10	increased	nd
Cre03.g170300	Cre03.g170300	Subtilisin-like protease	mRNA	CTp10	increased	nd
Cre03.g174400	CDO1	Cysteine dioxygenase, regulated by copper nutrition	mRNA	CTp10	increased	nd
Cre03.g176150	Cre03.g176150		mRNA	CTp10	increased	nd
Cre03.g185850	Cre03.g185850	putative carbohydrate kinase	mRNA	CTp10	increased	nd
Cre03.g194600	Cre03.g194600		mRNA	CTp10	increased	nd
Cre03.g195950	Cre03.g195950		mRNA	CTp10	increased	nd
Cre03.g200450	Cre03.g200450		mRNA	CTp10	increased	nd
Cre03.g200700	FAP166	Flagellar Associated Protein 166	mRNA	CTp10	increased	nd
Cre03.g200950	FAP273	Flagellar Associated Protein 273	mRNA	CTp10	increased	nd
Cre03.g201900	RSP1	Radial spoke protein 1	mRNA	CTp10	increased	nd
Cre04.g213150	Cre04.g213150	MATE efflux family protein	mRNA	CTp10	increased	nd
Cre04.g213751	Cre04.g213751		mRNA	CTp10	increased	nd
Cre04.g215700	Cre04.g215700		mRNA	CTp10	increased	nd
Cre04.g216050	Cre04.g216050		mRNA	CTp10	increased	nd
Cre04.g217928	Cre04.g217928		mRNA	CTp10	increased	nd
Cre04.g223250	LCIE1	Low-CO2 inducible protein E	mRNA	CTp10	increased	nd
Cre04.g226600	ARS12	Arylsulfatase	mRNA	CTp10	increased	nd
Cre05.g242000	CHLD1	Magnesium chelatase subunit D, chloroplast precursor	mRNA	CTp10	increased	nd
Cre05.g242750	Cre05.g242750		mRNA	CTp10	increased	nd
Cre05.g245701	FAP104	Flagellar Associated Protein 104	mRNA	CTp10	increased	nd
Cre06.g254100	Cre06.g254100	Hydroxyproline-rich glycoprotein	mRNA	CTp10	increased	nd
Cre06.g256450	FAP119	Flagellar central-pair associated Protein 119	mRNA	CTp10	increased	nd
Cre06.g267650	Cre06.g267650		mRNA	CTp10	increased	nd
Cre06.g270500	Cre06.g270500		mRNA	CTp10	increased	nd
Cre06.g272250	Cre06.g272250	Putative pherophorin-chlamydomonas homolog	mRNA	CTp10	increased	nd
Cre06.g278204	Cre06.g278204		mRNA	CTp10	increased	nd
Cre06.g278252	GOX18	Glyoxal oxidase 18	mRNA	CTp10	increased	nd
Cre06.g279300	Cre06.g279300		mRNA	CTp10	increased	nd
Cre06.g291700	RSP3	Radial spoke protein 3	mRNA	CTp10	increased	nd
Cre06.g296350	SENP5	ULP2-type SUMO protease	mRNA	CTp10	increased	nd
Cre06.g306000	GOX3	Glyoxal oxidase 3	mRNA	CTp10	increased	nd
Cre06.g306200	Cre06.g306200		mRNA	CTp10	increased	nd
Cre06.g306750	FAP290	Flagellar Associated Protein 290	mRNA	CTp10	increased	nd
Cre06.g309450	Cre06.g309450		mRNA	CTp10	increased	nd
Cre07.g319452	Cre07.g319452	Putative pherophorin-chlamydomonas homolog	mRNA	CTp10	increased	nd
Cre07.g320400	ELIP4	Early light-induced LHC-like protein	mRNA	CTp10	increased	nd
Cre07.g320450	ELIP10	Early light-induced LHC-like protein	mRNA	CTp10	increased	nd
Cre07.g321750	Cre07.g321750		mRNA	CTp10	increased	nd
Cre07.g325500	CHLH1	Magnesium chelatase subunit H	mRNA	CTp10	increased	nd
Cre07.g325749	Cre07.g325749		mRNA	CTp10	increased	nd
Cre07.g337100	Cre07.g337100		mRNA	CTp10	increased	nd
Cre07.g340400	RSP17	Radial Spoke Protein 17	mRNA	CTp10	increased	nd
Cre07.g347980	Cre07.g347980		mRNA	CTp10	increased	nd
Cre07.g349700	Cre07.g349700	Putative dehydrogenase	mRNA	CTp10	increased	nd
Cre07.g349750	Cre07.g349750		mRNA	CTp10	increased	nd
Cre07.g350350	FAP217	Coiled-Coil Flagellar Associated Protein 217	mRNA	CTp10	increased	nd
Cre07.g351650	FAP20	Transcription Factor 2-Like Flagellar Associated Protein 20	mRNA	CTp10	increased	nd
Cre08.g361350	Cre08.g361350		mRNA	CTp10	increased	nd
Cre08.g364950	FAP317	Coiled-Coil Flagellar Associated Protein 317	mRNA	CTp10	increased	nd
Cre08.g375050	FAP86	Flagellar Associated Protein 86	mRNA	CTp10	increased	nd
Cre08.g379400	Cre08.g379400		mRNA	CTp10	increased	nd
Cre08.g384650	ELIP7	Early light-induced LHC-like protein	mRNA	CTp10	increased	nd
Cre08.g800898	Cre08.g800898		mRNA	CTp10	increased	nd
Cre09.g388351	PHC32	Pherophorin-chlamydomonas homolog 32	mRNA	CTp10	increased	nd
Cre09.g388353	PHC34	Pherophorin-chlamydomonas homolog 34	mRNA	CTp10	increased	nd
Cre09.g388355	PHC33	Pherophorin-chlamydomonas homolog 33	mRNA	CTp10	increased	nd
Cre09.g388838	Cre09.g388838		mRNA	CTp10	increased	nd
Cre09.g393469	Cre09.g393469		mRNA	CTp10	increased	nd
Cre09.g393954	FAP106	Flagellar Associated Protein 106	mRNA	CTp10	increased	nd
Cre09.g394251	PF16	Central pair associated protein	mRNA	CTp10	increased	nd
Cre09.g394325	ELIP9	Early light-induced LHC-like protein	mRNA	CTp10	increased	nd
Cre09.g397660	Cre09.g397660		mRNA	CTp10	increased	nd
Cre09.g407200	Cre09.g407200	Putative all-trans-retinol 13,14-reductase	mRNA	CTp10	increased	nd
Cre09.g409951	Cre09.g409951	RuvX homolog	mRNA	CTp10	increased	nd
Cre09.g415700	CAH3	Carbonic anhydrase 3	mRNA	CTp10	increased	nd
Cre10.g420200	Cre10.g420200	Putative pherophorin-chlamydomonas homolog	mRNA	CTp10	increased	nd
Cre10.g421950	TEF26	Predicted protein	mRNA	CTp10	increased	nd
Cre10.g426152	MGL1	Methionine gamma-lyase	mRNA	CTp10	increased	nd
Cre10.g426800	Cre10.g426800		mRNA	CTp10	increased	nd
Cre10.g427300	RSP2	Radial Spoke Protein 2	mRNA	CTp10	increased	nd
Cre10.g432850	FAP77	Flagellar Associated Protein 77	mRNA	CTp10	increased	nd
Cre10.g444600	Cre10.g444600		mRNA	CTp10	increased	nd
Cre10.g466650	FAP252	Flagellar Associated Protein 252	mRNA	CTp10	increased	nd
Cre10.g467000	IFT57	Intraflagellar Transport Protein 57	mRNA	CTp10	increased	nd
Cre11.g467538	GOX8	Glyoxal oxidase 8	mRNA	CTp10	increased	nd
Cre11.g467539	GOX6	Glyoxal oxidase 6	mRNA	CTp10	increased	nd
Cre11.g467546	Cre11.g467546		mRNA	CTp10	increased	nd
Cre11.g467561	FAP222	Flagellar Associated Protein 222	mRNA	CTp10	increased	nd
Cre11.g467584	Cre11.g467584		mRNA	CTp10	increased	nd
Cre11.g467593	Cre11.g467593		mRNA	CTp10	increased	nd
Cre11.g467599	Cre11.g467599		mRNA	CTp10	increased	nd
Cre11.g467700	UROD1	Uroporphyrinogen-III decarboxylase, chloroplast precursor	mRNA	CTp10	increased	nd
Cre11.g468800	Cre11.g468800	Putative pherophorin-chlamydomonas homolog	mRNA	CTp10	increased	nd
Cre11.g469000	FAP107	Flagellar Associated Protein 107	mRNA	CTp10	increased	nd
Cre11.g477200	IFR1	Putative 2'-hydroxyisoflavone reductase	mRNA	CTp10	increased	nd
Cre11.g481750	GAS30	Hydroxyproline-rich glycoprotein, stress-induced	mRNA	CTp10	increased	nd
Cre11.g482650	EZY3	Early zygote expressed protein	mRNA	CTp10	increased	nd
Cre12.g484900	FAP83	Flagellar Associated Protein 83	mRNA	CTp10	increased	nd
Cre12.g485000	FAP182	Flagellar Associated Protein 182	mRNA	CTp10	increased	nd
Cre12.g488450	VSP3	Hydroxyproline-rich cell wall glycoprotein	mRNA	CTp10	increased	nd
Cre12.g489000	Cre12.g489000		mRNA	CTp10	increased	nd
Cre12.g489750	FAP52	Flagellar Associated Protein 52	mRNA	CTp10	increased	nd
Cre12.g490500	LCAA1	Magnesium protoporphyrin IX monomethyl ester oxidative cyclase, YCF54 subunit	mRNA	CTp10	increased	nd
Cre12.g490700	MIN1	Mini-eyespot protein	mRNA	CTp10	increased	nd
Cre12.g495401	Cre12.g495401		mRNA	CTp10	increased	nd
Cre12.g495450	Cre12.g495450		mRNA	CTp10	increased	nd
Cre12.g495550	FAP385	Flagellar Associated Protein 385	mRNA	CTp10	increased	nd
Cre12.g496100	FAP149	Flagellar Associated Protein 149	mRNA	CTp10	increased	nd
Cre12.g496400	Cre12.g496400		mRNA	CTp10	increased	nd
Cre12.g498200	FAP128	Flagellar Associated Protein 128	mRNA	CTp10	increased	nd
Cre12.g498650	ALK3	Aurora-like kinase	mRNA	CTp10	increased	nd
Cre12.g505350	FAP10	Flagellar Associated Protein 10	mRNA	CTp10	increased	nd
Cre12.g508100	Cre12.g508100		mRNA	CTp10	increased	nd
Cre12.g511050	RSP16	Radial Spoke Protein 16	mRNA	CTp10	increased	nd
Cre12.g523750	Cre12.g523750		mRNA	CTp10	increased	nd
Cre12.g528350	Cre12.g528350		mRNA	CTp10	increased	nd
Cre12.g530900	Cre12.g530900		mRNA	CTp10	increased	nd
Cre12.g536100	FAP126	Flagellar Associated Protein 126	mRNA	CTp10	increased	nd
Cre12.g544000	RSP5	Radial Spoke Protein 5	mRNA	CTp10	increased	nd
Cre12.g544550	Cre12.g544550		mRNA	CTp10	increased	nd
Cre12.g545650	Cre12.g545650		mRNA	CTp10	increased	nd
Cre12.g546850	Cre12.g546850	Putative peroxisomal membrane protein	mRNA	CTp10	increased	nd
Cre12.g546900	Cre12.g546900		mRNA	CTp10	increased	nd
Cre12.g549000	PHC4	Pherophorin-chlamydomonas homolog 4	mRNA	CTp10	increased	nd
Cre12.g551950	LTD1	Homolog to LHCP translocon defect protein LTD	mRNA	CTp10	increased	nd
Cre12.g801391	Cre12.g801391		mRNA	CTp10	increased	nd
Cre13.g564700	Cre13.g564700		mRNA	CTp10	increased	nd
Cre13.g581300	Cre13.g581300		mRNA	CTp10	increased	nd
Cre13.g583300	Cre13.g583300		mRNA	CTp10	increased	nd
Cre13.g584400	FAP189	Coiled-Coil Flagellar Associated Protein 189	mRNA	CTp10	increased	nd
Cre13.g587250	Cre13.g587250		mRNA	CTp10	increased	nd
Cre13.g605200	MMP29	Matrix metalloproteinase	mRNA	CTp10	increased	nd
Cre13.g607750	DRC2	Nexin-dynein regulatory complex 2	mRNA	CTp10	increased	nd
Cre13.g607800	Cre13.g607800		mRNA	CTp10	increased	nd
Cre13.g801589	Cre13.g801589		mRNA	CTp10	increased	nd
Cre14.g608200	Cre14.g608200		mRNA	CTp10	increased	nd
Cre14.g611400	Cre14.g611400		mRNA	CTp10	increased	nd
Cre14.g611450	PLAP7	Plastid lipid associated protein 7	mRNA	CTp10	increased	nd
Cre14.g613550	HSP70H	Heat shock protein 70H	mRNA	CTp10	increased	nd
Cre14.g617550	DLE3	Outer Arm Dynein Docking Complex 3	mRNA	CTp10	increased	nd
Cre14.g631750	Cre14.g631750	bZIP transcription factor	mRNA	CTp10	increased	nd
Cre14.g632350	FAP138	Coiled-Coil Flagellar Associated Protein 138	mRNA	CTp10	increased	nd
Cre15.g639100	FAP195	Flagellar Associated Protein 195	mRNA	CTp10	increased	nd
Cre16.g654700	PHC61	Pherophorin-chlamydomonas homolog 61	mRNA	CTp10	increased	nd
Cre16.g665850	FAP248	Flagellar Associated Protein 248	mRNA	CTp10	increased	nd
Cre16.g666150	DCC2	Outer Arm Dynein Docking Complex 2	mRNA	CTp10	increased	nd
Cre16.g667800	Cre16.g667800		mRNA	CTp10	increased	nd
Cre16.g675413	Cre16.g675413		mRNA	CTp10	increased	nd
Cre16.g676700	Cre16.g676700		mRNA	CTp10	increased	nd
Cre16.g677350	Cre16.g677350		mRNA	CTp10	increased	nd
Cre16.g678350	Cre16.g678350	Calmodulin-like protein	mRNA	CTp10	increased	nd
Cre16.g679669	CMS1	4-diphosphocytidyl-2C-methyl-D-erythritol synthase, chloroplast precursor	mRNA	CTp10	increased	nd
Cre16.g680790	Cre16.g680790		mRNA	CTp10	increased	nd
Cre16.g682250	Cre16.g682250		mRNA	CTp10	increased	nd
Cre16.g801869	Cre16.g801869		mRNA	CTp10	increased	nd
Cre16.g801897	Cre16.g801897		mRNA	CTp10	increased	nd
Cre17.g696700	PHC22	Pherophorin-chlamydomonas homolog 22	mRNA	CTp10	increased	nd
Cre17.g699750	Cre17.g699750	Putative pherophorin with C-type lectin	mRNA	CTp10	increased	nd
Cre17.g699800	Cre17.g699800	Putative pherophorin-chlamydomonas homolog	mRNA	CTp10	increased	nd
Cre17.g705300	Cre17.g705300	Putative pherophorin-chlamydomonas homolog	mRNA	CTp10	increased	nd
Cre17.g706000	Cre17.g706000		mRNA	CTp10	increased	nd
Cre17.g710300	PHC31	Pherophorin-chlamydomonas homolog 31	mRNA	CTp10	increased	nd
Cre17.g713750	Cre17.g713750	Serine/threonine protein kinase	mRNA	CTp10	increased	nd
Cre17.g714950	Cre17.g714950		mRNA	CTp10	increased	nd
Cre17.g717950	PHC6	Pherophorin-chlamydomonas homolog 6	mRNA	CTp10	increased	nd
Cre17.g728750	Cre17.g728750		mRNA	CTp10	increased	nd
Cre17.g735500	Cre17.g735500		mRNA	CTp10	increased	nd
Cre17.g737200	Cre17.g737200		mRNA	CTp10	increased	nd
Cre17.g740950	LHL4	LHC-like protein	mRNA	CTp10	increased	nd
Cre17.g747847	Cre17.g747847		mRNA	CTp10	increased	nd
Cre18.g750047	FMG1A	Flagella Membrane Glycoprotein 1A	mRNA	CTp10	increased	nd
Cre19.g750597	CDPK2	Calcium/calmodulin-dependent protein kinase	mRNA	CTp10	increased	nd
Cre12.g551552	Cre12.g551552	Putative pherophorin-chlamydomonas homolog	mRNA	CTp10	decreased	increased
Cre13.g566000	Cre13.g566000	Putative monofunctional formate-tetrahydrofolate ligase	mRNA	CTp10	decreased	increased
Cre14.g629700	MME3	NADP-dependent malic enzyme 3	mRNA	CTp10	decreased	increased
Cre16.g681400	Cre16.g681400		mRNA	CTp10	decreased	increased
Cre16.g801951	Cre16.g801951		mRNA	CTp10	decreased	increased
Cre01.g003850	CYP747A1	Cytochrome P450, CYP197 superfamily	mRNA	CTp10	decreased	nd
Cre02.g118550	Cre02.g118550		mRNA	CTp10	decreased	nd
Cre03.g152650	Cre03.g152650		mRNA	CTp10	decreased	nd
Cre03.g168950	Cre03.g168950		mRNA	CTp10	decreased	nd
Cre03.g174750	CYN26B	Cyclophilin 26-2	mRNA	CTp10	decreased	nd
Cre03.g186550	Cre03.g186550		mRNA	CTp10	decreased	nd
Cre03.g192050	FTR1	Iron permease 1, membrane protein	mRNA	CTp10	decreased	nd
Cre04.g217916	Cre04.g217916		mRNA	CTp10	decreased	nd
Cre04.g224883	Cre04.g224883		mRNA	CTp10	decreased	nd
Cre05.g238290	Cre05.g238290	Dynamin-related GTPase	mRNA	CTp10	decreased	nd
Cre06.g283950	LHCBM4	Light-harvesting Chlorophyll a/b binding protein of LHCII	mRNA	CTp10	decreased	nd
Cre06.g284250	LHCBM8	Light-harvesting Chlorophyll a/b binding protein of LHCII	mRNA	CTp10	decreased	nd
Cre06.g293300	Cre06.g293300		mRNA	CTp10	decreased	nd
Cre07.g335100	Cre07.g335100		mRNA	CTp10	decreased	nd
Cre08.g363100	Cre08.g363100		mRNA	CTp10	decreased	nd
Cre08.g384600	Cre08.g384600		mRNA	CTp10	decreased	nd
Cre09.g391986	Cre09.g391986		mRNA	CTp10	decreased	nd
Cre09.g395288	Cre09.g395288	Sodium ion/proton transporter protein	mRNA	CTp10	decreased	nd
Cre09.g395806	Cre09.g395806		mRNA	CTp10	decreased	nd
Cre09.g398400	Cre09.g398400	Transient receptor potential ion channel protein	mRNA	CTp10	decreased	nd
Cre09.g398450	Cre09.g398450		mRNA	CTp10	decreased	nd
Cre09.g398500	Cre09.g398500		mRNA	CTp10	decreased	nd
Cre09.g400800	Cre09.g400800		mRNA	CTp10	decreased	nd
Cre09.g405100	Cre09.g405100		mRNA	CTp10	decreased	nd
Cre10.g435500	EFT2	elongation factor Ts-like protein	mRNA	CTp10	decreased	nd
Cre10.g466850	FKB18	peptidyl-prolyl cis-trans isomerase, FKBP-type	mRNA	CTp10	decreased	nd
Cre11.g467772	CYCD1	D-type cyclin	mRNA	CTp10	decreased	nd
Cre11.g469350	TTL12	Putative tubulin tyrosine ligase	mRNA	CTp10	decreased	nd
Cre12.g485418	Cre12.g485418		mRNA	CTp10	decreased	nd
Cre12.g543400	GSNOR1	Nitrosoglutathione (GSNO) reductase 1	mRNA	CTp10	decreased	nd
Cre12.g801338	Cre12.g801338		mRNA	CTp10	decreased	nd
Cre13.g563500	Cre13.g563500		mRNA	CTp10	decreased	nd
Cre16.g652300	Cre16.g652300	Chlamydomonas-specific membrane protein family A	mRNA	CTp10	decreased	nd
Cre17.g735600	Cre17.g735600	Putative triacylglycerol lipase	mRNA	CTp10	decreased	nd
Cre17.g742132	Cre17.g742132		mRNA	CTp10	decreased	nd
Cre01.g007700	Cre01.g007700		mRNA	CTm10	increased	nd
Cre01.g014000	Cre01.g014000		mRNA	CTm10	increased	nd
Cre01.g015350	POR1	Light-dependent protochlorophyllide reductase	mRNA	CTm10	increased	nd
Cre01.g026200	PPR9	PentatricoPeptide Repeat protein 9	mRNA	CTm10	increased	nd
Cre01.g032500	TPR2	Tetratricopeptide-repeat protein 2	mRNA	CTm10	increased	nd
Cre01.g035650	Cre01.g035650		mRNA	CTm10	increased	nd
Cre01.g046652	Cre01.g046652	Putative tyrosyl tRNA synthase	mRNA	CTm10	increased	nd
Cre01.g050950	CHLP1	Geranylgeranyl reductase CHLP	mRNA	CTm10	increased	nd
Cre01.g055416	Cre01.g055416		mRNA	CTm10	increased	nd
Cre02.g073700	UROD3	Uroporphyrinogen-III decarboxylase	mRNA	CTm10	increased	nd
Cre02.g076300	UROD2	Uroporphyrinogen-III decarboxylase	mRNA	CTm10	increased	nd
Cre02.g085450	CPX1	Coproporphyrinogen III oxidase	mRNA	CTm10	increased	nd
Cre02.g114250	MEN2	Naphthoate synthase	mRNA	CTm10	increased	nd
Cre02.g114850	Cre02.g114850		mRNA	CTm10	increased	nd
Cre02.g145050	CMK1	4-diphosphocytidyl-2-C-methyl-D-erythritol kinase, chloroplast precursor	mRNA	CTm10	increased	nd
Cre03.g156600	GTRBP1	Glutamyl-tRNA reductase binding protein 1	mRNA	CTm10	increased	nd
Cre03.g173250	Cre03.g173250		mRNA	CTm10	increased	nd
Cre03.g173300	Cre03.g173300		mRNA	CTm10	increased	nd
Cre03.g178450	CPN10	Chaperonin 10	mRNA	CTm10	increased	nd
Cre03.g189950	HOP1	HSP70-HSP90 organizing protein	mRNA	CTm10	increased	nd
Cre03.g199300	AHA1	Activator of HSP90 ATPase homolog 1	mRNA	CTm10	increased	nd
Cre03.g199535	Cre03.g199535	Stress-enhanced protein 3	mRNA	CTm10	increased	nd
Cre03.g206350	OPR19	OctotricoPeptide Repeat protein 19	mRNA	CTm10	increased	nd
Cre03.g209841	Cre03.g209841		mRNA	CTm10	increased	nd
Cre04.g214545	Cre04.g214545		mRNA	CTm10	increased	nd
Cre05.g241450	FTSY1	Chloroplast SRP Receptor	mRNA	CTm10	increased	nd
Cre05.g242000	CHLD1	Magnesium chelatase subunit D, chloroplast precursor	mRNA	CTm10	increased	nd
Cre06.g251900	ALB3A	ALBINO3-like translocon protein	mRNA	CTm10	increased	nd
Cre06.g255500	Cre06.g255500		mRNA	CTm10	increased	nd
Cre06.g278129	Cre06.g278129		mRNA	CTm10	increased	nd
Cre06.g285250	LHCBM6	Light-harvesting Chloropyll a/b binding protein of LHCII type I, chloroplast precursor	mRNA	CTm10	increased	nd
Cre06.g287200	Cre06.g287200		mRNA	CTm10	increased	nd
Cre06.g294750	CHLG1	Chlorophyll synthetase	mRNA	CTm10	increased	nd
Cre06.g300700	Cre06.g300700	Flavin reductase	mRNA	CTm10	increased	nd
Cre06.g306300	CHLI1	Magnesium chelatase subunit I, isoform 1	mRNA	CTm10	increased	nd
Cre07.g313700	TSX2	Glutamyl/glutaminyl-tRNA synthetase	mRNA	CTm10	increased	nd
Cre07.g321850	Cre07.g321850		mRNA	CTm10	increased	nd
Cre07.g328075	Cre07.g328075		mRNA	CTm10	increased	nd
Cre07.g328200	Cre07.g328200	PsbP-like protein of thylakoid lumen	mRNA	CTm10	increased	nd
Cre07.g351200	Cre07.g351200		mRNA	CTm10	increased	nd
Cre08.g369300	PFH16	Prolyl 4-hydroxylase 16	mRNA	CTm10	increased	nd
Cre08.g369400	Cre08.g369400		mRNA	CTm10	increased	nd
Cre08.g372100	HSP70A	Heat shock protein 70A	mRNA	CTm10	increased	nd
Cre09.g387050	FRK1	Putative fructokinase	mRNA	CTm10	increased	nd
Cre09.g396300	PPX1	Protoporphyrinogen oxidase	mRNA	CTm10	increased	nd
Cre09.g398067	FKB62	Peptidyl-prolyl cis-trans isomerase, FKBP-type	mRNA	CTm10	increased	nd
Cre09.g399100	OPR42	OctotricoPeptide Repeat protein 42	mRNA	CTm10	increased	nd
Cre09.g409100	UROS1	Uroporphyrinogen-III synthase	mRNA	CTm10	increased	nd
Cre10.g420100	Cre10.g420100	DnaJ-like protein	mRNA	CTm10	increased	nd
Cre10.g430150	LPA1	Low Photosystem II Accumulation 1	mRNA	CTm10	increased	nd
Cre10.g439900	HSP70G	ER-located HSP110/SSE-like protein	mRNA	CTm10	increased	nd
Cre10.g448350	Cre10.g448350		mRNA	CTm10	increased	nd
Cre10.g452100	PSBY1	ycf32-related polyprotein of photosystem II	mRNA	CTm10	increased	nd
Cre10.g460050	FLU1	FLU protein, chloroplast precursor	mRNA	CTm10	increased	nd
Cre11.g467400	Cre11.g467400		mRNA	CTm10	increased	nd
Cre11.g467617	LCI19	Gamma hydroxybutyrate dehydrogenase	mRNA	CTm10	increased	nd
Cre11.g468250	Cre11.g468250		mRNA	CTm10	increased	nd
Cre11.g479750	SRP54L	Chloroplast SRP54	mRNA	CTm10	increased	nd
Cre11.g801276	Cre11.g801276		mRNA	CTm10	increased	nd
Cre12.g490500	LCAA1	Magnesium protoporphyrin IX monomethyl ester oxidative cyclase, YCF54 subunit	mRNA	CTm10	increased	nd
Cre12.g508000	Cre12.g508000	Putative chloroplast enveloppe protein	mRNA	CTm10	increased	nd
Cre12.g510800	CHLI2	Magnesium chelatase subunit I, isoform 2 with histidine kinase activity	mRNA	CTm10	increased	nd
Cre12.g522500	Cre12.g522500		mRNA	CTm10	increased	nd
Cre12.g531900	FLVA1	Thylakoid flavodiiron protein	mRNA	CTm10	increased	nd
Cre12.g549350	Cre12.g549350		mRNA	CTm10	increased	nd
Cre12.g551950	LTD1	Homolog to LHCP translocon defect protein LTD	mRNA	CTm10	increased	nd
Cre13.g570350	AKC4	conserved expressed ABC-1 like kinase	mRNA	CTm10	increased	nd
Cre14.g623700	OPR63	OctotricoPeptide Repeat protein 63	mRNA	CTm10	increased	nd
Cre15.g801777	Cre15.g801777		mRNA	CTm10	increased	nd
Cre16.g661700	Cre16.g661700		mRNA	CTm10	increased	nd
Cre16.g663876	Cre16.g663876		mRNA	CTm10	increased	nd
Cre16.g663900	PBGD1	Porphobilinogen deaminase	mRNA	CTm10	increased	nd
Cre16.g671800	Cre16.g671800	Putative phospholipid/glycerol acyltransferase	mRNA	CTm10	increased	nd
Cre16.g674300	FAP269	Ankyrin Repeat Flagellar Associated Protein 269	mRNA	CTm10	increased	nd
Cre16.g677000	HSP70E	Heat shock protein 70E	mRNA	CTm10	increased	nd
Cre17.g696900	Cre17.g696900	Serine/threonine protein kinase	mRNA	CTm10	increased	nd
Cre17.g732250	Cre17.g732250		mRNA	CTm10	increased	nd
Cre17.g802072	Cre17.g802072		mRNA	CTm10	increased	nd
Cre18.g750047	FMG1A	Flagella Membrane Glycoprotein 1A	mRNA	CTm10	increased	nd
Cre07.g335100	Cre07.g335100		mRNA	CTm10	decreased	increased
Cre01.g005200	Cre01.g005200	Putative triacylglycerol lipase	mRNA	CTm10	decreased	nd
Cre02.g113850	PBGD2	Porphobilinogen deaminase	mRNA	CTm10	decreased	nd
Cre03.g146047	Cre03.g146047		mRNA	CTm10	decreased	nd
Cre06.g292900	Cre06.g292900		mRNA	CTm10	decreased	nd
Cre06.g307300	Cre06.g307300	ADP/ATP carrier protein, mitochondrial	mRNA	CTm10	decreased	nd
Cre09.g401960	Cre09.g401960		mRNA	CTm10	decreased	nd
Cre11.g467593	Cre11.g467593		mRNA	CTm10	decreased	nd
Cre11.g467599	Cre11.g467599		mRNA	CTm10	decreased	nd
Cre12.g512300	Cre12.g512300		mRNA	CTm10	decreased	nd
Cre12.g550702	TEF13	Predicted protein	mRNA	CTm10	decreased	nd
Cre14.g632450	Cre14.g632450		mRNA	CTm10	decreased	nd
Cre18.g748297	Cre18.g748297		mRNA	CTm10	decreased	nd
Cre03.g197750	GPX3	Glutathione peroxidase 3	protein	CTm02	increased	decreased
Cre03.g210513	Cre03.g210513		protein	CTm02	increased	decreased
Cre06.g277100	Cre06.g277100		protein	CTm02	increased	decreased
Cre08.g367400	LHCSR3B	Stress-related chlorophyll a/b binding protein 3	protein	CTm02	increased	decreased
Cre12.g556750	Cre12.g556750	Short-chain dehydrogenase/reductase	protein	CTm02	increased	decreased
Cre13.g580300	CGLD4	Conserved in the Green Lineage and Diatoms	protein	CTm02	increased	decreased
Cre14.g630871	ZCP1	Zn chaperone	protein	CTm02	increased	decreased
Cre16.g677765	Cre16.g677765		protein	CTm02	increased	decreased
Cre01.g003150	Cre01.g003150	protein of unknown function	protein	CTm02	increased	nd
Cre01.g007700	Cre01.g007700		protein	CTm02	increased	nd
Cre01.g023300	Cre01.g023300		protein	CTm02	increased	nd
Cre01.g028600	Cre01.g028600	Short-chain dehydrogenase/reductase	protein	CTm02	increased	nd
Cre01.g034400	PGL1	6-phosphogluconolactonase	protein	CTm02	increased	nd
Cre01.g052350	MRPL20	Mitochondrial ribosomal protein L20	protein	CTm02	increased	nd
Cre01.g053000	GPD2	Glycerol-3-phosphate dehydrogenase/dihydroxyacetone-3-phosphate reductase	protein	CTm02	increased	nd
Cre01.g800096	Cre01.g800096		protein	CTm02	increased	nd
Cre02.g080800	Cre02.g080800		protein	CTm02	increased	nd
Cre02.g088500	Cre02.g088500		protein	CTm02	increased	nd
Cre02.g095086	Cre02.g095086		protein	CTm02	increased	nd
Cre02.g108700	Cre02.g108700		protein	CTm02	increased	nd
Cre02.g113050	Cre02.g113050		protein	CTm02	increased	nd
Cre02.g118400	ZCP2	Zn chaperone	protein	CTm02	increased	nd
Cre02.g145750	Cre02.g145750	Amino acid transporter	protein	CTm02	increased	nd
Cre02.g800261	Cre02.g800261		protein	CTm02	increased	nd
Cre02.g800262	Cre02.g800262		protein	CTm02	increased	nd
Cre03.g148850	Cre03.g148850		protein	CTm02	increased	nd
Cre03.g157200	Cre03.g157200		protein	CTm02	increased	nd
Cre03.g158500	Cre03.g158500		protein	CTm02	increased	nd
Cre03.g163250	Cre03.g163250		protein	CTm02	increased	nd
Cre03.g166050	SBD1	Selenium binding protein	protein	CTm02	increased	nd
Cre03.g171000	Cre03.g171000		protein	CTm02	increased	nd
Cre03.g172850	OASTL3	O-acetylserine (Thiol)-lyase/cysteine synthase 3	protein	CTm02	increased	nd
Cre03.g181200	Cre03.g181200		protein	CTm02	increased	nd
Cre03.g186250	Cre03.g186250		protein	CTm02	increased	nd
Cre03.g189550	ZIP3	Zinc/iron transporter	protein	CTm02	increased	nd
Cre03.g195200	CGL76	Conserved in the Green Lineage	protein	CTm02	increased	nd
Cre03.g202150	Cre03.g202150	Putative DNA methylase	protein	CTm02	increased	nd
Cre03.g203800	Cre03.g203800		protein	CTm02	increased	nd
Cre03.g204050	Cre03.g204050	Exostosin-like glycosyltransferase 6	protein	CTm02	increased	nd
Cre03.g204577	Cre03.g204577	DnaJ-like protein	protein	CTm02	increased	nd
Cre03.g205400	Cre03.g205400		protein	CTm02	increased	nd
Cre03.g207050	RPL29	Cytosolic 80S ribosomal protein L29	protein	CTm02	increased	nd
Cre05.g235650	Cre05.g235650		protein	CTm02	increased	nd
Cre05.g238311	Cre05.g238311		protein	CTm02	increased	nd
Cre05.g239650	Cre05.g239650		protein	CTm02	increased	nd
Cre05.g241633	Cre05.g241633		protein	CTm02	increased	nd
Cre05.g241655	Cre05.g241655		protein	CTm02	increased	nd
Cre05.g245451	Cre05.g245451	Rhomboid-like protease	protein	CTm02	increased	nd
Cre05.g246552	Cre05.g246552		protein	CTm02	increased	nd
Cre05.g248400	CAH4	Mitochondrial carbonic anhydrase, beta type	protein	CTm02	increased	nd
Cre05.g800511	Cre05.g800511		protein	CTm02	increased	nd
Cre06.g257000	SULP3	Sulfate binding protein, component of chloroplast transporter SulP	protein	CTm02	increased	nd
Cre06.g258150	Cre06.g258150		protein	CTm02	increased	nd
Cre06.g273750	SABC1	Chloroplast sulfate transporter	protein	CTm02	increased	nd
Cre06.g275050	GGH2	Gamma-glutamyl hydrolase	protein	CTm02	increased	nd
Cre06.g277550	Cre06.g277550		protein	CTm02	increased	nd
Cre06.g278098	Cre06.g278098	Methylcrotonoyl-CoA carboxylase alpha subunit	protein	CTm02	increased	nd
Cre06.g278245	PAO5	Pheophorbide a oxygenase-related protein	protein	CTm02	increased	nd
Cre06.g286300	COQ5B	Ubiquinone/menaquinone biosynthesis methyltransferase	protein	CTm02	increased	nd
Cre06.g286350	Cre06.g286350	UbiE/COQ5 methyltransferase family protein	protein	CTm02	increased	nd
Cre06.g287050	Cre06.g287050		protein	CTm02	increased	nd
Cre06.g287550	Cre06.g287550		protein	CTm02	increased	nd
Cre06.g289500	Cre06.g289500		protein	CTm02	increased	nd
Cre06.g294000	CGL113	Dienelactone hydrolase family protein	protein	CTm02	increased	nd
Cre06.g294450	Cre06.g294450	Aldo/keto reductase	protein	CTm02	increased	nd
Cre06.g298800	ARS73A	Arylsulfatase 73a	protein	CTm02	increased	nd
Cre06.g299800	LCL1	Long-chain-fatty-acid-CoA ligase	protein	CTm02	increased	nd
Cre06.g307300	Cre06.g307300	ADP/ATP carrier protein, mitochondrial	protein	CTm02	increased	nd
Cre07.g315050	GGH1	Gamma-glutamyl hydrolase	protein	CTm02	increased	nd
Cre07.g315100	Cre07.g315100		protein	CTm02	increased	nd
Cre07.g335500	Cre07.g335500		protein	CTm02	increased	nd
Cre07.g343050	Cre07.g343050		protein	CTm02	increased	nd
Cre07.g349700	Cre07.g349700	Putative dehydrogenase	protein	CTm02	increased	nd
Cre07.g352550	Cre07.g352550	Putative rhodanese domain phosphatase	protein	CTm02	increased	nd
Cre08.g359567	Cre08.g359567		protein	CTm02	increased	nd
Cre08.g365692	SIR2	Ferredoxin-sulfite reductase	protein	CTm02	increased	nd
Cre08.g365950	Cre08.g365950		protein	CTm02	increased	nd
Cre08.g369150	Cre08.g369150		protein	CTm02	increased	nd
Cre08.g378150	GLD2	Glucose-6-phosphate dehydrogenase	protein	CTm02	increased	nd
Cre08.g378601	Cre08.g378601		protein	CTm02	increased	nd
Cre08.g381450	OPR35	OctotricoPeptide Repeat protein 35	protein	CTm02	increased	nd
Cre09.g387356	Cre09.g387356		protein	CTm02	increased	nd
Cre09.g388400	RAT1	Chloroplast tscA maturation factor	protein	CTm02	increased	nd
Cre09.g397100	Cre09.g397100		protein	CTm02	increased	nd
Cre09.g398252	Cre09.g398252		protein	CTm02	increased	nd
Cre09.g400997	Cre09.g400997		protein	CTm02	increased	nd
Cre09.g404800	Cre09.g404800		protein	CTm02	increased	nd
Cre09.g407300	Cre09.g407300		protein	CTm02	increased	nd
Cre09.g407801	AKC1	ABC1/COQ8 ser/thr kinase	protein	CTm02	increased	nd
Cre09.g407950	Cre09.g407950		protein	CTm02	increased	nd
Cre09.g408000	POB22	Proteome of basal body 22	protein	CTm02	increased	nd
Cre09.g408300	Cre09.g408300		protein	CTm02	increased	nd
Cre10.g436800	Cre10.g436800		protein	CTm02	increased	nd
Cre10.g443150	Cre10.g443150		protein	CTm02	increased	nd
Cre10.g444550	SPP1A	Signal peptide peptidase	protein	CTm02	increased	nd
Cre10.g456100	AGG3	Aggregation 3	protein	CTm02	increased	nd
Cre10.g461900	Cre10.g461900	Aldo/keto reductase	protein	CTm02	increased	nd
Cre10.g463600	Cre10.g463600	Putative triacylglycerol lipase	protein	CTm02	increased	nd
Cre10.g464850	MSRA5	Peptide methionine-S-sulfoxide reductase, msrA-type	protein	CTm02	increased	nd
Cre10.g466700	Cre10.g466700		protein	CTm02	increased	nd
Cre10.g466750	SAT1	Serine O-acetyltransferase	protein	CTm02	increased	nd
Cre11.g467549	Cre11.g467549		protein	CTm02	increased	nd
Cre11.g467617	LCI19	Gamma hydroxybutyrate dehydrogenase	protein	CTm02	increased	nd
Cre11.g477200	IFR1	Putative 2'-hydroxyisoflavone reductase	protein	CTm02	increased	nd
Cre12.g492650	FAS2	Fasciclin-like protein 2	protein	CTm02	increased	nd
Cre12.g495900	Cre12.g495900		protein	CTm02	increased	nd
Cre12.g497500	Cre12.g497500	Cinnamoyl-CoA reductase/flavanone 4-reductase	protein	CTm02	increased	nd
Cre12.g521650	Cre12.g521650		protein	CTm02	increased	nd
Cre12.g537250	Cre12.g537250		protein	CTm02	increased	nd
Cre12.g540250	SELW1	Selenoprotein W1	protein	CTm02	increased	nd
Cre12.g542500	STM6	Mitochondrial transcription termination factor	protein	CTm02	increased	nd
Cre12.g543900	Cre12.g543900	Protein tyrosine phosphatase	protein	CTm02	increased	nd
Cre12.g546350	Cre12.g546350		protein	CTm02	increased	nd
Cre12.g559150	CLPS2	Clp protease adaptor protein	protein	CTm02	increased	nd
Cre13.g565600	Cre13.g565600		protein	CTm02	increased	nd
Cre13.g576150	Cre13.g576150	L-asparaginase	protein	CTm02	increased	nd
Cre13.g584850	Cre13.g584850		protein	CTm02	increased	nd
Cre13.g602400	KIN8A	Kinesin motor protein	protein	CTm02	increased	nd
Cre13.g602500	Cre13.g602500		protein	CTm02	increased	nd
Cre13.g607000	Cre13.g607000	Xaa-His dipeptidase	protein	CTm02	increased	nd
Cre14.g622750	Cre14.g622750		protein	CTm02	increased	nd
Cre14.g623650	Cre14.g623650	Alcohol dehydrogenase	protein	CTm02	increased	nd
Cre14.g624350	VTE6	Tocopherol O-methyltransferase	protein	CTm02	increased	nd
Cre14.g625650	Cre14.g625650		protein	CTm02	increased	nd
Cre15.g636800	Cre15.g636800	Glutathione S-transferase	protein	CTm02	increased	nd
Cre16.g649650	Cre16.g649650	Universal stress protein	protein	CTm02	increased	nd
Cre16.g657800	Cre16.g657800	Carotenoid cleavage dioxygenase	protein	CTm02	increased	nd
Cre16.g663050	Cre16.g663050		protein	CTm02	increased	nd
Cre16.g663315	Cre16.g663315		protein	CTm02	increased	nd
Cre16.g668400	Cre16.g668400		protein	CTm02	increased	nd
Cre16.g671000	NDA5	Type-II NADH dehydrogenase	protein	CTm02	increased	nd
Cre16.g676300	Cre16.g676300		protein	CTm02	increased	nd
Cre16.g677750	Cre16.g677750		protein	CTm02	increased	nd
Cre16.g678437	CYP97A6	Cytochrome P450, CYP97 superfamily	protein	CTm02	increased	nd
Cre16.g682100	Cre16.g682100	Tropine dehydrogenase/reductase	protein	CTm02	increased	nd
Cre16.g685550	OASTL4	O-acetylserine (Thiol)-lyase/cysteine synthase 4	protein	CTm02	increased	nd
Cre16.g688550	GSTS1	Glutathione S-transferase	protein	CTm02	increased	nd
Cre16.g689759	Cre16.g689759		protein	CTm02	increased	nd
Cre16.g691352	Cre16.g691352		protein	CTm02	increased	nd
Cre16.g693202	SIR1	Ferredoxin-sulfite reductase	protein	CTm02	increased	nd
Cre16.g693203	Cre16.g693203		protein	CTm02	increased	nd
Cre17.g712200	Cre17.g712200		protein	CTm02	increased	nd
Cre17.g715801	Cre17.g715801		protein	CTm02	increased	nd
Cre17.g716850	Cre17.g716850		protein	CTm02	increased	nd
Cre17.g723350	SULTR2	Sulfate anion transporter	protein	CTm02	increased	nd
Cre17.g723400	Cre17.g723400		protein	CTm02	increased	nd
Cre17.g736050	Cre17.g736050		protein	CTm02	increased	nd
Cre17.g740950	LHL4	LHC-like protein	protein	CTm02	increased	nd
Cre17.g746997	ADH1	Dual function alcohol/acetaldehyde dehydrogenase	protein	CTm02	increased	nd
Cre18.g749197	Cre18.g749197		protein	CTm02	increased	nd
Cre46.g760947	Cre46.g760947		protein	CTm02	increased	nd
Cre01.g051500	Cre01.g051500		protein	CTm02	decreased	increased
Cre01.g066917	LHCBM1	Light-harvesting Chlorophyll a/b binding protein of LHCII	protein	CTm02	decreased	increased
Cre03.g156900	LHCBM5	Light-harvesting Chlorophyll a/b binding protein of LHCII	protein	CTm02	decreased	increased
Cre03.g179800	LCI24	Low-CO2-inducible membrane protein	protein	CTm02	decreased	increased
Cre03.g182551	PCY1	plastocyanin, chloroplast precursor	protein	CTm02	decreased	increased
Cre04.g232104	LHCBM3	Light-harvesting complex II chlorophyll a/b binding protein M3	protein	CTm02	decreased	increased
Cre05.g246650	Cre05.g246650		protein	CTm02	decreased	increased
Cre06.g261000	PSBR1	Photosystem II 10 kDa polypeptide	protein	CTm02	decreased	increased
Cre06.g268600	NAB1	Nucleic acid binding protein	protein	CTm02	decreased	increased
Cre06.g278213	LHCA6	Light-harvesting protein of photosystem I	protein	CTm02	decreased	increased
Cre06.g284250	LHCBM8	Light-harvesting Chlorophyll a/b binding protein of LHCII	protein	CTm02	decreased	increased
Cre06.g285250	LHCBM6	Light-harvesting Chloropyll a/b binding protein of LHCII type I, chloroplast precursor	protein	CTm02	decreased	increased
Cre06.g302050	GSL2	Glucan synthase-like 2	protein	CTm02	decreased	increased
Cre07.g330250	PSAH1	Photosystem I reaction center subunit H	protein	CTm02	decreased	increased
Cre07.g344950	LHCA9	Light-harvesting protein of photosystem I	protein	CTm02	decreased	increased
Cre07.g346050	CHL27A	Copper response defect 1 protein	protein	CTm02	decreased	increased
Cre08.g360950	Cre08.g360950		protein	CTm02	decreased	increased
Cre08.g372450	PSBQ1	Photosystem II Oxygen Evolution Enhancer protein 3	protein	CTm02	decreased	increased
Cre09.g389023	Cre09.g389023		protein	CTm02	decreased	increased
Cre09.g396213	PSBO1	Photosystem II Oxygen Evolution Enhancer protein 1	protein	CTm02	decreased	increased
Cre10.g425900	LHCA5	Light-harvesting protein 5 of photosystem I	protein	CTm02	decreased	increased
Cre10.g435900	Cre10.g435900		protein	CTm02	decreased	increased
Cre10.g452050	LHCA4	light-harvesting protein of photosystem I	protein	CTm02	decreased	increased
Cre11.g467770	PGK1	Phosphoglycerate kinase, chloroplastic	protein	CTm02	decreased	increased
Cre11.g801318	PSBW1	Photosystem II reaction center W protein, chloroplastic	protein	CTm02	decreased	increased
Cre12.g486300	PSAL1	Photosystem I reaction center subunit L	protein	CTm02	decreased	increased
Cre12.g508750	LHCA2	Light-harvesting protein of photosystem I	protein	CTm02	decreased	increased
Cre12.g512300	Cre12.g512300		protein	CTm02	decreased	increased
Cre12.g514200	Cre12.g514200		protein	CTm02	decreased	increased
Cre12.g548400	LHCBM2	Light-harvesting protein of photosystem II	protein	CTm02	decreased	increased
Cre12.g550850	PSBP1	Photosystem II Oxygen Evolution Enhancer protein 2	protein	CTm02	decreased	increased
Cre12.g558900	PETO1	Regulator of photosynthetic cyclic electron flow	protein	CTm02	decreased	increased
Cre12.g560950	PSAG1	Photosystem I reaction center subunit V	protein	CTm02	decreased	increased
Cre13.g573400	Cre13.g573400		protein	CTm02	decreased	increased
Cre13.g801566	Cre13.g801566		protein	CTm02	decreased	increased
Cre14.g621650	MCT1	Malonyl-CoA:acyl-carrier-protein transacylase	protein	CTm02	decreased	increased
Cre15.g801733	Cre15.g801733		protein	CTm02	decreased	increased
Cre16.g673650	LHCB5	Light-harvesting minor chlorophyll a/b binding protein of photosystem II	protein	CTm02	decreased	increased
Cre16.g687900	LHCA7	Light-harvesting protein of photosystem I	protein	CTm02	decreased	increased
Cre17.g713350	OMT1	Oxoglutarate:malate antiporter	protein	CTm02	decreased	increased
Cre17.g720250	LHCB4	Light-harvesting minor chlorophyll a/b binding protein of photosystem II	protein	CTm02	decreased	increased
CreCp.g802280	psaA_exon1	photosystem I P700 apoprotein A1 transpliced exon 1 of 3	protein	CTm02	decreased	increased
CreCp.g802285	psbA	photosystem II protein D1	protein	CTm02	decreased	increased
CreCp.g802294	psbH	photosystem II reaction center protein H	protein	CTm02	decreased	increased
CreCp.g802297	psbB	photosystem II P680 chlorophyll A apoprotein	protein	CTm02	decreased	increased
CreCp.g802304	psbE	cytochrome b559 alpha subunit	protein	CTm02	decreased	increased
CreCp.g802307	psbF	photosystem II reaction center subunit VI	protein	CTm02	decreased	increased
CreCp.g802312	psaB	photosystem I P700 apoprotein A2	protein	CTm02	decreased	increased
CreCp.g802329	psbD	photosystem II protein D2	protein	CTm02	decreased	increased
CreCp.g802331	psbC	photosystem II 43 kDa protein	protein	CTm02	decreased	increased
CreCp.g802332	psaC	photosystem I iron-sulfur center	protein	CTm02	decreased	increased
Cre01.g010900	GAPA1	Glyceraldehyde-3-Phosphate Dehydrogenase A	protein	CTm02	decreased	nd
Cre01.g013700	VDAC1	Voltage-dependent anion-selective channel protein	protein	CTm02	decreased	nd
Cre01.g038200	Cre01.g038200		protein	CTm02	decreased	nd
Cre02.g075050	PTA1	Proton/phosphate symporter	protein	CTm02	decreased	nd
Cre02.g075200	Cre02.g075200		protein	CTm02	decreased	nd
Cre02.g082500	PSAN1	Photosystem I reaction center subunit N	protein	CTm02	decreased	nd
Cre02.g094450	PHC38	Pherophorin-chlamydomonas homolog 38	protein	CTm02	decreased	nd
Cre02.g107150	Cre02.g107150		protein	CTm02	decreased	nd
Cre02.g110250	PCD2	Polyketide cyclase/dehydrase	protein	CTm02	decreased	nd
Cre02.g111450	TEF4	Rhodanese-like protein	protein	CTm02	decreased	nd
Cre02.g111700	Cre02.g111700	EF-hand Calcium binding protein	protein	CTm02	decreased	nd
Cre02.g120150	RBCS2	Ribulose-1,5-bisphosphate carboxylase/oxygenase small subunit 2, chloroplastic	protein	CTm02	decreased	nd
Cre02.g141500	Cre02.g141500		protein	CTm02	decreased	nd
Cre02.g142150	Cre02.g142150		protein	CTm02	decreased	nd
Cre03.g149600	Cre03.g149600	Adenylate/guanylate cyclase	protein	CTm02	decreased	nd
Cre03.g157050	Cre03.g157050		protein	CTm02	decreased	nd
Cre03.g162701	Cre03.g162701	SNF2-related DNA/RNA helicase	protein	CTm02	decreased	nd
Cre03.g163300	CDT1	DNA replication initiation factor, CDT1-like	protein	CTm02	decreased	nd
Cre03.g166800	Cre03.g166800		protein	CTm02	decreased	nd
Cre03.g176325	Cre03.g176325		protein	CTm02	decreased	nd
Cre03.g178150	RSP20	Radial spoke protein 20	protein	CTm02	decreased	nd
Cre03.g192050	FTR1	Iron permease 1, membrane protein	protein	CTm02	decreased	nd
Cre03.g194200	PDH2	Pyruvate dehydrogenase E1 beta subunit	protein	CTm02	decreased	nd
Cre03.g199400	ORC2	Origin recognition complex subunit 2	protein	CTm02	decreased	nd
Cre03.g200350	Cre03.g200350	S-adenosyl-L-methionine-dependent methyltransferase	protein	CTm02	decreased	nd
Cre03.g202550	Cre03.g202550	Exostosin-like glycosyltransferase 11	protein	CTm02	decreased	nd
Cre03.g204450	Cre03.g204450		protein	CTm02	decreased	nd
Cre04.g214503	Cre04.g214503		protein	CTm02	decreased	nd
Cre04.g217400	Cre04.g217400		protein	CTm02	decreased	nd
Cre04.g223100	CAH1	Carbonic anhydrase	protein	CTm02	decreased	nd
Cre04.g224600	Cre04.g224600		protein	CTm02	decreased	nd
Cre05.g234661	BCS1	Ubiquinol-cytochrome c reductase complex chaperone	protein	CTm02	decreased	nd
Cre05.g238332	PSAD1	Photosystem I reaction center subunit II, 20 kDa	protein	CTm02	decreased	nd
Cre05.g245351	Cre05.g245351		protein	CTm02	decreased	nd
Cre05.g246753	Cre05.g246753		protein	CTm02	decreased	nd
Cre06.g257950	AST4	aspartate aminotransferase	protein	CTm02	decreased	nd
Cre06.g272650	LHCA8	Light-harvesting protein of photosystem I	protein	CTm02	decreased	nd
Cre06.g283050	LHCA1	light-harvesting protein of photosystem I	protein	CTm02	decreased	nd
Cre06.g283950	LHCBM4	Light-harvesting Chlorophyll a/b binding protein of LHCII	protein	CTm02	decreased	nd
Cre06.g284100	RHP1	Rhesus protein, CO2-responsive	protein	CTm02	decreased	nd
Cre06.g293800	ARS16	Arylsulfatase	protein	CTm02	decreased	nd
Cre06.g311400	XPF1	DNA repair enzyme	protein	CTm02	decreased	nd
Cre07.g334550	PSAO1	Photosystem I reaction center subunit O	protein	CTm02	decreased	nd
Cre07.g335600	NAR1D	Formate/nitrite transporter	protein	CTm02	decreased	nd
Cre08.g376300	Cre08.g376300	Stress Enhanced Protein 2	protein	CTm02	decreased	nd
Cre08.g376450	CPLD36	Conserved in the Plant Lineage and Diatoms	protein	CTm02	decreased	nd
Cre09.g392319	VSP6	Hydroxyproline-rich cell wall glycoprotein	protein	CTm02	decreased	nd
Cre09.g393150	FOX1	Multicopper ferroxidase	protein	CTm02	decreased	nd
Cre09.g399000	Cre09.g399000	Short-chain dehydrogenase/reductase	protein	CTm02	decreased	nd
Cre09.g402330	Cre09.g402330		protein	CTm02	decreased	nd
Cre09.g412100	PSAF1	Photosystem I reaction center subunit III	protein	CTm02	decreased	nd
Cre10.g420350	PSAE1	Photosystem I reaction center subunit IV, 8.1 kDa	protein	CTm02	decreased	nd
Cre10.g422300	PRX6	Peroxiredoxin Q	protein	CTm02	decreased	nd
Cre10.g431800	ARS5	Arylsulfatase	protein	CTm02	decreased	nd
Cre10.g444250	Cre10.g444250		protein	CTm02	decreased	nd
Cre10.g445050	SLT3	Sodium/sulfate co-transporter 3	protein	CTm02	decreased	nd
Cre10.g453807	CTPB1	C-terminal peptidase B	protein	CTm02	decreased	nd
Cre10.g456150	Cre10.g456150	Haloalkane dehalogenase-like hydrolase	protein	CTm02	decreased	nd
Cre10.g457750	SULTR1	Sulfate transporter	protein	CTm02	decreased	nd
Cre11.g467573	LHCA3	light-harvesting chlorophyll-a/b protein of photosystem I (Type III)	protein	CTm02	decreased	nd
Cre11.g467850	PGA6	Putative phospholipid/glycerol acyltransferase	protein	CTm02	decreased	nd
Cre11.g474850	Cre11.g474850	RNA pseudouridine synthase	protein	CTm02	decreased	nd
Cre11.g481450	ATPG1	Chloroplast ATP synthase subunit II	protein	CTm02	decreased	nd
Cre12.g515950	Cre12.g515950		protein	CTm02	decreased	nd
Cre12.g532350	CAV8	Voltage-gated Ca2+ channel, alpha subunit	protein	CTm02	decreased	nd
Cre12.g541400	Cre12.g541400		protein	CTm02	decreased	nd
Cre12.g543400	GSNOR1	Nitrosoglutathione (GSNO) reductase 1	protein	CTm02	decreased	nd
Cre12.g550702	TEF13	Predicted protein	protein	CTm02	decreased	nd
Cre12.g553000	Cre12.g553000		protein	CTm02	decreased	nd
Cre12.g554800	PRK1	Phosphoribulokinase, chloroplastic	protein	CTm02	decreased	nd
Cre12.g555378	Cre12.g555378		protein	CTm02	decreased	nd
Cre13.g573250	Cre13.g573250		protein	CTm02	decreased	nd
Cre13.g573900	Cre13.g573900	Sodium:solute symporter	protein	CTm02	decreased	nd
Cre13.g576760	ELIP6	Early light-induced LHC-like protein	protein	CTm02	decreased	nd
Cre13.g581300	Cre13.g581300		protein	CTm02	decreased	nd
Cre13.g586650	FXL1	FixL-like PAS domain protein	protein	CTm02	decreased	nd
Cre13.g602650	Cre13.g602650		protein	CTm02	decreased	nd
Cre14.g609400	Cre14.g609400		protein	CTm02	decreased	nd
Cre14.g610750	Cre14.g610750	MATE efflux family protein	protein	CTm02	decreased	nd
Cre14.g619350	Cre14.g619350		protein	CTm02	decreased	nd
Cre14.g620600	PHC2	Pherophorin-chlamydomonas homolog 2	protein	CTm02	decreased	nd
Cre14.g627050	Cre14.g627050		protein	CTm02	decreased	nd
Cre15.g801786	Cre15.g801786		protein	CTm02	decreased	nd
Cre16.g652050	Cre16.g652050	Putative zeaxanthin epoxidase	protein	CTm02	decreased	nd
Cre16.g671825	Cre16.g671825		protein	CTm02	decreased	nd
Cre16.g693601	ISG2	Hydroxyproline-rich cell wall protein	protein	CTm02	decreased	nd
Cre16.g695500	MOTR2B	Molybdate transporter, type 2. Member 2	protein	CTm02	decreased	nd
Cre17.g710300	PHC31	Pherophorin-chlamydomonas homolog 31	protein	CTm02	decreased	nd
Cre17.g711150	FAD2	Fatty acid desaturase, delta-12	protein	CTm02	decreased	nd
Cre17.g712050	Cre17.g712050		protein	CTm02	decreased	nd
Cre17.g715200	Cre17.g715200		protein	CTm02	decreased	nd
Cre17.g715500	Cre17.g715500		protein	CTm02	decreased	nd
Cre17.g717900	PHC1	Pherophorin-chlamydomonas homolog 1	protein	CTm02	decreased	nd
Cre17.g718500	MMP1	Matrix metalloproteinase, gamete lytic enzyme (G-lysin)	protein	CTm02	decreased	nd
Cre17.g724300	PSAK1	Photosystem I reaction center subunit K	protein	CTm02	decreased	nd
Cre17.g730950	FLA10	Kinesin-II Motor Protein	protein	CTm02	decreased	nd
Cre17.g731950	ATP9B	Mitochondrial F1F0 ATP synthase subunit 9, isoform B	protein	CTm02	decreased	nd
Cre19.g750247	Cre19.g750247		protein	CTm02	decreased	nd
CreCp.g802264	petD	cytochrome b6/f complex subunit 4	protein	CTm02	decreased	nd
CreCp.g802270	petB	cytochrome b6	protein	CTm02	decreased	nd
CreCp.g802327	atpI	ATPase IV subunit	protein	CTm02	decreased	nd
Cre01.g007000	Cre01.g007000	ABC transporter, half	protein	CTp02	increased	decreased
Cre01.g800096	Cre01.g800096		protein	CTp02	increased	decreased
Cre03.g197750	GPX3	Glutathione peroxidase 3	protein	CTp02	increased	decreased
Cre03.g204577	Cre03.g204577	DnaJ-like protein	protein	CTp02	increased	decreased
Cre05.g245451	Cre05.g245451	Rhomboid-like protease	protein	CTp02	increased	decreased
Cre07.g320400	ELIP4	Early light-induced LHC-like protein	protein	CTp02	increased	decreased
Cre08.g384650	ELIP7	Early light-induced LHC-like protein	protein	CTp02	increased	decreased
Cre09.g394325	ELIP9	Early light-induced LHC-like protein	protein	CTp02	increased	decreased
Cre14.g630871	ZCP1	Zn chaperone	protein	CTp02	increased	decreased
Cre01.g000300	CGI58	Esterase/lipase/thioesterase	protein	CTp02	increased	nd
Cre01.g007700	Cre01.g007700		protein	CTp02	increased	nd
Cre01.g007737	FBT1	Folate/pteridine transporter 1	protein	CTp02	increased	nd
Cre01.g023300	Cre01.g023300		protein	CTp02	increased	nd
Cre01.g028600	Cre01.g028600	Short-chain dehydrogenase/reductase	protein	CTp02	increased	nd
Cre01.g034400	PGL1	6-phosphogluconolactonase	protein	CTp02	increased	nd
Cre01.g050650	Cre01.g050650		protein	CTp02	increased	nd
Cre01.g053200	Cre01.g053200		protein	CTp02	increased	nd
Cre02.g095600	Cre02.g095600		protein	CTp02	increased	nd
Cre02.g097800	HLA3	Bicarbonate ABC transporter	protein	CTp02	increased	nd
Cre02.g103350	Cre02.g103350		protein	CTp02	increased	nd
Cre02.g104000	Cre02.g104000		protein	CTp02	increased	nd
Cre02.g105200	Cre02.g105200		protein	CTp02	increased	nd
Cre02.g105600	EYE3	Eyespot assembly protein, ABC1 kinase family	protein	CTp02	increased	nd
Cre02.g106000	Cre02.g106000		protein	CTp02	increased	nd
Cre02.g107450	ATS2	ATP-sulfurylase	protein	CTp02	increased	nd
Cre02.g108700	Cre02.g108700		protein	CTp02	increased	nd
Cre02.g113050	Cre02.g113050		protein	CTp02	increased	nd
Cre02.g116500	Cre02.g116500	Serine carboxypeptidase	protein	CTp02	increased	nd
Cre02.g117500	HXK1	Hexokinase	protein	CTp02	increased	nd
Cre02.g118400	ZCP2	Zn chaperone	protein	CTp02	increased	nd
Cre02.g800261	Cre02.g800261		protein	CTp02	increased	nd
Cre03.g159800	Cre03.g159800		protein	CTp02	increased	nd
Cre03.g166050	SBD1	Selenium binding protein	protein	CTp02	increased	nd
Cre03.g166450	Cre03.g166450		protein	CTp02	increased	nd
Cre03.g174400	CDO1	Cysteine dioxygenase, regulated by copper nutrition	protein	CTp02	increased	nd
Cre03.g179150	Cre03.g179150		protein	CTp02	increased	nd
Cre03.g181200	Cre03.g181200		protein	CTp02	increased	nd
Cre03.g187650	Cre03.g187650		protein	CTp02	increased	nd
Cre03.g189550	ZIP3	Zinc/iron transporter	protein	CTp02	increased	nd
Cre03.g191750	Cre03.g191750		protein	CTp02	increased	nd
Cre03.g193400	Cre03.g193400		protein	CTp02	increased	nd
Cre03.g201500	Cre03.g201500		protein	CTp02	increased	nd
Cre03.g212977	Cre03.g212977		protein	CTp02	increased	nd
Cre04.g217450	Cre04.g217450		protein	CTp02	increased	nd
Cre04.g217903	Cre04.g217903		protein	CTp02	increased	nd
Cre04.g223100	CAH1	Carbonic anhydrase	protein	CTp02	increased	nd
Cre04.g223250	LCIE1	Low-CO2 inducible protein E	protein	CTp02	increased	nd
Cre04.g223300	CCP1	Low-CO2-inducible chloroplast envelope protein	protein	CTp02	increased	nd
Cre04.g227450	Cre04.g227450	Putative UDP-GlcA transporter	protein	CTp02	increased	nd
Cre05.g235650	Cre05.g235650		protein	CTp02	increased	nd
Cre05.g238311	Cre05.g238311		protein	CTp02	increased	nd
Cre05.g239650	Cre05.g239650		protein	CTp02	increased	nd
Cre05.g241655	Cre05.g241655		protein	CTp02	increased	nd
Cre05.g248400	CAH4	Mitochondrial carbonic anhydrase, beta type	protein	CTp02	increased	nd
Cre06.g257000	SULP3	Sulfate binding protein, component of chloroplast transporter SulP	protein	CTp02	increased	nd
Cre06.g258150	Cre06.g258150		protein	CTp02	increased	nd
Cre06.g263550	SELU1	SELU homolog	protein	CTp02	increased	nd
Cre06.g273750	SABC1	Chloroplast sulfate transporter	protein	CTp02	increased	nd
Cre06.g275050	GGH2	Gamma-glutamyl hydrolase	protein	CTp02	increased	nd
Cre06.g277100	Cre06.g277100		protein	CTp02	increased	nd
Cre06.g278098	Cre06.g278098	Methylcrotonoyl-CoA carboxylase alpha subunit	protein	CTp02	increased	nd
Cre06.g278245	PAO5	Pheophorbide a oxygenase-related protein	protein	CTp02	increased	nd
Cre06.g281600	LCI23	Low-CO2-inducible protein 23	protein	CTp02	increased	nd
Cre06.g286300	COQ5B	Ubiquinone/menaquinone biosynthesis methyltransferase	protein	CTp02	increased	nd
Cre06.g286350	Cre06.g286350	UbiE/COQ5 methyltransferase family protein	protein	CTp02	increased	nd
Cre06.g287050	Cre06.g287050		protein	CTp02	increased	nd
Cre06.g290000	GIP1	Glyoxylate induced protein	protein	CTp02	increased	nd
Cre06.g294000	CGL113	Dienelactone hydrolase family protein	protein	CTp02	increased	nd
Cre06.g294450	Cre06.g294450	Aldo/keto reductase	protein	CTp02	increased	nd
Cre06.g298800	ARS73A	Arylsulfatase 73a	protein	CTp02	increased	nd
Cre07.g314500	Cre07.g314500		protein	CTp02	increased	nd
Cre07.g315100	Cre07.g315100		protein	CTp02	increased	nd
Cre07.g327200	Cre07.g327200		protein	CTp02	increased	nd
Cre07.g327300	Cre07.g327300		protein	CTp02	increased	nd
Cre07.g332750	Cre07.g332750	Protein of unknown function	protein	CTp02	increased	nd
Cre07.g333500	Cre07.g333500		protein	CTp02	increased	nd
Cre07.g334750	Cre07.g334750	Phosphoprotein phosphatase 2C-related	protein	CTp02	increased	nd
Cre07.g340850	CYP743A2	Cytochrome P450, CYP197 superfamily	protein	CTp02	increased	nd
Cre07.g343050	Cre07.g343050		protein	CTp02	increased	nd
Cre07.g349700	Cre07.g349700	Putative dehydrogenase	protein	CTp02	increased	nd
Cre07.g352550	Cre07.g352550	Putative rhodanese domain phosphatase	protein	CTp02	increased	nd
Cre08.g359567	Cre08.g359567		protein	CTp02	increased	nd
Cre08.g366950	Cre08.g366950		protein	CTp02	increased	nd
Cre08.g367400	LHCSR3B	Stress-related chlorophyll a/b binding protein 3	protein	CTp02	increased	nd
Cre08.g369150	Cre08.g369150		protein	CTp02	increased	nd
Cre08.g374000	Cre08.g374000		protein	CTp02	increased	nd
Cre08.g378150	GLD2	Glucose-6-phosphate dehydrogenase	protein	CTp02	increased	nd
Cre08.g381450	OPR35	OctotricoPeptide Repeat protein 35	protein	CTp02	increased	nd
Cre09.g387356	Cre09.g387356		protein	CTp02	increased	nd
Cre09.g389950	OAT1	O-acetyltransferase-related protein	protein	CTp02	increased	nd
Cre09.g391838	Cre09.g391838		protein	CTp02	increased	nd
Cre09.g394658	LCI28	Low-CO2-induced aldose reductase	protein	CTp02	increased	nd
Cre09.g397100	Cre09.g397100		protein	CTp02	increased	nd
Cre09.g399552	LCR1	Low-CO2 response regulator, Myb-like transcription factor	protein	CTp02	increased	nd
Cre09.g404800	Cre09.g404800		protein	CTp02	increased	nd
Cre09.g407300	Cre09.g407300		protein	CTp02	increased	nd
Cre09.g407801	AKC1	ABC1/COQ8 ser/thr kinase	protein	CTp02	increased	nd
Cre09.g407950	Cre09.g407950		protein	CTp02	increased	nd
Cre09.g408000	POB22	Proteome of basal body 22	protein	CTp02	increased	nd
Cre09.g408300	Cre09.g408300		protein	CTp02	increased	nd
Cre10.g420950	Cre10.g420950		protein	CTp02	increased	nd
Cre10.g429150	PRT1	Anthranilate phosphoribosyltransferase	protein	CTp02	increased	nd
Cre10.g430950	RAD54B	SNF2-related DNA/RNA helicase	protein	CTp02	increased	nd
Cre10.g434800	Cre10.g434800		protein	CTp02	increased	nd
Cre10.g443150	Cre10.g443150		protein	CTp02	increased	nd
Cre10.g443400	Cre10.g443400		protein	CTp02	increased	nd
Cre10.g444550	SPP1A	Signal peptide peptidase	protein	CTp02	increased	nd
Cre10.g449020	Cre10.g449020		protein	CTp02	increased	nd
Cre10.g456100	AGG3	Aggregation 3	protein	CTp02	increased	nd
Cre10.g458450	GPX5	Glutathione peroxidase 5	protein	CTp02	increased	nd
Cre10.g459550	B9D2B	B9 Domain-Containing transition zone protein 2	protein	CTp02	increased	nd
Cre10.g465400	Cre10.g465400		protein	CTp02	increased	nd
Cre10.g465550	CLPD1	ClpD chaperone, Hsp100 family	protein	CTp02	increased	nd
Cre10.g466750	SAT1	Serine O-acetyltransferase	protein	CTp02	increased	nd
Cre11.g467549	Cre11.g467549		protein	CTp02	increased	nd
Cre11.g467595	Cre11.g467595		protein	CTp02	increased	nd
Cre11.g467617	LCI19	Gamma hydroxybutyrate dehydrogenase	protein	CTp02	increased	nd
Cre11.g475800	Cre11.g475800		protein	CTp02	increased	nd
Cre11.g477200	IFR1	Putative 2'-hydroxyisoflavone reductase	protein	CTp02	increased	nd
Cre12.g492650	FAS2	Fasciclin-like protein 2	protein	CTp02	increased	nd
Cre12.g504950	UOX1	Urate oxidase II	protein	CTp02	increased	nd
Cre12.g510034	Cre12.g510034		protein	CTp02	increased	nd
Cre12.g515050	Cre12.g515050	putative N-methyltransferase	protein	CTp02	increased	nd
Cre12.g520350	ALDH12	Aldehyde dehydrogenase	protein	CTp02	increased	nd
Cre12.g521650	Cre12.g521650		protein	CTp02	increased	nd
Cre12.g527250	Cre12.g527250		protein	CTp02	increased	nd
Cre12.g527350	Cre12.g527350		protein	CTp02	increased	nd
Cre12.g532350	CAV8	Voltage-gated Ca2+ channel, alpha subunit	protein	CTp02	increased	nd
Cre12.g535650	Cre12.g535650		protein	CTp02	increased	nd
Cre12.g537250	Cre12.g537250		protein	CTp02	increased	nd
Cre12.g542100	Cre12.g542100		protein	CTp02	increased	nd
Cre12.g542500	STM6	Mitochondrial transcription termination factor	protein	CTp02	increased	nd
Cre12.g543900	Cre12.g543900	Protein tyrosine phosphatase	protein	CTp02	increased	nd
Cre12.g546450	Cre12.g546450		protein	CTp02	increased	nd
Cre12.g556750	Cre12.g556750	Short-chain dehydrogenase/reductase	protein	CTp02	increased	nd
Cre13.g566850	Cre13.g566850	SOUL heme-binding protein	protein	CTp02	increased	nd
Cre13.g602500	Cre13.g602500		protein	CTp02	increased	nd
Cre13.g603500	Cre13.g603500		protein	CTp02	increased	nd
Cre13.g607000	Cre13.g607000	Xaa-His dipeptidase	protein	CTp02	increased	nd
Cre13.g801505	Cre13.g801505		protein	CTp02	increased	nd
Cre13.g801577	Cre13.g801577		protein	CTp02	increased	nd
Cre14.g610850	Cre14.g610850		protein	CTp02	increased	nd
Cre14.g611400	Cre14.g611400		protein	CTp02	increased	nd
Cre14.g615250	Cre14.g615250	Thioredoxin-like protein	protein	CTp02	increased	nd
Cre14.g623650	Cre14.g623650	Alcohol dehydrogenase	protein	CTp02	increased	nd
Cre14.g628400	TSA3	Alanyl-tRNA-synthetase	protein	CTp02	increased	nd
Cre14.g631850	Cre14.g631850		protein	CTp02	increased	nd
Cre14.g633900	Cre14.g633900		protein	CTp02	increased	nd
Cre15.g636800	Cre15.g636800	Glutathione S-transferase	protein	CTp02	increased	nd
Cre16.g655050	NON1	NO-nitrate 1	protein	CTp02	increased	nd
Cre16.g657800	Cre16.g657800	Carotenoid cleavage dioxygenase	protein	CTp02	increased	nd
Cre16.g664400	Cre16.g664400		protein	CTp02	increased	nd
Cre16.g670950	CYC4	c-type cytochrome, chloroplast precursor	protein	CTp02	increased	nd
Cre16.g671000	NDA5	Type-II NADH dehydrogenase	protein	CTp02	increased	nd
Cre16.g676500	Cre16.g676500		protein	CTp02	increased	nd
Cre16.g676533	Cre16.g676533		protein	CTp02	increased	nd
Cre16.g682100	Cre16.g682100	Tropine dehydrogenase/reductase	protein	CTp02	increased	nd
Cre16.g685277	AP2M2	Mu2-Adaptin	protein	CTp02	increased	nd
Cre16.g685550	OASTL4	O-acetylserine (Thiol)-lyase/cysteine synthase 4	protein	CTp02	increased	nd
Cre16.g688550	GSTS1	Glutathione S-transferase	protein	CTp02	increased	nd
Cre16.g691352	Cre16.g691352		protein	CTp02	increased	nd
Cre16.g693202	SIR1	Ferredoxin-sulfite reductase	protein	CTp02	increased	nd
Cre17.g723350	SULTR2	Sulfate anion transporter	protein	CTp02	increased	nd
Cre17.g723400	Cre17.g723400		protein	CTp02	increased	nd
Cre17.g741050	COV1	COV1-like protein	protein	CTp02	increased	nd
Cre17.g746897	Cre17.g746897		protein	CTp02	increased	nd
Cre17.g746997	ADH1	Dual function alcohol/acetaldehyde dehydrogenase	protein	CTp02	increased	nd
Cre24.g755647	Cre24.g755647		protein	CTp02	increased	nd
Cre33.g758997	Cre33.g758997		protein	CTp02	increased	nd
CreCp.g802320	chlN	light-independent protochlorophyllide reductase subunit N	protein	CTp02	increased	nd
Cre01.g042200	PBAS1	Photosystem II Associated Subunit 1	protein	CTp02	decreased	increased
Cre01.g051500	Cre01.g051500		protein	CTp02	decreased	increased
Cre01.g066917	LHCBM1	Light-harvesting Chlorophyll a/b binding protein of LHCII	protein	CTp02	decreased	increased
Cre02.g078450	Cre02.g078450		protein	CTp02	decreased	increased
Cre02.g082500	PSAN1	Photosystem I reaction center subunit N	protein	CTp02	decreased	increased
Cre03.g156900	LHCBM5	Light-harvesting Chlorophyll a/b binding protein of LHCII	protein	CTp02	decreased	increased
Cre03.g179800	LCI24	Low-CO2-inducible membrane protein	protein	CTp02	decreased	increased
Cre03.g182551	PCY1	plastocyanin, chloroplast precursor	protein	CTp02	decreased	increased
Cre03.g208050	HAD1	3-hydroxyacyl-ACP dehydratase	protein	CTp02	decreased	increased
Cre04.g218900	Cre04.g218900		protein	CTp02	decreased	increased
Cre04.g232104	LHCBM3	Light-harvesting complex II chlorophyll a/b binding protein M3	protein	CTp02	decreased	increased
Cre05.g238332	PSAD1	Photosystem I reaction center subunit II, 20 kDa	protein	CTp02	decreased	increased
Cre05.g246650	Cre05.g246650		protein	CTp02	decreased	increased
Cre06.g261000	PSBR1	Photosystem II 10 kDa polypeptide	protein	CTp02	decreased	increased
Cre06.g268600	NAB1	Nucleic acid binding protein	protein	CTp02	decreased	increased
Cre06.g278213	LHCA6	Light-harvesting protein of photosystem I	protein	CTp02	decreased	increased
Cre06.g285250	LHCBM6	Light-harvesting Chloropyll a/b binding protein of LHCII type I, chloroplast precursor	protein	CTp02	decreased	increased
Cre07.g330250	PSAH1	Photosystem I reaction center subunit H	protein	CTp02	decreased	increased
Cre08.g372450	PSBQ1	Photosystem II Oxygen Evolution Enhancer protein 3	protein	CTp02	decreased	increased
Cre09.g396213	PSBO1	Photosystem II Oxygen Evolution Enhancer protein 1	protein	CTp02	decreased	increased
Cre10.g425900	LHCA5	Light-harvesting protein 5 of photosystem I	protein	CTp02	decreased	increased
Cre10.g435900	Cre10.g435900		protein	CTp02	decreased	increased
Cre10.g452050	LHCA4	light-harvesting protein of photosystem I	protein	CTp02	decreased	increased
Cre11.g467770	PGK1	Phosphoglycerate kinase, chloroplastic	protein	CTp02	decreased	increased
Cre11.g801318	PSBW1	Photosystem II reaction center W protein, chloroplastic	protein	CTp02	decreased	increased
Cre12.g486300	PSAL1	Photosystem I reaction center subunit L	protein	CTp02	decreased	increased
Cre12.g508750	LHCA2	Light-harvesting protein of photosystem I	protein	CTp02	decreased	increased
Cre12.g514200	Cre12.g514200		protein	CTp02	decreased	increased
Cre12.g546550	FEA1	Fe-assimilation protein	protein	CTp02	decreased	increased
Cre12.g548400	LHCBM2	Light-harvesting protein of photosystem II	protein	CTp02	decreased	increased
Cre12.g550850	PSBP1	Photosystem II Oxygen Evolution Enhancer protein 2	protein	CTp02	decreased	increased
Cre12.g558900	PETO1	Regulator of photosynthetic cyclic electron flow	protein	CTp02	decreased	increased
Cre12.g560950	PSAG1	Photosystem I reaction center subunit V	protein	CTp02	decreased	increased
Cre16.g673650	LHCB5	Light-harvesting minor chlorophyll a/b binding protein of photosystem II	protein	CTp02	decreased	increased
Cre17.g698903	Cre17.g698903		protein	CTp02	decreased	increased
Cre17.g713350	OMT1	Oxoglutarate:malate antiporter	protein	CTp02	decreased	increased
Cre17.g720250	LHCB4	Light-harvesting minor chlorophyll a/b binding protein of photosystem II	protein	CTp02	decreased	increased
Cre17.g731950	ATP9B	Mitochondrial F1F0 ATP synthase subunit 9, isoform B	protein	CTp02	decreased	increased
CreCp.g802280	psaA_exon1	photosystem I P700 apoprotein A1 transpliced exon 1 of 3	protein	CTp02	decreased	increased
CreCp.g802308	psbL	photosystem II reaction center subunit XII	protein	CTp02	decreased	increased
CreCp.g802312	psaB	photosystem I P700 apoprotein A2	protein	CTp02	decreased	increased
CreCp.g802332	psaC	photosystem I iron-sulfur center	protein	CTp02	decreased	increased
Cre01.g003150	Cre01.g003150	protein of unknown function	protein	CTp02	decreased	nd
Cre01.g010400	FAP380	Flagellar Associated Membrane Protein 380	protein	CTp02	decreased	nd
Cre01.g010900	GAPA1	Glyceraldehyde-3-Phosphate Dehydrogenase A	protein	CTp02	decreased	nd
Cre01.g013700	VDAC1	Voltage-dependent anion-selective channel protein	protein	CTp02	decreased	nd
Cre01.g015350	POR1	Light-dependent protochlorophyllide reductase	protein	CTp02	decreased	nd
Cre01.g025700	Cre01.g025700		protein	CTp02	decreased	nd
Cre01.g037050	Cre01.g037050		protein	CTp02	decreased	nd
Cre01.g038200	Cre01.g038200		protein	CTp02	decreased	nd
Cre01.g048450	Cre01.g048450		protein	CTp02	decreased	nd
Cre01.g050950	CHLP1	Geranylgeranyl reductase CHLP	protein	CTp02	decreased	nd
Cre02.g075400	Cre02.g075400		protein	CTp02	decreased	nd
Cre02.g079850	POLK1	DNA polymerase kappa	protein	CTp02	decreased	nd
Cre02.g110250	PCD2	Polyketide cyclase/dehydrase	protein	CTp02	decreased	nd
Cre02.g111450	TEF4	Rhodanese-like protein	protein	CTp02	decreased	nd
Cre02.g111700	Cre02.g111700	EF-hand Calcium binding protein	protein	CTp02	decreased	nd
Cre02.g120150	RBCS2	Ribulose-1,5-bisphosphate carboxylase/oxygenase small subunit 2, chloroplastic	protein	CTp02	decreased	nd
Cre02.g141500	Cre02.g141500		protein	CTp02	decreased	nd
Cre02.g141695	Cre02.g141695		protein	CTp02	decreased	nd
Cre02.g142150	Cre02.g142150		protein	CTp02	decreased	nd
Cre03.g145187	Cre03.g145187		protein	CTp02	decreased	nd
Cre03.g148450	Cre03.g148450	Acetyl-CoA thioesterase/hydrolase	protein	CTp02	decreased	nd
Cre03.g149600	Cre03.g149600	Adenylate/guanylate cyclase	protein	CTp02	decreased	nd
Cre03.g159500	ODC1	Ornithine decarboxylase 1	protein	CTp02	decreased	nd
Cre03.g192050	FTR1	Iron permease 1, membrane protein	protein	CTp02	decreased	nd
Cre03.g194200	PDH2	Pyruvate dehydrogenase E1 beta subunit	protein	CTp02	decreased	nd
Cre03.g196300	Cre03.g196300		protein	CTp02	decreased	nd
Cre03.g204465	Cre03.g204465	GT90 family protein 36	protein	CTp02	decreased	nd
Cre03.g212417	Cre03.g212417		protein	CTp02	decreased	nd
Cre04.g214503	Cre04.g214503		protein	CTp02	decreased	nd
Cre04.g217400	Cre04.g217400		protein	CTp02	decreased	nd
Cre04.g218150	PPH1	Thylakoid phosphoprotein phosphatase 2C-related	protein	CTp02	decreased	nd
Cre04.g224600	Cre04.g224600		protein	CTp02	decreased	nd
Cre05.g245351	Cre05.g245351		protein	CTp02	decreased	nd
Cre06.g257950	AST4	aspartate aminotransferase	protein	CTp02	decreased	nd
Cre06.g259900	ATPC1	Chloroplast ATP synthase gamma chain	protein	CTp02	decreased	nd
Cre06.g261200	ERG5	Sterol desaturase/putative lathosterol oxidase	protein	CTp02	decreased	nd
Cre06.g269000	Cre06.g269000		protein	CTp02	decreased	nd
Cre06.g272650	LHCA8	Light-harvesting protein of photosystem I	protein	CTp02	decreased	nd
Cre06.g272800	RPS8	Cytosolic 80S ribosomal protein S8	protein	CTp02	decreased	nd
Cre06.g275350	ROC40	Rhythm Of Chloroplast 40	protein	CTp02	decreased	nd
Cre06.g283050	LHCA1	light-harvesting protein of photosystem I	protein	CTp02	decreased	nd
Cre06.g283950	LHCBM4	Light-harvesting Chlorophyll a/b binding protein of LHCII	protein	CTp02	decreased	nd
Cre06.g284100	RHP1	Rhesus protein, CO2-responsive	protein	CTp02	decreased	nd
Cre06.g284250	LHCBM8	Light-harvesting Chlorophyll a/b binding protein of LHCII	protein	CTp02	decreased	nd
Cre06.g286550	Cre06.g286550		protein	CTp02	decreased	nd
Cre07.g315600	Cre07.g315600		protein	CTp02	decreased	nd
Cre07.g322700	Cre07.g322700	Chlorophyceae-specific gene family A protein	protein	CTp02	decreased	nd
Cre07.g329300	MSC1	Mechanosensitive ion channel	protein	CTp02	decreased	nd
Cre07.g335600	NAR1D	Formate/nitrite transporter	protein	CTp02	decreased	nd
Cre07.g344950	LHCA9	Light-harvesting protein of photosystem I	protein	CTp02	decreased	nd
Cre07.g346050	CHL27A	Copper response defect 1 protein	protein	CTp02	decreased	nd
Cre08.g383200	Cre08.g383200		protein	CTp02	decreased	nd
Cre08.g385050	Cre08.g385050	Mitogen-Activated Protein Kinase Homolog 2	protein	CTp02	decreased	nd
Cre09.g393000	Cre09.g393000	Carbohydrate sulfotransferase-related 6	protein	CTp02	decreased	nd
Cre09.g393150	FOX1	Multicopper ferroxidase	protein	CTp02	decreased	nd
Cre09.g401900	Cre09.g401900		protein	CTp02	decreased	nd
Cre09.g412100	PSAF1	Photosystem I reaction center subunit III	protein	CTp02	decreased	nd
Cre09.g800969	Cre09.g800969		protein	CTp02	decreased	nd
Cre10.g420350	PSAE1	Photosystem I reaction center subunit IV, 8.1 kDa	protein	CTp02	decreased	nd
Cre10.g426350	Cre10.g426350	predicted protein	protein	CTp02	decreased	nd
Cre10.g432800	RPSA1	Cytosolic 80S ribosomal protein Sa	protein	CTp02	decreased	nd
Cre10.g436200	Cre10.g436200		protein	CTp02	decreased	nd
Cre10.g445050	SLT3	Sodium/sulfate co-transporter 3	protein	CTp02	decreased	nd
Cre10.g457750	SULTR1	Sulfate transporter	protein	CTp02	decreased	nd
Cre11.g467573	LHCA3	light-harvesting chlorophyll-a/b protein of photosystem I (Type III)	protein	CTp02	decreased	nd
Cre12.g489450	Cre12.g489450		protein	CTp02	decreased	nd
Cre12.g511400	PPR4	PentatricoPeptide Repeat protein 4	protein	CTp02	decreased	nd
Cre12.g512600	RPL18	Cytosolic 80S ribosomal protein L18	protein	CTp02	decreased	nd
Cre12.g524800	Cre12.g524800		protein	CTp02	decreased	nd
Cre12.g528450	LASPO1	L-aspartate oxidase	protein	CTp02	decreased	nd
Cre12.g543400	GSNOR1	Nitrosoglutathione (GSNO) reductase 1	protein	CTp02	decreased	nd
Cre12.g544050	Cre12.g544050		protein	CTp02	decreased	nd
Cre12.g554800	PRK1	Phosphoribulokinase, chloroplastic	protein	CTp02	decreased	nd
Cre12.g555378	Cre12.g555378		protein	CTp02	decreased	nd
Cre13.g573250	Cre13.g573250		protein	CTp02	decreased	nd
Cre13.g573900	Cre13.g573900	Sodium:solute symporter	protein	CTp02	decreased	nd
Cre13.g586650	FXL1	FixL-like PAS domain protein	protein	CTp02	decreased	nd
Cre13.g588700	Cre13.g588700		protein	CTp02	decreased	nd
Cre13.g602650	Cre13.g602650		protein	CTp02	decreased	nd
Cre13.g607350	CAH7	Carbonic anhydrase	protein	CTp02	decreased	nd
Cre14.g614750	CPNAT1	Ribosome-associated chloroplast-localized N-acetyltransferase	protein	CTp02	decreased	nd
Cre14.g619350	Cre14.g619350		protein	CTp02	decreased	nd
Cre15.g801691	Cre15.g801691		protein	CTp02	decreased	nd
Cre16.g660850	Cre16.g660850		protein	CTp02	decreased	nd
Cre16.g672700	Cre16.g672700		protein	CTp02	decreased	nd
Cre16.g674300	FAP269	Ankyrin Repeat Flagellar Associated Protein 269	protein	CTp02	decreased	nd
Cre16.g681200	Cre16.g681200		protein	CTp02	decreased	nd
Cre16.g687900	LHCA7	Light-harvesting protein of photosystem I	protein	CTp02	decreased	nd
Cre17.g702950	GFY5	Putative acetate transporter	protein	CTp02	decreased	nd
Cre17.g711150	FAD2	Fatty acid desaturase, delta-12	protein	CTp02	decreased	nd
Cre17.g715500	Cre17.g715500		protein	CTp02	decreased	nd
Cre17.g715801	Cre17.g715801		protein	CTp02	decreased	nd
Cre17.g718500	MMP1	Matrix metalloproteinase, gamete lytic enzyme (G-lysin)	protein	CTp02	decreased	nd
Cre17.g724300	PSAK1	Photosystem I reaction center subunit K	protein	CTp02	decreased	nd
Cre17.g745147	Cre17.g745147		protein	CTp02	decreased	nd
CreCp.g802270	petB	cytochrome b6	protein	CTp02	decreased	nd
CreCp.g802284	icreI	DNA endonuclease I-CreI	protein	CTp02	decreased	nd
CreCp.g802285	psbA	photosystem II protein D1	protein	CTp02	decreased	nd
CreCp.g802294	psbH	photosystem II reaction center protein H	protein	CTp02	decreased	nd
CreCp.g802297	psbB	photosystem II P680 chlorophyll A apoprotein	protein	CTp02	decreased	nd
CreCp.g802304	psbE	cytochrome b559 alpha subunit	protein	CTp02	decreased	nd
CreCp.g802307	psbF	photosystem II reaction center subunit VI	protein	CTp02	decreased	nd
CreCp.g802329	psbD	photosystem II protein D2	protein	CTp02	decreased	nd
CreCp.g802331	psbC	photosystem II 43 kDa protein	protein	CTp02	decreased	nd
Cre01.g007000	Cre01.g007000	ABC transporter, half	protein	CTp06	increased	decreased
Cre03.g197750	GPX3	Glutathione peroxidase 3	protein	CTp06	increased	decreased
Cre04.g211850	ELIP5	Early light-induced LHC-like protein	protein	CTp06	increased	decreased
Cre05.g248400	CAH4	Mitochondrial carbonic anhydrase, beta type	protein	CTp06	increased	decreased
Cre07.g333500	Cre07.g333500		protein	CTp06	increased	decreased
Cre08.g367400	LHCSR3B	Stress-related chlorophyll a/b binding protein 3	protein	CTp06	increased	decreased
Cre08.g381450	OPR35	OctotricoPeptide Repeat protein 35	protein	CTp06	increased	decreased
Cre08.g384650	ELIP7	Early light-induced LHC-like protein	protein	CTp06	increased	decreased
Cre09.g394325	ELIP9	Early light-induced LHC-like protein	protein	CTp06	increased	decreased
Cre10.g434800	Cre10.g434800		protein	CTp06	increased	decreased
Cre10.g443150	Cre10.g443150		protein	CTp06	increased	decreased
Cre11.g467617	LCI19	Gamma hydroxybutyrate dehydrogenase	protein	CTp06	increased	decreased
Cre12.g556750	Cre12.g556750	Short-chain dehydrogenase/reductase	protein	CTp06	increased	decreased
Cre17.g723400	Cre17.g723400		protein	CTp06	increased	decreased
Cre17.g740950	LHL4	LHC-like protein	protein	CTp06	increased	decreased
Cre01.g000300	CGI58	Esterase/lipase/thioesterase	protein	CTp06	increased	nd
Cre01.g007737	FBT1	Folate/pteridine transporter 1	protein	CTp06	increased	nd
Cre01.g013450	Cre01.g013450		protein	CTp06	increased	nd
Cre01.g013850	Cre01.g013850		protein	CTp06	increased	nd
Cre01.g023150	MCM5	Minichromosome maintenance protein	protein	CTp06	increased	nd
Cre01.g023300	Cre01.g023300		protein	CTp06	increased	nd
Cre01.g033150	Cre01.g033150		protein	CTp06	increased	nd
Cre01.g053000	GPD2	Glycerol-3-phosphate dehydrogenase/dihydroxyacetone-3-phosphate reductase	protein	CTp06	increased	nd
Cre01.g800096	Cre01.g800096		protein	CTp06	increased	nd
Cre02.g075400	Cre02.g075400		protein	CTp06	increased	nd
Cre02.g091550	Cre02.g091550	Whirly domain protein	protein	CTp06	increased	nd
Cre02.g097050	Cre02.g097050		protein	CTp06	increased	nd
Cre02.g104000	Cre02.g104000		protein	CTp06	increased	nd
Cre02.g106250	Cre02.g106250	La-like RNA-binding protein	protein	CTp06	increased	nd
Cre02.g107450	ATS2	ATP-sulfurylase	protein	CTp06	increased	nd
Cre02.g108700	Cre02.g108700		protein	CTp06	increased	nd
Cre02.g119700	Cre02.g119700		protein	CTp06	increased	nd
Cre02.g800261	Cre02.g800261		protein	CTp06	increased	nd
Cre03.g157200	Cre03.g157200		protein	CTp06	increased	nd
Cre03.g166050	SBD1	Selenium binding protein	protein	CTp06	increased	nd
Cre03.g166450	Cre03.g166450		protein	CTp06	increased	nd
Cre03.g178650	MCM6	Minichromosome maintenance protein	protein	CTp06	increased	nd
Cre03.g179150	Cre03.g179150		protein	CTp06	increased	nd
Cre03.g189300	PLAP10	Plastid lipid associated protein 10	protein	CTp06	increased	nd
Cre03.g193400	Cre03.g193400		protein	CTp06	increased	nd
Cre03.g207400	Cre03.g207400		protein	CTp06	increased	nd
Cre04.g214504	Cre04.g214504		protein	CTp06	increased	nd
Cre04.g227450	Cre04.g227450	Putative UDP-GlcA transporter	protein	CTp06	increased	nd
Cre05.g235650	Cre05.g235650		protein	CTp06	increased	nd
Cre05.g238311	Cre05.g238311		protein	CTp06	increased	nd
Cre05.g239650	Cre05.g239650		protein	CTp06	increased	nd
Cre05.g241655	Cre05.g241655		protein	CTp06	increased	nd
Cre05.g247850	Cre05.g247850		protein	CTp06	increased	nd
Cre06.g258150	Cre06.g258150		protein	CTp06	increased	nd
Cre06.g263550	SELU1	SELU homolog	protein	CTp06	increased	nd
Cre06.g269801	Cre06.g269801		protein	CTp06	increased	nd
Cre06.g273550	Cre06.g273550		protein	CTp06	increased	nd
Cre06.g275050	GGH2	Gamma-glutamyl hydrolase	protein	CTp06	increased	nd
Cre06.g278098	Cre06.g278098	Methylcrotonoyl-CoA carboxylase alpha subunit	protein	CTp06	increased	nd
Cre06.g286800	HBP1	Histone gene transcript 5' hairpin-binding protein	protein	CTp06	increased	nd
Cre06.g287800	Cre06.g287800		protein	CTp06	increased	nd
Cre06.g289800	Cre06.g289800	Calmodulin-like protein	protein	CTp06	increased	nd
Cre06.g294000	CGL113	Dienelactone hydrolase family protein	protein	CTp06	increased	nd
Cre07.g316850	MCM4	Minichromosome maintenance protein	protein	CTp06	increased	nd
Cre07.g320150	Cre07.g320150	DnaJ-like protein, ER-targeted	protein	CTp06	increased	nd
Cre07.g320400	ELIP4	Early light-induced LHC-like protein	protein	CTp06	increased	nd
Cre07.g327300	Cre07.g327300		protein	CTp06	increased	nd
Cre07.g336300	Cre07.g336300		protein	CTp06	increased	nd
Cre07.g343050	Cre07.g343050		protein	CTp06	increased	nd
Cre07.g349700	Cre07.g349700	Putative dehydrogenase	protein	CTp06	increased	nd
Cre07.g352550	Cre07.g352550	Putative rhodanese domain phosphatase	protein	CTp06	increased	nd
Cre08.g359567	Cre08.g359567		protein	CTp06	increased	nd
Cre08.g366950	Cre08.g366950		protein	CTp06	increased	nd
Cre08.g368800	Cre08.g368800		protein	CTp06	increased	nd
Cre08.g377550	Cre08.g377550		protein	CTp06	increased	nd
Cre08.g378150	GLD2	Glucose-6-phosphate dehydrogenase	protein	CTp06	increased	nd
Cre08.g379550	PHT4D	Sodium-dependent phosphate transporter, major facilitator superfamily	protein	CTp06	increased	nd
Cre09.g386986	Cre09.g386986		protein	CTp06	increased	nd
Cre09.g387356	Cre09.g387356		protein	CTp06	increased	nd
Cre09.g392750	Cre09.g392750		protein	CTp06	increased	nd
Cre09.g394658	LCI28	Low-CO2-induced aldose reductase	protein	CTp06	increased	nd
Cre09.g396950	PHT4I	Na+-dependent inorganic phosphate cotransporter	protein	CTp06	increased	nd
Cre09.g399911	CDC20	Activator and specificity subunit of anaphase promoting complex	protein	CTp06	increased	nd
Cre09.g407801	AKC1	ABC1/COQ8 ser/thr kinase	protein	CTp06	increased	nd
Cre09.g408000	POB22	Proteome of basal body 22	protein	CTp06	increased	nd
Cre10.g419950	Cre10.g419950		protein	CTp06	increased	nd
Cre10.g426950	CYP739A3	Cytochrome P450, CYP213 superfamily	protein	CTp06	increased	nd
Cre10.g435200	Cre10.g435200		protein	CTp06	increased	nd
Cre10.g444550	SPP1A	Signal peptide peptidase	protein	CTp06	increased	nd
Cre10.g455400	Cre10.g455400	RNA methylase	protein	CTp06	increased	nd
Cre10.g458450	GPX5	Glutathione peroxidase 5	protein	CTp06	increased	nd
Cre10.g464550	LAT1	Latrunculin-B sensitive 1	protein	CTp06	increased	nd
Cre10.g464850	MSRA5	Peptide methionine-S-sulfoxide reductase, msrA-type	protein	CTp06	increased	nd
Cre10.g465550	CLPD1	ClpD chaperone, Hsp100 family	protein	CTp06	increased	nd
Cre11.g467593	Cre11.g467593		protein	CTp06	increased	nd
Cre11.g467594	Cre11.g467594		protein	CTp06	increased	nd
Cre11.g477200	IFR1	Putative 2'-hydroxyisoflavone reductase	protein	CTp06	increased	nd
Cre11.g480950	Cre11.g480950	High mobility group protein	protein	CTp06	increased	nd
Cre12.g492650	FAS2	Fasciclin-like protein 2	protein	CTp06	increased	nd
Cre12.g497500	Cre12.g497500	Cinnamoyl-CoA reductase/flavanone 4-reductase	protein	CTp06	increased	nd
Cre12.g500715	Cre12.g500715		protein	CTp06	increased	nd
Cre12.g504950	UOX1	Urate oxidase II	protein	CTp06	increased	nd
Cre12.g507500	Cre12.g507500		protein	CTp06	increased	nd
Cre12.g510034	Cre12.g510034		protein	CTp06	increased	nd
Cre12.g512950	Cre12.g512950	Chromate ion transporter	protein	CTp06	increased	nd
Cre12.g515050	Cre12.g515050	putative N-methyltransferase	protein	CTp06	increased	nd
Cre12.g527250	Cre12.g527250		protein	CTp06	increased	nd
Cre12.g534400	Cre12.g534400		protein	CTp06	increased	nd
Cre12.g537250	Cre12.g537250		protein	CTp06	increased	nd
Cre12.g542500	STM6	Mitochondrial transcription termination factor	protein	CTp06	increased	nd
Cre12.g543900	Cre12.g543900	Protein tyrosine phosphatase	protein	CTp06	increased	nd
Cre12.g550152	Cre12.g550152		protein	CTp06	increased	nd
Cre12.g551800	Cre12.g551800		protein	CTp06	increased	nd
Cre13.g576150	Cre13.g576150	L-asparaginase	protein	CTp06	increased	nd
Cre13.g577450	Cre13.g577450	Glycerol-3-phosphate acyltransferase	protein	CTp06	increased	nd
Cre13.g590750	HTB21	Histone H2B	protein	CTp06	increased	nd
Cre13.g603500	Cre13.g603500		protein	CTp06	increased	nd
Cre13.g607000	Cre13.g607000	Xaa-His dipeptidase	protein	CTp06	increased	nd
Cre13.g801544	Cre13.g801544		protein	CTp06	increased	nd
Cre14.g613950	ABCA2	ABC lipid exporter 2	protein	CTp06	increased	nd
Cre14.g618400	ABCA3	ABC transporter 3	protein	CTp06	increased	nd
Cre14.g623650	Cre14.g623650	Alcohol dehydrogenase	protein	CTp06	increased	nd
Cre14.g633700	Cre14.g633700		protein	CTp06	increased	nd
Cre15.g636800	Cre15.g636800	Glutathione S-transferase	protein	CTp06	increased	nd
Cre16.g655050	NON1	NO-nitrate 1	protein	CTp06	increased	nd
Cre16.g657800	Cre16.g657800	Carotenoid cleavage dioxygenase	protein	CTp06	increased	nd
Cre16.g666550	Cre16.g666550	SOUL heme-binding protein	protein	CTp06	increased	nd
Cre16.g668400	Cre16.g668400		protein	CTp06	increased	nd
Cre16.g671000	NDA5	Type-II NADH dehydrogenase	protein	CTp06	increased	nd
Cre16.g676500	Cre16.g676500		protein	CTp06	increased	nd
Cre16.g676533	Cre16.g676533		protein	CTp06	increased	nd
Cre16.g677765	Cre16.g677765		protein	CTp06	increased	nd
Cre16.g682100	Cre16.g682100	Tropine dehydrogenase/reductase	protein	CTp06	increased	nd
Cre16.g683371	ODC2	Ornithine decarboxylase 2	protein	CTp06	increased	nd
Cre16.g685277	AP2M2	Mu2-Adaptin	protein	CTp06	increased	nd
Cre16.g688190	Cre16.g688190		protein	CTp06	increased	nd
Cre16.g688550	GSTS1	Glutathione S-transferase	protein	CTp06	increased	nd
Cre16.g690879	FAP173	Flagellar Associated Protein 173	protein	CTp06	increased	nd
Cre16.g691552	NDA1	Type-II NADH dehydrogenase	protein	CTp06	increased	nd
Cre16.g692300	Cre16.g692300		protein	CTp06	increased	nd
Cre16.g693202	SIR1	Ferredoxin-sulfite reductase	protein	CTp06	increased	nd
Cre17.g714250	DLX2	Flagellar Outer Arm Dynein light chain 5, thioredoxin	protein	CTp06	increased	nd
Cre17.g716850	Cre17.g716850		protein	CTp06	increased	nd
Cre17.g746997	ADH1	Dual function alcohol/acetaldehyde dehydrogenase	protein	CTp06	increased	nd
Cre25.g802183	Cre25.g802183		protein	CTp06	increased	nd
Cre33.g758997	Cre33.g758997		protein	CTp06	increased	nd
Cre01.g003300	Cre01.g003300		protein	CTp06	decreased	increased
Cre01.g016600	PSBS1	chloroplast Photosystem II-associated 22 kDa protein	protein	CTp06	decreased	increased
Cre01.g066917	LHCBM1	Light-harvesting Chlorophyll a/b binding protein of LHCII	protein	CTp06	decreased	increased
Cre02.g078450	Cre02.g078450		protein	CTp06	decreased	increased
Cre03.g182551	PCY1	plastocyanin, chloroplast precursor	protein	CTp06	decreased	increased
Cre04.g232104	LHCBM3	Light-harvesting complex II chlorophyll a/b binding protein M3	protein	CTp06	decreased	increased
Cre05.g246650	Cre05.g246650		protein	CTp06	decreased	increased
Cre06.g261000	PSBR1	Photosystem II 10 kDa polypeptide	protein	CTp06	decreased	increased
Cre06.g272650	LHCA8	Light-harvesting protein of photosystem I	protein	CTp06	decreased	increased
Cre06.g278213	LHCA6	Light-harvesting protein of photosystem I	protein	CTp06	decreased	increased
Cre06.g283050	LHCA1	light-harvesting protein of photosystem I	protein	CTp06	decreased	increased
Cre06.g285250	LHCBM6	Light-harvesting Chloropyll a/b binding protein of LHCII type I, chloroplast precursor	protein	CTp06	decreased	increased
Cre07.g344950	LHCA9	Light-harvesting protein of photosystem I	protein	CTp06	decreased	increased
Cre09.g389023	Cre09.g389023		protein	CTp06	decreased	increased
Cre09.g412100	PSAF1	Photosystem I reaction center subunit III	protein	CTp06	decreased	increased
Cre10.g452050	LHCA4	light-harvesting protein of photosystem I	protein	CTp06	decreased	increased
Cre10.g466500	CPL12	glyoxylase family protein; Conserved in plant lineage	protein	CTp06	decreased	increased
Cre11.g467692	Cre11.g467692		protein	CTp06	decreased	increased
Cre11.g801318	PSBW1	Photosystem II reaction center W protein, chloroplastic	protein	CTp06	decreased	increased
Cre12.g486300	PSAL1	Photosystem I reaction center subunit L	protein	CTp06	decreased	increased
Cre12.g508750	LHCA2	Light-harvesting protein of photosystem I	protein	CTp06	decreased	increased
Cre12.g548400	LHCBM2	Light-harvesting protein of photosystem II	protein	CTp06	decreased	increased
Cre12.g560950	PSAG1	Photosystem I reaction center subunit V	protein	CTp06	decreased	increased
Cre16.g673650	LHCB5	Light-harvesting minor chlorophyll a/b binding protein of photosystem II	protein	CTp06	decreased	increased
Cre17.g700750	GFY3	Putative acetate transporter	protein	CTp06	decreased	increased
Cre17.g702900	GFY4	Putative acetate transporter	protein	CTp06	decreased	increased
Cre17.g702950	GFY5	Putative acetate transporter	protein	CTp06	decreased	increased
Cre17.g720250	LHCB4	Light-harvesting minor chlorophyll a/b binding protein of photosystem II	protein	CTp06	decreased	increased
CreCp.g802280	psaA_exon1	photosystem I P700 apoprotein A1 transpliced exon 1 of 3	protein	CTp06	decreased	increased
CreCp.g802304	psbE	cytochrome b559 alpha subunit	protein	CTp06	decreased	increased
CreCp.g802307	psbF	photosystem II reaction center subunit VI	protein	CTp06	decreased	increased
CreCp.g802312	psaB	photosystem I P700 apoprotein A2	protein	CTp06	decreased	increased
Cre01.g001200	Cre01.g001200	Mitogen-Activated Protein Kinase Kinase Kinase	protein	CTp06	decreased	nd
Cre01.g003850	CYP747A1	Cytochrome P450, CYP197 superfamily	protein	CTp06	decreased	nd
Cre01.g010400	FAP380	Flagellar Associated Membrane Protein 380	protein	CTp06	decreased	nd
Cre01.g010900	GAPA1	Glyceraldehyde-3-Phosphate Dehydrogenase A	protein	CTp06	decreased	nd
Cre01.g013700	VDAC1	Voltage-dependent anion-selective channel protein	protein	CTp06	decreased	nd
Cre01.g015350	POR1	Light-dependent protochlorophyllide reductase	protein	CTp06	decreased	nd
Cre01.g025700	Cre01.g025700		protein	CTp06	decreased	nd
Cre01.g027550	Cre01.g027550		protein	CTp06	decreased	nd
Cre01.g030500	Cre01.g030500	Adenylate/guanylate cyclase	protein	CTp06	decreased	nd
Cre01.g037050	Cre01.g037050		protein	CTp06	decreased	nd
Cre01.g038200	Cre01.g038200		protein	CTp06	decreased	nd
Cre01.g042200	PBAS1	Photosystem II Associated Subunit 1	protein	CTp06	decreased	nd
Cre01.g042800	DVR1	3,8-Divinyl protochlorophyllide a 8-vinyl reductase, chloroplast precursor	protein	CTp06	decreased	nd
Cre01.g048650	Cre01.g048650		protein	CTp06	decreased	nd
Cre01.g050950	CHLP1	Geranylgeranyl reductase CHLP	protein	CTp06	decreased	nd
Cre01.g051500	Cre01.g051500		protein	CTp06	decreased	nd
Cre02.g073700	UROD3	Uroporphyrinogen-III decarboxylase	protein	CTp06	decreased	nd
Cre02.g081250	Cre02.g081250		protein	CTp06	decreased	nd
Cre02.g082500	PSAN1	Photosystem I reaction center subunit N	protein	CTp06	decreased	nd
Cre02.g082550	ZEP1	Zeaxanthin epoxidase 1	protein	CTp06	decreased	nd
Cre02.g083550	Cre02.g083550		protein	CTp06	decreased	nd
Cre02.g105650	LPA2	Low PSII Accumulation 2	protein	CTp06	decreased	nd
Cre02.g110250	PCD2	Polyketide cyclase/dehydrase	protein	CTp06	decreased	nd
Cre02.g111450	TEF4	Rhodanese-like protein	protein	CTp06	decreased	nd
Cre02.g142150	Cre02.g142150		protein	CTp06	decreased	nd
Cre02.g143000	GPAT1	Glycerol-3-phosphate acyltransferase, chloroplast precursor	protein	CTp06	decreased	nd
Cre03.g145207	CPLD33	Conserved in the Plant Lineage and Diatoms	protein	CTp06	decreased	nd
Cre03.g149600	Cre03.g149600	Adenylate/guanylate cyclase	protein	CTp06	decreased	nd
Cre03.g158000	GSA1	Glutamate-1-semialdehyde aminotransferase	protein	CTp06	decreased	nd
Cre03.g171100	Cre03.g171100		protein	CTp06	decreased	nd
Cre03.g174750	CYN26B	Cyclophilin 26-2	protein	CTp06	decreased	nd
Cre03.g179800	LCI24	Low-CO2-inducible membrane protein	protein	CTp06	decreased	nd
Cre03.g185250	SSS2	Soluble starch synthase II	protein	CTp06	decreased	nd
Cre03.g191250	LCI34	Low-CO2-inducible protein 34	protein	CTp06	decreased	nd
Cre03.g196300	Cre03.g196300		protein	CTp06	decreased	nd
Cre03.g199535	Cre03.g199535	Stress-enhanced protein 3	protein	CTp06	decreased	nd
Cre03.g199800	HYDA1	Iron hydrogenase	protein	CTp06	decreased	nd
Cre03.g200350	Cre03.g200350	S-adenosyl-L-methionine-dependent methyltransferase	protein	CTp06	decreased	nd
Cre03.g206350	OPR19	OctotricoPeptide Repeat protein 19	protein	CTp06	decreased	nd
Cre04.g214503	Cre04.g214503		protein	CTp06	decreased	nd
Cre04.g217400	Cre04.g217400		protein	CTp06	decreased	nd
Cre04.g224600	Cre04.g224600		protein	CTp06	decreased	nd
Cre04.g231026	SRP43	43 kDa subunit of chloroplast signal recognition particle	protein	CTp06	decreased	nd
Cre05.g238332	PSAD1	Photosystem I reaction center subunit II, 20 kDa	protein	CTp06	decreased	nd
Cre05.g240850	THIC1	Hydroxymethylpyrimidine phosphate synthase	protein	CTp06	decreased	nd
Cre05.g245351	Cre05.g245351		protein	CTp06	decreased	nd
Cre05.g246800	GUN4	Tetrapyrrole-binding protein, chloroplast precursor	protein	CTp06	decreased	nd
Cre06.g257950	AST4	aspartate aminotransferase	protein	CTp06	decreased	nd
Cre06.g259401	Cre06.g259401	S-adenosyl-L-methionine-dependent methyltransferase	protein	CTp06	decreased	nd
Cre06.g264550	CGL81	Conserved in the Green Lineage	protein	CTp06	decreased	nd
Cre06.g268600	NAB1	Nucleic acid binding protein	protein	CTp06	decreased	nd
Cre06.g283600	Cre06.g283600		protein	CTp06	decreased	nd
Cre06.g283800	Cre06.g283800		protein	CTp06	decreased	nd
Cre06.g283950	LHCBM4	Light-harvesting Chlorophyll a/b binding protein of LHCII	protein	CTp06	decreased	nd
Cre06.g284100	RHP1	Rhesus protein, CO2-responsive	protein	CTp06	decreased	nd
Cre06.g284250	LHCBM8	Light-harvesting Chlorophyll a/b binding protein of LHCII	protein	CTp06	decreased	nd
Cre06.g284600	RBD2	rubredoxin	protein	CTp06	decreased	nd
Cre06.g292150	Cre06.g292150		protein	CTp06	decreased	nd
Cre06.g303700	Cre06.g303700		protein	CTp06	decreased	nd
Cre06.g304600	Cre06.g304600		protein	CTp06	decreased	nd
Cre06.g306300	CHLI1	Magnesium chelatase subunit I, isoform 1	protein	CTp06	decreased	nd
Cre07.g313700	TSX2	Glutamyl/glutaminyl-tRNA synthetase	protein	CTp06	decreased	nd
Cre07.g325720	Cre07.g325720		protein	CTp06	decreased	nd
Cre07.g330250	PSAH1	Photosystem I reaction center subunit H	protein	CTp06	decreased	nd
Cre07.g334550	PSAO1	Photosystem I reaction center subunit O	protein	CTp06	decreased	nd
Cre07.g335600	NAR1D	Formate/nitrite transporter	protein	CTp06	decreased	nd
Cre07.g342150	GLTR1	Glutamyl-tRNA reductase 1	protein	CTp06	decreased	nd
Cre07.g354700	Cre07.g354700	Chlamydomonadale-specific family C protein	protein	CTp06	decreased	nd
Cre08.g372200	Cre08.g372200		protein	CTp06	decreased	nd
Cre08.g372450	PSBQ1	Photosystem II Oxygen Evolution Enhancer protein 3	protein	CTp06	decreased	nd
Cre08.g373100	CYP97C3	Cytochrome P450, CYP97 superfamily	protein	CTp06	decreased	nd
Cre08.g380000	Cre08.g380000	UbiE/COQ5 methyltransferase family protein	protein	CTp06	decreased	nd
Cre08.g383200	Cre08.g383200		protein	CTp06	decreased	nd
Cre09.g393150	FOX1	Multicopper ferroxidase	protein	CTp06	decreased	nd
Cre09.g396213	PSBO1	Photosystem II Oxygen Evolution Enhancer protein 1	protein	CTp06	decreased	nd
Cre09.g399000	Cre09.g399000	Short-chain dehydrogenase/reductase	protein	CTp06	decreased	nd
Cre09.g409100	UROS1	Uroporphyrinogen-III synthase	protein	CTp06	decreased	nd
Cre09.g415750	Cre09.g415750	General substrate transporter, major facilitator superfamily	protein	CTp06	decreased	nd
Cre10.g419500	Cre10.g419500		protein	CTp06	decreased	nd
Cre10.g420350	PSAE1	Photosystem I reaction center subunit IV, 8.1 kDa	protein	CTp06	decreased	nd
Cre10.g422300	PRX6	Peroxiredoxin Q	protein	CTp06	decreased	nd
Cre10.g425900	LHCA5	Light-harvesting protein 5 of photosystem I	protein	CTp06	decreased	nd
Cre10.g426350	Cre10.g426350	predicted protein	protein	CTp06	decreased	nd
Cre10.g430000	Cre10.g430000		protein	CTp06	decreased	nd
Cre10.g436550	EPYC1	Essential pyrenoid component 1	protein	CTp06	decreased	nd
Cre10.g439750	Cre10.g439750		protein	CTp06	decreased	nd
Cre10.g441700	Cre10.g441700		protein	CTp06	decreased	nd
Cre10.g445050	SLT3	Sodium/sulfate co-transporter 3	protein	CTp06	decreased	nd
Cre10.g452350	Cre10.g452350		protein	CTp06	decreased	nd
Cre10.g457750	SULTR1	Sulfate transporter	protein	CTp06	decreased	nd
Cre10.g459800	Cre10.g459800		protein	CTp06	decreased	nd
Cre11.g467400	Cre11.g467400		protein	CTp06	decreased	nd
Cre11.g467573	LHCA3	light-harvesting chlorophyll-a/b protein of photosystem I (Type III)	protein	CTp06	decreased	nd
Cre11.g467700	UROD1	Uroporphyrinogen-III decarboxylase, chloroplast precursor	protein	CTp06	decreased	nd
Cre11.g467770	PGK1	Phosphoglycerate kinase, chloroplastic	protein	CTp06	decreased	nd
Cre11.g481700	Cre11.g481700	Pre-mRNA splicing factor	protein	CTp06	decreased	nd
Cre12.g484200	GGPS1	Geranylgeranyl pyrophosphate synthase, putative chloroplast precursor	protein	CTp06	decreased	nd
Cre12.g498550	CHLM1	Mg protoporphyrin IX S-adenosyl methionine O-methyl transferase	protein	CTp06	decreased	nd
Cre12.g501900	Cre12.g501900	putative fructan fructosyltransferase	protein	CTp06	decreased	nd
Cre12.g502350	Cre12.g502350	DEAD/DEAH box DNA/RNA helicase, related to RECQ1	protein	CTp06	decreased	nd
Cre12.g503750	Cre12.g503750	Flavin-containing monooxygenase	protein	CTp06	decreased	nd
Cre12.g510650	FBP2	Fructose-1,6-bisphosphatase, chloroplastic	protein	CTp06	decreased	nd
Cre12.g510850	CGL73	expressed protein Conserved in the Green Lineage	protein	CTp06	decreased	nd
Cre12.g514200	Cre12.g514200		protein	CTp06	decreased	nd
Cre12.g514700	PPHC1	Pheophytinase 1, chloroplastic	protein	CTp06	decreased	nd
Cre12.g515950	Cre12.g515950		protein	CTp06	decreased	nd
Cre12.g530650	GLN2	Glutamine synthetase	protein	CTp06	decreased	nd
Cre12.g530850	Cre12.g530850		protein	CTp06	decreased	nd
Cre12.g541250	NAR1E	Putative nitrite transporter	protein	CTp06	decreased	nd
Cre12.g542450	Cre12.g542450	ATP-dependent DNA helicase	protein	CTp06	decreased	nd
Cre12.g544050	Cre12.g544050		protein	CTp06	decreased	nd
Cre12.g546500	TEF22	Predicted protein	protein	CTp06	decreased	nd
Cre12.g550850	PSBP1	Photosystem II Oxygen Evolution Enhancer protein 2	protein	CTp06	decreased	nd
Cre12.g552300	Cre12.g552300	Putative pherophorin with C-type lectin	protein	CTp06	decreased	nd
Cre12.g554800	PRK1	Phosphoribulokinase, chloroplastic	protein	CTp06	decreased	nd
Cre12.g558900	PETO1	Regulator of photosynthetic cyclic electron flow	protein	CTp06	decreased	nd
Cre12.g560900	CPLD35	Flavin-containing amine oxidase. Conserved in plant lineage and Diatoms	protein	CTp06	decreased	nd
Cre13.g565700	Cre13.g565700		protein	CTp06	decreased	nd
Cre13.g573250	Cre13.g573250		protein	CTp06	decreased	nd
Cre13.g573900	Cre13.g573900	Sodium:solute symporter	protein	CTp06	decreased	nd
Cre13.g575701	Cre13.g575701		protein	CTp06	decreased	nd
Cre13.g576760	ELIP6	Early light-induced LHC-like protein	protein	CTp06	decreased	nd
Cre13.g590500	FAD6	Omega-6-fatty acid desaturase, chloroplast isoform	protein	CTp06	decreased	nd
Cre13.g602650	Cre13.g602650		protein	CTp06	decreased	nd
Cre13.g603550	Cre13.g603550		protein	CTp06	decreased	nd
Cre13.g801566	Cre13.g801566		protein	CTp06	decreased	nd
Cre13.g801577	Cre13.g801577		protein	CTp06	decreased	nd
Cre14.g614550	MDB1	atpB mRNA stabilization factor	protein	CTp06	decreased	nd
Cre14.g619350	Cre14.g619350		protein	CTp06	decreased	nd
Cre14.g621650	MCT1	Malonyl-CoA:acyl-carrier-protein transacylase	protein	CTp06	decreased	nd
Cre14.g622550	Cre14.g622550		protein	CTp06	decreased	nd
Cre16.g652650	Cre16.g652650		protein	CTp06	decreased	nd
Cre16.g662650	Cre16.g662650	N-acetyltransferase	protein	CTp06	decreased	nd
Cre16.g663900	PBGD1	Porphobilinogen deaminase	protein	CTp06	decreased	nd
Cre16.g671800	Cre16.g671800	Putative phospholipid/glycerol acyltransferase	protein	CTp06	decreased	nd
Cre16.g674300	FAP269	Ankyrin Repeat Flagellar Associated Protein 269	protein	CTp06	decreased	nd
Cre16.g681200	Cre16.g681200		protein	CTp06	decreased	nd
Cre16.g682251	Cre16.g682251		protein	CTp06	decreased	nd
Cre16.g687900	LHCA7	Light-harvesting protein of photosystem I	protein	CTp06	decreased	nd
Cre17.g700450	GFY1	Putative acetate transporter	protein	CTp06	decreased	nd
Cre17.g708100	Cre17.g708100	Similar to Hypoxanthine-Guanine	protein	CTp06	decreased	nd
Cre17.g709900	Cre17.g709900		protein	CTp06	decreased	nd
Cre17.g713350	OMT1	Oxoglutarate:malate antiporter	protein	CTp06	decreased	nd
Cre17.g714900	CGL11	Conserved in the Green Lineage	protein	CTp06	decreased	nd
Cre17.g715500	Cre17.g715500		protein	CTp06	decreased	nd
Cre17.g724300	PSAK1	Photosystem I reaction center subunit K	protein	CTp06	decreased	nd
Cre17.g734564	MTHI1	Maturation/stability and Translation of the atpH and atpI mRNAs 1	protein	CTp06	decreased	nd
CreCp.g802270	petB	cytochrome b6	protein	CTp06	decreased	nd
CreCp.g802285	psbA	photosystem II protein D1	protein	CTp06	decreased	nd
CreCp.g802292	ccsA	cytochrome c biogenesis protein	protein	CTp06	decreased	nd
CreCp.g802294	psbH	photosystem II reaction center protein H	protein	CTp06	decreased	nd
CreCp.g802297	psbB	photosystem II P680 chlorophyll A apoprotein	protein	CTp06	decreased	nd
CreCp.g802326	psaJ	photosystem I subunit IX	protein	CTp06	decreased	nd
CreCp.g802329	psbD	photosystem II protein D2	protein	CTp06	decreased	nd
CreCp.g802331	psbC	photosystem II 43 kDa protein	protein	CTp06	decreased	nd
CreCp.g802332	psaC	photosystem I iron-sulfur center	protein	CTp06	decreased	nd
Cre03.g166050	SBD1	Selenium binding protein	protein	CTp10	increased	decreased
Cre03.g174400	CDO1	Cysteine dioxygenase, regulated by copper nutrition	protein	CTp10	increased	decreased
Cre03.g177300	Cre03.g177300	Haloperoxidase-like protein	protein	CTp10	increased	decreased
Cre03.g197750	GPX3	Glutathione peroxidase 3	protein	CTp10	increased	decreased
Cre03.g210513	Cre03.g210513		protein	CTp10	increased	decreased
Cre04.g211850	ELIP5	Early light-induced LHC-like protein	protein	CTp10	increased	decreased
Cre04.g223300	CCP1	Low-CO2-inducible chloroplast envelope protein	protein	CTp10	increased	decreased
Cre05.g246552	Cre05.g246552		protein	CTp10	increased	decreased
Cre05.g248400	CAH4	Mitochondrial carbonic anhydrase, beta type	protein	CTp10	increased	decreased
Cre07.g343050	Cre07.g343050		protein	CTp10	increased	decreased
Cre07.g352550	Cre07.g352550	Putative rhodanese domain phosphatase	protein	CTp10	increased	decreased
Cre08.g361600	Cre08.g361600		protein	CTp10	increased	decreased
Cre08.g367400	LHCSR3B	Stress-related chlorophyll a/b binding protein 3	protein	CTp10	increased	decreased
Cre08.g369150	Cre08.g369150		protein	CTp10	increased	decreased
Cre09.g386986	Cre09.g386986		protein	CTp10	increased	decreased
Cre09.g398252	Cre09.g398252		protein	CTp10	increased	decreased
Cre10.g434800	Cre10.g434800		protein	CTp10	increased	decreased
Cre11.g467617	LCI19	Gamma hydroxybutyrate dehydrogenase	protein	CTp10	increased	decreased
Cre12.g491050	RIR2	Ribonucleoside-diphosphate reductase R2 subunit	protein	CTp10	increased	decreased
Cre12.g556750	Cre12.g556750	Short-chain dehydrogenase/reductase	protein	CTp10	increased	decreased
Cre01.g001550	CIF3	Chloroplast translation initiation factor 3	protein	CTp10	increased	nd
Cre01.g007000	Cre01.g007000	ABC transporter, half	protein	CTp10	increased	nd
Cre01.g007737	FBT1	Folate/pteridine transporter 1	protein	CTp10	increased	nd
Cre01.g009150	Cre01.g009150		protein	CTp10	increased	nd
Cre01.g009250	TOP2	DNA topoisomerase II	protein	CTp10	increased	nd
Cre01.g013450	Cre01.g013450		protein	CTp10	increased	nd
Cre01.g023300	Cre01.g023300		protein	CTp10	increased	nd
Cre01.g048650	Cre01.g048650		protein	CTp10	increased	nd
Cre01.g053000	GPD2	Glycerol-3-phosphate dehydrogenase/dihydroxyacetone-3-phosphate reductase	protein	CTp10	increased	nd
Cre01.g053550	Cre01.g053550		protein	CTp10	increased	nd
Cre01.g062172	HBV1	Histone H2B variant	protein	CTp10	increased	nd
Cre01.g066552	TRXF1	Thioredoxin f1, chloroplastic	protein	CTp10	increased	nd
Cre01.g800096	Cre01.g800096		protein	CTp10	increased	nd
Cre02.g077550	Cre02.g077550	Putative pherophorin-chlamydomonas homolog	protein	CTp10	increased	nd
Cre02.g078700	Cre02.g078700		protein	CTp10	increased	nd
Cre02.g086650	SMC2	Structural Maintenance of Chromosomes protein	protein	CTp10	increased	nd
Cre02.g098300	Cre02.g098300		protein	CTp10	increased	nd
Cre02.g105950	FAP174	Flagellar Associated Protein 174	protein	CTp10	increased	nd
Cre02.g106250	Cre02.g106250	La-like RNA-binding protein	protein	CTp10	increased	nd
Cre02.g111350	Cre02.g111350		protein	CTp10	increased	nd
Cre02.g111900	Cre02.g111900		protein	CTp10	increased	nd
Cre02.g800262	Cre02.g800262		protein	CTp10	increased	nd
Cre03.g144324	Cre03.g144324		protein	CTp10	increased	nd
Cre03.g144747	Cre03.g144747		protein	CTp10	increased	nd
Cre03.g145507	Cre03.g145507		protein	CTp10	increased	nd
Cre03.g154651	Cre03.g154651		protein	CTp10	increased	nd
Cre03.g155300	Cre03.g155300	Putative pherophorin-chlamydomonas homolog	protein	CTp10	increased	nd
Cre03.g158500	Cre03.g158500		protein	CTp10	increased	nd
Cre03.g170550	POC4	Proteome of centriole protein 4	protein	CTp10	increased	nd
Cre03.g177600	Cre03.g177600		protein	CTp10	increased	nd
Cre03.g181200	Cre03.g181200		protein	CTp10	increased	nd
Cre03.g184500	Cre03.g184500		protein	CTp10	increased	nd
Cre03.g189300	PLAP10	Plastid lipid associated protein 10	protein	CTp10	increased	nd
Cre03.g193900	Cre03.g193900	High mobility group protein	protein	CTp10	increased	nd
Cre03.g196050	B9D2A	B9 Domain-Containing transition zone protein 2	protein	CTp10	increased	nd
Cre03.g201500	Cre03.g201500		protein	CTp10	increased	nd
Cre03.g207400	Cre03.g207400		protein	CTp10	increased	nd
Cre04.g218900	Cre04.g218900		protein	CTp10	increased	nd
Cre04.g220700	ALK2	Aurora-like kinase	protein	CTp10	increased	nd
Cre05.g237100	MOT52	Predicted protein	protein	CTp10	increased	nd
Cre05.g237750	Cre05.g237750		protein	CTp10	increased	nd
Cre05.g239650	Cre05.g239650		protein	CTp10	increased	nd
Cre05.g241655	Cre05.g241655		protein	CTp10	increased	nd
[truncated: 699 more rows]
