# Supplementary material for: Too dim, too bright, and just right: Systems analysis of the Chlamydomonas diurnal program under limiting and excess light
Source: Plant Cell. 2025 Apr 19;37(6):koaf086. doi: 10.1093/plcell/koaf086 (PMC12136973; doi:10.1093/plcell/koaf086)
Supplement: koaf086_Supplementary_Data [file koaf086_supplementary_data.zip › SupplementaryDataSet7_Lipidome_MedianNormdPeakIntensity.xlsx]

## Sheet: Legend
Supplementary Data Set 7. The lipidome (median-normalized peak intensity) for LL-, ML-, and HL-acclimated Chlamydomonas populations across the diurnal cycle in three experimental replicates; related to Figures 5 and S8.
This dataset contains median-normalized peak intensities for all 268 lipid species detected by LC-ESI-MS/MS lipidomics. Detection parameters are also included. Metadata for each sample are available as Supplementary Data Set 1. The analysis is described in Methods. Descriptions of the columns in the attched tab are as follows:
Lipids_MedNormPeakIntensity
Column Heading	Description
LipidID	Lipid species.
Mode	Detection mode; negative and positive.
mz	Mass to charge ratio, m/z.
RetentionTimeMin	Retention time (min).
light0050_CTm02_0	Lipid abundance (median-normalized peak intensity) in the LL-acclimated population at the –2 timepoint (experimental replicate 0).
light0050_CTm02_1	Lipid abundance (median-normalized peak intensity) in the LL-acclimated population at the –2 timepoint (experimental replicate 1).
light0050_CTm02_2	Lipid abundance (median-normalized peak intensity) in the LL-acclimated population at the –2 timepoint (experimental replicate 2).
light0050_CTp02_0	Lipid abundance (median-normalized peak intensity) in the LL-acclimated population at the +2 timepoint (experimental replicate 0).
light0050_CTp02_1	Lipid abundance (median-normalized peak intensity) in the LL-acclimated population at the +2 timepoint (experimental replicate 1).
light0050_CTp02_2	Lipid abundance (median-normalized peak intensity) in the LL-acclimated population at the +2 timepoint (experimental replicate 2).
light0050_CTp06_0	Lipid abundance (median-normalized peak intensity) in the LL-acclimated population at the +6 timepoint (experimental replicate 0).
light0050_CTp06_1	Lipid abundance (median-normalized peak intensity) in the LL-acclimated population at the +6 timepoint (experimental replicate 1).
light0050_CTp06_2	Lipid abundance (median-normalized peak intensity) in the LL-acclimated population at the +6 timepoint (experimental replicate 2).
light0050_CTp10_0	Lipid abundance (median-normalized peak intensity) in the LL-acclimated population at the +10 timepoint (experimental replicate 0).
light0050_CTp10_1	Lipid abundance (median-normalized peak intensity) in the LL-acclimated population at the +10 timepoint (experimental replicate 1).
light0050_CTp10_2	Lipid abundance (median-normalized peak intensity) in the LL-acclimated population at the +10 timepoint (experimental replicate 2).
light0050_CTm10_0	Lipid abundance (median-normalized peak intensity) in the LL-acclimated population at the –10 timepoint (experimental replicate 0).
light0050_CTm10_1	Lipid abundance (median-normalized peak intensity) in the LL-acclimated population at the –10 timepoint (experimental replicate 1).
light0050_CTm10_2	Lipid abundance (median-normalized peak intensity) in the LL-acclimated population at the –10 timepoint (experimental replicate 2).
light0200_CTm02_0	Lipid abundance (median-normalized peak intensity) in the ML-acclimated population at the –2 timepoint (experimental replicate 0).
light0200_CTm02_1	Lipid abundance (median-normalized peak intensity) in the ML-acclimated population at the –2 timepoint (experimental replicate 1).
light0200_CTm02_2	Lipid abundance (median-normalized peak intensity) in the ML-acclimated population at the –2 timepoint (experimental replicate 2).
light0200_CTp02_0	Lipid abundance (median-normalized peak intensity) in the ML-acclimated population at the +2 timepoint (experimental replicate 0).
light0200_CTp02_1	Lipid abundance (median-normalized peak intensity) in the ML-acclimated population at the +2 timepoint (experimental replicate 1).
light0200_CTp02_2	Lipid abundance (median-normalized peak intensity) in the ML-acclimated population at the +2 timepoint (experimental replicate 2).
light0200_CTp06_0	Lipid abundance (median-normalized peak intensity) in the ML-acclimated population at the +6 timepoint (experimental replicate 0).
light0200_CTp06_1	Lipid abundance (median-normalized peak intensity) in the ML-acclimated population at the +6 timepoint (experimental replicate 1).
light0200_CTp06_2	Lipid abundance (median-normalized peak intensity) in the ML-acclimated population at the +6 timepoint (experimental replicate 2).
light0200_CTp10_0	Lipid abundance (median-normalized peak intensity) in the ML-acclimated population at the +10 timepoint (experimental replicate 0).
light0200_CTp10_1	Lipid abundance (median-normalized peak intensity) in the ML-acclimated population at the +10 timepoint (experimental replicate 1).
light0200_CTp10_2	Lipid abundance (median-normalized peak intensity) in the ML-acclimated population at the +10 timepoint (experimental replicate 2).
light0200_CTm10_0	Lipid abundance (median-normalized peak intensity) in the ML-acclimated population at the –10 timepoint (experimental replicate 0).
light0200_CTm10_1	Lipid abundance (median-normalized peak intensity) in the ML-acclimated population at the –10 timepoint (experimental replicate 1).
light0200_CTm10_2	Lipid abundance (median-normalized peak intensity) in the ML-acclimated population at the –10 timepoint (experimental replicate 2).
light1000_CTm02_0	Lipid abundance (median-normalized peak intensity) in the HL-acclimated population at the –2 timepoint (experimental replicate 0).
light1000_CTm02_1	Lipid abundance (median-normalized peak intensity) in the HL-acclimated population at the –2 timepoint (experimental replicate 1).
light1000_CTm02_2	Lipid abundance (median-normalized peak intensity) in the HL-acclimated population at the –2 timepoint (experimental replicate 2).
light1000_CTp02_0	Lipid abundance (median-normalized peak intensity) in the HL-acclimated population at the +2 timepoint (experimental replicate 0).
light1000_CTp02_1	Lipid abundance (median-normalized peak intensity) in the HL-acclimated population at the +2 timepoint (experimental replicate 1).
light1000_CTp02_2	Lipid abundance (median-normalized peak intensity) in the HL-acclimated population at the +2 timepoint (experimental replicate 2).
light1000_CTp06_0	Lipid abundance (median-normalized peak intensity) in the HL-acclimated population at the +6 timepoint (experimental replicate 0).
light1000_CTp06_1	Lipid abundance (median-normalized peak intensity) in the HL-acclimated population at the +6 timepoint (experimental replicate 1).
light1000_CTp06_2	Lipid abundance (median-normalized peak intensity) in the HL-acclimated population at the +6 timepoint (experimental replicate 2).
light1000_CTp10_0	Lipid abundance (median-normalized peak intensity) in the HL-acclimated population at the +10 timepoint (experimental replicate 0).
light1000_CTp10_1	Lipid abundance (median-normalized peak intensity) in the HL-acclimated population at the +10 timepoint (experimental replicate 1).
light1000_CTp10_2	Lipid abundance (median-normalized peak intensity) in the HL-acclimated population at the +10 timepoint (experimental replicate 2).
light1000_CTm10_0	Lipid abundance (median-normalized peak intensity) in the HL-acclimated population at the –10 timepoint (experimental replicate 0).
light1000_CTm10_1	Lipid abundance (median-normalized peak intensity) in the HL-acclimated population at the –10 timepoint (experimental replicate 1).
light1000_CTm10_2	Lipid abundance (median-normalized peak intensity) in the HL-acclimated population at the –10 timepoint (experimental replicate 2).

## Sheet: Lipids_MedNormPeakIntensity
LipidID	Mode	mz	RetentionTimeMin	light0050_CTm02_0	light0050_CTm02_1	light0050_CTm02_2	light0050_CTp02_0	light0050_CTp02_1	light0050_CTp02_2	light0050_CTp06_0	light0050_CTp06_1	light0050_CTp06_2	light0050_CTp10_0	light0050_CTp10_1	light0050_CTp10_2	light0050_CTm10_0	light0050_CTm10_1	light0050_CTm10_2	light0200_CTm02_0	light0200_CTm02_1	light0200_CTm02_2	light0200_CTp02_0	light0200_CTp02_1	light0200_CTp02_2	light0200_CTp06_0	light0200_CTp06_1	light0200_CTp06_2	light0200_CTp10_0	light0200_CTp10_1	light0200_CTp10_2	light0200_CTm10_0	light0200_CTm10_1	light0200_CTm10_2	light1000_CTm02_0	light1000_CTm02_1	light1000_CTm02_2	light1000_CTp02_0	light1000_CTp02_1	light1000_CTp02_2	light1000_CTp06_0	light1000_CTp06_1	light1000_CTp06_2	light1000_CTp10_0	light1000_CTp10_1	light1000_CTp10_2	light1000_CTm10_0	light1000_CTm10_1	light1000_CTm10_2
PA(16:0/18:1)	negative	673.482	20.73	-3.67137	-3.37547	-3.54812	-3.47254	-2.86264	-4.20945	-3.72415	-3.26636	-3.80932	-2.99575	-3.29429	-3.1808	-4.03647	-3.02029	-2.67916	-3.16326	-3.60104	-3.13583	-2.75369	-4.01752	-3.76245	-3.20384	-3.7645	-3.29263	-2.93913	-3.2987	-2.62455	-1.15893	-1.05335	-0.834592	-2.325	-2.7054	-3.45667	-3.24356	-2.37418	-3.42451	-3.15824	-4.00148	-4.48589	-2.06552	-2.1889	-3.37655	-1.67208	-1.49652	-2.75526
PA(18:3/20:1)	negative	723.499	20.37	-3.36308	-3.08614	-3.39974	-2.91695	-2.33613	-3.69729	-2.80382	-2.68708	-2.94623	-2.30713	-2.4233	-2.62668	-2.81102	-2.44399	-2.70552	-2.3595	-3.01419	-3.06575	-2.0484	-2.95747	-3.09997	-2.1514	-2.71309	-2.50828	-1.99789	-2.60924	-2.19457	-1.33034	-1.26386	-1.58868	-1.90084	-1.6368	-2.24847	-1.82116	-1.3255	-2.03871	-1.71536	-2.63952	-2.87417	-0.988568	-1.39779	-2.0035	-0.921795	-0.927472	-1.84136
PE(14:0/16:0);PE(15:0/15:0)	negative	662.479	20.04	1.33938	0.678344	1.59478	1.05374	0.211125	1.47332	0.517162	0.245522	1.80603	0.776573	0.479855	1.91832	1.30386	0.40295	1.48257	-0.216343	0.812056	0.628657	0.091364	1.0458	0.567188	-0.00767514	1.07403	0.751909	-0.298477	0.562353	-0.127002	0.163904	1.06014	0.611552	-0.487043	-0.804408	0	-0.419762	-1.06304	-0.185936	-1.17516	-1.27701	-0.726211	-1.484	-1.62022	-0.668328	-1.31455	-1.31593	-0.256796
PE(15:0/16:0)_A	negative	676.489	19.95	1.41739	0.905869	0.259435	1.50528	0.505056	-0.287297	1.07331	0.39132	-0.0806236	1.49082	0.476199	0.069782	1.35431	0.269233	0.373431	-2.13934	-2.63715	-2.20261	-2.38994	-2.79199	-2.45971	-2.54375	-2.53172	-2.17892	-2.58047	-2.49913	-2.71286	-1.96007	-1.85088	-2.07681	-3.25503	-4.03229	-3.21961	-3.00236	-4.41677	-2.87104	-3.42991	-4.64776	-2.98528	-3.78978	-4.78835	-3.01459	-3.94444	-4.81152	-2.9202
PE(15:0/16:0)_B	negative	676.492	21.14	-0.599049	-1.06899	1.32679	-0.303102	-1.17407	1.10275	-0.963203	-0.878026	1.27223	-1.0422	-1.01392	1.2658	-0.354321	-1.07642	0.812503	-1.01458	0.509758	0.0940471	-0.613745	0.675132	0.339681	-0.927289	0.351747	0.292541	-1.4482	-0.292542	-0.943297	-0.604058	0.58691	0	-2.14188	-2.38215	-1.88025	-1.87347	-1.87337	-1.51566	-2.1645	-2.28443	-2.36529	-2.89208	-2.74013	-2.68275	-2.94852	-2.40514	-2.00502
PE(15:0/16:0)_C	negative	676.495	21.48	-0.70784	-0.535958	0.299946	-0.88257	-0.854348	0	-1.40686	-0.954584	0	-0.922827	-0.612836	0.446107	-0.509406	-0.554343	0.20188	-1.46836	-1.04762	-0.593635	-1.20681	-0.873646	-1.08412	-1.5261	-0.954005	-0.988162	-1.7309	-1.48425	-1.7505	-0.67101	0.144785	-0.128124	-1.64813	-1.67244	-0.595827	-1.55832	-1.70992	-0.855467	-2.48421	-2.61645	-1.53513	-2.36885	-2.3912	-1.50069	-2.05342	-1.65419	-0.487987
PE(15:0/16:1)	negative	674.478	19.8	-1.28692	-1.72579	0.228553	-1.23311	-1.90666	0.225539	-1.82482	-1.80773	0.355671	-1.86566	-1.98308	0.448094	-1.2457	-1.86477	0.00270758	-1.86934	-0.471644	-0.819971	-1.23942	-0.288652	-0.651047	-1.55673	-0.368985	-0.540256	-2.11689	-0.848835	-1.39808	-1.21494	0.00631545	-0.587299	-3.26355	-3.0385	-3.00083	-2.67645	-2.58471	-2.8441	-2.96454	-3.3373	-3.50368	-3.57915	-3.2098	-3.84205	-3.26632	-3.05878	-3.04484
PE(16:0/0:0)	negative	452.28	8.88	-1.17365	-0.571883	-1.34079	-1.7065	-0.773154	-2.32819	-1.89354	-1.37965	-1.87065	-1.92372	-1.96561	-2.35249	-1.03727	-1.49912	-1.75424	-0.813118	-1.07634	-1.269	-1.92519	-1.76413	-1.84176	-1.69005	-2.15437	-2.89153	-1.8397	-2.41595	-2.41765	-0.485238	-0.660857	-1.0862	-0.426282	-0.204459	-0.807629	-1.54061	-1.20713	-1.62636	-1.49177	-1.82845	-2.39873	-1.45977	-1.53222	-2.75667	-0.549052	-0.331211	-1.45701
PE(16:0/16:0);PE(15:0/17:0)	negative	690.51	22.11	-1.57194	-1.70512	-0.433787	-1.98575	-1.98217	-0.636859	-2.23219	-1.6275	-0.527182	-1.956	-1.44634	-0.332536	-1.60747	-1.68441	-0.751467	-2.3574	-1.5144	-1.39709	-2.02055	-1.4553	-1.81457	-2.31251	-1.42942	-1.49432	-2.88346	-2.03922	-2.60795	-1.79898	-1.14262	-1.48566	-2.73106	-2.8674	-2.12459	-2.75662	-2.96991	-2.17295	-3.39621	-3.52207	-2.93663	-3.67481	-3.72703	-3.00973	-3.57517	-3.40083	-2.44064
PE(16:0/16:1)	negative	688.493	21.14	2.31561	0.139364	-0.607776	2.18439	-0.10075	-0.980016	1.49753	-0.0406926	-1.07343	0.880797	-0.270618	-1.10991	1.48781	-0.175512	-0.90946	0.0938404	-0.983343	-0.863836	0.112279	-1.05486	-1.22204	-0.320928	-1.21237	-1.32039	-1.38496	-2.01666	-2.44645	-0.623265	-1.40594	-1.41349	0.496491	1.10148	-6.29376	0.134655	1.29357	-6.39771	-0.899043	-0.649478	-6.65772	-1.78088	-1.4358	-6.48021	-1.67053	-0.476746	-5.94871
PE(16:0/18:1)	negative	716.526	22.82	-0.228083	-0.31153	-0.156349	0.326317	0.878464	0.248858	0.585293	0.70587	0.547288	0.814236	0.956554	0.791694	0.613317	0.44551	0.233303	-0.669149	-1.25908	-0.222572	1.35239	0.832872	1.02127	1.45012	0.979697	1.31928	1.15797	1.13512	1.07763	0.630209	0.479915	0.719811	-0.547091	-0.639936	-1.54917	1.43239	1.40671	1.27347	1.50541	0.87162	1.12275	1.1804	0.967794	1.09942	0.0651257	0	0.0139186
PE(16:0/18:3)	negative	712.494	20.65	-0.0415325	0.372305	-0.303123	-0.418829	-0.121575	-0.753215	0.517039	0.00138848	-0.235793	0.658165	0.668091	-0.246061	0.635863	0.224508	-0.484597	0.438018	-0.286226	0	-0.087118	-0.398335	-0.323822	0.983627	0.734099	0.660594	0.969216	0.877498	0.989819	-0.16693	0.236039	0.36978	-0.201201	-0.0486461	0.0812128	-0.356436	0	0	0.854238	0.473922	0.835868	0.660477	0.594636	0.978231	0.390186	0.271684	0.434003
PE(16:1/18:0)	negative	716.526	23.09	-2.35879	-3.21702	-3.17884	-2.20344	-2.55846	-2.94308	-2.33401	-2.50607	-2.2566	-1.52469	-1.79937	-1.91282	-2.05276	-1.93581	-2.64898	0	-0.883494	-0.842705	-0.413532	-1.15763	-0.918384	0.870519	0.459023	0.358991	0.697638	0.285627	0.696072	-0.367272	-0.0333943	0.0546732	-1.55178	-1.25437	-1.95331	-1.21654	-1.11833	-1.58892	0.0851686	-0.489862	-0.182712	0.139211	0.0797856	0.137712	0.0369524	-0.0484825	-0.238915
PE(16:1/18:1);PE(16:0/18:2)	negative	714.511	21.48	-1.24864	-1.96431	-2.41242	-1.30516	-1.49081	-1.96182	-1.36906	-1.5552	-1.85596	-0.72578	-0.845206	-1.35767	-0.641501	-1.3363	-1.84793	-1.72559	-2.60738	-1.05121	-0.168176	-0.547179	-0.493091	-0.16662	-0.283564	-0.305732	-0.229562	-0.260394	-0.280459	-1.16906	-1.07215	-0.713775	-1.93952	-2.25304	-3.08134	-0.769295	-0.673352	-0.71259	-0.277054	-0.646741	-0.64732	-0.282951	-0.376973	-0.213771	-1.2935	-1.18777	-1.15667
PE(17:0/18:3)	negative	726.509	21.66	-0.270263	0.438595	-0.469469	-0.564893	0.131005	-0.319014	0.73086	0.0598482	-0.247388	0.877816	0.841331	0.143972	0.749658	0.469557	-0.595219	0.786793	0	0.427328	0.473417	0.0375035	0.17791	1.34234	0.988057	0.753687	0.878418	0.682911	0.880356	0.208105	0.255833	0.162114	0.112293	0.3422	0.401211	0.125962	0.46418	0.334217	0.871475	0.482608	0.767151	0.520617	0.462738	0.792149	0.260278	0.337296	0.574803
PE(17:1/17:1)	negative	714.51	21.88	1.15818	-0.997837	-1.71967	0.968712	-1.18574	-1.45173	0.381279	-0.764242	-1.31279	0.00964009	-0.982753	-1.26662	0.369278	-0.820845	-1.52851	-1.43425	-2.09151	-1.69267	-1.95153	-2.68549	-2.26225	-1.0657	-1.36851	-1.0783	-1.2103	-1.0131	-1.16066	-1.60164	-1.62228	-1.62682	-3.13383	-2.86034	-4.64367	-3.36006	-3.04537	-4.57914	-2.49759	-2.42955	-2.6438	-2.06099	-1.59725	-1.8641	-2.47053	-2.23448	-2.70773
PE(18:0/0:0)	negative	480.311	11.17	0.21726	0.542103	-0.702275	-0.158069	0.525987	-0.447657	-0.184626	-0.0980309	-0.326772	-0.582786	-0.678685	-0.548436	-0.778073	-1.10312	-1.00597	0.83444	0.418935	0.166389	0.659891	0.0918974	0.264866	0.81856	0.194533	-0.164345	0.8052	0.279619	0.0244743	0.188743	-0.254731	-0.590819	0.370496	0.684087	0.205373	0.14636	0.688222	0.344709	0.837624	0.372347	0.366743	0.722667	0.652106	0.195571	0.296457	0.312139	-0.0732715
PE(18:0/18:3)	negative	740.524	22.58	5.47898	5.85706	5.20818	5.09242	5.69046	5.32267	5.80318	5.73785	5.53302	6.05011	6.18651	5.74457	6.20086	5.81958	5.26294	5.82357	5.16621	5.6434	5.60838	5.36425	5.36391	6.15236	5.73286	5.95113	5.99227	5.60735	5.8277	5.56768	5.58623	5.57858	5.68311	5.7486	5.78271	5.78787	5.57383	5.871	6.07746	5.67531	5.88737	5.78906	5.77705	6.14511	5.75961	5.64625	5.79931
PE(18:1/0:0)	negative	478.295	9.48	-1.06964	-0.522752	-1.70678	-0.699353	-0.44131	-1.62878	-0.873993	-0.571117	-1.32573	-0.773602	-1.44728	-1.49715	-1.19607	-1.78023	-2.02364	-0.394853	-0.677796	-0.764905	-0.357446	-0.291251	-0.922214	0.398264	-0.230652	-0.906657	1.33586	0.808515	0.357645	0.378001	-0.253055	-0.871536	-0.293525	0	-0.624307	-0.231537	0.109114	-0.448953	0.785156	0.150607	0.00729867	0.839467	0.743727	-0.0259286	0.385531	-0.0644875	-0.658815
PE(18:1/18:3)_A	negative	738.509	20.76	4.07916	4.26705	3.769	3.53562	4.23149	3.83236	4.56945	4.46351	4.27813	4.81665	4.88704	4.4798	4.70506	4.57757	4.05665	4.37726	3.90165	4.01404	4.22046	3.81321	3.91892	5.07867	4.66535	4.56326	5.04315	4.89559	5.03415	4.31557	4.26404	4.42624	4.12011	4.14286	4.40051	4.30999	4.23667	4.51413	4.90058	4.55088	4.77945	4.64369	4.54853	4.84323	4.62296	4.47323	4.64725
PE(18:1/18:3)_B;PE(18:0/18:4)	negative	738.509	21.37	2.13884	2.73254	2.07762	1.5643	2.68622	2.35194	2.87081	2.8697	2.36972	3.43864	3.5754	2.59456	3.08614	3.35858	2.26871	3.76773	3.18089	3.55247	3.51352	3.02619	3.36426	3.97434	3.61936	3.91733	3.89932	3.84501	3.85824	3.36312	3.47375	3.37898	3.57405	3.41843	3.65647	3.4811	3.41891	3.66127	3.90473	3.59269	3.8676	3.55238	3.48736	3.90276	3.33479	3.33831	3.77607
PE(18:2/18:3);PE(18:1/18:4)	negative	736.495	19.32	1.11068	1.2576	0.640543	0.296486	1.64019	0.950627	2.06443	1.59328	1.10398	2.07749	2.30476	1.15768	1.79423	1.90535	0.459502	2.26538	1.5281	1.91384	1.66359	1.13101	1.28824	2.64933	2.46684	2.34195	2.1396	1.99817	1.88813	0.657038	1.36265	1.44473	1.68866	1.78606	1.87212	1.08689	1.57865	1.59949	2.42202	2.08774	2.37499	1.6385	1.92171	2.41272	1.34039	1.59346	2.06792
PE(18:2/18:4);PE(18:3/18:3)	negative	734.479	17.74	-0.871168	-0.358827	-0.72229	-1.46964	-0.40175	-0.98259	-0.254767	-0.54942	-0.960511	0.222341	0.728047	-0.711165	0.0729784	0.396821	-1.29124	0.846807	0.183561	0.513714	0.277771	0.0519776	0.364221	1.1402	1.02038	0.979974	0.586506	0.370443	0.344645	-0.850473	-0.927721	-0.83907	-0.090412	0.115568	0.529369	-0.245514	-0.0488949	0.398207	0.842382	0.686073	0.946558	-0.0874387	0.158407	1.02588	-0.215548	-0.491715	0.546058
PE(18:3/0:0)_A	negative	474.264	7.17	0.791889	1.40445	0.0120104	0.484173	1.23402	0.204711	1.25118	1.37693	0.582333	1.73541	1.37313	0.729082	1.62822	1.41907	0.114692	1.71311	1.22007	0.914774	1.3622	1.10982	0.605221	2.25425	1.70128	1.24621	2.47691	2.1744	1.71681	2.11168	2.19586	1.61386	1.53265	1.49636	0.885118	1.16019	1.03957	0.528822	2.36474	1.45874	1.3177	2.215	2.14659	1.39253	1.8471	2.25941	1.48978
PE(18:3/0:0)_B	negative	474.264	7.45	-1.89937	-1.68226	-2.6092	-2.29042	-1.55043	-3.20649	-2.15864	-2.14386	-3.4	-2.82576	-3.39836	-4.04758	-2.65983	-2.91638	-4.21231	-0.7369	-1.34022	-2.15269	-1.84228	-2.04644	-2.46376	-2.00751	-2.17958	-3.61464	-2.01214	-2.54443	-3.0258	-2.13203	-2.09417	-2.55663	-1.70193	-0.906846	-2.25689	-2.19116	-1.7405	-2.79282	-1.76562	-1.94356	-2.78006	-2.00073	-2.15475	-3.0432	-1.81297	-1.81716	-2.36178
PE(18:3/19:0)	negative	754.544	23.35	-0.384541	0	-0.554697	-0.89289	0.124957	-0.585361	0.361963	0.140775	-0.153631	0.662028	0.696597	-0.186092	0.620277	0.364658	-0.599076	0.651288	-0.0417695	-0.0496103	-0.300458	-0.669094	-0.57029	1.15083	0.371016	0.153868	0.565881	0.343379	0.368726	-0.0237156	-0.210236	-0.191718	0	0.0931943	0.146418	-0.479381	-0.32193	-0.398912	0.585335	0	0.279868	0.119696	0.00876445	0.334564	-0.242212	0.133832	0.234264
PE(18:3/19:1)	negative	752.525	21.7	0.727646	1.21147	0.394767	0.13482	1.05746	0.352018	1.6225	1.32681	0.962819	1.88176	1.90817	0.92453	1.67258	1.43727	0.262489	1.23129	0.755279	0.72765	0.91482	0.399381	0.397389	1.80572	1.42509	1.56437	1.57171	1.52955	1.57643	0.611985	0.673101	0.572429	0.829207	1.04413	1.1298	0.780912	0.992819	1.08397	1.79045	1.3507	1.59551	1.4424	1.49595	1.63631	1.10024	1.13825	1.44697
PE(18:3/20:0)	negative	768.557	24.01	0.731023	1.33433	0.277539	0.147351	1.49849	0.606725	1.81255	1.1699	1.05898	2.09857	1.98015	1.46953	1.84976	1.63919	0.836835	1.18029	0.721021	0.883272	0.91956	0.571025	0.980932	2.43189	1.78196	1.57011	1.92302	1.86443	1.75457	1.03232	1.39504	1.38234	0.928008	1.25649	1.42599	0.921423	1.22839	1.42219	1.87916	1.58455	1.96543	1.67948	2.10309	2.26305	1.64345	1.9927	1.95821
PE(18:3/20:1)	negative	766.539	22.61	0.59737	1.18026	0.484415	0.272087	0.687599	0.365999	1.38279	1.15164	0.980164	1.52792	1.76253	1.09368	1.28973	0.950477	0.401238	0.967398	0.610447	0.795631	0.691147	0.448576	0.701228	1.97525	1.29765	1.63599	1.65894	1.33933	1.36545	1.05198	0.990793	0.929523	1.31293	1.47725	1.6523	1.42857	1.4298	1.6607	2.17852	1.73105	2.03885	1.79298	1.72191	2.17791	1.95091	1.874	2.10139
PE(18:3/20:2);PE(18:4/20:1)	negative	764.526	21.42	-2.83284	-2.33577	-2.88086	-3.55359	-2.42984	-3.19614	-1.86381	-2.24328	-2.42215	-1.35391	-1.39189	-2.26532	-1.6412	-2.0019	-2.91363	-0.977964	-1.53418	-1.33043	-1.43443	-1.80594	-1.68717	-0.521008	-0.910908	-0.898859	-0.866168	-0.983197	-0.941496	-1.53281	-1.14324	-1.0189	-0.785125	-0.904678	-0.362711	-0.920358	-0.615046	-0.564155	-0.707211	-0.708318	-0.394126	-0.732295	-0.559351	-0.249745	-0.429277	-0.562963	-0.118264
PE(18:3/22:0)	negative	796.592	25.09	-1.62507	-1.00353	-1.75036	-1.91529	-0.818125	-1.902	-0.420294	-0.823014	-1.34146	-0.10542	0.0948709	-1.2546	-0.0721799	-0.124142	-1.84565	-0.0930755	-0.781728	-0.524318	-0.733923	-1.34706	-1.2087	0.476108	0	-0.200835	0.425088	0.269676	0.488746	-0.791052	-0.998241	-0.293929	-0.745716	-0.351227	-0.423366	-0.981098	-0.729676	-0.637469	0.271923	-0.342885	0.467752	0.0886664	0.469933	0.8459	0.0184076	0.17559	0.132527
PE(18:4/0:0)	negative	472.249	5.94	-3.13483	-2.4213	-3.70503	-3.57524	-2.34882	-4.00198	-2.66914	-2.72733	-3.78299	-2.53296	-2.86333	-3.91025	-2.4846	-2.66201	-4.41316	-0.98572	-1.24362	-1.51053	-1.65648	-1.68199	-2.02232	-1.24532	-1.34708	-2.20879	-1.02944	-1.1899	-1.95846	-1.53858	-1.39138	-2.13056	-1.06641	-0.927014	-1.62716	-1.74389	-1.08805	-2.1164	-0.591352	-1.22717	-1.45436	-1.0488	-0.951693	-1.54831	-1.32846	-1.07074	-1.71477
PE(18:4/20:0)	negative	766.541	23.13	-3.48305	-2.59536	-3.75703	-4.28314	-2.49723	-3.7088	-2.26108	-3.20283	-3.08195	-1.40951	-1.59026	-2.49671	-1.8038	-2.15377	-2.93761	-0.851772	-1.5434	-1.22158	-1.74726	-2.14042	-1.97598	-0.435592	-0.722574	-0.956	-0.358949	-0.615181	-0.570866	-1.73182	-1.27783	-1.17147	-1.7283	-1.01368	-0.862461	-1.47609	-1.38075	-1.04874	-0.359951	-0.819524	-0.510954	-0.645039	-0.73203	-0.0153934	-0.870062	-0.928034	-0.25807
PG(15:0/15:0)	negative	693.473	16.19	1.83004	0.964155	1.92982	1.47701	0.295919	0.810658	0.802519	0.235824	0.781446	1.10841	0.279414	1.02828	1.70875	0.672249	1.69669	-0.302275	0.795281	0.190911	-0.570811	0	-0.443429	-0.595198	0.0749655	-0.353258	-0.655516	-0.0184821	-0.919586	0.295084	1.10297	0.694342	-1.4193	-1.41655	0.259762	-1.72795	-2.07962	-0.471229	-2.28919	-2.44733	-0.638451	-2.34829	-2.5056	-0.371197	-2.00883	-1.66222	0.212989
PG(15:0/16:0)	negative	707.489	17.35	1.07061	0.762147	2.45235	0.280591	-0.32514	1.26916	-0.450154	-0.446843	1.05434	-0.0700398	-0.527394	1.16072	0.937678	0.269996	1.58032	-0.0159669	1.32446	0.964269	-0.573242	0.0993529	-0.0636676	-0.64061	0.0659921	-0.279288	-0.796052	0	-0.871459	0.660685	1.5061	0.883288	-1.40978	-1.33765	-0.601661	-2.24849	-2.04064	-1.43031	-2.89569	-3.07786	-1.68091	-3.17554	-2.82214	-1.97144	-2.62081	-2.07647	-0.624207
PG(15:0/16:1)	negative	705.474	16	-0.423561	-0.993024	0.778522	-1.15241	-1.86916	-0.412515	-2.09731	-2.1443	-0.625943	-2.1524	-2.23189	-0.46684	-1.02862	-1.64173	-0.273529	-1.12292	0.0948935	-0.430628	-1.84122	-1.18285	-1.29458	-2.56101	-1.64992	-1.45486	-2.96308	-1.75687	-2.25051	-1.23341	-0.214093	-0.526687	-2.41414	-2.39497	-1.73035	-3.30142	-3.18128	-2.7971	-4.17526	-4.11759	-3.27828	-4.63548	-4.75415	-3.86047	-3.74481	-3.35962	-1.83928
PG(16:0/0:0)	negative	483.274	7.26	1.09407	0.977451	1.08041	0.410893	0.727073	0.533671	0.0346466	0.323431	0.379579	-1.12505	-0.533073	-0.544004	-0.189344	0.182517	0.209471	0.990722	0.343978	0.561597	0.941233	0.873327	1.01818	-0.699301	-0.415262	-0.285875	-1.14338	-1.09976	-1.06291	-0.231805	-0.19951	0.0267831	1.3382	1.03672	0.867844	1.04672	1.48682	1.36024	0.406894	0.651625	0.457126	0	0.391388	0.0682962	0.318551	0.807618	0.566473
PG(16:0/16:0)_A	negative	721.495	18.47	-0.0130158	-0.11147	0	-0.580061	-0.304328	-0.681742	-1.2868	-1.1521	-1.10845	0.111054	0.12702	0.420588	0	0	0.354623	0.544832	0.0674685	0.335284	0.361532	-0.300524	0.0151428	0.11221	-0.0942924	-0.241912	0.746197	0.374018	0.644917	0.631729	0.579781	0.688935	0.858206	0.526111	0.464041	0.627392	0.490556	0.341819	0.470733	0.0484408	0.154554	0.791815	0.69844	0.746617	0.665809	0.606547	0.593323
PG(16:0/16:0)_B	negative	721.503	19.14	4.09996	3.92731	4.2292	4.57947	4.8084	4.87344	4.44222	4.52152	4.61594	4.53205	4.55315	4.95448	4.31623	4.61624	4.69495	3.90091	3.34173	3.90402	4.90655	4.85695	4.83642	4.84212	4.60978	4.88088	4.30548	4.24261	4.49657	4.51813	4.46906	4.71561	4.18329	3.86628	3.74735	5.02604	4.94147	5.21246	4.97638	4.33227	4.25606	3.99634	4.17521	4.12312	3.66415	3.87896	3.77039
PG(16:0/16:1)	negative	719.489	18.47	3.29602	3.09864	3.19978	2.76829	3.02229	2.65419	2.03567	2.10613	2.22554	3.40609	3.46227	3.67144	3.36132	3.24139	3.60223	3.78137	3.18889	3.49318	3.64139	2.97095	3.22356	3.37972	3.09267	3.00059	3.92248	3.58023	3.87615	3.90557	3.73634	3.87079	4.07976	3.74554	3.64863	3.78975	3.69066	3.54184	3.73198	3.28207	3.35531	3.94143	3.89852	3.95607	3.856	3.89354	3.82335
PG(16:0/17:0)	negative	735.52	20.11	-2.71373	-2.74588	-2.57569	-1.76598	-1.37338	-1.65841	-1.71082	-1.75861	-1.52373	-2.13137	-1.88791	-1.56592	-1.87291	-1.91477	-1.64496	-2.70251	-3.2694	-3.22464	-0.658574	-1.13544	-0.848622	-0.916875	-1.59726	-0.93712	-2.10148	-2.06148	-1.56329	-1.64753	-1.84917	-1.61835	-2.4966	-2.90379	-3.02929	-0.877184	-0.921632	-0.87905	-1.37711	-1.78677	-1.66168	-2.15618	-2.37824	-2.23105	-2.5798	-2.6631	-2.73138
PG(16:0/18:0)	negative	749.534	21.01	-0.396979	-0.209793	-0.207977	0.504771	0.824202	0.257352	0.554382	0.466962	0.694998	0	0.354688	0.710067	0.469995	0.610295	0.877736	-0.0797572	-0.871951	-0.750601	1.24665	0.615325	0.515312	0.432709	0.582393	0.896946	-0.666768	-0.769089	-0.204506	-0.198798	-0.59299	-0.606582	0.549418	-0.0784751	-0.385348	1.48013	1.61398	1.34999	1.01225	0.651914	0.792405	-0.174513	-0.152168	-0.236966	-0.523907	-0.423884	-0.322201
PG(16:0/18:1)	negative	747.519	19.25	5.31073	5.01937	5.07412	4.38327	4.70335	4.49125	4.82612	4.89775	4.94306	4.8971	5.2564	5.36077	5.21911	5.16083	5.33432	5.28009	4.64254	4.97352	4.80025	4.35781	4.34156	4.80479	4.45638	4.68189	4.89572	4.67509	5.11432	5.54615	5.22364	5.63685	5.55381	5.08105	5.10945	4.73316	4.42408	4.68562	4.75219	4.28419	4.34666	5.09495	4.77346	5.09041	5.36368	5.53934	5.34246
PG(16:0/18:1);PG(16:1/18:0)	negative	747.52	20.44	-0.853394	-0.867596	-1.1418	-1.42517	-1.12556	-1.6244	-1.63089	-1.72345	-1.47602	-0.511283	-0.627886	-0.501338	-0.45659	-0.406808	-0.251411	-0.768405	-1.29547	-1.51772	-0.475736	-0.839135	-0.552839	-0.519776	-1.17211	-1.1406	0.142945	0.0492624	0	-0.252798	-0.0876161	-0.314484	-0.0243938	-0.475007	-0.451003	-0.169034	-0.110975	-0.139915	-0.2207	-0.986641	-0.595397	0.345155	0	0.166551	-0.0497929	-0.128572	-0.389515
PG(16:0/18:3)	negative	743.489	16.41	2.22237	2.31501	2.02071	0	0.272893	0.366321	0.217934	0.370187	0.39327	1.26387	1.78056	1.54017	2.09079	2.18865	2.19704	2.17403	1.74625	2.08718	1.26787	1.18981	1.17548	1.62514	1.19105	1.47191	2.22807	2.21138	2.9406	3.44579	3.21885	3.98252	2.31663	2.26577	2.12562	1.39805	1.30141	1.46188	1.74638	1.2065	1.44268	2.81661	2.81942	2.68869	3.46408	3.65006	3.50029
PG(16:0/20:3)	negative	771.52	18.21	-1.32705	-1.93828	-2.28116	-1.98751	-1.53482	-2.5058	-1.78665	-1.71799	-1.95875	-1.69933	-2.13291	-2.35701	-2.08245	-3.25727	-2.8537	-3.23216	-2.47035	-2.20545	-2.71961	-3.05185	-3.2722	-3.1828	-3.78219	-2.32472	-3.20441	-3.51763	-2.9942	-2.14576	-2.64648	-1.64621	-2.01879	-1.92273	-2.22621	-2.58943	-2.92566	-2.28003	-2.6331	-3.42732	-2.49424	-2.44475	-2.58066	-1.6851	-0.852875	-1.18335	-1.03268
PG(16:1/17:2)	negative	729.474	16.12	-1.23535	-1.33922	-1.32811	-1.59962	-1.49401	-1.51474	-0.78968	-0.718021	-0.738967	-0.850979	-0.520098	-0.71394	-0.923832	-1.06007	-1.01365	-2.20651	-2.52071	-2.22845	-1.88855	-2.16345	-2.05504	-0.191759	-0.897668	-0.6752	-0.978703	-1.23287	-0.815307	-1.05323	-1.25139	-1.10553	-2.15815	-2.92497	-2.82674	-2.53216	-2.43132	-2.61393	-1.28275	-1.61347	-1.92106	-1.65145	-1.82062	-1.96164	-1.72079	-1.56581	-2.00633
PG(16:1/18:1)_A;PG(16:0/18:2)	negative	745.504	17.81	3.94717	3.93928	3.85912	2.3142	2.53547	2.11308	2.73873	2.71819	2.73561	4.0179	4.13138	4.3292	4.07424	4.01062	4.40598	2.55883	2.25515	2.3327	3.03929	2.91411	2.99273	3.96257	3.5851	3.78368	4.31902	4.06412	4.60648	5.05276	4.76654	5.24841	1.90511	1.76668	1.35501	2.90044	2.97432	2.83581	3.54333	3.003	3.03119	3.98278	3.74269	3.99848	4.17093	4.04711	4.24819
PG(16:1/18:1)_B	negative	745.503	18.69	4.11061	3.95853	4.08071	4.13084	4.15628	4.02615	3.23092	3.23647	3.51273	3.28176	3.40168	3.54063	4.31085	4.07502	4.46258	2.5479	2.00029	1.79397	4.50663	4.13277	4.38769	3.05112	2.77198	3.35288	2.72753	2.56539	2.96575	3.44682	3.79165	3.33936	2.43394	2.1573	1.87402	4.47501	4.37958	4.17663	2.9358	2.34292	2.45716	2.87946	2.73212	2.51035	2.60955	2.94056	2.77293
PG(16:1/18:2)	negative	743.488	17.11	5.97753	6.16798	5.79632	5.9624	6.03186	5.76489	6.32024	6.02959	6.12919	6.01886	6.31722	6.4004	6.08057	6.02703	6.23354	5.36079	5.04839	5.28285	5.64344	5.26849	5.59746	6.41712	5.79323	5.97777	5.71586	5.49936	5.73776	5.88318	5.92726	5.93904	5.2729	4.76829	4.85656	5.60162	5.5328	5.42879	5.49681	5.00261	5.23251	5.40982	5.2	5.25614	5.6076	5.38733	5.25315
PG(16:1/18:3)	negative	741.472	15.7	5.69436	5.72383	5.63611	5.38377	5.71677	5.42893	5.39981	5.68411	5.91284	5.74101	6.13589	6.22572	5.54978	5.63557	5.88744	5.96629	5.35399	5.89156	5.91541	5.32398	5.46501	6.24287	5.87372	6.13974	5.8112	5.52162	6.08809	5.90872	6.01153	6.14018	6.02296	5.5784	5.44821	5.58234	5.34429	5.50869	5.71636	5.32167	5.14824	5.52748	5.72869	5.651	5.77871	5.79309	5.62423
PG(16:2/16:0)	negative	717.473	17.32	-0.436936	-0.439749	-0.213875	-0.281089	-0.150612	-0.123639	-0.427657	-0.217951	-0.0213899	0.0560226	0.48551	0.442223	0.276985	0.0576087	0.363067	-0.474051	-1.06879	-0.871623	-0.229206	-1.00241	-0.626367	0.561329	0.0160392	0.225333	0.661324	0.293247	0.603212	0.618412	0.409074	0.459858	0.0243168	-0.41056	-0.444811	-0.285828	-0.246435	-0.164886	0.166527	-0.28944	-0.203982	0.189087	0.191016	0.103599	0.0422979	0.0584322	-0.0716084
PG(16:2/18:3)	negative	739.458	14.17	-0.269179	-0.193005	-0.214646	-0.704272	-0.214966	-0.440077	0.016284	0	0.309784	0.526709	0.585923	0.707053	0.16401	0.21501	0.362617	0.789857	0.331614	0.716968	0.758305	0.0667429	0.152952	1.80486	1.32501	1.45144	1.80198	1.67116	2.06275	1.55264	1.69009	1.74516	0.60438	0.662239	0.446717	0.189273	0.537536	0.143706	0.819907	0.410765	0.267121	1.1367	1.12021	0.87005	0.968272	1.03435	0.617381
PG(17:0/18:1);PG(16:0/19:1)	negative	761.535	20.18	0.0266868	-0.0936917	-0.0195018	-0.780144	-0.435049	-0.931896	-0.284322	-0.285062	-0.366161	0.0716581	0.294419	-0.0119619	-0.359142	-0.352823	-0.187404	0.00138868	-0.42582	-0.286987	-0.102613	-0.740392	-0.657278	-0.181856	-0.616407	-0.195024	0.00567387	-0.594883	0.000558435	0.668413	0.18349	0.4956	0.414265	0.0133141	-0.0729452	-0.350338	-0.402666	-0.365574	-0.246542	-0.805853	-0.525836	0.11563	-0.0503837	-0.268505	0.834724	0.727847	0.452536
PG(18:1/0:0)	negative	509.288	7.85	1.0258	0.967615	0.918585	0.418362	0.627381	0.0640798	-0.480806	-0.52152	-0.419557	-2.63738	-1.54168	-1.29141	-0.661065	-0.367195	-0.348264	0.946857	0.418642	0.583252	0.909561	0.927523	1.02561	-1.66431	-1.39961	-1.34627	-2.05875	-2.57246	-2.44043	-1.48337	-1.69925	-1.79431	1.09034	1.381	0.822512	0.88587	1.5893	1.17239	-0.251658	0.0852057	0.0737563	-0.780693	-0.089466	-0.705127	0	0.263327	0.037113
PG(18:2/0:0)	negative	507.274	6.68	1.47146	1.5182	1.64871	1.38525	1.49695	1.24207	0.786153	0.904752	1.15936	-1.59811	-0.348235	0	-0.353518	0.176346	0.214382	1.19799	0.312606	0.826511	1.10817	1.03328	1.42558	-0.639912	-0.0650835	0.264444	-1.77547	-2.21216	-1.69385	-1.6589	-2.11892	-1.3043	0.457891	0.218099	0.273321	0.997605	1.49504	1.00858	0.0794235	0.621598	0.316341	-1.04833	-0.576384	-0.786352	-0.546943	-0.264113	-0.422891
PG(18:3/0:0)	negative	505.259	5.51	0.660492	0.966516	1.01017	0.316007	0.680644	0.370795	0	0.189701	0.105635	-2.12875	-1.21175	-0.702097	-1.09058	-0.753773	-0.512351	1.48897	1.08676	1.3508	0.720181	0.578555	0.894103	-0.624506	-0.0922839	0	-1.78687	-2.25497	-1.81561	-1.9357	-1.78576	-1.6059	1.1448	1.11447	0.98171	0.282557	0.91992	0.637858	-0.342637	0.469521	0	-0.911823	-0.460933	-0.817417	-0.699328	-0.310069	-0.129928
PI(16:0/0:0)	negative	571.289	6.92	1.63805	1.66123	1.63888	1.47645	1.21861	1.25633	0.205667	0.489407	0.596992	-2.19081	-1.28567	-0.652309	-0.873221	-0.600074	-0.235783	1.22342	1.0477	1.44085	0.260218	0.794107	1.02124	-1.36617	-0.979563	-0.912516	-2.38286	-2.3134	-2.37527	-2.11983	-2.30009	-2.03135	1.05114	1.2863	1.26106	0.713913	1.15291	0.908204	-0.573376	0.326153	-0.566897	-1.07885	-0.849649	-0.865946	-0.843754	-0.531354	-0.153641
PI(16:0/18:1)	negative	835.535	18.88	5.96521	5.91334	5.90427	5.75734	5.84183	5.63252	5.72656	5.92631	5.79526	5.63507	5.95726	6.38769	5.71351	5.5823	6.04261	5.38275	5.03072	5.16378	5.44196	5.0538	5.23307	5.8536	5.34311	5.81192	5.50388	5.33317	5.74617	5.92549	5.8145	5.62278	5.80808	5.34993	5.3042	5.40543	5.47166	5.37833	5.52071	4.91256	4.98777	5.45622	5.28049	5.45545	5.4733	5.43583	5.31389
PI(16:0/18:3)_A	negative	831.502	16	2.82144	2.76501	2.94449	1.98617	2.18738	2.16736	1.22202	1.81299	1.8616	1.05819	1.63229	1.83435	1.88344	1.8877	2.08775	3.60448	3.08833	3.49616	3.16222	2.55744	3.0522	2.704	2.27581	3.05143	2.05775	1.89801	2.62329	3.06787	2.80237	3.3829	3.8101	3.52969	3.60214	3.02858	2.76662	2.86189	2.53821	2.02318	1.97461	2.60122	2.34823	2.5671	3.17899	3.24362	3.22033
PI(16:0/18:3)_B	negative	831.501	16.41	0	-0.0240975	-0.085232	0.0951574	0	0.322522	-0.0952631	0.22229	0.309614	-0.668585	0	-0.0256641	-0.209856	-0.341851	0	-0.284278	-0.619118	-0.117862	-0.089589	-0.211262	-0.202177	-0.0999802	-0.530922	0.142096	-0.881807	-1.00541	-0.527269	0	-0.51851	-0.26157	-0.238305	-0.0540172	-0.148123	-0.176949	-0.457177	0.0330833	-1.2752	-1.73558	-1.80888	-1.33775	-1.43798	-1.41981	-0.459545	-0.535065	-0.44845
PI(16:0/18:4)	negative	829.489	15.03	-0.653603	-0.549586	-0.679416	-0.985678	-0.519011	-0.814325	-1.08862	-1.20341	-0.483389	-1.19002	-0.933534	-0.565888	-0.984408	-0.931056	-0.736053	-0.284398	-0.557385	-0.0267663	-0.137961	-0.4622	-0.321261	0	-0.254419	0.273138	-0.4473	-0.714647	-0.262828	0.81316	0.388641	1.11181	-0.353278	-0.0212696	-0.153228	0.0614938	-0.0493106	-0.0234415	-1.06142	-1.25163	-1.34973	-0.690146	-1.01558	-0.959906	0.679017	0.683648	0.470594
PI(16:0/20:2);PI(18:1/18:1)	negative	861.549	19.22	-1.66692	-2.12697	-1.96197	-2.43197	-1.89316	-1.82814	-2.44804	-2.17672	-2.11891	-2.54253	-2.3541	-1.91955	-2.43216	-2.36132	-1.86195	-1.39145	-1.7687	-1.23201	-1.54107	-2.13012	-1.93927	-1.72716	-2.13444	-1.63477	-2.21261	-2.3503	-1.7812	-1.43967	-1.74722	-1.30845	-1.75387	-2.2058	-1.83838	-1.64498	-1.9534	-1.66663	-2.11585	-2.39489	-2.61457	-2.02779	-1.82399	-1.68322	-0.977503	-0.866778	-0.783053
PI(16:0/20:3)	negative	859.535	17.91	-1.31219	-1.5548	-1.15788	-1.4184	-1.28467	-1.35932	-1.8884	-1.5077	-1.14534	-1.68187	-1.40165	-1.38709	-1.45332	-1.49319	-1.38121	-0.275171	-0.636143	-0.490409	-0.8061	-1.00959	-1.09723	-0.293547	-0.976611	-1.06521	-0.668909	-0.921589	-0.743399	0.138697	-0.0927261	-0.163172	0.611535	0.486295	0.258754	0	-0.459678	-0.104451	-0.260563	-0.602796	-0.637882	0.522212	0.338727	0.314989	1.09489	0.971682	0.830559
PI(16:1/18:1);PI(16:0/18:2)	negative	833.518	17.41	2.90159	2.87655	3.11998	2.47615	2.66686	2.39338	1.86308	2.07857	2.23527	1.94764	2.11988	2.22161	2.25147	2.20712	2.33741	2.85243	2.52136	3.05326	2.80714	2.33531	2.53629	2.60602	2.31535	2.64474	2.07333	1.77383	2.33212	3.12183	2.97289	3.21465	3.1268	2.81328	2.67664	2.46252	2.4039	2.31185	2.30865	1.65734	1.90941	2.31429	2.11095	2.35059	2.86959	2.90195	2.86848
PI(16:4/18:3)	negative	823.441	11.37	-3.87705	-3.62388	-3.70309	-2.50215	-2.99134	-2.81519	-3.99145	-3.52618	-2.85067	-3.37637	-3.05837	-2.09383	-4.21266	-3.86447	-2.69803	-2.83081	-2.82869	-2.7891	-1.92468	-2.7034	-2.8765	-1.35207	-1.80013	-2.13778	-0.914418	-1.12725	-1.46752	-1.93976	-2.73968	-1.3645	-3.07433	-2.39671	-2.30322	-2.26689	-2.29582	-2.24916	-1.60045	-2.07953	-2.17623	-0.935859	-1.12066	-1.11159	-1.38307	-1.41323	-1.3304
PI(17:0/18:1);PI(16:0/19:1)	negative	849.55	19.84	0.661055	0.36111	0.392111	0.46008	0.418009	0.440622	0.42001	0.692955	0.946131	0.578047	0.797876	0.920719	0.778896	0.546223	0.674427	-0.226734	-0.700941	-0.274297	0	-0.176391	0	0.876487	0.188714	0.595448	0.198827	0.282435	0.661764	0.522907	0.0972421	0.08067	-0.197304	-0.238901	-0.0601033	0.215193	0.0212608	0.113103	0	-0.394495	-0.299585	-0.162671	-0.173356	0	-0.138605	0.0072331	-0.194889
PI(18:0/18:1);PI(16:0/20:1)	negative	863.564	20.75	-0.762059	-0.891925	-0.639836	-1.0684	-0.825763	-0.840074	-0.866052	-0.531632	-0.435934	-0.279915	-0.290389	0.0489263	-0.532834	-0.6397	-0.144498	-0.848328	-1.57464	-0.967388	-0.942223	-1.16367	-0.961939	0.381337	-0.491814	-0.135171	0	-0.0623334	0.536435	0.896964	0	0.909863	-0.264614	-0.330191	-0.21577	-0.281746	-0.31164	-0.204132	-0.282957	-0.718632	-0.481291	0.5762	0.0549876	0.20727	1.22594	0.985616	0.794175
PI(18:1/0:0)	negative	597.305	7.57	1.51496	1.3631	1.24945	1.14542	1.2793	0.931862	-0.0295759	0.289393	0.487926	-2.40478	-1.70849	-0.694094	-1.01191	-0.874441	-0.543656	1.27399	0.658666	1.00596	0.599321	0.310094	0.842018	-1.08444	-0.946198	-1.08966	-2.08028	-2.69902	-2.39163	-2.25903	-2.49305	-1.74396	1.3127	1.31302	1.00724	0.630105	1.07954	0.892835	-0.0420503	0.522661	0.028631	-0.804418	-0.765298	-0.616393	-0.654988	-0.414812	0
DG(16:0/0:0/16:0)	positive	586.541	25.09	0.948262	0.755508	0.928226	1.90854	1.81703	1.79265	1.2748	1.33496	1.47409	0.6933	0.488294	1.08362	0.637114	0.783741	1.29335	-0.881525	-0.536032	-0.257639	0.863192	0.544254	0.697572	0.61993	0.541821	0.63639	0.129441	-0.175967	0	-0.640569	-0.34468	-0.468295	-0.606472	-0.381771	-0.371807	0.289896	0.38527	0.387593	0.472796	0.649917	0.685729	-0.323898	-0.175286	-0.637482	-1.10273	-0.898365	-0.786028
DG(16:0/16:1/0:0)	positive	584.526	24.62	0.530417	0.592872	0.65638	0.385975	0.0915514	0.263258	-0.786013	-0.447607	-0.453868	0.133766	0.207179	0.456512	-0.0506195	0.0174046	0.63555	-0.678987	-0.273855	-0.261988	-0.471892	-0.656556	-0.92615	-0.751565	-0.809443	-1.42417	0.681859	0.623622	0.176798	-0.263707	-0.329092	-0.749732	-0.128947	-0.145107	-0.0202574	-0.537689	-0.586614	-0.581416	0.00998375	-0.216969	-0.0665676	0.630674	0.467233	0.306716	-0.0622784	0	-0.369367
DG(16:0/18:1/0:0)	positive	612.556	25.1	4.68996	4.64678	4.55377	4.45674	4.80233	4.49308	4.6344	4.6923	4.6739	4.80277	4.88733	4.72927	4.72146	4.71631	4.73538	3.82188	4.26413	4.38289	4.07081	4.09751	4.18317	4.21077	4.49149	4.69042	4.62832	4.67565	4.54974	4.36433	4.25569	4.03574	4.47205	4.63739	4.38505	4.22948	4.25145	4.30149	4.39953	4.49352	4.70855	4.51097	4.57041	4.60501	4.32422	4.17237	4.13999
DG(16:0/18:2/0:0);DG(16:1/18:1/0:0)_A	positive	610.542	24.26	3.13128	3.13167	3.02224	2.16826	2.25128	2.27322	2.26774	2.19031	2.16754	2.71036	2.9884	2.73248	2.99831	2.81831	3.13784	2.24573	2.47826	2.41103	2.25234	2.17147	2.45715	2.42889	2.45707	2.42105	2.77605	2.64241	2.81961	3.11186	2.92847	3.37386	2.4764	2.63425	2.54498	2.34598	2.49236	2.39524	2.44941	2.33136	2.82066	2.92304	2.96634	2.74909	2.80504	3.01509	2.78267
DG(16:0/18:3/0:0)_A	positive	608.525	23.33	2.63598	2.85241	2.89328	1.55155	1.87087	1.76611	1.76163	1.65798	1.89309	2.40373	2.47892	2.33728	2.54159	2.95428	2.74584	3.09188	3.22788	3.35156	2.38127	2.41972	2.48178	2.65919	2.82395	2.73868	3.03724	2.94959	3.01955	3.07823	3.13433	3.28897	3.47798	3.7278	3.71847	2.66149	2.54203	2.70596	2.72869	3.01547	2.86056	3.16062	3.18873	3.19655	3.12024	3.05971	3.09514
DG(16:0/20:1/0:0)	positive	640.587	26.08	-2.14778	-2.05068	-2.33798	-2.31246	-2.17992	-2.01337	-1.55764	-1.92513	-1.90501	-2.94235	-2.79218	-1.95441	-2.37845	-2.2499	-1.91523	-2.77737	-2.67598	-2.51388	-2.00687	-2.6238	-2.15547	-3.07033	-2.65996	-1.99118	-3.07155	-2.94811	-4.35948	-3.18057	-3.50932	-3.52588	-1.23044	-1.46618	-1.44702	-1.82198	-2.07258	-1.28185	-1.45396	-1.27835	-1.10546	-2.66056	-1.85298	-1.33975	-1.631	-1.37862	-1.13125
DG(16:1/18:1/0:0)_B	positive	610.542	24.69	2.13937	2.01423	2.17691	2.56131	2.22132	2.3628	0.93344	1.10011	1.27686	0.572369	0.466347	1.02863	1.65058	1.83938	2.32106	-1.27086	-1.15222	-1.36086	1.78787	1.67691	1.67238	-0.0846849	-0.588361	-0.697982	-0.00524816	-0.484626	-0.649451	-0.045491	0.244468	-0.70995	-1.1176	-1.10578	-1.41873	1.58224	1.46222	1.50084	-0.171047	-0.453775	-0.250405	-0.121942	-0.342795	-0.449687	-0.549111	-0.758412	-1.06597
DG(16:1/18:2/0:0);DG(16:0/18:3/0:0)_B	positive	608.526	23.73	4.6188	4.61912	4.35446	4.92107	5.02565	4.82001	4.88652	4.94706	4.9563	4.3427	4.30481	4.63007	4.09343	4.14299	4.6182	2.75142	2.55728	3.02488	3.51232	3.4046	3.42644	3.85713	3.68035	3.44979	3.75943	3.48769	3.4989	3.07823	3.01437	2.64546	2.48628	2.50317	2.69228	3.21231	3.31993	3.11657	3.66378	3.39794	3.5949	3.33139	3.26108	3.05904	2.80504	2.46003	2.44415
DG(16:1/18:3/0:0)	positive	606.509	22.67	4.20915	4.15035	4.32749	4.28488	4.2141	4.25813	4.23618	4.39036	4.56599	3.94862	3.99564	4.27044	3.6929	3.72214	4.10363	3.44219	3.55666	3.79335	3.46793	3.3266	3.25496	4.02569	3.97548	3.51736	4.2779	3.81505	3.95445	3.35031	3.33463	3.14544	3.50144	3.68677	3.41361	2.90542	2.97634	2.93271	3.5377	3.41757	3.57105	3.85466	3.61404	3.57169	3.29764	3.17912	3.00102
DG(16:3/18:2);DG(16:2/18:3)	positive	604.494	20.47	0.0922611	0.241187	0.408282	-0.187956	-0.402873	-0.40882	-0.273182	-0.182815	0.176083	0.200879	0.477734	0.620323	0.211701	0.31763	0.622907	-0.225211	0.123162	-0.00412011	-0.188395	0.0276183	-0.0103777	0.495367	0.409563	0.655665	0.998234	1.03371	0.993776	0.819491	0.737254	0.859734	-0.0950131	-0.000136105	0.0314183	-0.177121	-0.277387	0.114578	0.23081	0.0723141	0.654489	0.794853	0.759557	0.831724	0.612377	0.626656	0.700683
DG(17:0/18:3/0:0)	positive	622.541	24.31	0.107379	-0.0317291	0.432971	0.0791416	-0.0506212	0.130232	-0.966099	-0.485821	0.0391706	-0.850033	-0.668251	0	-0.909481	-0.670662	0.256279	-0.214208	-0.00860426	0.274813	-0.540228	-0.538339	-0.388532	-0.781493	-0.740082	-0.46833	-0.188641	-0.27015	-0.237513	0.30823	-0.0724223	0.100115	0.302525	-0.0599097	0.291512	-0.719978	-0.938635	-0.464572	-0.935273	-1.23087	-0.963918	-0.180353	-0.372942	-0.458498	-0.232023	-0.0521859	-0.221577
DG(18:0/18:3/0:0)	positive	636.557	24.88	5.82606	5.70055	5.93942	5.83466	5.64742	5.83653	4.88652	5.60948	5.74368	5.05554	5.46084	5.89653	5.34916	5.54273	5.98815	5.17999	5.61129	5.67156	5.01328	4.97137	5.46631	4.93221	4.87078	5.12725	5.18971	5.28725	5.17811	5.42712	5.4268	5.53229	5.73459	5.73117	5.68077	5.09773	4.76803	5.23773	4.86882	4.8265	4.82403	5.4145	5.41524	5.27937	5.24605	5.44609	5.32941
DG(18:1/18:3/0:0)	positive	634.541	23.68	4.75777	4.71804	5.11264	4.76159	4.79579	4.82664	4.21695	4.56959	5.00361	4.37058	4.52196	5.08061	4.17006	4.3973	5.06344	4.37598	4.47129	5.02162	4.28043	4.18852	4.34325	4.25356	4.09981	4.53143	4.76499	4.84988	4.94778	4.72752	4.75716	4.73443	5.40211	5.21034	5.17582	4.45065	4.34831	4.71788	4.39227	4.37302	4.61447	4.98194	4.89739	4.92034	4.93336	4.8127	4.84043
DG(18:2/18:3/0:0)_A	positive	632.526	22.18	-1.6092	-1.32115	-1.04846	-1.64615	-1.52754	-1.34909	-2.81445	-2.39944	-1.97489	-1.17562	-1.0691	-1.06267	-1.65636	-1.77276	-1.28701	-1.33829	-0.797709	-0.688869	0.0571653	0.322162	0.179236	-1.44338	-1.18261	-1.24127	-0.715133	-0.701928	-0.703981	-0.564104	-0.635479	0.0882069	-0.564366	-0.386941	-0.252799	-0.0630092	0.0275972	0.291565	-1.37162	-1.40601	-0.775433	-0.334604	-0.491929	-0.260381	-0.318658	-0.302789	-0.268465
DG(18:2/18:3/0:0)_B;DG(18:4/18:1/0:0)	positive	632.525	22.53	3.43682	3.40665	3.70111	3.37375	3.28202	3.52229	2.52682	3.09228	3.55191	2.84758	3.22325	3.6352	2.90132	3.02504	3.96215	3.11825	3.13858	3.53413	3.30587	2.96965	3.28271	3.3355	3.25048	3.63501	3.65551	3.35223	4.03222	3.64952	3.52225	3.82954	3.40522	3.33904	3.42769	2.81729	2.65242	2.93271	2.71711	2.48323	2.84738	3.48406	3.38857	3.56493	3.30358	3.33852	3.32618
DG(18:3/18:3/0:0)_A;DG(18:4/18:2/0:0)_A	positive	630.508	20.82	-1.6924	-1.43807	-1.12445	-2.03688	-1.75571	-1.6465	-2.93294	-3.05305	-2.66032	-1.95068	-2.05679	-2.03155	-2.71297	-2.68346	-2.58597	-0.918016	-0.178799	0	-0.9617	-0.364481	-0.600217	-2.18819	-1.99353	-2.46015	-1.07297	-1.08928	-1.44187	-1.46703	-1.57055	-0.754374	-0.416522	0.237656	-0.0777891	-0.689502	-0.508044	-0.17099	-2.1635	-1.92239	-1.77781	-1.0064	-1.11812	-1.13059	-1.25579	-1.36032	-1.21855
DG(18:3/18:3/0:0)_B;DG(18:4/18:2/0:0)_B	positive	630.509	21.23	1.22918	1.35368	1.46197	0.910684	1.16179	1.06888	-0.0762838	0.445345	0.8359	0.317816	0.893719	1.18571	0.429792	0.637361	1.32962	1.59376	1.7671	2.0583	1.69489	1.6327	1.74191	1.33338	1.21408	1.81901	1.60494	1.47875	1.72678	2.02273	1.74978	1.93108	2.07234	1.752	1.78861	1.34574	1.36447	1.6149	1.03384	0.745244	1.17151	2.04047	1.91864	1.90414	1.7651	1.84912	1.82138
DG(18:3/18:3/0:0)_C;DG(18:4/18:2/0:0)_C	positive	630.509	21.54	-0.0918846	-0.374237	-0.102537	-0.120296	-0.309789	-0.113419	-0.866568	-0.329562	-0.0267039	-0.647419	-0.418953	0.151791	-0.598231	-0.664046	0.202463	-1.49646	-1.52582	-1.31614	-1.16593	-1.36236	-1.11485	-0.665341	-0.810965	-0.580983	-0.471352	-0.778366	-0.446861	-0.569011	-0.96985	-1.18014	-1.57949	-1.63602	-1.56553	-1.36597	-1.48559	-1.16831	-1.39096	-1.76178	-1.66299	-1.01397	-0.969344	-1.2954	-1.78574	-1.67642	-1.66661
DG(18:3/19:0/0:0)	positive	650.572	25.4	-0.974962	-1.19025	-0.866978	-1.19428	-1.27008	-1.05337	-2.17558	-1.88878	-0.878116	-1.94766	-1.64771	-0.939843	-1.93236	-1.82998	-0.754802	-1.61022	-1.57368	-1.11567	-1.77026	-2.07163	-1.80876	-1.80634	-2.01297	-1.91395	-1.17694	-1.49102	-1.46215	-0.902815	-1.0354	-0.716522	-1.23844	-1.30895	-1.2495	-2.00568	-2.25312	-1.97601	-2.30176	-2.57709	-2.38489	-1.36869	-1.56781	-1.68808	-1.07767	-1.31551	-1.37226
DG(18:3/20:0/0:0)	positive	664.588	25.87	-0.0717736	-0.00822779	0.45577	-0.0386347	-0.127908	0.123721	-0.954677	-0.44364	0.382237	-0.56947	-0.0864422	0.4473	-0.4971	-0.313872	0.79982	-0.625676	-0.535412	0.288312	-0.798916	-1.04402	-0.5586	-0.752895	-0.847902	-0.279973	-0.0434623	-0.246664	0.350822	0.16658	0	0.483873	-0.0108891	0	0.223548	-0.884357	-0.936598	-0.752081	-1.04971	-1.41568	-0.984935	0.163473	0.122072	-0.0638958	0.177518	0.118441	0.127246
DG(18:3/20:1/0:0)	positive	662.572	24.87	1.05234	0.949495	1.32179	1.10489	0.840579	1.14978	0.302806	0.863305	1.2758	0.543885	0.859479	1.33747	0.580933	0.780713	1.36257	0.593051	0.992069	1.14815	0.558232	0.471782	0.930063	0.718316	0.567766	0.899175	1.06431	1.01936	1.01411	1.26494	1.21511	1.22906	1.79717	1.78595	1.92613	1.22715	0.94466	1.45865	1.09424	1.0159	1.15246	1.68209	1.70746	1.73659	1.59523	1.6975	1.80587
DG(18:3/20:2/0:0)	positive	660.556	23.92	0.306294	0.0172481	0.384041	0.142144	-0.165685	0.0368464	-0.918113	-0.620447	0.00976292	-0.783704	-0.652246	0.145266	-0.905397	-0.846479	0.328455	-1.04223	-0.0337471	0.493825	-0.203703	-0.465615	0	-0.794302	-0.784963	0.184274	-0.993093	-1.03177	-0.8379	-0.418707	-0.289319	-0.180973	-0.398024	-0.763221	-0.287781	-1.63571	-1.64655	-0.715048	-1.33627	-1.46495	-0.859247	-0.167604	-0.167217	-0.0256586	-0.419629	-0.224498	0
DG(18:3/22:0/0:0)	positive	692.62	26.72	-2.27229	-2.27376	-2.06201	-2.23082	-2.58225	-2.26614	-3.05335	-2.56686	-2.08131	-2.89133	-2.54927	-1.94911	-2.92757	-2.74326	-1.84835	-2.77392	-2.35375	-1.70886	-2.75407	-3.22558	-3.15833	-2.97378	-2.93743	-2.85718	-1.78061	-2.19284	-1.63233	-1.76585	-1.87199	-1.58243	-1.79645	-2.08688	-1.79888	-2.96047	-3.20626	-2.73091	-3.01866	-3.41813	-3.25467	-2.02474	-2.25006	-2.49017	-1.91946	-1.81083	-1.99058
DG(18:3/24:0/0:0)	positive	720.65	27.45	-1.76869	-1.85151	-1.47407	-2.17129	-2.34545	-2.03298	-2.94288	-2.14965	-1.78363	-2.73478	-2.47144	-1.67183	-2.51177	-2.66128	-1.28064	-2.16016	-1.92339	-1.23713	-2.62364	-3.02234	-2.63392	-2.57179	-2.95101	-2.52105	-1.99223	-2.35537	-1.66791	-1.87859	-1.87021	-1.48047	-1.29208	-1.53765	-1.29107	-2.88145	-2.98915	-2.55374	-3.0246	-3.44048	-2.79853	-1.96019	-2.41667	-2.3931	-1.60701	-1.57135	-1.68847
DG(18:3/26:0/0:0)	positive	748.682	28.09	1.48172	1.58487	1.89006	1.24833	1.13148	1.41969	0.265771	0.767664	1.37854	0.206146	0.749577	1.16598	0.667245	0.661432	1.45013	1.33307	1.82866	2.23271	0.870719	0.676604	0.952211	0.135393	-0.134068	0.6368	0.450878	0.2135	0.687649	1.36184	0.939366	1.41382	1.77455	1.71185	1.7851	0.663761	0.507937	1.08849	-0.0704013	-0.391769	-0.139245	0.561007	0.637239	0.409699	1.21387	1.18598	1.21696
DG(18:4/18:0/0:0)	positive	634.541	24.1	2.96722	3.18008	3.18026	2.78064	3.13824	3.12104	2.03749	2.61642	3.07295	2.38759	2.78258	3.26383	2.7144	2.76423	3.59583	3.36276	3.81138	4.07911	3.41279	3.21969	3.41395	3.13652	3.17711	3.36849	3.66149	3.35223	3.81473	3.75119	3.86514	3.94502	3.99018	4.10528	4.20062	3.56331	3.47384	3.45566	3.36282	3.00253	3.21875	3.87321	3.68003	3.6504	3.75381	3.73687	3.72985
DG(18:4/18:3/0:0)_A	positive	628.493	19.82	-0.897455	-0.931808	-1.12311	-1.28337	-1.32368	-1.37524	-2.77377	-2.49229	-2.44809	-2.5843	-2.41548	-2.40664	-2.67214	-2.4467	-2.11575	-0.792494	0	-0.0234997	-0.939881	-0.440013	-0.165523	-2.14602	-2.11693	-1.98371	-1.58757	-1.87271	-1.72896	-1.48896	-1.51124	-0.956213	-0.850556	0.0848275	-0.254508	-1.14381	-0.786754	-0.396727	-2.52689	-2.18686	-2.16295	-1.36331	-1.52404	-1.38808	-1.36817	-1.42684	-1.32561
DG(18:4/18:3/0:0)_B	positive	628.494	20.16	-1.08841	-1.06201	-0.996091	-1.22924	-1.37312	-1.23487	-2.19834	-1.72212	-1.31775	-1.84854	-1.60807	-1.20433	-1.88622	-1.78158	-1.05397	-2.04807	-1.66839	-1.68514	-1.65535	-1.57538	-1.53505	-1.6001	-1.57778	-1.40883	-1.16369	-1.40601	-1.30948	-1.31175	-1.30857	-1.65795	-2.29007	-1.77356	-1.91073	-2.19883	-1.77354	-1.74	-2.30775	-2.28852	-2.24922	-1.58907	-1.8368	-1.9377	-2.14014	-2.19496	-2.18775
DG(18:4/20:0/0:0)	positive	662.573	25.23	-3.10034	-2.99574	-2.72361	-3.08101	-3.15389	-2.9662	-3.98195	-3.30799	-3.06846	-3.94214	-3.39936	-2.52215	-3.69306	-3.28271	-2.32718	-2.16634	-2.11474	-1.49207	-2.46755	-2.64348	-2.43103	-2.53731	-2.80699	-2.42374	-1.86891	-1.98957	-1.71977	-1.5902	-1.73106	-1.39067	-1.51536	-1.87294	-1.52994	-2.3613	-2.59423	-2.26857	-2.58758	-2.83169	-2.6668	-1.62147	-1.87979	-1.82036	-1.56364	-1.74288	-1.67771
DG(18:4/20:1/0:0)	positive	660.557	24.1	-2.19128	-2.00978	-1.77644	-2.33334	-2.1529	-1.88223	-2.97308	-2.45532	-1.96975	-2.50677	-2.14124	-1.49672	-2.09531	-2.23642	-1.26237	-1.32877	-1.10086	-0.621956	-1.2744	-1.47664	-1.37896	-1.60896	-1.6241	-1.28864	-1.02144	-1.23851	-0.70294	-0.530001	-0.381465	-0.254524	-0.180585	-0.0270277	0.142365	-0.568233	-0.740603	-0.636638	-0.965319	-1.31239	-0.860699	-0.278606	-0.340815	-0.320816	0.0196932	0.054415	0.0932609
DG(19:1/18:3/0:0)	positive	648.557	24.31	1.2609	1.0113	1.55695	1.31386	1.1117	1.24091	0.448171	0.87428	1.38775	0.644406	0.980683	1.49946	0.593542	0.722331	1.59617	0.757586	0.841759	1.28864	0.526149	0.436954	0.703002	0.502259	0.42893	0.897792	1.28278	1.13804	1.29973	1.46893	1.08976	1.39413	1.60483	1.26967	1.59936	0.762847	0.533334	1.12049	0.565138	0.305378	0.620498	1.36106	1.21987	1.26351	1.28228	1.36517	1.36293
DG(35:1)	positive	626.572	25.6	-1.60951	-1.20075	-1.58943	-1.27949	-1.02285	-1.19682	-1.00306	-1.01357	-0.882948	-0.89431	-0.913902	-1.03775	-0.990292	-0.984684	-1.16828	-2.03439	-2.00149	-1.85509	-1.86467	-1.97484	-1.59548	-1.41295	-1.11648	-1.1555	-1.24009	-1.19228	-1.21739	-1.6889	-1.71149	-1.67192	-1.94949	-1.43336	-1.69954	-1.63358	-1.43713	-1.46055	-1.42829	-1.4678	-1.35348	-1.56293	-1.53733	-1.45853	-1.85438	-1.83787	-1.98212
DG(35:4)	positive	620.525	23.42	-2.87946	-2.96061	-2.72918	-2.96679	-2.84795	-2.80045	-3.50586	-3.27744	-2.70519	-3.57248	-3.38781	-2.78793	-3.83511	-3.31887	-2.76404	-2.40597	-2.08007	-1.91185	-2.56592	-2.61457	-2.49416	-2.40599	-2.73337	-2.43353	-2.20697	-2.21229	-2.32699	-1.81931	-2.004	-1.90204	-1.86606	-1.9133	-1.99539	-2.78312	-2.70972	-2.79765	-2.87483	-2.98955	-2.66634	-2.18227	-2.38293	-2.494	-2.43377	-2.03848	-2.20834
DG(36:2)	positive	638.573	25.25	-2.22757	-1.97253	-2.20125	-2.05603	-1.94049	-2.1827	-1.79184	-1.9907	-2.09829	-1.78076	-1.85258	-2.03689	-1.58332	-2.0461	-1.8552	-1.92957	-1.68818	-1.51571	-1.17077	-1.2152	-0.985305	-1.4938	-1.56372	-1.52351	-1.18619	-1.39591	-1.17533	-1.43429	-1.28005	-1.34383	-2.05595	-1.70577	-1.74851	-0.910879	-0.746314	-0.400005	-1.64396	-1.52937	-1.29509	-1.24586	-1.16415	-1.15463	-1.20891	-1.20866	-1.09496
DG(38:6)	positive	658.541	22.92	-1.84354	-1.94107	-1.55452	-1.91834	-1.99169	-1.63005	-2.70706	-2.35492	-1.51789	-2.50655	-2.02495	-1.4988	-2.44638	-2.24867	-1.43562	-1.14349	-0.904368	-0.708143	-1.34677	-1.53611	-1.21295	-1.52537	-1.41226	-1.16336	-0.739126	-1.02806	-0.728665	-0.275479	-0.678453	-0.43666	-0.114008	-0.404709	0.0634157	-0.818878	-1.11636	-0.729138	-0.896625	-1.23316	-0.865198	0.295886	0.204392	0.0756965	0.383126	0.223327	0.489676
DGDG(14:0/18:1)	positive	908.63	20.48	-0.57077	-0.410887	-0.414815	-0.534262	-0.32137	-0.447595	-0.282907	-0.22657	-0.156336	-0.319772	-0.0846092	-0.334803	-0.00504271	0.0259041	-0.131436	-0.538442	-0.23335	-0.367434	-0.197147	0.0657953	0.106847	0	0.123365	0.32067	-0.43119	-0.192973	-0.28772	-0.6796	-0.389101	-0.611401	-0.0689206	-0.062502	-0.123905	-0.158941	-0.203297	0.0614396	0.0792008	0.0605964	0.464782	-0.00800547	-0.211317	0.103824	-0.509394	-0.401204	-0.395194
DGDG(14:0/18:2)	positive	906.615	18.84	-0.0188755	0.0735583	-0.378508	-0.128295	0.0156256	-0.283834	0.628842	0.304745	-0.166778	0.760549	0.573349	-0.0471335	0.323125	0.131713	-0.259484	-0.590917	-0.245069	-0.318103	-0.350527	-0.423679	-0.453407	0.336407	0.302803	0.106758	0.649618	0.44913	-0.251186	0.173241	-0.0308217	-0.911396	-0.588545	-0.0983913	-0.325056	-0.528715	-0.29747	-0.343847	0.0906983	0.292009	0.00732601	0.0280357	0.290303	-0.49937	-0.228195	-0.253449	-0.665747
DGDG(14:0/18:3)	positive	904.599	17.33	0.517718	0.838778	0.762082	0.455929	0.893218	0.865852	1.22861	1.11167	1.21057	1.2937	1.44283	1.36692	1.00793	1.21314	1.10241	1.30086	1.46653	1.58238	0.896557	1.12884	1.16615	1.50598	1.89798	2.01852	1.5632	2.01905	2.3244	0.903569	1.34451	1.5233	1.9557	1.82679	1.89129	1.21769	1.32846	1.46182	1.6602	2.04742	2.07038	1.84438	2.0157	2.26058	1.46919	1.72737	1.6925
DGDG(16:0/16:0)	positive	910.646	22.23	0.824476	1.06734	0.71794	0.891452	1.36887	1.11791	1.48424	1.28118	1.17259	1.27822	1.67855	1.2754	1.23893	1.29795	1.38093	0.000844175	0.197379	0.26781	0.553295	0.722642	0.896369	0.792967	1.15289	1.29198	0.795498	0.825331	1.23944	0.448637	0.644285	0.967142	0.140533	0.126307	-0.0774576	0.165291	0.506018	0.16206	0.519887	0.705689	0.761854	0.485804	0.404573	0.649546	-0.0166259	0.0522695	0.0265485
DGDG(16:0/18:0)	positive	938.677	23.75	-0.313115	-0.0526559	-0.251339	-0.423094	0.256387	0.0595117	0.254759	0.060017	0.129724	-0.0864215	0.217534	0.170017	0.146031	0.325841	0.51684	-0.86876	-1.41385	-0.634469	-0.333816	-0.352854	-0.165058	-0.233369	0.0767412	0.197963	-0.313651	0.00993539	-0.0592825	-0.650828	-0.225641	-0.23496	-0.969863	-0.740496	-0.800147	-0.998103	-0.533153	-0.391745	-0.617253	-0.58649	-0.191624	-1.06241	-0.677831	-0.463575	-0.931915	-1.21891	-1.0103
DGDG(16:0/18:1)	positive	936.661	22.39	5.49621	5.73531	5.74593	5.64116	5.74575	5.49725	5.69126	5.60291	5.68362	5.68836	5.88488	5.64285	6.01251	6.02298	5.72512	5.1067	5.59029	5.49696	5.48807	5.4046	5.6874	5.53752	5.50405	5.77567	5.42386	5.47745	5.46191	5.31031	5.30936	5.14544	5.51878	5.60839	5.41007	5.23161	5.21595	5.55682	5.28451	5.53004	5.64715	5.25915	5.34485	5.27731	5.12192	4.95336	5.03901
DGDG(16:0/18:2);DGDG(16:1/18:1)	positive	934.644	20.95	5.70912	5.89374	5.47404	5.50976	5.74914	5.53823	5.77585	5.69848	5.64767	6.04908	5.93779	5.87503	6.03772	5.95034	5.89045	4.95313	5.19903	5.05065	4.96298	5.08741	5.24089	4.84786	5.13575	5.18478	4.95937	5.0817	4.83416	5.10185	5.02268	4.8556	4.93095	5.11046	5.02659	4.75342	4.9017	5.04062	4.92782	4.96634	5.13177	4.72018	4.6653	4.85813	4.51063	4.46003	4.50542
DGDG(16:0/18:3)	positive	932.629	19.59	5.34274	5.48255	5.09143	5.19525	5.40674	5.34386	5.73249	5.59299	5.49051	5.48659	5.66575	5.28028	5.45843	5.39366	5.28932	4.93736	5.16535	5.27386	4.71586	4.94923	5.19051	5.11347	5.37875	5.2712	5.14989	5.07038	5.23951	4.64722	4.81336	4.76421	5.29208	5.59736	5.21692	4.7886	4.92388	4.96045	4.94033	5.20529	5.23148	4.97766	4.97114	5.22469	4.61479	4.72998	4.7565
DGDG(16:2/20:2);DGDG(18:1/18:3)_A	positive	958.644	19.8	-0.988021	-0.96536	-1.39106	-0.825277	-0.494884	-1.03252	-0.365432	-0.917163	-0.943971	-0.720637	-0.790396	-0.998092	-0.638914	-0.697454	-1.00809	-2.01903	-1.70098	-1.88119	-1.34768	-1.1928	-1.50071	-1.30145	-1.07832	-1.21199	-1.47495	-1.84154	-1.59833	-2.07962	-1.95105	-2.23354	-1.25229	-1.1531	-1.15681	-1.04834	-0.923448	-0.899572	-0.725772	-0.668403	-0.715553	-1.26423	-1.12098	-1.16941	-1.56445	-1.6035	-1.7012
DGDG(16:4/18:3)	positive	924.569	14.08	3.44787	3.81372	3.60576	3.52575	3.94516	3.71667	3.91664	3.73501	3.77431	4.39793	4.52825	4.3222	4.03089	4.16883	3.85322	4.75749	4.89776	5.33177	4.47692	4.61611	4.48732	4.4214	4.56524	4.42488	5.02339	5.17762	5.01955	4.5127	4.86514	4.74243	4.86465	5.09486	4.84448	3.92663	4.03572	3.96045	4.33656	4.60043	4.63762	4.90512	5.10384	5.134	4.56365	4.6544	4.71016
DGDG(17:0/18:2)	positive	948.662	21.91	-0.438965	-0.302523	-0.545235	-0.78157	-0.490376	-0.692129	0.0598229	0.107073	0.0430813	-0.492459	-0.0479024	0.0209859	-0.154413	0	-0.0983909	-0.758508	-0.51819	-0.530269	-0.910069	-0.857599	-0.681015	-0.889046	-0.0775152	0	-1.54695	-1.3917	-1.30233	-1.97845	-1.48118	-1.56896	-0.840446	-0.661806	-0.790091	-1.17087	-0.933368	-0.658688	-1.01837	-0.690806	-0.237206	-1.60293	-1.16956	-0.989569	-1.6236	-1.5159	-1.2185
DGDG(17:0/18:3)	positive	946.645	20.62	-0.448978	-0.298661	-0.451537	-0.661136	-0.593811	-0.60613	0.062858	0.0220617	-0.0668045	0.0736326	0.300958	-0.0738048	-0.200953	-0.215493	-0.333265	-0.417646	-0.230215	-0.238878	-1.05943	-0.831089	-0.677798	-0.000636838	0.339178	0.250914	0	0	0.232207	-0.850394	-0.603018	-0.727352	-0.498369	-0.48617	-0.446756	-1.24683	-1.09361	-0.777812	-0.654759	-0.590433	-0.328688	-0.332677	-0.764239	-0.518421	-1.01212	-1.07221	-1.13664
DGDG(18:0/18:3)_A	positive	960.66	21.6	-1.848	-1.8579	-1.79028	-2.13466	-1.76766	-1.84496	-1.48229	-1.52954	-1.49063	-1.08242	-0.915965	-1.32024	-1.47726	-1.39774	-1.52196	-1.54026	-1.56372	-1.29996	-1.78611	-1.94536	-1.56129	-1.31057	-0.986953	-0.974756	-1.06921	-1.1169	-0.990719	-1.59835	-1.68423	-1.56383	-1.27769	-1.19716	-1.40593	-1.9007	-1.62423	-1.65922	-1.49237	-1.33204	-0.949874	-1.3751	-1.47792	-1.24258	-1.76276	-1.6732	-1.708
DGDG(18:0/18:3)_B	positive	960.66	22.04	-0.535663	-0.274205	-0.933381	-0.50376	-0.0147156	-0.430953	-0.424567	-0.420125	-0.585532	-0.53707	-0.259844	-0.824667	-0.0667151	-0.0546898	-0.293849	-2.82267	-2.68712	-2.75252	-2.23197	-2.46157	-2.18134	-2.71215	-2.49199	-2.36024	-3.65047	-3.67865	-3.41063	-3.21542	-2.92503	-3.157	-2.54602	-2.16352	-2.22208	-1.68744	-1.5607	-1.67946	-2.27183	-2.15437	-2.13589	-2.61155	-2.67665	-2.54637	-2.61811	-2.63647	-2.59104
DGDG(18:1/18:3)_B	positive	958.645	20.18	-0.139684	0	-0.572414	-0.185837	0.129219	-0.148325	0	-0.153986	-0.0181369	0.22366	0.102746	-0.152983	0.00486096	0.175878	-0.175424	-1.97252	-1.95318	-1.88003	-1.83052	-1.7679	-1.66366	-1.73959	-1.72508	-1.6512	-2.03903	-2.2747	-1.9673	-2.2859	-2.12774	-2.18145	-1.33673	-1.16376	-1.19524	-1.28364	-1.08011	-0.833397	-1.237	-1.25224	-1.06589	-1.57382	-1.81057	-1.50242	-1.66542	-1.88577	-1.66628
DGDG(18:1/18:4);DGDG(18:2/18:3)	positive	956.628	18.2	-0.25784	-0.183712	-0.712191	0.846559	0.767846	0.308815	0.504759	-0.221329	-0.941497	0.54691	-0.602928	-1.51201	0.739019	-0.206746	-1.26616	-1.72733	-1.18149	-1.58245	0.651359	0.734201	-0.341162	0.0942938	-0.308608	-1.66649	-0.350519	-2.3372	-2.84295	-0.254337	-2.03318	-2.26899	-0.760896	-0.818026	-1.1709	0.43971	0.492154	-0.599705	0.120077	-0.00318966	-1.49569	-0.389941	-1.19284	-2.57221	-0.482578	-1.22388	-2.05246
DGDG(18:3/18:4)	positive	952.6	15.65	0.546069	0.368632	-0.124098	0.418575	0.421635	0.203309	0.978702	0.420197	0.449105	0.547644	0.697223	0.525213	0.471927	0.534352	0.403431	-0.61228	-0.745293	-0.59655	-0.320054	-0.775325	-0.529057	-0.0479768	-0.47851	-0.352153	-0.896197	-0.377131	-0.903763	-1.23106	-0.706107	-0.879704	-0.0723444	-0.209404	-0.178959	-0.0696757	-0.364511	-0.385033	0.667563	-0.497993	0.133775	0.248763	-0.406492	-0.234739	0	-0.939778	-0.716901
DGDG(34:4)	positive	930.614	17.79	4.06193	4.28551	4.04803	4.00788	4.29055	4.18774	4.77914	4.60291	4.77431	5.03826	5.04908	4.72927	4.81987	4.6197	4.55583	3.26676	3.74088	3.58742	3.25452	3.45785	3.42644	4.0848	4.13898	4.23725	4.39367	4.3372	4.3617	4.20518	4.07559	3.87029	3.30213	3.52602	3.3994	2.99853	3.31034	3.23489	3.6084	3.96967	3.99209	3.69694	3.78737	3.73711	3.35605	3.56694	3.39565
DGDG(34:5)	positive	928.6	16.27	5.18746	5.29136	5.10207	4.92107	5.219	4.98919	5.53305	5.25018	5.25453	5.57311	5.82996	5.36293	5.51175	5.37528	5.35406	4.43706	4.96457	4.986	4.24929	4.38824	4.41395	4.89666	5.35676	5.24296	5.23848	5.14131	5.07572	4.71444	4.91513	4.70196	4.36102	4.5099	4.29578	3.75934	4.11495	4.10419	4.55407	4.9016	4.93095	4.74307	4.76543	4.88551	4.40391	4.62253	4.47948
DGDG(34:6)_A	positive	926.583	14.79	5.97279	6.0295	6.00045	5.80769	6.06428	5.93497	6.1727	6.12044	5.72498	6.1103	6.30664	5.91561	5.77696	5.9553	5.62097	6.54504	6.87884	6.76385	5.97889	6.09751	6.38544	5.86941	6.25346	6.24011	5.92253	5.95206	6.01955	5.57913	5.90167	5.59993	6.75181	6.80811	6.818	5.73999	5.9657	6.0061	5.78528	6.15502	6.01878	5.7253	6.18873	6.12943	5.57106	5.74827	5.77795
DGDG(34:6)_B	positive	926.583	15.43	2.33101	2.6214	2.42214	2.30944	2.68789	2.50757	2.67367	2.57777	2.42322	3.22485	3.2439	2.99488	2.95979	2.96239	2.63585	2.91975	3.1811	3.41014	2.65015	2.54924	3.15364	2.49977	2.66198	2.82658	2.98103	2.9297	2.69762	2.44834	2.69868	2.4344	2.82388	2.87398	2.89334	2.02222	2.23176	2.17607	2.20977	2.40623	2.61055	2.49008	2.68003	2.6504	2.14696	2.54618	2.01217
DGDG(35:1)	positive	950.678	23.17	-0.569437	-0.375306	-0.591261	-0.706029	-0.319878	-0.629431	-0.112149	-0.411543	-0.192418	-0.0306904	0.0489415	-0.249142	-0.0547914	-0.172962	-0.167388	-0.529396	-0.358324	-0.291216	-0.366598	-0.269183	-0.225883	-0.099422	0.174009	0.20325	0.0387637	0.0488732	0.15936	-0.430079	-0.333456	-0.32226	-0.330909	-0.0354885	-0.276559	-0.621384	-0.544921	-0.19176	-0.555339	-0.278513	0.047665	-0.424692	-0.364988	-0.166654	-0.736007	-0.68373	-0.527505
DGDG(36:1)	positive	964.693	23.77	-0.86501	-0.69778	-0.901223	-0.880953	-0.596171	-0.736779	-0.289384	-0.530259	-0.591576	-0.549796	-0.536704	-0.660396	-0.556858	-0.345077	-0.215568	-1.37412	-1.72428	-1.1101	-0.972212	-0.982976	-0.690071	-0.910086	-0.693986	-0.540942	-0.797823	-0.831963	-0.731825	-1.1719	-0.921386	-1.03505	-1.18052	-0.901819	-0.824859	-1.09185	-0.668588	-0.569599	-0.858687	-0.876334	-0.435385	-1.20437	-0.92655	-0.7582	-1.19749	-1.31481	-1.12953
DGDG(36:6)_A	positive	954.614	16.68	2.09058	1.99737	1.77055	2.32614	2.46275	2.28926	2.79179	2.30285	2.42162	2.50136	2.52036	2.40437	2.44362	2.27157	2.35428	1.58098	1.78311	2.06683	2.21799	2.33623	2.38315	2.72824	2.86457	2.81349	2.51081	2.3706	2.50498	2.00852	2.23795	2.09007	2.56381	2.43572	2.59622	2.55652	2.67897	2.75471	2.88185	2.9763	3.16666	2.80236	2.58301	2.88551	2.53864	2.46003	2.4201
DGDG(36:6)_B	positive	954.614	17.12	0.730155	1.03717	0.377882	0.891026	1.47432	0.632708	1.18831	1.09475	0.751939	1.28494	1.07933	0.55253	0.970156	1.2957	0.504167	-1.18306	-0.784279	-0.904501	-0.277006	-0.491193	-0.667967	-0.39464	-0.0892114	-0.757602	-1.06772	-0.952378	-1.16139	-1.18526	-1.19902	-1.52729	-0.250443	-0.0740468	-0.355296	0	0.239265	-0.0918217	0.255972	0.328007	-0.152141	-0.0647542	0	-0.666961	-0.499231	-0.218059	-0.661771
DGTSA(14:0/16:0)	positive	684.578	21.31	-3.74455	-3.51091	-3.16018	-1.32608	-0.776979	-1.13514	-0.787299	-0.89591	-1.00884	-1.2484	-1.47489	-1.19931	-2.9591	-2.42925	-2.87394	-2.42901	-2.25706	-2.3032	-0.496648	-0.282529	-0.0851858	0.000425444	0.112869	0.632829	-1.16722	-1.16875	-0.187182	-3.6407	-3.05749	-3.14344	-2.22185	-2.10187	-2.24101	-0.351825	-0.0704675	-0.300494	-0.318152	0.0108012	0.210115	-1.52683	-1.61813	-1.42803	-4.37936	-4.12646	-4.41261
DGTSA(14:0/16:1);DGTSA(14:1/16:0)	positive	682.562	19.99	-2.60737	-2.51693	-2.46456	-2.37908	-2.15089	-2.47187	-2.02604	-2.23181	-2.09466	-1.87542	-1.90677	-1.97446	-1.85978	-1.99717	-1.99136	-2.14665	-1.79902	-1.77811	-2.21931	-2.02601	-1.81314	-1.74831	-1.53964	-1.48666	-1.67989	-1.54688	-1.2951	-2.2373	-1.86313	-1.7753	-1.37371	-1.38504	-1.33874	-1.77721	-1.7107	-1.65819	-1.543	-1.41487	-1.20202	-1.44177	-1.62042	-1.37042	-1.95861	-1.84094	-1.94301
DGTSA(14:0/16:2)	positive	680.546	17.99	-0.667092	-0.297547	-0.524887	-0.680391	-0.359389	-0.483092	0.143197	0	-0.01497	0.638178	0.4631	0.222493	0.690213	0.219171	0.3323	0.200357	0.682536	0.818235	-0.0651334	0.0864984	0.274844	0.721314	0.919833	0.896741	1.67937	1.42014	1.69154	1.15606	1.2727	1.17855	0.929701	0.97109	0.887656	0.0586747	0.223216	0.394758	0.608119	1.06966	0.925013	1.07737	1.32333	1.51702	0.781155	0.904601	0.761028
DGTSA(14:0/16:3)_A	positive	678.531	16.48	-0.108808	0.0726955	0.180625	-0.393669	0.105001	0.0503357	0.260095	0.179774	0.571325	0.692617	0.802965	0.840786	0.472077	0.699079	0.687475	1.32133	1.59836	1.99515	0.979264	1.04616	1.40822	1.29695	1.362	1.70032	1.97296	2.05917	2.35162	1.72407	2.02834	2.15147	2.37875	2.22049	2.39126	1.54982	1.50532	1.83364	1.5197	1.48419	1.71793	2.05686	2.015	2.40189	1.95039	1.91443	2.26675
DGTSA(14:0/16:3)_B	positive	678.531	17.15	-1.55024	-1.34314	-1.06508	-1.42795	-1.05724	-1.16861	-0.822756	-1.13694	-0.856659	-0.452136	-0.664379	-0.554644	-0.355267	-0.369701	-0.0997186	-0.204755	0.0918161	0.607126	-0.188074	-0.0394876	0.379434	-0.094646	0.187519	0.460533	0.293793	0.505581	0.80929	0.376548	0.793896	0.86186	0.824936	0.723662	0.933752	0.280999	0.464303	0.734531	0.455411	0.424179	0.634114	0.792053	0.993548	1.08753	0.454988	0.677649	0.68618
DGTSA(14:0/16:4)	positive	676.515	15.7	0.439261	0.828055	0.962244	0.349531	0.740337	0.941418	1.21571	0.992549	1.38111	1.45689	1.66994	1.4227	1.58757	1.67187	1.68923	2.41277	2.73779	2.99074	2.09238	2.22722	2.70461	2.27099	2.48268	2.63457	2.45687	2.87871	2.84856	2.24513	2.78919	2.76028	3.31543	3.53206	3.63601	2.59679	2.91442	3.0917	2.76291	2.75585	3.22894	3.27668	3.32248	3.56493	2.89447	3.00751	3.35183
DGTSA(14:0/18:2)	positive	708.578	19.92	1.03618	1.27883	1.37112	1.6539	1.82204	2.03191	1.98941	1.73988	1.90671	1.94912	1.71425	1.76235	1.86859	1.82016	1.64855	1.78476	2.11692	2.06706	2.13916	2.22931	2.59339	2.04499	2.29153	2.29405	1.72427	1.8599	2.05388	1.67462	2.01754	1.62854	2.62808	2.83997	3.01974	2.41673	2.26105	2.5023	2.71711	2.60617	2.98609	2.189	2.32243	2.55814	2.00714	2.02735	2.14814
DGTSA(14:0/18:4)	positive	704.547	17.38	3.87098	3.52766	3.46213	3.93221	3.61057	3.40724	4.48159	3.6861	3.74985	4.72392	4.17461	3.87935	4.45503	3.85541	3.85322	4.06377	4.00956	4.10147	4.16837	3.41541	3.53424	4.70101	4.3089	4.34743	4.94719	4.51799	4.55852	4.51773	4.12277	4.15447	4.3546	4.68677	4.36324	3.89469	4.01226	3.82364	4.86094	4.57444	4.48434	5.08901	4.5577	4.79601	4.8826	4.28628	4.31318
DGTSA(15:0/16:0)	positive	698.593	23.32	-5.40514	-4.77428	-4.59395	-2.15386	-1.57763	-1.87574	-1.82851	-1.81781	-1.66153	-1.76144	-1.81543	-2.03815	-3.78638	-3.50547	-3.56394	-5.13733	-4.9747	-4.42141	-0.938833	-0.69151	-0.502797	-1.15397	-0.699448	-0.431407	-1.78863	-1.83808	-1.37985	-4.21832	-3.93897	-2.84555	-5.28162	-4.82594	-4.91499	-0.681696	-0.632546	-0.556102	-0.96006	-0.776279	-0.332518	-1.70765	-1.84239	-1.45772	-4.46676	-4.33887	-4.47964
DGTSA(16:0/16:0)	positive	712.61	23.11	-1.48644	-1.28434	-0.825061	0.824139	0.974326	0.690799	0.626454	0.803765	0.533197	0	0.288535	0.231954	-1.13099	-0.661543	-1.13898	-1.08918	-1.05417	-0.969268	0.622515	0.261545	0.708161	0.918702	1.12324	1.68214	-0.268687	-0.423028	0.651902	-2.00931	-1.89513	-1.43014	-0.787813	-0.563436	-0.647858	0.518799	1.01068	0.777487	0.838673	1.2321	1.47624	-0.558791	-0.7192	-0.293909	-2.10582	-1.90209	-2.07035
DGTSA(16:0/16:1)_A	positive	710.592	21.71	4.41919	4.55245	4.49843	4.75533	5.00878	4.81334	5.14244	4.99804	5.09381	5.17892	5.32662	5.0617	5.03089	4.86598	4.8485	4.6455	5.1074	5.02747	4.76438	5.03232	5.06831	5.00079	5.2112	5.24296	5.17098	5.08395	5.14154	4.59348	4.71416	4.74043	5.14343	5.41679	5.22501	4.88389	4.72898	5.00776	5.21412	5.29558	5.4477	5.04876	5.06619	5.27937	4.68027	4.49023	4.61804
DGTSA(16:0/16:1)_B	positive	710.592	22.01	1.4551	1.66525	1.6375	1.27791	1.51456	1.23441	1.54557	1.7899	1.56749	1.72177	1.85164	1.54438	1.60713	1.57663	1.3621	1.53786	1.92384	2.02432	1.14076	1.29423	1.41615	1.47828	1.89688	1.96641	1.50868	1.67818	1.65787	1.01109	1.28839	1.50244	1.4526	1.67012	1.49805	0.838432	1.03995	1.16919	0.991962	1.28448	1.25887	1.1345	1.32168	1.51121	0.689636	0.802702	0.850512
DGTSA(16:0/16:2)	positive	708.578	20.26	4.44685	4.82681	4.38093	4.12901	4.63648	4.41601	4.95197	4.90493	4.73747	5.16705	5.20632	4.96325	5.13225	5.00157	4.86262	4.83329	4.99684	5.14519	4.59308	4.39371	4.72833	4.67327	5.15499	4.99129	4.95937	4.98136	5.06548	4.62876	4.92181	4.84635	5.09027	5.4126	5.20879	4.46885	4.65895	4.81226	4.66076	4.89111	5.01289	5.03646	5.04586	5.23749	4.66186	4.71145	4.81068
DGTSA(16:0/16:3)_A	positive	706.562	18.88	5.11461	5.44103	5.58067	5.19525	5.36757	5.5583	5.63077	5.49345	5.72184	5.65191	5.76491	5.7412	5.72146	5.66881	5.71737	5.81615	6.00956	6.18239	5.38679	5.47085	5.75828	5.65743	5.86495	5.84868	5.91004	6.04748	5.8269	5.64952	5.75965	5.58887	6.26492	6.40419	6.49441	5.60668	5.86124	5.73806	5.71856	5.89462	5.93562	5.92749	6.12554	5.98504	5.72307	5.91946	5.54765
DGTSA(16:0/16:3)_B	positive	706.562	19.51	3.34514	3.67788	3.48441	3.35367	3.75589	3.51619	3.90467	3.46397	3.76213	4.30708	4.23735	3.93859	4.16174	3.94786	3.88123	4.73942	4.52539	5.00984	4.62173	4.26221	4.36288	4.66976	4.60308	4.66511	4.83273	4.84458	4.89787	4.42445	4.6804	4.68545	4.87816	5.36571	5.04497	4.73549	4.91758	4.754	4.78805	4.9763	5.08482	4.98621	5.04358	5.00764	4.85451	4.84493	4.84043
DGTSA(16:0/16:4)	positive	704.547	18.11	4.77242	4.92796	4.9275	4.52455	5.03124	4.9472	5.29699	5.24175	5.09866	5.52741	5.45094	5.20301	5.28935	5.41541	5.16569	5.98926	6.33148	6.52205	5.84817	5.86896	6.08021	6.14159	6.26531	6.33679	6.274	6.65913	6.12191	5.90106	6.17779	5.72638	7.14529	7.11562	7.12921	6.3502	6.42582	6.60156	6.47716	6.78743	6.78483	6.80599	6.92981	6.85259	6.4886	6.50105	6.50542
DGTSA(16:0/18:1)	positive	738.625	23.23	2.3578	2.54995	2.52286	5.13866	5.43228	5.03	5.1876	4.95224	4.88511	4.98515	5.04908	4.92191	4.61585	4.78476	4.73538	1.97459	2.1657	2.24507	5.86196	5.6531	5.85155	4.83539	4.89004	5.05439	4.70841	4.62086	4.60734	3.74263	3.92403	3.86296	3.64527	3.50621	3.61155	6.00851	5.95189	6.1725	5.49931	5.56126	5.66228	5.26969	5.20512	5.46685	4.90429	4.94941	5.07987
DGTSA(16:0/18:3)_A	positive	734.592	20.64	5.76145	5.90905	5.80251	5.86695	6.14113	6.05563	6.17769	6.08078	6.0216	6.01195	6.0879	5.94686	6.08026	6.00874	5.82224	6.52408	6.5408	6.44105	6.03474	6.11916	6.23912	5.63782	5.97728	5.74177	5.68807	5.66966	5.68697	5.29868	5.77203	5.54379	6.55567	6.74122	6.69247	6.03317	6.17164	6.4385	6.08484	6.28493	6.48859	6.06499	6.02523	6.26068	5.60759	5.67845	5.88063
DGTSA(16:0/18:3)_B	positive	734.592	21.02	7.71292	7.91285	7.77948	7.57162	8.16925	7.80665	8.02015	7.85049	7.96297	8.11443	8.21901	7.88904	8.17832	8.1011	7.96215	7.47941	7.57541	7.70481	6.83425	6.97503	7.16651	7.41722	7.34704	7.50671	7.43087	7.37632	7.34994	6.99867	7.30681	7.0743	7.91356	8.20308	8.06312	7.11053	7.04731	7.45078	7.44239	7.61219	7.67259	7.36865	7.43013	7.53153	7.20055	7.20667	7.34307
DGTSA(16:0/18:4)	positive	732.577	14.91	-1.47305	-0.799378	-1.2827	-1.22494	-0.571906	-1.4318	-1.04506	-0.448137	-1.60666	-0.431688	-0.983989	-1.33618	-0.880352	-1.5272	-1.6479	-2.10827	-1.80997	-1.99943	-1.09904	-1.21317	-1.75636	-0.263842	-0.677823	-1.60492	-0.0346561	-0.310029	-1.14038	-1.01497	-1.01508	-1.51246	-1.71868	-1.62742	-2.06249	-0.864237	-1.06313	-1.29614	-0.234073	-0.935137	-0.856192	-0.186988	-0.314806	-0.417917	-1.07112	-1.37331	-1.89587
DGTSA(16:0/18:5)_A	positive	730.564	13.71	-3.65049	-3.18784	-3.2852	-3.33399	-2.7325	-3.46439	-2.87743	-2.59553	-3.11552	-2.70083	-2.64027	-3.24544	-3.30584	-3.16418	-3.44731	-3.61874	-3.09447	-2.96584	-2.90718	-2.67321	-2.62896	-2.03437	-1.90049	-2.55845	-1.68158	-1.51129	-2.08055	-2.44821	-2.67245	-2.7857	-2.55584	-2.62569	-2.55895	-2.34126	-2.10877	-2.2465	-1.75412	-1.89166	-1.72549	-1.63261	-1.23237	-1.30473	-2.57044	-2.61207	-2.75442
DGTSA(16:0/18:5)_B	positive	730.563	14.03	-1.9911	-1.10502	-1.76611	-2.08651	-1.4957	-2.62733	-1.79682	-1.33017	-2.62901	-0.928822	-2.04493	-2.06539	-1.11158	-2.61501	-2.17152	-1.99706	-1.6874	-2.45423	-1.91466	-2.06133	-2.12135	-1.02366	-1.3862	-2.22306	-0.146788	-0.254243	-1.263	-0.928331	-0.862332	-2.01876	-1.79999	-1.55239	-2.17946	-1.78485	-1.64438	-1.98127	-0.952586	-1.35377	-1.37149	-0.517355	-0.441056	-0.914496	-1.0161	-1.18494	-2.34341
DGTSA(16:0/19:1)	positive	752.641	23.74	0.354184	0.633636	0.358612	2.34564	2.56057	2.24677	2.84522	2.39929	2.11676	1.93988	2.07074	1.58366	1.46887	1.43028	1.26778	-0.209799	0.411484	-0.125131	1.76198	1.48222	1.52434	3.17659	3.05954	3.25997	1.97562	2.26928	2.63253	0.370156	0.955816	0.87526	0.572771	0.554516	0.626899	2.24101	2.25285	2.11798	3.62089	3.39794	3.82066	2.06845	2.23111	2.28046	0.600857	0.387397	0.45872
DGTSA(16:1/18:4)	positive	730.562	18.84	-0.28547	-0.0796153	-0.113091	0.101723	0.389842	0.360457	0.765775	0.607033	0.537683	0.70027	0.814382	0.42202	0.633922	0.503404	0.462755	-0.144138	0.0485791	0.0937518	-0.181175	-0.0600196	0.0697548	0.895579	0.835627	0.814121	1.26047	1.13272	0.916331	0.704054	0.542534	0.0793056	0.774142	1.09604	1.08843	0.433778	0.79142	0.752849	1.49113	1.6901	1.76022	1.84638	2.04361	1.76009	1.2936	1.47528	1.30664
DGTSA(16:2/18:3)	positive	730.561	17.28	3.45528	3.98543	3.67282	3.34083	4.03679	3.75889	4.56763	4.28755	4.00877	4.6405	4.80688	3.96325	4.50847	4.54273	3.96215	4.28755	5.13667	5.00392	3.86025	4.51925	4.48135	5.43592	5.49401	5.01151	5.63137	5.49448	5.26658	5.2572	5.14198	4.7934	4.68679	5.33506	5.14207	4.06222	4.80945	4.63423	4.80183	5.55019	5.27641	4.97121	5.69462	5.32007	4.85653	5.21738	4.74203
DGTSA(18:0/18:1)	positive	766.656	24.5	-2.16969	-1.93357	-1.98939	0.127667	0.583986	0.0874607	1.1144	0.865067	1.04872	1.16124	1.23651	1.09448	0.54777	0.55456	0.681021	-2.41452	-2.15735	-2.35982	0.584298	0.219873	0.352708	0.46373	0.351308	0.577202	0.459893	0.308056	0.806493	-0.630179	-0.259174	-0.403164	-1.11034	-1.09771	-1.30678	1.20798	0.963162	1.00865	0.917882	0.733508	1.23525	0.945827	0.692674	1.21764	0.821008	0.75854	0.918998
DGTSA(18:0/18:2)	positive	764.641	23.58	1.82309	2.06998	2.02672	2.21537	2.47006	2.09587	2.79999	2.53339	2.40472	2.8682	2.77338	2.65443	2.77445	2.76063	2.56679	1.53411	1.86678	2.07731	1.61011	1.48014	1.97179	1.79902	1.66549	1.89714	1.79102	1.73547	1.82483	1.71039	2.01346	2.06476	2.22707	2.47653	2.61209	1.61451	2.02639	2.07466	1.72352	2.08198	2.31863	1.81505	2.0148	2.25468	1.81433	1.91413	2.16914
DGTSA(18:0/18:3)_A	positive	762.624	22.56	2.00764	2.15282	2.12121	2.0863	2.48074	2.10525	2.7745	2.77653	2.728	2.82704	2.97175	2.87042	2.64421	2.88113	2.70253	2.49348	2.72575	2.73419	2.14013	1.93679	2.25862	2.26602	2.21615	2.41224	2.41505	2.20007	2.28258	1.90144	2.19358	2.06476	3.0552	3.09929	3.17627	2.45482	2.45347	2.55551	2.40446	2.52198	2.69654	2.35138	2.40994	2.62464	2.18613	2.3203	2.35817
DGTSA(18:0/18:3)_B	positive	762.624	22.88	4.77242	5.09788	4.61452	4.23177	4.70093	4.21833	5.46945	5.07605	5.11789	5.5428	5.80429	5.23036	5.56	5.40819	5.40319	4.12073	4.30595	4.47998	3.11178	2.58281	3.01549	4.27679	4.29741	4.33679	4.68807	4.49109	4.70819	4.34183	4.40629	4.37643	4.23374	4.29922	4.46229	3.15952	3.21081	3.16507	3.77414	3.75501	4.06219	4.45047	4.27279	4.79601	4.63616	4.42634	4.49107
DGTSA(18:0/18:4)	positive	760.607	21.72	3.78692	4.00121	3.68704	3.19651	3.70093	3.01557	4.21695	3.96767	4.03936	4.52741	4.7965	4.41451	4.28935	4.21089	4.32375	3.39097	3.45936	3.72296	2.17044	2.04891	2.30689	3.40462	3.60775	3.54537	4.14776	3.99339	4.12979	3.40016	3.53974	3.46858	3.68679	3.78075	3.72987	2.63596	2.33525	2.58241	2.99173	3.11501	3.16666	3.60556	3.49907	3.85259	3.49771	3.39766	3.52528
DGTSA(18:1/16:4)	positive	730.561	18.25	3.01527	3.34684	3.34784	3.14265	3.55336	3.53967	3.91664	3.8834	3.76213	4.31427	4.11739	4.15386	3.97504	4.14299	3.98815	4.27087	4.41507	4.70116	3.9339	3.87288	4.05228	4.65211	4.26236	4.25432	5.32382	4.69051	4.82448	4.65637	4.26974	4.379	5.40211	5.27635	4.93595	4.53596	4.56534	4.47503	5.0203	4.88054	4.86383	5.52717	4.98545	5.11331	5.01721	4.65683	4.72004
DGTSA(18:1/18:1)	positive	764.639	23.28	2.26142	2.42775	2.3353	3.1608	3.29122	3.13138	3.58505	3.40647	3.64767	4.22546	4.22965	4.20301	3.76053	3.87647	3.87196	2.11315	2.32632	2.24252	3.72343	3.89622	3.89039	3.25356	3.37602	3.25997	4.06455	4.01716	3.74971	3.02273	3.3611	3.07113	2.52098	2.51333	2.54485	4.19055	4.22618	4.54083	4.1723	4.29026	4.35532	4.31451	4.42752	4.62464	4.27056	4.16558	4.42313
DGTSA(18:1/18:2)	positive	762.624	22.05	4.01343	4.35422	4.24343	4.38558	4.70093	4.52606	4.74597	4.57631	4.51611	4.96243	4.90193	4.45565	4.94143	4.64446	4.74558	4.38376	4.67651	4.46281	4.4903	4.54899	4.63992	4.51815	4.63083	4.32606	4.58811	4.53126	4.37171	4.12839	4.60211	4.2558	4.8187	5.21034	5.08104	4.77989	4.78888	4.8792	5.06212	5.28226	5.36229	4.94075	4.99491	4.899	4.7924	4.51447	4.69019
DGTSA(18:1/18:3)	positive	760.607	20.75	4.40045	4.67391	4.60707	4.78636	5.12295	5.07526	5.40717	5.12733	5.16951	5.55196	5.54385	5.31583	5.29317	5.46839	5.40961	5.34843	5.47587	5.40103	5.4198	5.10086	5.09202	5.35963	5.48391	5.3815	5.50583	5.59582	5.56144	5.21295	5.21636	5.05996	5.50434	6.09224	5.70697	5.65356	5.70358	5.83305	5.74305	5.79683	6.04498	5.60556	5.64441	5.94657	5.3872	5.35503	5.42615
DGTSA(18:1/18:4)	positive	758.59	19.57	6.30041	6.39556	6.03975	5.94602	6.04785	6.08359	6.52916	6.18347	6.21711	6.30708	6.29747	6.0617	6.4986	6.32828	6.14658	5.69635	5.74272	5.9246	5.30082	5.36055	5.57689	5.70787	5.92595	5.82983	6.01875	5.87611	5.85095	5.64952	5.85586	5.36092	5.76156	6.35047	5.8471	5.22307	5.35997	5.34687	5.55407	5.85017	5.80882	5.81201	5.60016	5.82458	5.21955	5.50105	5.30828
DGTSA(18:2/16:0)	positive	736.608	21.96	5.87098	6.30589	6.05627	6.27835	6.57858	6.4116	6.40079	6.02779	6.01392	5.69113	6.02706	5.86851	6.3233	6.23759	5.94235	6.17328	6.16251	6.17186	6.15443	6.21814	6.31329	5.40251	5.6445	5.68623	5.16047	5.0289	5.23587	5.11684	5.58817	5.36092	6.71466	6.58996	6.63752	6.25906	6.32232	6.33632	5.96748	6.20247	6.28377	5.63304	5.8668	6.02252	5.6549	5.7021	5.90249
DGTSA(18:3/16:3)	positive	728.546	15.75	3.35248	3.82438	3.95713	3.17812	3.89707	3.85287	3.85576	4.12274	4.33892	4.3427	4.67144	4.51246	4.20284	4.37528	4.23969	5.12073	5.45279	5.85718	4.44062	4.50414	5.03607	5.09006	5.46605	5.30163	5.42562	5.7682	5.86282	4.83815	5.3709	5.32139	5.59437	5.82239	6.22097	4.27981	4.89851	5.32836	5.0037	5.38304	5.67352	5.41608	5.67857	5.90704	5.16667	5.37871	5.53371
DGTSA(18:3/18:2)	positive	758.593	19.21	5.21988	5.36536	5.46169	5.44512	5.65467	5.48891	5.76596	5.70156	5.66085	5.57311	5.82231	5.56443	5.6784	5.76795	5.6265	5.85583	6.06845	6.00688	5.58687	5.86896	5.95648	5.65388	5.9628	6.10859	5.6822	5.84988	5.83898	5.47959	5.5281	5.56651	6.20367	6.42928	6.13136	5.64878	5.86452	6.01108	6.07352	6.3114	6.16931	5.78776	6.02523	6.05904	5.25529	5.64223	5.56146
DGTSA(18:3/18:3)	positive	756.577	17.72	4.34274	4.76085	4.81551	4.69775	5.13337	5.04714	5.1677	5.24175	5.32243	5.36366	5.61054	5.40554	5.24675	5.38266	5.22519	5.67433	5.82772	6.09033	5.82019	5.54161	5.80208	5.74166	5.84337	5.94647	5.70407	5.68755	5.88628	5.4137	5.52225	5.48537	6.26834	6.42305	6.452	5.97071	6.10389	6.33632	5.97966	6.08002	6.19554	6.05487	6.09287	6.37132	5.53359	5.72537	5.6927
DGTSA(18:3/18:5)	positive	752.547	11.54	-4.24323	-3.79742	-4.2884	-3.92143	-3.16149	-4.43412	-4.01587	-3.23268	-4.30837	-2.85383	-3.58684	-3.65962	-3.68245	-4.55321	-4.44062	-4.15291	-3.76667	-4.73422	-3.93708	-4.16022	-4.11173	-3.25138	-3.4102	-4.2832	-2.18477	-2.26583	-3.1176	-2.98492	-2.82026	-4.05186	-3.44224	-3.50501	-4.07755	-3.27524	-3.26003	-3.48226	-3.5621	-3.60422	-3.63821	-2.94234	-2.67976	-3.18369	-3.19141	-3.16021	-4.23122
DGTSA(18:3/19:1)_A	positive	774.624	21.59	-0.721153	-0.586753	-0.269288	0.0946909	0.395447	0.223253	0.263351	0.0152488	0.142125	-0.00641982	0.0879059	-0.35753	0.192207	0.172511	-0.0044561	0.738968	0.822164	1.00471	0.844191	0.669633	0.909317	0.821685	0.903288	0.906911	0.440811	0.66435	0.700971	0.490548	0.762375	0.492604	1.60987	1.48765	1.50002	1.10523	1.25635	1.31607	1.63843	1.83395	2.01811	1.31131	1.46247	1.60909	0.893502	1.14791	1.16555
DGTSA(18:3/19:1)_B	positive	774.622	21.95	1.29581	1.49871	1.40441	0.853075	1.00692	1.02452	1.69827	1.19182	1.31868	1.38297	1.64136	1.43272	1.59112	1.55828	1.27842	1.25971	1.39454	1.36701	0	0.0478775	0.0647118	0.532719	1.03547	0.851619	1.08716	0.994351	1.0382	0.496663	0.922057	0.630043	1.83153	1.87079	1.82753	0.568606	0.567749	0.767548	0.755257	1.11214	1.23321	1.26387	1.63009	1.59833	1.11242	1.17229	1.22809
DGTSA(18:4/18:3)	positive	754.56	16.61	6.1682	6.52539	6.40693	6.03913	6.54776	6.57612	6.34872	6.4593	6.43791	6.49136	6.81204	6.50408	6.24084	6.58173	6.31864	6.57931	7.04394	7.15592	6.19585	6.25621	6.77303	6.40673	6.58429	6.73164	7.04183	7.07038	7.0089	6.8169	7.02061	6.79051	7.52022	7.48817	7.70697	6.82296	6.67024	7.40734	6.68475	6.61751	6.90097	7.07003	7.17319	7.32208	6.91502	6.99321	7.20036
MGDG(16:1/18:2);MGDG(16:2/18:1)	positive	770.576	20.91	1.70028	1.33591	1.2527	1.46244	1.70505	1.36444	1.96699	1.91115	2.04797	1.97973	1.82361	1.75229	2.82788	2.44552	2.62847	-3.17973	-2.97817	-2.93594	1.59095	1.64157	1.94892	0.504317	0.435426	1.38223	0.823458	0.776427	0.83762	0.571962	1.16037	0.483889	-2.86246	-2.90792	-3.07152	1.22551	1.49358	1.83393	0.0868319	0.351199	0.713897	0.0405059	-0.0739502	0	-1.46748	-1.72513	-1.86364
MGDG(16:1/18:3);MGDG(18:2/16:2)	positive	768.56	19.37	2.88387	2.79108	2.48443	2.86584	2.92308	2.64235	3.99778	3.69848	3.63438	4.11443	3.92116	3.75304	3.76053	3.44037	3.58452	-0.800433	-0.305187	-0.865847	2.40932	2.53148	2.85818	2.54812	2.64241	2.9324	3.05551	2.86829	2.81961	2.22067	2.48663	2.37386	-1.28914	-0.376115	-1.19573	2.36751	2.60008	2.46486	2.14815	2.1875	2.25125	1.68482	1.68809	1.52872	0.438527	0.70786	0.416414
MGDG(18:1/16:0)	positive	774.609	23.56	0.891658	0.524699	0.689856	0.679159	0.457729	0.232215	0.0178877	-0.312001	0.0772549	2.25324	2.31139	1.97894	3.26675	2.81916	3.18002	-3.18067	-3.19656	-2.82557	0.702427	0.612238	1.29078	-0.791257	-0.70947	0.3941	0.468497	0.260981	0.745107	0.372859	0.854227	0.542941	-2.9654	-2.87415	-2.9984	0.0735975	0.730867	0.802714	-1.11937	-0.737617	-0.732757	-0.586848	0.0616691	-0.273424	-2.10691	-2.22055	-1.98882
MGDG(18:1/16:4)	positive	766.546	18.83	1.99994	1.92833	1.53835	2.01321	1.93873	1.7648	2.24853	1.89003	1.84915	2.12171	2.09458	1.63774	1.91221	1.96824	1.68338	0.708767	0.95482	0.610441	1.73576	1.85102	1.86753	0.997138	1.15377	1.14493	0.843649	0.887517	0.802029	0.658502	0.553569	0.277515	0.992301	1.17849	0.748738	1.38475	1.75815	1.38542	0.293429	0.768543	0.766839	0.429004	0.636828	0.616274	0.323385	0.595601	0.15661
MGDG(18:2/16:0);MGDG(18:1/16:1)	positive	772.592	22.33	2.46665	2.11025	2.29141	1.33716	1.11784	0.769755	1.40209	1.0484	1.2431	2.48002	2.33598	2.10908	3.52153	3.38909	3.47848	-3.25081	-2.83638	-3.17545	1.74603	1.48519	2.10092	0.051712	-0.101056	1.22123	0.808222	0.526204	0.826605	1.05334	1.70884	0.984314	-3.26706	-2.83677	-3.66876	1.15997	1.76146	1.90688	-0.28167	0.0230122	0.268279	-0.00136266	0.238514	0.10198	-1.26767	-1.40105	-1.47185
MGDG(18:2/16:4);MGDG(18:3/16:3)_B	positive	764.53	17.04	5.90794	5.91285	5.86323	5.69775	5.95107	5.96835	6.62531	6.36728	6.49051	6.45112	6.56846	6.30783	6.31583	6.3378	6.22883	4.96872	5.26413	5.47998	4.85336	4.79226	5.17579	5.81491	6.06971	6.17883	5.72276	5.69788	5.70027	5.16409	5.15528	5.30797	4.72715	4.73453	4.62993	4.23799	4.52032	4.56814	5.04831	5.26068	5.30078	5.00736	4.89991	5.20309	4.65024	4.65683	4.48238
MGDG(18:3/16:2);MGDG(18:2/16:3)	positive	766.545	17.87	4.12034	4.11118	3.95713	3.79249	4.02565	3.96535	4.69126	4.39797	4.47195	5.10201	5.03591	4.95098	4.93656	4.83404	4.82945	0.717677	1.41954	0.851632	3.33582	3.64394	3.65592	3.57923	3.49149	4.11172	4.32005	4.27547	4.15705	3.89334	3.95043	3.98267	0.442589	0.56635	0.3823	3.21231	3.49938	3.42612	3.0297	3.25251	3.44552	3.26267	3.38857	3.53066	2.9861	3.04499	3.07987
MGDG(18:3/16:3)_A	positive	764.53	16.31	5.89126	6.19162	5.91548	5.06466	5.30445	5.00682	4.94029	4.67361	4.87949	5.63476	5.89708	5.46719	5.74948	5.79585	5.63201	4.5311	4.93822	4.626	4.15162	4.1631	4.20508	4.34871	4.69794	4.7638	5.25438	5.34473	5.28081	5.02273	5.13624	5.05032	4.79517	5.239	4.91111	3.83423	4.38073	4.3495	4.23459	4.65933	4.66416	4.8686	5.21528	5.20526	4.89841	5.10831	5.07603
MGDG(18:3/16:4)	positive	762.515	15.53	8.07232	8.18849	7.99475	8.2374	7.88325	8.16174	8.34207	8.08078	8.20704	8.1946	8.23351	7.96732	8.10974	8.07856	7.83065	8.0369	8.3378	8.03039	7.17529	7.67687	7.71057	7.52302	7.90621	7.67465	7.37743	7.57755	7.31146	7.01209	7.25922	6.9759	7.79991	8.04297	7.96398	7.13922	7.32827	7.22635	7.12923	7.57444	7.47259	7.19052	7.34485	7.34691	6.81964	6.95434	6.93467
MGDG(18:3/18:3)	positive	792.562	18.69	-0.14558	-0.0952351	-0.430165	0.414756	0.783802	0.53408	0.547031	0.380174	0.245187	0.276082	0.375725	0.132683	0.467561	0.547858	0.283514	-3.0959	-2.71372	-2.5165	-0.697017	-0.583016	-0.403885	-2.28924	-1.94867	-1.53991	-3.02817	-3.13864	-2.90672	-1.82245	-1.49808	-1.71482	-2.86861	-2.18282	-2.56926	-0.613121	-0.201079	-0.310718	-3.01194	-2.80781	-2.81257	-3.34701	-3.09878	-2.59381	-1.70871	-1.39013	-1.25861
MGDG(18:4/16:4)	positive	760.5	14.41	1.82858	1.81463	1.61875	1.74847	2.03148	1.80502	2.34424	2.10327	2.0817	2.3762	2.55673	2.05431	2.28603	2.16141	2.0051	1.34733	1.68215	1.45044	1.48845	1.55981	1.62398	1.78388	2.20926	2.04447	2.10875	2.25317	2.11543	1.71701	1.77313	1.68223	1.31363	1.61221	1.38573	1.074	1.41145	1.48093	1.42427	1.63559	1.86055	1.62266	1.67042	1.444	1.31099	1.3128	1.08322
SQDG(14:0/16:0)	positive	784.523	16.28	0.428508	-0.180501	0.277371	0.45913	0.0194889	0.457323	0.771708	0.402458	0.828285	0.559662	0.423654	0.882352	0.682362	0.468091	0.977987	0.993613	0.216828	0.476402	0.921697	-0.0447398	0.284377	1.08226	0.591154	0.921171	0.94063	0.092994	0.94018	0.363649	0.128674	0.56194	2.17766	1.0899	0.915358	1.27591	0.490795	0.742912	1.6036	0.571624	0.842624	1.6227	0.0784543	1.05184	1.09065	-0.260363	0.540221
SQDG(16:0/16:0)	positive	812.555	18.3	4.57769	4.88989	4.8601	4.56089	4.82178	5.08082	4.92851	4.93664	5.01392	4.93001	5.15037	5.05407	4.88698	5.10334	5.12331	4.63251	4.71582	5.00392	4.34076	4.30932	4.56846	4.45844	4.74101	4.96733	4.41858	4.80143	4.73944	4.05767	4.57409	4.38924	4.66618	4.95788	5.11623	4.08127	4.2861	4.66827	4.34034	4.6879	4.99508	4.36455	4.7347	4.81036	3.9562	4.51981	4.58056
SQDG(16:0/16:1)_A	positive	810.538	16.56	0	0.350893	0.167328	0.0141537	0.582502	0.386844	1.11592	0.781549	0.73673	1.35951	1.10813	0.89343	0.981877	0.818319	0.738677	-0.256811	0.40251	0.401958	-0.726419	0.129459	-0.0286286	0.469417	1.2815	0.873851	1.02714	1.37711	0.794743	0.773151	0.834035	0.0296268	-2.51363	0.942147	0.301177	-3.37576	0.27878	0.00217648	-2.52094	0.990595	0.606953	-0.456668	1.03334	0.57903	-1.10965	0.0867265	-0.415775
SQDG(16:0/16:1)_B	positive	810.538	17.69	-2.99048	-1.42871	-1.73418	-2.59151	-1.18947	-1.49544	-2.27291	-0.978695	-0.865322	-1.9324	-0.488498	-0.87488	-1.92864	-0.745096	-0.88213	-3.15315	-2.54917	-2.35908	-3.30023	-2.49395	-2.31205	-2.47461	-1.31962	-1.34547	-2.58292	-0.991389	-1.32783	-2.92606	-1.28851	-1.87079	-2.5105	-1.26214	-1.10381	-3.4	-1.11493	-0.960099	-1.87316	-0.868131	-0.297142	-1.65411	-0.286638	-0.390091	-2.00991	-0.722473	-0.97329
SQDG(16:0/17:1)	positive	824.555	17.58	-2.10476	-1.58463	-1.75733	-1.91191	-1.68496	-1.65831	-0.889315	-1.06241	-1.22533	-0.656666	-0.686752	-0.993392	-0.798615	-0.934659	-0.957052	-2.05918	-1.64615	-1.82215	-2.16334	-1.9009	-1.75767	-1.27562	-0.657645	-0.676491	-0.977303	-0.642271	-1.21312	-1.37381	-1.32966	-1.9057	-4.34023	-1.82664	-2.00127	-4.46431	-2.01727	-2.21435	-3.12416	-1.58584	-1.80577	-2.81095	-1.83176	-2.06691	-3.20763	-2.39284	-2.67549
SQDG(16:0/18:0)	positive	840.585	20.3	0.0776509	0.226542	0	0	0.253192	0.00455396	0.934658	0.630714	0.493268	0.902113	0.973613	0.480676	0.890506	0.645038	0.443295	0.208407	0.0433784	-0.0881311	0.0462406	-0.295697	-0.293406	0.821045	0.66623	0.502739	0.732788	0.395718	0.311868	0.15629	0.0535183	-0.34041	0.00523512	-0.0603205	0	-0.136604	-0.219462	0	0.292805	0.213861	0.245285	0.238365	-0.0376076	0.0432708	-0.252237	-0.390481	-0.462185
SQDG(16:0/18:1)	positive	838.571	18.5	3.16305	3.46243	3.23458	3.01209	3.3755	3.11713	3.27847	3.38219	3.27336	3.65191	3.74885	3.32854	3.6929	3.75663	3.50272	3.3243	3.41817	3.29116	2.74623	2.80967	2.90795	2.72824	2.97548	3.14261	3.16889	3.41082	3.19512	2.8581	3.15717	2.85191	3.86012	3.96361	3.61155	3.02828	3.19005	3.21199	2.89219	3.01547	3.16666	3.36455	3.53194	3.62464	3.10669	3.25784	3.27347
SQDG(16:0/18:2)	positive	836.553	17.04	3.21551	3.56829	3.45817	3.03565	3.55533	3.37408	4.28318	4.12274	4.0594	4.35671	4.52825	4.17513	4.21896	4.14299	3.92675	2.94523	2.79402	2.57229	2.62817	2.44992	2.60307	3.71469	4.01812	4.20248	3.77053	3.91459	3.61016	3.53518	3.69868	3.30527	1.85662	2.35614	2.43795	2.57007	2.45495	2.38531	3.24673	3.4655	3.29837	3.06701	3.05945	3.17007	2.85451	3.17912	2.93467
SQDG(16:0/18:3)	positive	834.539	15.67	4.44685	4.71804	4.09143	4.3277	4.59186	4.01265	5.04763	4.71686	3.96695	5.24065	4.63696	3.52907	5.14918	4.66881	3.59583	4.92142	5.07148	4.78646	4.53832	4.53915	3.93478	4.91751	4.73676	3.53609	4.95208	4.2636	2.83898	4.50259	3.90167	2.28897	4.72217	5.239	4.72418	4.0907	4.43908	3.92569	4.38496	4.77797	3.65663	4.43806	4.39216	3.134	4.25222	3.95336	2.8562
SQDG(16:0/18:4)	positive	832.524	14.94	0.012277	-2.27979	-2.66817	0.036855	-2.4244	-2.96361	0.311697	-1.98206	-2.99981	0.251784	-2.25539	-3.10062	0	-2.07579	-2.96853	-0.0812589	-1.81856	-2.00604	0.169423	-2.78599	-3.01241	0.155195	-2.5634	-2.88192	-0.53512	-2.57336	-2.66494	-1.17789	-3.01138	-3.48973	0.417618	-1.48458	-1.73028	0.481141	-2.15349	-2.43274	0.261489	-2.40917	-2.54649	-0.0959799	-2.63729	-2.79521	-0.523263	-2.91319	-3.12491
SQDG(16:4/18:3)	positive	826.477	11.24	-1.13352	-0.872391	-1.22684	-1.1892	-0.810967	-1.1739	-0.211527	-0.518089	-0.847852	-0.0114283	0.0897412	-0.407372	-0.0885863	-0.107552	-0.416574	-1.26263	-0.962598	-0.72268	-0.977731	-1.15819	-1.06456	-0.372083	-0.134048	-0.379445	-0.0853806	-0.145318	-0.573749	-0.677184	-0.367814	-0.819206	-0.404874	-0.164824	-0.36508	-1.00187	-0.840893	-0.885938	-0.746058	-0.494779	-0.699581	-0.721808	-0.554172	-0.514641	-0.9103	-0.50751	-0.810818
TG(42:0)	positive	740.677	28.33	-2.56781	-3.36449	-3.63849	-3.19996	-3.9668	-3.98151	-3.87441	-3.07877	-4.0961	-4.35104	-3.96699	-4.17445	-4.30902	-4.3923	-4.44195	-1.94985	-3.46022	-4.23026	-2.75786	-4.60252	-4.00448	-3.09584	-4.49519	-4.8875	-3.37799	-5.47103	-5.33285	-5.1314	-5.45204	-6.26103	-2.90406	-4.2237	-5.04259	-3.54426	-4.3805	-4.92821	-3.74512	-4.70247	-5.28888	-4.23608	-5.29401	-5.59899	-4.03231	-6.09262	-6.15176
TG(43:1)	positive	752.676	28.04	-3.00407	-3.47685	-3.30656	-3.71577	-4.14417	-4.38718	-4.33501	-4.26131	-4.58047	-4.79394	-4.63818	-5.06381	-4.25539	-4.47619	-4.94288	-2.64471	-3.60468	-3.89276	-2.89651	-4.7922	-4.45623	-3.51903	-4.91484	-5.37496	-3.46471	-5.58614	-5.87215	-5.23424	-5.69906	-6.07789	-3.31108	-4.67772	-5.27357	-3.86893	-4.38009	-5.6092	-4.12225	-5.34415	-5.8152	-4.42769	-5.88849	-6.17585	-4.4814	-6.37885	-6.18375
TG(44:0)	positive	768.708	28.87	-1.15336	-1.9991	-2.37304	-1.69787	-2.2509	-2.67974	-2.4655	-2.02338	-2.60807	-2.85634	-2.61986	-3.09396	-2.86635	-2.99981	-3.09697	-0.605156	-1.89764	-2.7103	-1.12489	-3.15365	-2.77033	-1.53642	-2.92934	-3.52367	-1.6977	-3.62592	-4.16358	-3.20423	-3.7587	-4.71531	-1.12905	-2.52778	-3.10348	-1.87715	-2.43135	-3.43846	-2.10397	-2.91644	-3.64512	-2.53877	-3.85098	-4.27399	-2.3464	-4.15826	-4.51601
TG(44:1)	positive	766.692	28.47	-1.36954	-1.84418	-1.71373	-2.08787	-2.40091	-2.85193	-2.48291	-2.94068	-2.96529	-3.01201	-3.05004	-3.52093	-2.48881	-2.77337	-3.19921	-0.923188	-1.96378	-2.45635	-1.38826	-3.06559	-2.93384	-2.03878	-2.95613	-3.77089	-1.65358	-3.5686	-3.59831	-3.36998	-3.44682	-4.57674	-1.50531	-2.91177	-3.29315	-2.13255	-2.81433	-3.69565	-2.29938	-3.46045	-2.99273	-2.64862	-3.55652	-3.33598	-2.70662	-3.46423	-3.59227
TG(45:0)	positive	782.724	29.11	-1.24716	-2.05281	-2.74442	-1.91462	-2.43852	-2.89504	-2.22736	-2.81573	-2.7013	-2.91591	-2.77632	-3.34226	-2.90663	-3.14879	-3.27239	-0.529488	-1.71132	-2.92154	-1.40162	-3.04728	-2.90672	-1.65597	-3.04187	-3.92777	-1.48309	-3.7861	-4.30165	-3.28267	-3.95228	-4.94602	-1.44609	-2.63883	-3.46768	-1.7756	-2.36098	-3.74007	-1.99895	-2.86812	-4.00185	-2.57875	-4.07365	-4.32881	-2.65218	-4.47383	-4.73797
TG(46:0)	positive	796.74	29.36	-0.171028	-0.896004	-1.48291	-0.899907	-1.37736	-1.81269	-1.54311	-1.61789	-1.98185	-1.86895	-1.8765	-2.32854	-1.83543	-2.07143	-2.21627	0.249624	-0.938988	-1.99619	-0.367366	-1.99774	-2.09655	-0.776038	-2.1157	-2.60933	-0.788204	-2.93391	-3.48691	-2.30695	-2.82126	-3.59861	-0.461315	-1.72052	-2.43395	-0.991703	-1.34997	-2.68855	-1.1348	-2.04321	-2.79902	-1.57689	-3.05107	-3.4135	-1.5601	-3.67991	-3.57202
TG(46:1)	positive	794.726	28.92	-0.0133286	-0.695181	-0.407405	-0.68031	-1.23689	-1.42646	-1.08808	-1.36196	-1.52156	-1.77675	-1.66087	-2.1343	-1.41947	-1.48582	-2.16915	0.534371	-0.786315	-1.11623	-0.0235223	-1.79231	-1.45878	-0.465201	-1.86234	-2.34614	-0.298534	-2.69544	-3.00054	-2.1492	-2.67342	-3.04264	-0.164439	-1.64886	-2.01382	-0.491895	-1.20946	-2.01679	-0.753099	-2.1529	-2.40141	-0.997458	-2.7124	-2.8275	-1.08241	-3.18988	-3.17094
TG(46:2)	positive	792.708	28.48	-1.07031	-1.30654	-1.62189	-1.46771	-2.14194	-2.25695	-1.84127	-2.18723	-2.35708	-2.56972	-2.60445	-2.69053	-2.33496	-2.54339	-2.56147	-0.368991	-1.64444	-2.07926	-1.12306	-2.6107	-2.42484	-1.38411	-2.70987	-2.98011	-1.303	-3.68514	-3.75987	-3.00028	-3.55058	-3.87612	-1.13796	-2.25678	-2.65704	-1.6994	-2.40756	-3.14926	-1.96805	-3.05304	-3.3398	-2.17015	-3.73798	-3.73563	-2.32845	-4.05447	-3.88928
TG(46:3)	positive	790.693	27.99	-3.08552	-3.35715	-3.68416	-3.57851	-3.85244	-3.97565	-3.611	-3.69874	-3.95187	-3.61104	-4.04342	-4.22984	-3.88863	-4.0398	-4.2115	-2.70047	-3.36529	-3.71617	-2.97144	-3.80031	-3.64275	-3.2656	-3.36566	-3.58734	-3.42699	-4.30335	-4.13412	-4.19046	-4.56021	-4.23924	-3.00208	-3.51159	-3.36034	-2.71864	-3.38498	-3.26674	-3.12863	-3.54567	-3.24577	-3.54542	-3.97786	-3.58887	-3.82358	-4.52967	-3.8473
TG(47:0)	positive	810.756	29.58	-0.923398	-1.45233	-2.36725	-1.42343	-1.80952	-2.44356	-1.87395	-2.42133	-2.57457	-2.46805	-2.4504	-2.90828	-2.40601	-2.57367	-3.01041	-0.198143	-1.41562	-2.59066	-0.832494	-2.37789	-2.46326	-1.19353	-2.4565	-3.35199	-1.08317	-3.28164	-3.99953	-2.81057	-3.33358	-4.55791	-0.861569	-2.24242	-3.21376	-1.22777	-1.68578	-3.2009	-1.70852	-2.56326	-3.40716	-2.06874	-3.44143	-3.88643	-2.15646	-4.04872	-4.07887
TG(47:1)	positive	808.741	29.16	-0.45656	-0.918224	-0.913004	-0.939144	-1.65758	-1.91476	-1.49526	-1.77021	-2.03534	-2.10203	-2.12538	-2.42126	-1.83792	-2.00746	-2.50726	0.390289	-0.832616	-1.58585	-0.19764	-2.09945	-1.91337	-0.552274	-2.37166	-2.85997	-0.54341	-3.15156	-3.55628	-2.24287	-3.0753	-3.71934	-0.236565	-2.02029	-2.3183	-0.956801	-1.5487	-2.9413	-1.05876	-2.68655	-3.06078	-1.4334	-3.12812	-3.44041	-1.49174	-3.84225	-3.78514
TG(47:2)	positive	806.724	28.75	-1.03775	-1.74582	-1.78938	-1.80539	-2.22548	-2.62379	-2.24361	-2.70107	-2.7217	-2.88453	-2.9841	-3.20836	-2.8101	-2.97562	-3.11608	-0.577248	-2.02717	-2.41494	-1.14211	-3.01424	-2.56973	-1.69745	-2.99504	-3.58898	-1.56752	-4.02375	-4.34649	-3.2728	-3.93494	-4.55985	-1.33643	-2.73103	-3.16914	-2.03295	-2.72519	-3.66279	-2.3012	-3.41635	-4.04559	-2.66013	-4.14058	-4.23211	-2.69737	-4.52409	-4.66267
TG(48:0)	positive	824.772	29.81	-0.029611	-0.298527	-0.793695	-0.988006	-1.37251	-1.60166	-1.28669	-1.52498	-1.92932	-2.04317	-1.68948	-2.39103	-0.93288	-1.04321	-1.28871	0	-1.00105	-1.85009	-0.630086	-2.04097	-1.80736	-0.916282	-2.07996	-2.29025	-0.944825	-2.86936	-3.0472	-2.5247	-2.69401	-2.81821	-0.621987	-1.46262	-2.19805	-1.09577	-1.36896	-2.86176	-1.44255	-1.93652	-2.67071	-1.87174	-3.07728	-3.2387	-1.82869	-2.83712	-2.74271
TG(48:1)	positive	822.755	29.38	0.283752	0.0449603	0.380693	-0.228233	-0.830475	-1.12061	-0.760056	-0.825594	-1.19123	-1.40367	-1.26437	-1.74608	-0.517491	-0.649534	-1.17343	0.633994	-0.139619	-0.580667	-0.0165287	-1.26469	-0.826799	-0.272238	-1.42606	-1.64557	-0.256683	-2.16067	-2.37494	-1.54082	-1.7378	-1.89519	0.155598	-1.02422	-1.60644	-0.457367	-0.924938	-1.64572	-0.656281	-1.5759	-1.73289	-1.05922	-2.33921	-2.49514	-0.976543	-1.9889	-1.79851
TG(48:2)	positive	820.739	28.96	0.0047524	-0.404117	0.0242032	-0.8292	-1.33418	-1.36009	-1.16437	-1.52596	-1.47511	-1.79119	-1.74932	-1.95151	-1.17293	-1.1661	-1.78974	0.442372	-0.8598	-0.72113	-0.365841	-1.7648	-1.24425	-0.764418	-1.79828	-1.97013	-0.605103	-2.66442	-2.7998	-1.99261	-2.03761	-1.83393	-0.267396	-1.36207	-1.58532	-0.932187	-1.52794	-2.33959	-1.16202	-1.92875	-2.26535	-1.43032	-2.60568	-2.81428	-1.30555	-2.11488	-2.01485
TG(48:3)	positive	818.725	28.53	-0.948084	-0.936996	-1.33924	-2.23738	-2.31212	-2.41062	-2.10608	-2.16143	-2.30192	-2.68636	-2.69369	-3.06518	-1.4744	-1.66199	-1.97341	-0.950117	-1.28418	-1.27473	-1.71197	-2.34323	-2.01269	-1.91628	-2.06905	-2.12998	-2.31038	-3.02471	-3.16765	-2.01056	-2.07352	-1.71053	-0.928718	-0.918929	-1.21625	-1.90769	-2.2457	-2.48191	-1.94435	-2.16146	-2.13978	-2.51422	-3.22662	-3.01712	-1.57327	-2.07564	-1.8376
TG(48:5)	positive	814.692	27.85	-3.71061	-3.47611	-3.69982	-4.28617	-4.0135	-4.81506	-4.50304	-4.84037	-4.98656	-5.08116	-4.98346	-5.44396	-3.7544	-3.74369	-4.22584	-3.46401	-2.94875	-3.04069	-3.28487	-3.2529	-3.21184	-3.6782	-3.37781	-3.45662	-4.02431	-3.93289	-3.91749	-3.54401	-3.27217	-2.70432	-2.47686	-2.18637	-2.68581	-3.14717	-3.14199	-3.37102	-2.65486	-2.65648	-2.47186	-3.20496	-3.25028	-2.99326	-2.20702	-2.25374	-2.16187
TG(48:7)	positive	810.662	26.79	-3.11454	-2.828	-3.0168	-4.18487	-3.82695	-4.33807	-4.38047	-4.11729	-4.65301	-4.66251	-4.51853	-4.64082	-3.62808	-3.61806	-4.09113	-0.987715	-0.739447	-1.02178	-3.18146	-2.88635	-2.48909	-2.78576	-2.59798	-2.92922	-3.20197	-3.07058	-2.6304	-2.83702	-2.52157	-1.89957	-0.524561	-0.135266	-0.466008	-2.62938	-2.49617	-2.70567	-1.82905	-1.79224	-1.6398	-2.27624	-2.3677	-2.08857	-1.73696	-1.81733	-1.51911
TG(49:0)	positive	838.787	29.99	-1.90259	-2.53234	-2.80168	-2.7725	-3.25752	-3.66731	-3.03228	-3.48592	-3.62245	-3.81893	-3.61961	-4.2344	-3.52513	-3.77688	-4.0046	-1.32245	-2.46132	-3.44668	-2.03493	-3.5417	-3.59736	-2.44906	-3.86994	-4.46547	-2.38957	-4.60371	-5.02227	-4.0766	-4.49232	-5.35344	-2.00234	-3.67472	-4.05201	-2.70357	-2.84787	-4.36173	-2.73067	-3.89873	-4.48237	-3.32898	-4.55614	-5.02202	-3.18472	-5.03611	-5.39896
TG(49:1)	positive	836.771	29.59	-0.513848	-0.90184	-0.776871	-1.26754	-1.62619	-2.17945	-1.66128	-1.78068	-2.28264	-2.42216	-2.34522	-2.78733	-1.65559	-1.88372	-2.44836	0.064826	-0.953206	-1.48252	-0.730382	-2.23722	-1.97505	-0.938576	-2.36085	-3.00974	-0.918572	-3.19099	-3.70196	-2.47203	-2.92896	-3.56649	-0.580884	-2.11222	-2.9459	-1.15374	-1.73957	-3.15491	-1.42108	-2.87479	-3.23638	-1.86432	-3.18305	-3.73528	-1.82434	-3.58914	-3.4946
TG(49:2)	positive	834.755	29.2	-0.962929	-1.28813	-0.847055	-1.6341	-2.23028	-2.41407	-1.9728	-2.41755	-2.41604	-2.70126	-2.66366	-2.95447	-2.35293	-2.36991	-2.86991	-0.396874	-1.52961	-1.42423	-1.03331	-2.72839	-2.37013	-1.46123	-2.68445	-3.24022	-1.37624	-3.51784	-3.80814	-2.69977	-3.1788	-3.51763	-1.0698	-2.30776	-2.75866	-1.38465	-2.24942	-3.30721	-1.72864	-3.08301	-3.39213	-2.10445	-3.47094	-3.85264	-2.09131	-3.76233	-3.7369
TG(49:3)	positive	832.739	28.8	-2.26662	-2.12051	-2.79464	-3.14688	-3.79705	-3.7563	-3.54987	-3.91605	-3.94058	-3.98937	-4.18687	-4.28901	-3.1079	-3.3217	-3.6271	-1.64072	-2.86029	-3.16946	-2.6811	-4.03517	-3.91487	-2.96753	-3.9985	-4.33908	-2.93498	-4.84755	-5.24737	-3.74682	-3.82293	-3.78257	-2.38436	-3.15878	-3.2737	-3.32403	-3.69189	-4.6636	-3.33423	-4.16422	-4.68555	-3.69289	-4.66803	-4.85027	-3.37329	-4.16892	-4.19196
TG(50:0)	positive	852.804	30.24	-1.68635	-2.12439	-2.81467	-2.86806	-2.7075	-2.81708	-2.58108	-2.7835	-2.78076	-3.19543	-3.1619	-3.57209	-2.96832	-3.03424	-3.21208	-1.48904	-2.33863	-3.02914	-2.10979	-3.34986	-2.95825	-2.26337	-3.23016	-3.49554	-2.69233	-4.0773	-3.92966	-4.04441	-4.16057	-4.53327	-2.17444	-2.90565	-3.5471	-2.60584	-2.21	-3.69308	-2.78718	-3.25598	-3.97916	-3.21242	-4.37856	-4.35629	-3.23043	-4.20719	-4.13982
TG(50:1)	positive	850.787	29.79	1.1637	1.13146	0.976927	0.0661347	-0.0100877	-0.46171	0.403503	0.0900287	-0.0478657	-0.501829	-0.428408	-0.741288	1.01349	0.97322	0.332178	0.479911	0.410774	0.164738	0.348252	-0.112311	-0.0193545	0.14429	-0.0170953	-0.210246	-0.23168	-0.925319	-1.14371	-0.560557	-0.646196	-0.319207	0.447711	0.30521	-0.183011	0.103353	0	-0.624961	-0.0126605	-0.0909356	-0.377954	-0.691644	-0.894761	-0.931592	0.0141025	-0.266547	0.0109624
TG(50:10)	positive	832.647	25.69	-1.4976	-1.31674	-1.6382	-2.25698	-1.86172	-2.52991	-2.56451	-2.49957	-2.76212	-2.15079	-2.31114	-2.5869	-2.11048	-2.34938	-2.25063	1.8657	1.93559	1.99443	0.175894	0.133878	-0.0438268	0.16733	-0.109493	-0.501294	1.20454	1.00711	0.358594	0.59552	0.552708	0.806612	2.52717	2.381	2.24575	0.455927	0.448137	0.220043	0.524067	0.294985	0.479546	1.74879	1.27462	1.5418	1.5151	1.30724	1.40563
TG(50:11)	positive	830.632	25.34	-1.88296	-1.48519	-2.11563	-2.26998	-1.83852	-2.59535	-2.48984	-2.34838	-2.53919	-2.23328	-2.53371	-2.17645	-2.26438	-2.45146	-2.0738	0.953341	1.43609	1.30823	0.401386	0.463627	0.012716	-0.0327433	-0.032001	-0.917258	0.773578	0.698217	0.41461	0.166496	0.481426	0.797721	1.63407	1.91122	1.49653	0.709138	0.707332	0.406534	0.66966	0.415862	0.605729	1.44405	1.15817	1.47048	1.08468	0.985487	0.988844
TG(50:2)	positive	848.77	29.4	1.76404	1.99186	1.60987	0.342215	0.219395	0.0366086	0.410454	0.398555	0	-0.15857	-0.0795416	-0.557743	1.36281	1.20999	0.952447	0.548378	0.566989	0.746796	0.402636	0.356665	0.536196	0.125459	0.128419	0.0352459	-0.161866	-0.57081	-0.818251	0.151706	0.253579	0.417946	0.8022	0.888726	0.21722	0.18319	0.133592	-0.149584	0	-0.091852	-0.127672	-0.331562	-0.810393	-0.863607	0.546977	0.766617	0.455848
TG(50:3)	positive	846.755	29.03	1.95209	2.34384	1.81737	-0.253184	-0.0743368	-0.543263	-0.0159783	0.0217597	-0.222638	-0.448859	-0.598594	-0.84343	1.35534	1.62124	0.992615	0.990776	0.877538	1.07019	0.0132173	-0.167197	0.105612	0.170514	0.00320991	0.0504627	-0.447046	-0.783075	-0.983659	0.527463	0.500757	0.827555	1.37226	1.45865	1.20172	-0.16138	-0.12389	-0.447776	-0.273786	0.146475	-0.0376705	-0.501412	-0.890603	-0.636759	0.780105	0.740848	0.674318
TG(50:4)	positive	844.739	28.6	0.940909	1.10357	0.880505	-0.786653	-0.527552	-0.906575	-0.518503	-0.609073	-0.778314	-1.03902	-0.896821	-1.49068	0.549685	0.371527	-0.161423	0.785353	1.17846	1.016	0.209507	0.514319	0.63445	-0.339898	-0.0613322	-0.238354	-0.654249	-0.514189	-0.884697	0.182393	0.422216	0.732687	1.5417	1.58973	1.21212	0.199971	0.436204	0.116708	0.0165025	0	-0.030373	-0.174385	-0.19124	-0.0594258	0.932495	0.92856	1.13761
TG(50:6)	positive	840.709	27.7	-0.40135	0.212944	-0.375522	-1.77171	-1.19105	-2.20239	-1.72513	-2.14485	-2.21547	-1.90392	-1.70462	-2.44106	-0.289422	-0.194879	-1.10851	0.295723	0.713817	0.788464	-0.325455	-0.319453	-0.332925	-0.371008	-0.304182	-0.757658	-0.474047	-0.314237	-0.53605	0	0.370165	0.906462	1.31068	1.36302	0.889126	-0.0887682	-0.293319	-0.317748	-0.215335	-0.187637	0	0.0559274	0.0992116	0.0506941	0.868026	1.01165	1.27278
TG(50:7)	positive	838.694	27.47	1.1303	1.60653	1.0776	-0.504486	-0.425358	-0.803784	-1.0297	-1.08179	-1.20271	-1.34123	-1.29944	-1.91363	0.763728	0.696665	0	1.8752	2.12332	1.90878	0.249238	0.101016	0.299341	0.219847	0.161842	-0.142794	-0.265269	-0.285586	-0.0182081	0.324219	0.74681	1.14496	2.52318	2.68928	2.43264	0.264241	0.3109	-0.0153319	0.899266	1.14781	1.16635	0.509369	0.406518	0.628878	1.20894	1.2549	1.41136
TG(50:8)_A	positive	836.679	26.57	-3.52586	-3.32367	-3.54173	-5.14299	-4.57812	-5.10524	-4.73468	-4.83799	-4.98154	-4.32686	-4.13882	-4.61314	-3.85899	-4.05226	-4.71834	-1.33343	-0.727862	-1.43167	-2.9347	-2.24849	-2.64333	-2.48581	-2.13048	-2.63988	-1.82909	-1.67634	-2.11476	-1.71223	-1.49618	-0.931154	-0.719838	-0.677525	-0.990696	-2.56799	-2.34333	-2.5334	-2.15483	-2.35871	-2.35981	-1.50316	-1.50847	-1.4426	-0.980522	-0.741473	-0.814244
TG(50:8)_B	positive	836.679	26.87	-0.504866	-0.115574	-0.506554	-2.58639	-2.22155	-2.70807	-2.46222	-2.69146	-2.8493	-2.57059	-2.62346	-2.96298	-1.62465	-1.62711	-2.35577	1.66799	2.01274	1.83149	-0.637451	-0.39553	-0.459988	-0.92376	-0.643114	-1.22425	-0.589324	-0.477202	-0.709315	-0.29211	-0.1848	0	2.1965	2.17617	1.77468	-0.449615	-0.42309	-0.540949	-0.461187	-0.50941	-0.423906	0	-0.0645101	0.147426	0.722795	0.576167	0.650465
TG(50:9)_A	positive	834.663	26.28	-1.98234	-1.08348	-1.41433	-2.66117	-2.22885	-3.00163	-2.85775	-2.55374	-2.99733	-2.52427	-2.58182	-2.54167	-2.42377	-2.31026	-2.73022	1.17369	1.49573	1.30501	-0.217002	-0.108204	-0.22618	-0.672323	-0.233117	-0.760996	0.0629064	0.0978343	-0.170004	-0.100793	0.14626	0.52433	1.50297	1.89563	1.33999	-0.411442	-0.288482	-0.376215	-0.278806	-0.249482	0.0852994	0.571812	0.639939	0.817593	0.630506	0.635511	0.794775
TG(50:9)_B	positive	834.663	26.62	-4.07212	-3.67703	-4.14159	-3.92396	-3.74897	-4.02351	-3.7574	-4.38266	-4.02556	-3.75026	-4.02029	-4.54547	-3.72518	-3.8144	-4.48618	-1.65228	-1.24904	-1.49854	-1.16705	-0.939775	-1.03852	-1.97896	-1.62456	-2.31527	-1.54734	-1.65257	-1.67085	-2.03945	-1.5999	-0.851636	-1.01196	-0.953081	-1.33875	-0.789241	-0.991591	-0.994041	-1.12781	-1.32016	-1.17157	-0.676103	-0.803834	-0.282886	-0.428214	-0.633561	-0.105636
TG(51:1)	positive	864.803	30	-1.85537	-2.12352	-0.477907	-2.82488	-2.96943	-3.5291	-3.11855	-3.01372	-3.45493	-3.6241	-3.47532	-4.12942	-2.90073	-2.88507	-3.89319	-1.2402	-2.03429	-1.25166	-2.07005	-3.41291	-2.85485	-2.52599	-3.71409	-4.01359	-2.53976	-4.48233	-4.61895	-3.84839	-4.1423	-4.19933	-2.03617	-3.69577	-4.06631	-2.75149	-3.07393	-4.57376	-2.90341	-3.97534	-4.52752	-3.33372	-4.62667	-5.07749	-3.17006	-4.68905	-4.67214
TG(51:2)	positive	862.788	29.6	-1.34094	-1.89221	-0.453878	-2.29447	-2.63211	-3.04103	-2.75211	-2.55478	-3.26909	-3.40887	-3.0473	-3.77516	-2.42515	-2.72116	-3.50635	-1.04607	-1.85028	-0.9814	-1.79641	-3.10028	-2.39248	-2.23956	-3.45228	-3.52033	-2.24228	-4.03946	-4.18887	-3.53975	-3.85469	-3.74234	-1.73426	-2.98132	-3.6933	-2.45684	-2.89517	-3.91884	-2.603	-3.81797	-4.13201	-3.08328	-4.28838	-4.5536	-2.86293	-4.1399	-4.15413
TG(51:3)	positive	860.771	29.23	-2.65082	-2.81379	-2.67461	-3.43975	-3.9627	-4.14322	-3.85204	-4.22762	-4.08924	-4.41379	-4.29348	-4.63124	-3.57345	-3.74381	-4.35034	-2.2456	-3.30744	-3.10054	-2.89428	-4.1709	-3.81609	-3.14084	-4.17091	-4.61965	-3.18163	-4.97673	-5.13769	-4.22003	-4.47295	-4.49676	-2.70985	-3.60233	-4.00577	-3.40071	-3.87807	-4.71314	-3.67062	-4.47364	-4.91013	-3.89992	-5.00118	-5.12591	-3.7519	-4.65383	-4.69893
TG(52:0)	positive	880.834	30.65	-2.28258	-2.91144	-3.15074	-3.11296	-3.01964	-3.07871	-3.03385	-3.23781	-3.25971	-3.61146	-3.48654	-4.38128	-3.4214	-3.31542	-3.88835	-2.25924	-2.85375	-3.19254	-2.74888	-3.40598	-3.41149	-2.99033	-3.66126	-4.06055	-3.27248	-4.71248	-3.85638	-4.78373	-4.47803	-4.92627	-3.34376	-3.8698	-3.61671	-3.63559	-1.84971	-3.99172	-3.80319	-3.70785	-4.48585	-3.91915	-4.68739	-4.16959	-4.04169	-4.82408	-4.40425
TG(52:1)	positive	878.819	30.22	-0.983449	-1.27353	-0.650676	-1.64854	-1.77099	-2.12027	-1.56054	-1.72691	-2.06978	-2.14378	-1.82605	-2.35957	-1.71521	-1.73327	-2.58341	-0.920675	-1.38835	-1.19982	-1.53946	-1.97474	-1.34082	-1.66536	-2.10353	-2.39179	-2.1469	-2.71325	-3.04321	-2.84567	-2.74519	-2.74929	-1.1829	-1.66624	-2.16864	-1.91534	-1.74405	-2.48893	-1.80168	-2.20841	-2.31059	-2.22787	-2.87737	-2.89955	-2.23376	-2.51837	-2.49502
TG(52:10)	positive	860.677	26.53	2.74252	2.59189	2.82129	2.38482	2.81593	2.07809	2.11742	2.68244	2.07675	2.59661	2.3444	2.33326	2.32811	2.10247	2.53272	3.93207	3.7113	3.73732	2.65005	2.56606	2.34677	3.25356	3.16451	2.3367	4.10457	3.68458	3.09397	3.40016	3.32793	2.82201	4.51878	4.27174	4.25689	3.04777	2.92702	2.80153	3.37762	3.041	2.86056	3.78287	3.69752	3.84145	3.5537	3.35652	3.29347
TG(52:11)	positive	858.662	25.94	-0.788883	-0.0691381	-0.291187	-0.836625	-0.276909	-0.904558	-1.26307	-0.632847	-1.07391	-0.954933	-1.02752	-0.333175	-1.208	-1.06047	-0.409665	0.830881	1.13775	1.92151	-0.125439	0	-0.188608	0.212405	0.0724026	-0.426443	1.50163	1.18959	1.3067	0.821842	1.12398	0.920797	1.41632	1.97053	1.97308	-0.0254447	-0.00553906	0.344682	0.178598	0.489013	0.688915	1.22926	1.62113	1.79346	0.787698	1.51965	1.56437
TG(52:12)	positive	856.648	25.51	-3.31229	-2.97312	-3.44041	-3.86221	-3.57632	-4.51241	-4.74923	-4.13446	-4.3053	-4.07835	-4.15437	-3.64026	-4.09188	-4.16087	-3.80513	-0.776474	-0.462451	-0.496384	-2.49687	-2.40393	-2.67906	-2.47799	-2.85698	-3.50386	-1.13349	-1.31123	-1.86718	-1.43991	-1.65104	-1.73755	-0.0916574	-0.00638788	-0.202868	-2.06033	-2.13943	-2.24079	-2.48671	-2.90872	-2.97188	-0.861449	-1.07841	-1.13839	-1.22177	-1.20038	-1.42056
TG(52:2)	positive	876.803	29.77	0.535572	0.385243	0.648981	0.357663	0.521525	0.432672	0.834368	0.550437	0.337765	0.356783	0.373871	0.00420468	0.320311	0.208238	-0.12714	0.463062	0.907485	0.910639	0.987629	1.04446	1.07615	0.81069	0.914	0.776772	0.630281	0.5314	0.162049	0.0498001	0.0153297	-0.0343854	0.62584	0.815288	0.244316	0.831149	0.93814	0.811465	1.00055	1.06563	0.595041	0.523191	0.392906	0.273314	0.53665	0.336556	0.366836
TG(52:3)	positive	874.786	29.38	0.244727	0.325859	0.355124	0.258254	0.281523	0.362988	0.883659	0.550195	0.538591	0.414024	0.423556	-0.0109943	0.461565	0.22674	-0.0132026	0.462954	0.968137	1.04176	0.929244	1.13514	1.35303	0.798784	1.14754	0.831068	0.719945	0.667928	0.532795	0.461836	0.519992	0.744966	1.05707	1.13083	0.634953	0.765009	0.891935	0.7735	0.899695	1.04048	0.63368	0.746594	0.466224	0.486702	0.908886	1.05889	0.84791
TG(52:4)	positive	872.771	29.03	0.983144	1.0093	0.850725	0.691031	0.845519	0.615972	1.29422	0.908399	0.950002	0.987638	0.912708	0.530787	0.957409	0.74836	0.574855	1.31771	1.5409	1.46461	1.45174	1.53608	1.73103	1.32261	1.60204	1.14476	1.23555	1.12509	0.907884	0.933597	1.13017	1.50767	2.03881	2.15383	1.8834	1.50077	1.65911	1.60558	1.29033	1.53145	1.59314	1.49411	1.21184	1.13469	1.75423	1.71119	1.69829
TG(52:5)	positive	870.756	28.7	1.29402	1.06133	1.10577	0.725717	0.737987	0.379132	1.01399	0.798134	0.663735	0.856659	0.779953	0.566306	0.90022	0.576684	0.693966	0.955905	1.36234	1.38206	1.51305	1.63293	1.69489	0.985766	1.07981	0.746015	1.15084	1.07576	0.68552	1.08583	1.19182	1.49434	1.8118	1.89677	1.52907	1.45483	1.62969	1.58137	0.918621	0.93255	0.841272	1.28755	1.09993	0.902404	1.39389	1.5872	1.53885
TG(52:6)	positive	868.741	28.32	1.52407	1.74702	1.69414	1.14252	1.0745	0.692607	0.869919	0.8315	0.608155	1.0444	1.06481	0.534888	0.990898	1.02916	0.784614	2.11033	2.12024	2.11246	1.45574	1.61424	1.84128	1.2013	1.18135	0.858867	1.43241	1.24148	0.997808	1.5916	1.44197	1.88063	2.64165	2.83945	2.49966	1.70184	1.71484	1.71664	1.24701	1.18481	1.06921	1.65695	1.37663	1.3531	1.72549	1.87843	2.0133
TG(52:7)	positive	866.724	27.93	1.72391	1.35266	1.25145	1.52678	1.33999	0.85957	0.824681	1.10704	1.01184	0.888889	0.520634	0.968377	0.730248	0.248447	0.864896	2.23909	2.36773	2.38583	1.52696	1.60522	1.54504	1.35648	1.37562	0.968287	1.98189	1.53098	1.45237	1.38291	1.42049	2.05193	2.59241	2.84304	2.73342	1.65228	1.72786	1.56486	1.75447	1.74208	1.55156	2.18232	2.16141	1.85224	1.8204	2.05995	2.04087
TG(52:8)	positive	864.709	27.49	0.665769	0.582248	0.464538	0.485325	0.377996	0	0.0533948	0.336383	0.127181	0.0452421	-0.0329683	0.159903	-0.135048	-0.382235	0.0999535	1.98311	2.33765	2.29997	1.44302	1.63649	1.56	1.49692	1.51893	1.13086	1.64597	1.57779	1.69792	0.991406	1.41459	1.51914	2.99603	2.92391	2.67847	1.56347	1.75051	1.5067	1.78858	1.99429	2.07008	2.16201	1.99205	2.17824	1.97132	2.03446	1.95923
TG(52:9)	positive	862.692	26.93	0.977742	0.978476	0.783695	0.646139	0.776892	0.245423	0.181154	0.267203	0.10557	0.368969	0.10859	0.209096	0.200229	-0.0227266	0.311105	2.65951	3.03548	2.71953	1.58376	1.66682	1.48741	1.45073	1.66132	1.01587	2.10024	2.09155	1.85507	1.74015	1.9315	1.85506	3.21967	3.39385	2.95474	1.71575	1.45122	1.51055	1.99675	1.72696	2.01005	2.39055	2.25601	2.31967	2.12024	2.1519	2.11568
TG(53:2)	positive	890.818	29.98	-2.41194	-3.41261	-1.59122	-3.48555	-3.81438	-4.0382	-3.80721	-3.51704	-4.13474	-4.19088	-3.69874	-4.78039	-3.55311	-3.83696	-4.58782	-2.55814	-3.21893	-2.08282	-3.11679	-3.76106	-3.02454	-3.5983	-4.34568	-4.03138	-3.75002	-4.71287	-4.71356	-4.67356	-4.73068	-4.13368	-3.26653	-4.21182	-4.88196	-3.65999	-3.80757	-4.35148	-4.02642	-4.47596	-4.51989	-4.41366	-5.114	-4.9262	-4.20234	-4.7297	-4.79804
TG(54:0)	positive	908.867	31.04	-2.89728	-2.81245	-3.36396	-3.18187	-3.47925	-3.59972	-3.45804	-3.62005	-3.84483	-4.08335	-3.39467	-4.16585	-3.74602	-3.9953	-4.29148	-2.26238	-3.04071	-3.54752	-2.95253	-4.03424	-3.64504	-3.43722	-4.45162	-4.19719	-3.74317	-4.64981	-4.65268	-4.73232	-5.09774	-5.41785	-2.89314	-3.40848	-3.93775	-3.8728	-2.76866	-4.47623	-4.46938	-4.30283	-4.6027	-4.5385	-5.17045	-4.7908	-4.6378	-5.31316	-4.67844
TG(54:1)	positive	906.852	30.62	-2.75473	-2.60268	-2.52141	-2.96726	-3.17457	-3.51582	-3.13366	-3.19901	-3.60457	-3.97112	-3.06426	-3.68848	-3.48224	-3.52939	-4.12287	-2.20377	-3.25138	-3.0469	-2.62008	-3.73017	-3.02582	-2.80693	-3.73061	-3.77008	-3.16371	-3.88389	-4.37672	-4.04535	-4.36237	-4.26294	-2.57736	-3.09772	-3.56384	-2.91512	-3.17878	-3.84429	-2.85456	-3.75846	-3.69432	-3.68899	-4.2801	-4.33474	-3.69206	-4.08893	-3.96323
TG(54:10)	positive	888.71	27.02	-1.15851	-0.897032	-1.26587	-1.29823	-1.2576	-1.39385	-2.21637	-1.81968	-1.5865	-0.440296	-0.669893	-0.948341	-1.56049	-1.56118	-1.32598	0.633812	0.818604	1.01937	0.492253	0.555126	0.759622	-0.650529	-0.469689	-0.971884	0.363223	0.529748	0.113209	0.512474	0.319191	0.750333	1.50136	1.60761	1.3712	0.836028	1.24194	0.992554	-0.310719	-0.699251	-0.475244	1.03589	0.895478	1.05434	0.868806	1.02697	1.14981
TG(54:11)	positive	886.691	26.5	-4.11338	-3.77249	-4.06863	-4.61062	-3.89543	-4.05057	-4.84902	-4.68589	-4.88851	-3.20512	-3.04772	-3.51385	-3.88423	-3.91552	-3.86855	-1.37913	-0.919405	-0.887944	-1.62083	-0.750473	-0.675916	-3.37768	-3.08552	-3.21874	-1.9353	-1.73697	-2.51975	-1.73905	-1.52427	-1.22211	-0.119937	-0.0961306	-0.170153	-0.588346	-0.258771	-0.350889	-3.01047	-2.88735	-2.95563	-1.44026	-1.05602	-1.01557	-0.858803	-0.794241	-0.639228
TG(54:2)	positive	904.837	30.2	-1.06411	-1.25684	-0.833371	-1.49951	-1.54047	-1.66466	-1.54225	-1.55448	-1.7654	-1.95607	-1.65226	-2.02397	-1.93437	-1.86056	-2.29564	-1.1929	-1.40643	-1.24834	-1.52653	-1.63339	-1.04852	-1.90014	-2.07839	-2.05774	-2.41753	-2.71573	-2.81618	-2.79867	-2.69533	-2.82185	-1.35376	-1.37748	-1.67383	-1.57797	-1.50432	-1.68941	-1.91627	-1.9575	-2.11151	-2.13586	-2.45007	-2.16509	-2.13142	-2.17902	-1.97189
TG(54:3)	positive	902.82	29.78	0.688692	0.758486	0.483369	0.346654	0.468021	0.532162	0.672472	0.194313	0.331531	0.0724678	0	0.0530846	0.208487	0.244535	-0.0446394	0.448503	0.934356	0.669949	0.104449	0.078324	0.132734	-0.186352	0	-0.0744369	-0.292605	-0.552642	-0.75289	-0.796049	-0.764387	-0.785834	0.172068	0.620769	0.249246	-0.412871	-0.170514	-0.347988	-0.477369	0.0122106	-0.521251	-0.647508	-0.617896	-0.666417	-0.729005	-0.806066	-0.652175
TG(54:4)	positive	900.804	29.4	0.115673	0.365334	0.0923741	0.115933	0	0.301107	0.185193	0.050287	0.0167333	-0.146397	-0.10777	-0.326817	-0.180312	-0.280441	-0.134642	-0.00703624	0.465116	0.455275	-0.1004	0.16807	0.312356	-0.373483	0.0746442	-0.166853	-0.447788	-0.295905	-0.57285	-0.745315	-0.492411	-0.660654	0	0.431115	0.0250014	-0.273427	-0.133556	-0.0813254	-0.335673	-0.187142	-0.300146	-0.331276	-0.557332	-0.499607	-0.430391	-0.362213	-0.523237
TG(54:5)	positive	898.785	28.99	-0.195301	-0.376811	-0.327033	-0.267976	-0.119963	-0.184939	-0.140278	-0.244894	-0.143217	0.183336	-0.121215	-0.0246896	-0.534605	-0.439311	-0.37984	0.00897618	0.440244	0.332237	0.341945	0.564856	0.631591	0.261393	0.604312	0.208212	0.511578	0.416666	0.166988	-0.30551	-0.0847618	-0.27374	0.274794	0.516548	-0.0631749	0.540247	0.692818	0.627686	0.455163	0.555282	0.266562	0.580647	0.232356	0.143265	0.29139	0.199303	-0.0246473
TG(54:6)	positive	896.771	28.92	1.18523	0.610384	1.39222	1.14474	0.695408	0.398183	-0.748849	0.237585	0.586102	-0.251928	-0.793071	0.614933	-0.488423	-0.490109	1.10418	0.221231	0.590665	0.471391	0.257911	-0.279498	-0.215762	-0.272538	-0.37711	-0.841295	0.670546	0.257778	0.114747	0.807808	0.739024	0.405973	1.12399	1.2343	1.16733	0.264572	-0.119801	0.0535175	-0.143788	-0.471123	-0.370363	1.25427	0.701879	0.476513	1.03084	0.858091	0.934123
TG(54:8)	positive	892.739	27.95	1.34963	0.9098	1.21937	1.07347	0.786709	0.652945	-0.365481	0.218576	0.781125	0.50924	0.172127	0.958531	-0.049962	-0.248874	1.29577	1.04866	1.46296	1.13044	0.887237	1.19827	1.1235	0.525869	0.355777	0.197102	1.38474	1.21028	1.13292	1.78609	1.33428	1.22139	2.24746	1.77547	1.88372	1.16713	1.36947	1.35666	0.799468	0.484647	0.370113	1.77672	1.69643	1.63038	1.74199	1.77941	1.56623
TG(54:9)	positive	890.726	27.46	0.348904	0.527882	0.424252	0.224149	0.240933	-0.185921	-0.968234	-0.327693	-0.19255	0.414492	0.45143	0.207826	-0.237297	-0.633253	0.388138	1.0134	1.21917	1.3745	0.913809	1.24541	1.25987	0.279182	0.183589	-0.0439898	1.15489	0.984565	0.776976	1.39012	1.11213	1.25915	1.90314	2.02725	1.90153	1.156	1.48463	1.48128	0.252319	0.100494	0.0359977	1.43925	1.53937	1.27042	1.38729	1.4991	1.32718
TG(56:1)	positive	934.882	31.03	-2.94681	-3.03139	-3.61243	-3.52573	-3.58548	-3.65067	-3.47381	-3.72767	-3.64973	-3.77412	-3.90101	-4.20813	-3.8649	-3.82495	-3.95508	-2.56637	-3.09334	-3.44674	-3.23566	-3.93153	-3.71171	-3.61192	-3.99994	-4.48203	-3.62387	-4.89168	-4.84971	-4.85791	-4.87211	-5.25358	-3.0938	-3.6199	-4.27315	-3.71565	-3.77829	-4.26622	-4.02614	-4.47319	-4.52507	-4.34165	-4.75668	-4.83007	-4.36296	-4.95456	-5.14168
TG(56:10)	positive	916.739	27.6	-5.39546	-5.75407	-5.67909	-6.11457	-6.3544	-6.47901	-6.99516	-7.03501	-6.67377	-6.88804	-6.66734	-6.07292	-7.14954	-6.86445	-6.06408	-4.51753	-4.26608	-4.14356	-5.25843	-4.84937	-5.30184	-5.76888	-6.09805	-5.99254	-3.7952	-4.48327	-4.58345	-3.64078	-3.94209	-3.92334	-3.35444	-3.41343	-3.56631	-4.3865	-4.39898	-4.49644	-4.8516	-5.30845	-5.19161	-2.98341	-3.08447	-3.1223	-2.64118	-2.79278	-2.95445
TG(56:2)	positive	932.865	30.62	-2.67972	-2.44723	-2.49959	-2.80354	-2.9092	-2.93491	-2.91956	-3.07539	-3.21381	-3.48145	-3.07671	-3.32178	-3.25873	-3.1315	-3.55161	-2.65935	-2.93918	-2.75346	-3.13746	-3.61317	-3.20244	-3.41771	-3.67437	-3.73679	-3.61408	-4.05876	-4.42685	-4.34932	-4.31848	-4.25462	-2.77305	-3.01045	-3.17436	-3.40929	-3.61357	-3.71731	-3.67485	-3.73574	-3.82361	-4.07114	-4.14682	-4.13011	-4.19463	-4.26515	-4.1429
TG(56:3)	positive	930.85	30.22	-2.84357	-2.86343	-2.98768	-3.4095	-3.30103	-3.03032	-3.23415	-3.41574	-3.27603	-3.66662	-3.59029	-3.7386	-3.44111	-3.48112	-3.67198	-2.92911	-3.03417	-3.00014	-3.48187	-3.83887	-3.22277	-3.64049	-3.97367	-3.90529	-4.20824	-4.3348	-4.70169	-4.54409	-4.44763	-4.52771	-3.40318	-3.13328	-3.54697	-4.00712	-3.92716	-3.92192	-4.27735	-4.10837	-4.14657	-4.30644	-4.46123	-4.32899	-4.27492	-4.16332	-3.94078
TG(56:5)	positive	926.817	29.43	-5.09556	-4.63456	-4.94572	-4.31164	-4.11419	-4.22543	-3.93022	-4.5904	-4.30684	-3.01462	-3.47994	-3.82415	-4.19666	-4.22298	-4.61601	-4.16566	-3.34935	-3.4844	-2.55952	-2.15155	-2.2664	-3.59295	-2.92018	-3.63839	-2.93868	-2.87349	-2.94591	-3.63859	-3.45898	-3.21832	-3.37255	-3.01146	-3.68265	-2.13085	-2.0485	-2.08986	-2.96338	-3.00987	-3.00782	-2.27217	-2.61555	-2.44848	-2.89366	-2.50928	-2.7702
TG(56:6)	positive	924.801	29.07	-5.54904	-5.56193	-5.48099	-4.88044	-4.73646	-4.84638	-4.914	-5.1687	-5.11666	-2.99779	-3.22521	-3.86967	-4.63656	-4.66486	-5.20141	-3.95174	-3.33975	-3.29212	-2.40927	-2.02525	-1.8946	-3.58564	-3.44674	-3.53295	-2.8625	-2.83758	-2.93766	-3.27481	-3.40267	-2.37209	-3.10711	-3.06508	-3.52196	-2.56498	-2.12072	-2.13447	-3.40251	-3.17363	-3.2315	-2.43593	-2.42915	-2.16839	-2.77367	-2.67237	-2.56394
TG(56:7)	positive	922.785	28.74	-3.25713	-3.80907	-3.06682	-3.87363	-4.08475	-3.87077	-4.30362	-4.59998	-3.97269	-3.01206	-3.13267	-3.77123	-4.19325	-4.32919	-3.50333	-3.11641	-2.66872	-2.6527	-2.07612	-1.55379	-1.90893	-3.66987	-3.19308	-3.76759	-2.53201	-2.28478	-2.62737	-2.65185	-2.82532	-2.39278	-2.15085	-2.04896	-2.20426	-1.87236	-1.50798	-1.61503	-3.01347	-2.93319	-2.88539	-1.92096	-1.85813	-1.85084	-2.0371	-1.92284	-1.80128
TG(58:1)	positive	962.914	31.41	-3.93184	-3.94225	-4.60594	-4.36362	-4.66262	-4.60366	-4.35262	-4.91022	-4.79094	-4.64189	-4.62084	-5.00286	-4.94619	-5.06218	-5.18765	-3.38404	-4.04091	-4.54113	-3.77449	-4.86764	-4.79318	-4.18847	-4.97971	-5.11623	-4.56597	-5.52032	-5.85785	-5.52072	-5.88499	-6.23202	-3.84011	-4.50882	-4.76053	-4.34668	-4.62195	-4.8304	-4.46568	-5.19737	-5.08013	-4.9121	-5.57846	-5.48038	-4.91582	-5.82983	-5.67376
TG(58:2)	positive	960.896	31.01	-2.45632	-2.41718	-2.70644	-2.68571	-2.64539	-2.66374	-2.7804	-2.77191	-2.8119	-3.01866	-3.00595	-3.26117	-3.098	-2.93104	-2.97246	-2.65159	-2.45237	-2.45703	-3.38558	-3.22157	-3.10529	-3.47483	-3.32877	-3.74942	-3.67649	-4.17454	-4.08238	-4.51786	-4.0936	-4.32744	-3.06388	-2.80781	-2.98382	-3.61929	-3.57643	-3.4461	-3.79375	-3.60969	-3.86342	-4.09205	-4.00793	-3.79643	-4.1907	-4.14339	-4.22806
TG(58:3)	positive	958.88	30.65	-2.83521	-2.84071	-2.9773	-3.1916	-2.94927	-2.93183	-2.93229	-3.21252	-3.14664	-3.46279	-3.49062	-3.89993	-3.29265	-3.16896	-3.6309	-3.30475	-3.0054	-2.85469	-3.74615	-3.72353	-3.42416	-3.87082	-3.71543	-3.92352	-4.14395	-4.52262	-4.54644	-4.9155	-4.31899	-4.58718	-3.708	-3.60331	-3.35978	-4.31956	-4.0239	-3.8557	-4.28795	-3.81411	-4.28126	-4.57801	-4.52629	-4.28013	-4.72896	-4.83128	-4.56106
TG(60:2)	positive	988.928	31.4	-3.45611	-3.49367	-4.03899	-4.36682	-4.39944	-3.72785	-3.73829	-4.57315	-3.95721	-4.1679	-4.14714	-4.36535	-4.04251	-4.03819	-4.12551	-3.5807	-3.52786	-3.60722	-4.12599	-4.69582	-4.08151	-4.43449	-4.52846	-4.53511	-4.79045	-5.11585	-5.35166	-5.07999	-5.23586	-5.08299	-3.7507	-3.71314	-3.94467	-4.67842	-4.55894	-4.48665	-4.80579	-4.96636	-4.7159	-5.21509	-5.03876	-5.26824	-4.99511	-5.19342	-5.00081
