# Supplementary material for: Too dim, too bright, and just right: Systems analysis of the Chlamydomonas diurnal program under limiting and excess light
Source: Plant Cell. 2025 Apr 19;37(6):koaf086. doi: 10.1093/plcell/koaf086 (PMC12136973; doi:10.1093/plcell/koaf086)
Supplement: koaf086_Supplementary_Data [file koaf086_supplementary_data.zip › SupplementaryDataSet8_Pigments_pmolPerMillionCells.xlsx]

## Sheet: Legend
Supplementary Data Set 8. Cellular pigment content (pmol/106 cells) for LL-, ML-, and HL-acclimated Chlamydomonas populations across the diurnal cycle in three experimental replicates; related to Figures 1, 7, and S10.
This dataset contains the cellular concentration of all pigments detected by HPLC. The analysis is described in Methods. Descriptions of the columns in the attched tab are as follows:
Pigments_pmolPerMillionCells
Column Heading	Description
Pigment	Pigment name.
light0050_CTm02_0	Pigment content (pmol/million cells) in the LL-acclimated population at the –2 timepoint (experimental replicate 0).
light0050_CTm02_1	Pigment content (pmol/million cells) in the LL-acclimated population at the –2 timepoint (experimental replicate 1).
light0050_CTm02_2	Pigment content (pmol/million cells) in the LL-acclimated population at the –2 timepoint (experimental replicate 2).
light0050_CTm02_3	Pigment content (pmol/million cells) in the LL-acclimated population at the –2 timepoint (experimental replicate 3).
light0050_CTp02_0	Pigment content (pmol/million cells) in the LL-acclimated population at the +2 timepoint (experimental replicate 0).
light0050_CTp02_1	Pigment content (pmol/million cells) in the LL-acclimated population at the +2 timepoint (experimental replicate 1).
light0050_CTp02_2	Pigment content (pmol/million cells) in the LL-acclimated population at the +2 timepoint (experimental replicate 2).
light0050_CTp02_3	Pigment content (pmol/million cells) in the LL-acclimated population at the +2 timepoint (experimental replicate 3).
light0050_CTp06_0	Pigment content (pmol/million cells) in the LL-acclimated population at the +6 timepoint (experimental replicate 0).
light0050_CTp06_1	Pigment content (pmol/million cells) in the LL-acclimated population at the +6 timepoint (experimental replicate 1).
light0050_CTp06_2	Pigment content (pmol/million cells) in the LL-acclimated population at the +6 timepoint (experimental replicate 2).
light0050_CTp06_3	Pigment content (pmol/million cells) in the LL-acclimated population at the +6 timepoint (experimental replicate 3).
light0050_CTp10_0	Pigment content (pmol/million cells) in the LL-acclimated population at the +10 timepoint (experimental replicate 0).
light0050_CTp10_1	Pigment content (pmol/million cells) in the LL-acclimated population at the +10 timepoint (experimental replicate 1).
light0050_CTp10_2	Pigment content (pmol/million cells) in the LL-acclimated population at the +10 timepoint (experimental replicate 2).
light0050_CTp10_3	Pigment content (pmol/million cells) in the LL-acclimated population at the +10 timepoint (experimental replicate 3).
light0050_CTm10_0	Pigment content (pmol/million cells) in the LL-acclimated population at the –10 timepoint (experimental replicate 0).
light0050_CTm10_1	Pigment content (pmol/million cells) in the LL-acclimated population at the –10 timepoint (experimental replicate 1).
light0050_CTm10_2	Pigment content (pmol/million cells) in the LL-acclimated population at the –10 timepoint (experimental replicate 2).
light0050_CTm10_3	Pigment content (pmol/million cells) in the LL-acclimated population at the –10 timepoint (experimental replicate 3).
light0200_CTm02_0	Pigment content (pmol/million cells) in the ML-acclimated population at the –2 timepoint (experimental replicate 0).
light0200_CTm02_1	Pigment content (pmol/million cells) in the ML-acclimated population at the –2 timepoint (experimental replicate 1).
light0200_CTm02_2	Pigment content (pmol/million cells) in the ML-acclimated population at the –2 timepoint (experimental replicate 2).
light0200_CTm02_3	Pigment content (pmol/million cells) in the ML-acclimated population at the –2 timepoint (experimental replicate 3).
light0200_CTp02_0	Pigment content (pmol/million cells) in the ML-acclimated population at the +2 timepoint (experimental replicate 0).
light0200_CTp02_1	Pigment content (pmol/million cells) in the ML-acclimated population at the +2 timepoint (experimental replicate 1).
light0200_CTp02_2	Pigment content (pmol/million cells) in the ML-acclimated population at the +2 timepoint (experimental replicate 2).
light0200_CTp02_3	Pigment content (pmol/million cells) in the ML-acclimated population at the +2 timepoint (experimental replicate 3).
light0200_CTp06_0	Pigment content (pmol/million cells) in the ML-acclimated population at the +6 timepoint (experimental replicate 0).
light0200_CTp06_1	Pigment content (pmol/million cells) in the ML-acclimated population at the +6 timepoint (experimental replicate 1).
light0200_CTp06_2	Pigment content (pmol/million cells) in the ML-acclimated population at the +6 timepoint (experimental replicate 2).
light0200_CTp06_3	Pigment content (pmol/million cells) in the ML-acclimated population at the +6 timepoint (experimental replicate 3).
light0200_CTp10_0	Pigment content (pmol/million cells) in the ML-acclimated population at the +10 timepoint (experimental replicate 0).
light0200_CTp10_1	Pigment content (pmol/million cells) in the ML-acclimated population at the +10 timepoint (experimental replicate 1).
light0200_CTp10_2	Pigment content (pmol/million cells) in the ML-acclimated population at the +10 timepoint (experimental replicate 2).
light0200_CTp10_3	Pigment content (pmol/million cells) in the ML-acclimated population at the +10 timepoint (experimental replicate 3).
light0200_CTm10_0	Pigment content (pmol/million cells) in the ML-acclimated population at the –10 timepoint (experimental replicate 0).
light0200_CTm10_1	Pigment content (pmol/million cells) in the ML-acclimated population at the –10 timepoint (experimental replicate 1).
light0200_CTm10_2	Pigment content (pmol/million cells) in the ML-acclimated population at the –10 timepoint (experimental replicate 2).
light0200_CTm10_3	Pigment content (pmol/million cells) in the ML-acclimated population at the –10 timepoint (experimental replicate 3).
light1000_CTm02_0	Pigment content (pmol/million cells) in the HL-acclimated population at the –2 timepoint (experimental replicate 0).
light1000_CTm02_1	Pigment content (pmol/million cells) in the HL-acclimated population at the –2 timepoint (experimental replicate 1).
light1000_CTm02_2	Pigment content (pmol/million cells) in the HL-acclimated population at the –2 timepoint (experimental replicate 2).
light1000_CTm02_3	Pigment content (pmol/million cells) in the HL-acclimated population at the –2 timepoint (experimental replicate 3).
light1000_CTp02_0	Pigment content (pmol/million cells) in the HL-acclimated population at the +2 timepoint (experimental replicate 0).
light1000_CTp02_1	Pigment content (pmol/million cells) in the HL-acclimated population at the +2 timepoint (experimental replicate 1).
light1000_CTp02_2	Pigment content (pmol/million cells) in the HL-acclimated population at the +2 timepoint (experimental replicate 2).
light1000_CTp02_3	Pigment content (pmol/million cells) in the HL-acclimated population at the +2 timepoint (experimental replicate 3).
light1000_CTp06_0	Pigment content (pmol/million cells) in the HL-acclimated population at the +6 timepoint (experimental replicate 0).
light1000_CTp06_1	Pigment content (pmol/million cells) in the HL-acclimated population at the +6 timepoint (experimental replicate 1).
light1000_CTp06_2	Pigment content (pmol/million cells) in the HL-acclimated population at the +6 timepoint (experimental replicate 2).
light1000_CTp06_3	Pigment content (pmol/million cells) in the HL-acclimated population at the +6 timepoint (experimental replicate 3).
light1000_CTp10_0	Pigment content (pmol/million cells) in the HL-acclimated population at the +10 timepoint (experimental replicate 0).
light1000_CTp10_1	Pigment content (pmol/million cells) in the HL-acclimated population at the +10 timepoint (experimental replicate 1).
light1000_CTp10_2	Pigment content (pmol/million cells) in the HL-acclimated population at the +10 timepoint (experimental replicate 2).
light1000_CTp10_3	Pigment content (pmol/million cells) in the HL-acclimated population at the +10 timepoint (experimental replicate 3).
light1000_CTm10_0	Pigment content (pmol/million cells) in the HL-acclimated population at the –10 timepoint (experimental replicate 0).
light1000_CTm10_1	Pigment content (pmol/million cells) in the HL-acclimated population at the –10 timepoint (experimental replicate 1).
light1000_CTm10_2	Pigment content (pmol/million cells) in the HL-acclimated population at the –10 timepoint (experimental replicate 2).
light1000_CTm10_3	Pigment content (pmol/million cells) in the HL-acclimated population at the –10 timepoint (experimental replicate 3).

## Sheet: Pigments_pmolPerMillionCells
Pigment	light0050_CTm02_0	light0050_CTm02_1	light0050_CTm02_2	light0050_CTm02_3	light0050_CTp02_0	light0050_CTp02_1	light0050_CTp02_2	light0050_CTp02_3	light0050_CTp06_0	light0050_CTp06_1	light0050_CTp06_2	light0050_CTp06_3	light0050_CTp10_0	light0050_CTp10_1	light0050_CTp10_2	light0050_CTp10_3	light0050_CTm10_0	light0050_CTm10_1	light0050_CTm10_2	light0050_CTm10_3	light0200_CTm02_0	light0200_CTm02_1	light0200_CTm02_2	light0200_CTm02_3	light0200_CTp02_0	light0200_CTp02_1	light0200_CTp02_2	light0200_CTp02_3	light0200_CTp06_0	light0200_CTp06_1	light0200_CTp06_2	light0200_CTp06_3	light0200_CTp10_0	light0200_CTp10_1	light0200_CTp10_2	light0200_CTp10_3	light0200_CTm10_0	light0200_CTm10_1	light0200_CTm10_2	light0200_CTm10_3	light1000_CTm02_0	light1000_CTm02_1	light1000_CTm02_2	light1000_CTm02_3	light1000_CTp02_0	light1000_CTp02_1	light1000_CTp02_2	light1000_CTp02_3	light1000_CTp06_0
Chl_a	272.3	214.6	202.5	273.8	370	306.5	290.4	377.4	488.5	370.7	359.4	761.7	658.1	485.5	406.4	432.2	396.1	292.8	276.5	377.3	176.1	127.6	179.9	196.2	240.6	191.3	177.6	256.8	256.3	264.9	468.2	707.4	437.6	322.2	714	907.2	236.4	184.7	214.5	233.4	199.9	114.2	109.8	117.8	223.3	113.1	94	136.5	322.5
Chl_b	144.7	119.9	115.8	144.2	189.8	166.7	161.2	193.1	245.9	203.6	198.5	412.1	340.6	287.6	241.8	241.3	222	175.3	168.8	217.7	82.4	69.3	98.7	98.9	107	100.7	92	120.3	118.7	142.2	231.6	334.2	203.7	172.8	406.7	468.8	118.4	106.1	126.2	131.1	80.6	54.9	56	57.6	87.3	51.5	46	62.1	122
lutein	31.4	24.8	25.7	32.8	51	39.3	45.2	52.2	67.4	55	61.5	154.9	75.4	81.6	56.1	57.5	51.8	43.3	37.1	55.5	35.2	26.8	45.7	50.7	55.9	48.9	66.2	81.3	81.1	90.3	168.3	250.9	94.5	78	198.2	210.3	60.6	58	67.1	70	67.4	51.7	52.4	53.2	82.3	53	49.8	75.4	130
violaxanthin	37	30	25.6	33.5	56.7	43.4	46.6	53.2	67.4	56.8	54.7	137.8	81.5	88.7	52.8	54	60.6	48.4	37.8	59	26.9	22	30	31.5	40.5	35.3	52.4	59.6	57.4	65.7	101.3	140	71.8	60.8	134.4	136.1	49	47.1	47.4	48.6	38.8	27.9	29.3	28.2	34.7	22.4	21.4	32.1	45.4
antheraxanthin	0.7	0	1.3	0	1.7	0.9	0.9	0.9	0.7	0	0.9	1.4	1.5	1.3	0.6	0.6	1	0.7	0.4	0.7	1.1	0.7	0.9	1.2	6.7	6.3	3.9	4	7.3	7.6	3.7	4.3	6.7	4.9	4.7	6	1.9	2.1	1.1	1.5	3.9	2.9	2.7	2.9	22.1	11.8	10.6	16.4	26.8
zeaxanthin	0	0	0	0	0	0	0.3	0	0	0	0	0	0	0	0	0	0	0	0	0	0	0	0.4	0	3.8	3	2.4	2.8	3.5	3.8	2.3	2.2	2.6	1	2	3.4	0.8	0.1	0.5	0.4	2	1.3	0.7	1.1	15.5	7.9	7.6	13.2	18.9
alphaCarotene	2	1.6	1.6	3	3.7	2.1	2.8	3.9	4.5	4	4.3	17.1	7.7	9.1	4.4	5.8	4.4	3.6	2.7	6.1	1.8	1.2	2.2	2.4	3.8	2.7	3.1	3.6	5	5.2	7.2	9	6.7	5.6	16.4	20.2	3.8	3.9	4	4.3	3.8	2.9	2.6	2.8	6	3.7	3.5	4.6	6.2
betaCarotene	28.9	20.1	30.3	59	48.4	28	51.2	71.7	56.3	44	72.8	240.9	84.2	84.8	60.3	84.8	54.2	42	42.4	100.7	38.6	19.5	72.8	79.3	56.5	35.8	77	94.4	60.8	69.8	157.3	269.4	77.5	65.7	215.5	260.7	55.2	50.6	88.5	110.8	71	49.2	53.1	71.8	68.7	39.3	43	76	82.6
neoxanthin	46.7	37.9	38	48.6	59.3	48.1	52	60.1	74.9	64.1	66.8	163.7	102.9	111	81.6	83.6	76.2	63.8	58.2	86.5	21.9	18.8	33.6	33.8	26.1	26.4	31.4	37	33.3	42.4	74.7	108.7	50.8	48.5	157.6	160.1	34.6	38.6	54.3	54.1	14.6	12.1	12.9	13.8	13.8	9.8	8.3	14.2	20.5
[truncated: 11 more columns]
