# Supplementary material for: Too dim, too bright, and just right: Systems analysis of the Chlamydomonas diurnal program under limiting and excess light
Source: Plant Cell. 2025 Apr 19;37(6):koaf086. doi: 10.1093/plcell/koaf086 (PMC12136973; doi:10.1093/plcell/koaf086)
Supplement: koaf086_Supplementary_Data [file koaf086_supplementary_data.zip › SupplementaryDataSet9_StatisticalAnalysis.xlsx]

## Sheet: Legend
Supplementary Data Set 9. Statistical analysis of physiological data and lipid abundance; related to Figures 1, 4, 5, 7, and S8.
This dataset contains a complete description of the statistical tests used to assess differences in the physiological data and lipid abundance, their assumptions and parameters, and multiple testing corrections. Comparisons were made between populations (LL, ML or HL) for samples collected at a specified timepoint (see tab "ComparingPopulationsAtEachTime"), and comparisons were made between diffe…
ComparingPopulationsAtEachTime
Column Heading	Description
figure	The figure number (main text or supplemental) that presents the related data.
variable	The variable being measured.
timepoint	The timepoint under consideration.
has_independent_replicates	TRUE/FALSE: Were the replicate values measured independently?
is_normally_distributed	TRUE/FALSE: Do the data follow a normal distribution?
has_equal_variance	TRUE/FALSE: Do the different conditions being compared have equal variance?
test	What statistical test was performed.
two_sided	TRUE/FALSE: Was the test two-sided?
test_statistic	The test statistic used
DF	The degrees of freedom
p_value	The p-value result from the statistical test
significant	Is the result significant? ns = p ≥ 0.05, * = p <0.05, ** = p <0.005, *** = p < 0.0005.
post_hoc_test	What post-hoc test was performed.
set_1	Set 1 in the pairwise post-hoc comparison
set_2	Set 2 in the pairwise post-hoc comparison
p_value_adjustment	What multiple testing correction strategy was used.
post_hoc_padj_value	The multiple testing adjusted p-value of the post-hoc test.
post_hoc_significant	Is the result significant? ns = p ≥ 0.05, * = p <0.05, ** = p <0.005, *** = p < 0.0005.
ComparingTimesInEachPopulation
Column Heading	Description
figure	The figure number (main text or supplemental) that presents the related data.
variable	The variable being measured.
light	The light intensity of the samples under consideration.
has_independent_replicates	TRUE/FALSE: Were the replicate values measured independently?
is_normally_distributed	TRUE/FALSE: Do the data follow a normal distribution?
has_equal_variance	TRUE/FALSE: Do the different conditions being compared have equal variance?
test	What statistical test was performed.
two_sided	TRUE/FALSE: Was the test two-sided?
test_statistic	The test statistic used
DF	The degrees of freedom
p_value	The p-value of the statistical test
significant	Is the result significant? ns = p ≥ 0.05, * = p <0.05, ** = p <0.005, *** = p < 0.0005.
post_hoc_test	What post-hoc test was performed.
set_1	Set 1 in the pairwise post-hoc comparison
set_2	Set 2 in the pairwise post-hoc comparison
p_value_adjustment	What multiple testing correction strategy was used.
post_hoc_padj_value	The multiple testing adjusted p-value of the post-hoc test.
post_hoc_significant	Is the result significant? ns = p ≥ 0.05, * = p <0.05, ** = p <0.005, *** = p < 0.0005.
Lipids_ClassMean
Column Heading	Description
figure	The figure number (main text or supplemental) that presents the related data.
variable	The variable being measured.
has_independent_replicates	TRUE/FALSE: Were the replicate values measured independently?
is_normally_distributed	TRUE/FALSE: Do the data follow a normal distribution?
has_equal_variance	TRUE/FALSE: Do the different conditions being compared have equal variance?
test	What statistical test was performed.
LipidType	The class of lipids under consideration.
Effect	The effect under consideration.
DFn	Degrees of freedom numerator
DFd	Degrees of freedom denominator
test_Statistic	The test statistic
p_value	The p-value result from the statistical test
significant	Is the result significant? ns = p ≥ 0.05, * = p <0.05, ** = p <0.005, *** = p < 0.0005.
ges	Generalized eta-squared
p_value_adjustment	What multiple testing correction strategy was used.
p.adj	The multiple testing adjusted p-value.
significant	Is the result significant? ns = p ≥ 0.05, * = p <0.05, ** = p <0.005, *** = p < 0.0005.
Lipids_IndividualSpecies
Column Heading	Description
figure	The figure number (main text or supplemental) that presents the related data.
variable	The variable being measured.
has_independent_replicates	TRUE/FALSE: Were the replicate values measured independently?
is_normally_distributed	TRUE/FALSE: Do the data follow a normal distribution?
has_equal_variance	TRUE/FALSE: Do the different conditions being compared have equal variance?
test	What statistical test was performed.
LipidID	The species of lipid under consideration.
Effect	The effect under consideration.
DFn	Degrees of freedom numerator
DFd	Degrees of freedom denominator
test_Statistic	The test statistic
p_value	The p-value result from the statistical test
significant	Is the result significant? ns = p ≥ 0.05, * = p <0.05, ** = p <0.005, *** = p < 0.0005.
ges	Generalized eta-squared
p_value_adjustment	What multiple testing correction strategy was used.
p.adj	The multiple testing adjusted p-value.
significant	Is the result significant? ns = p ≥ 0.05, * = p <0.05, ** = p <0.005, *** = p < 0.0005.

## Sheet: ComparingPopulationsAtEachTime
figure	variable	timepoint	has_independent_replicates	is_normally_distributed	has_equal_variance	test	two_sided	test_statistic	DF	p_value	significant	post_hoc_test	set_1	set_2	p_value_adjustment	post_hoc_padj_value	post_hoc_significant
Figure1C	MaximumOD680	m10h	TRUE	TRUE	TRUE	ANOVA	TRUE	207.293	2	2.73022e-16	***	TukeyHSD	ML	LL	Studentized_Range_Distribution	3.29736e-14	***
Figure1C	MaximumOD680	m10h	TRUE	TRUE	TRUE	ANOVA	TRUE	207.293	2	2.73022e-16	***	TukeyHSD	HL	LL	Studentized_Range_Distribution	2.19003e-07	***
Figure1C	MaximumOD680	m10h	TRUE	TRUE	TRUE	ANOVA	TRUE	207.293	2	2.73022e-16	***	TukeyHSD	HL	ML	Studentized_Range_Distribution	1.0569e-11	***
Figure1D	ChlaAndb_pmolPerMillionCells	m02h	TRUE	TRUE	FALSE	Welch_ANOVA	TRUE	9.82913	2	0.0131507	*	Games_Howell	LL	ML	Studentized_Range_Distribution	0.037	*
Figure1D	ChlaAndb_pmolPerMillionCells	m02h	TRUE	TRUE	FALSE	Welch_ANOVA	TRUE	9.82913	2	0.0131507	*	Games_Howell	LL	HL	Studentized_Range_Distribution	0.009	*
Figure1D	ChlaAndb_pmolPerMillionCells	m02h	TRUE	TRUE	FALSE	Welch_ANOVA	TRUE	9.82913	2	0.0131507	*	Games_Howell	ML	HL	Studentized_Range_Distribution	0.284	ns
Figure1D	ChlaAndb_pmolPerMillionCells	p02h	TRUE	TRUE	FALSE	Welch_ANOVA	TRUE	20.57	2	0.00227062	**	Games_Howell	LL	ML	Studentized_Range_Distribution	0.007	*
Figure1D	ChlaAndb_pmolPerMillionCells	p02h	TRUE	TRUE	FALSE	Welch_ANOVA	TRUE	20.57	2	0.00227062	**	Games_Howell	LL	HL	Studentized_Range_Distribution	0.002	**
Figure1D	ChlaAndb_pmolPerMillionCells	p02h	TRUE	TRUE	FALSE	Welch_ANOVA	TRUE	20.57	2	0.00227062	**	Games_Howell	ML	HL	Studentized_Range_Distribution	0.098	ns
Figure1D	ChlaAndb_pmolPerMillionCells	p06h	TRUE	TRUE	FALSE	Welch_ANOVA	TRUE	3.78837	2	0.105829	ns	NA	NA	NA	NA	NA	NA
Figure1D	ChlaAndb_pmolPerMillionCells	p10h	TRUE	TRUE	FALSE	Welch_ANOVA	TRUE	6.92375	2	0.0427847	*	Games_Howell	LL	ML	Studentized_Range_Distribution	0.822	ns
Figure1D	ChlaAndb_pmolPerMillionCells	p10h	TRUE	TRUE	FALSE	Welch_ANOVA	TRUE	6.92375	2	0.0427847	*	Games_Howell	LL	HL	Studentized_Range_Distribution	0.06	ns
Figure1D	ChlaAndb_pmolPerMillionCells	p10h	TRUE	TRUE	FALSE	Welch_ANOVA	TRUE	6.92375	2	0.0427847	*	Games_Howell	ML	HL	Studentized_Range_Distribution	0.239	ns
Figure1D	ChlaAndb_pmolPerMillionCells	m10h	TRUE	TRUE	FALSE	Welch_ANOVA	TRUE	19.4245	2	0.00413659	**	Games_Howell	LL	ML	Studentized_Range_Distribution	0.033	*
Figure1D	ChlaAndb_pmolPerMillionCells	m10h	TRUE	TRUE	FALSE	Welch_ANOVA	TRUE	19.4245	2	0.00413659	**	Games_Howell	LL	HL	Studentized_Range_Distribution	0.002	**
Figure1D	ChlaAndb_pmolPerMillionCells	m10h	TRUE	TRUE	FALSE	Welch_ANOVA	TRUE	19.4245	2	0.00413659	**	Games_Howell	ML	HL	Studentized_Range_Distribution	0.02	*
Figure1E	NPOC_pgPerCell	m02h	TRUE	TRUE	TRUE	ANOVA	TRUE	12.6874	2	0.00699373	*	TukeyHSD	ML	LL	Studentized_Range_Distribution	0.0243237	*
Figure1E	NPOC_pgPerCell	m02h	TRUE	TRUE	TRUE	ANOVA	TRUE	12.6874	2	0.00699373	*	TukeyHSD	HL	LL	Studentized_Range_Distribution	0.00700689	*
Figure1E	NPOC_pgPerCell	m02h	TRUE	TRUE	TRUE	ANOVA	TRUE	12.6874	2	0.00699373	*	TukeyHSD	HL	ML	Studentized_Range_Distribution	0.520487	ns
Figure1E	NPOC_pgPerCell	p02h	TRUE	TRUE	TRUE	ANOVA	TRUE	18.0509	2	0.00289436	**	TukeyHSD	ML	LL	Studentized_Range_Distribution	0.0122013	*
Figure1E	NPOC_pgPerCell	p02h	TRUE	TRUE	TRUE	ANOVA	TRUE	18.0509	2	0.00289436	**	TukeyHSD	HL	LL	Studentized_Range_Distribution	0.00281314	**
Figure1E	NPOC_pgPerCell	p02h	TRUE	TRUE	TRUE	ANOVA	TRUE	18.0509	2	0.00289436	**	TukeyHSD	HL	ML	Studentized_Range_Distribution	0.35558	ns
Figure1E	NPOC_pgPerCell	p06h	TRUE	TRUE	TRUE	ANOVA	TRUE	2.60184	2	0.153593	ns	NA	NA	NA	NA	NA	NA
Figure1E	NPOC_pgPerCell	p10h	TRUE	TRUE	TRUE	ANOVA	TRUE	4.82092	2	0.0564404	ns	NA	NA	NA	NA	NA	NA
Figure1E	NPOC_pgPerCell	m10h	TRUE	TRUE	TRUE	ANOVA	TRUE	38.8974	2	0.000367115	***	TukeyHSD	ML	LL	Studentized_Range_Distribution	0.000717095	**
Figure1E	NPOC_pgPerCell	m10h	TRUE	TRUE	TRUE	ANOVA	TRUE	38.8974	2	0.000367115	***	TukeyHSD	HL	LL	Studentized_Range_Distribution	0.000581003	**
Figure1E	NPOC_pgPerCell	m10h	TRUE	TRUE	TRUE	ANOVA	TRUE	38.8974	2	0.000367115	***	TukeyHSD	HL	ML	Studentized_Range_Distribution	0.954023	ns
Figure1F	Diameter_µm	m02h	TRUE	FALSE	FALSE	Kruskal_Wallis	TRUE	169.936	2	1.25551e-37	***	Dunn	HL	LL	Benjamini-Hochberg	4.16466e-37	***
Figure1F	Diameter_µm	m02h	TRUE	FALSE	FALSE	Kruskal_Wallis	TRUE	169.936	2	1.25551e-37	***	Dunn	HL	ML	Benjamini-Hochberg	1.51146e-05	***
Figure1F	Diameter_µm	m02h	TRUE	FALSE	FALSE	Kruskal_Wallis	TRUE	169.936	2	1.25551e-37	***	Dunn	LL	ML	Benjamini-Hochberg	3.21076e-17	***
Figure1F	Diameter_µm	p02h	TRUE	FALSE	FALSE	Kruskal_Wallis	TRUE	63.6169	2	1.5338e-14	***	Dunn	HL	LL	Benjamini-Hochberg	4.55808e-15	***
Figure1F	Diameter_µm	p02h	TRUE	FALSE	FALSE	Kruskal_Wallis	TRUE	63.6169	2	1.5338e-14	***	Dunn	HL	ML	Benjamini-Hochberg	9.66197e-05	***
Figure1F	Diameter_µm	p02h	TRUE	FALSE	FALSE	Kruskal_Wallis	TRUE	63.6169	2	1.5338e-14	***	Dunn	LL	ML	Benjamini-Hochberg	6.85976e-05	***
Figure1F	Diameter_µm	p06h	TRUE	FALSE	FALSE	Kruskal_Wallis	TRUE	17.8666	2	0.000131919	***	Dunn	HL	LL	Benjamini-Hochberg	0.0199098	*
Figure1F	Diameter_µm	p06h	TRUE	FALSE	FALSE	Kruskal_Wallis	TRUE	17.8666	2	0.000131919	***	Dunn	HL	ML	Benjamini-Hochberg	7.84008e-05	***
Figure1F	Diameter_µm	p06h	TRUE	FALSE	FALSE	Kruskal_Wallis	TRUE	17.8666	2	0.000131919	***	Dunn	LL	ML	Benjamini-Hochberg	0.0839118	ns
Figure1F	Diameter_µm	p10h	TRUE	FALSE	FALSE	Kruskal_Wallis	TRUE	91.0576	2	1.68688e-20	***	Dunn	HL	LL	Benjamini-Hochberg	0.44869	ns
Figure1F	Diameter_µm	p10h	TRUE	FALSE	FALSE	Kruskal_Wallis	TRUE	91.0576	2	1.68688e-20	***	Dunn	HL	ML	Benjamini-Hochberg	5.80425e-15	***
Figure1F	Diameter_µm	p10h	TRUE	FALSE	FALSE	Kruskal_Wallis	TRUE	91.0576	2	1.68688e-20	***	Dunn	LL	ML	Benjamini-Hochberg	2.06759e-17	***
Figure1F	Diameter_µm	m10h	TRUE	FALSE	FALSE	Kruskal_Wallis	TRUE	162.319	2	5.66058e-36	***	Dunn	HL	LL	Benjamini-Hochberg	1.34383e-21	***
Figure1F	Diameter_µm	m10h	TRUE	FALSE	FALSE	Kruskal_Wallis	TRUE	162.319	2	5.66058e-36	***	Dunn	HL	ML	Benjamini-Hochberg	0.0134573	*
Figure1F	Diameter_µm	m10h	TRUE	FALSE	FALSE	Kruskal_Wallis	TRUE	162.319	2	5.66058e-36	***	Dunn	LL	ML	Benjamini-Hochberg	5.17317e-33	***
Figure1G	CellDensity_millionPermL	m02h	TRUE	TRUE	TRUE	ANOVA	TRUE	104.982	2	1.35746e-12	***	TukeyHSD	ML	LL	Studentized_Range_Distribution	1.02762e-05	***
Figure1G	CellDensity_millionPermL	m02h	TRUE	TRUE	TRUE	ANOVA	TRUE	104.982	2	1.35746e-12	***	TukeyHSD	HL	LL	Studentized_Range_Distribution	7.70051e-13	***
Figure1G	CellDensity_millionPermL	m02h	TRUE	TRUE	TRUE	ANOVA	TRUE	104.982	2	1.35746e-12	***	TukeyHSD	HL	ML	Studentized_Range_Distribution	3.58904e-08	***
Figure1G	CellDensity_millionPermL	p02h	TRUE	TRUE	TRUE	ANOVA	TRUE	71.0878	2	8.23625e-11	***	TukeyHSD	ML	LL	Studentized_Range_Distribution	0.000360403	***
Figure1G	CellDensity_millionPermL	p02h	TRUE	TRUE	TRUE	ANOVA	TRUE	71.0878	2	8.23625e-11	***	TukeyHSD	HL	LL	Studentized_Range_Distribution	5.05654e-11	***
Figure1G	CellDensity_millionPermL	p02h	TRUE	TRUE	TRUE	ANOVA	TRUE	71.0878	2	8.23625e-11	***	TukeyHSD	HL	ML	Studentized_Range_Distribution	4.93306e-07	***
Figure1G	CellDensity_millionPermL	p06h	TRUE	TRUE	TRUE	ANOVA	TRUE	80.9633	2	2.14012e-11	***	TukeyHSD	ML	LL	Studentized_Range_Distribution	0.000102101	***
Figure1G	CellDensity_millionPermL	p06h	TRUE	TRUE	TRUE	ANOVA	TRUE	80.9633	2	2.14012e-11	***	TukeyHSD	HL	LL	Studentized_Range_Distribution	1.25354e-11	***
Figure1G	CellDensity_millionPermL	p06h	TRUE	TRUE	TRUE	ANOVA	TRUE	80.9633	2	2.14012e-11	***	TukeyHSD	HL	ML	Studentized_Range_Distribution	2.37613e-07	***
Figure1G	CellDensity_millionPermL	p10h	TRUE	TRUE	TRUE	ANOVA	TRUE	177.973	2	4.03534e-15	***	TukeyHSD	ML	LL	Studentized_Range_Distribution	9.34529e-06	***
Figure1G	CellDensity_millionPermL	p10h	TRUE	TRUE	TRUE	ANOVA	TRUE	177.973	2	4.03534e-15	***	TukeyHSD	HL	LL	Studentized_Range_Distribution	2.43139e-14	***
Figure1G	CellDensity_millionPermL	p10h	TRUE	TRUE	TRUE	ANOVA	TRUE	177.973	2	4.03534e-15	***	TukeyHSD	HL	ML	Studentized_Range_Distribution	1.66464e-11	***
Figure1G	CellDensity_millionPermL	m10h	TRUE	TRUE	TRUE	ANOVA	TRUE	272.169	2	3.21557e-17	***	TukeyHSD	ML	LL	Studentized_Range_Distribution	2.34257e-14	***
Figure1G	CellDensity_millionPermL	m10h	TRUE	TRUE	TRUE	ANOVA	TRUE	272.169	2	3.21557e-17	***	TukeyHSD	HL	LL	Studentized_Range_Distribution	2.10942e-14	***
Figure1G	CellDensity_millionPermL	m10h	TRUE	TRUE	TRUE	ANOVA	TRUE	272.169	2	3.21557e-17	***	TukeyHSD	HL	ML	Studentized_Range_Distribution	0.0369734	*
Figure1H	CellsDividing_percent	m02h	TRUE	FALSE	TRUE	Kruskal_Wallis	TRUE	0.622222	2	0.732632	ns	NA	NA	NA	NA	NA	NA
Figure1H	CellsDividing_percent	p02h	TRUE	FALSE	TRUE	Kruskal_Wallis	TRUE	0.622222	2	0.732632	ns	NA	NA	NA	NA	NA	NA
Figure1H	CellsDividing_percent	p06h	TRUE	FALSE	TRUE	Kruskal_Wallis	TRUE	0.266667	2	0.875173	ns	NA	NA	NA	NA	NA	NA
Figure1H	CellsDividing_percent	p10h	TRUE	FALSE	TRUE	Kruskal_Wallis	TRUE	1.68889	2	0.429796	ns	NA	NA	NA	NA	NA	NA
Figure1H	CellsDividing_percent	p11h	TRUE	FALSE	TRUE	Kruskal_Wallis	TRUE	0.266667	2	0.875173	ns	NA	NA	NA	NA	NA	NA
Figure1H	CellsDividing_percent	p12h	TRUE	FALSE	TRUE	Kruskal_Wallis	TRUE	6.48889	2	0.0389902	*	Dunn	HL	LL	Benjamini-Hochberg	0.296718	ns
Figure1H	CellsDividing_percent	p12h	TRUE	FALSE	TRUE	Kruskal_Wallis	TRUE	6.48889	2	0.0389902	*	Dunn	HL	ML	Benjamini-Hochberg	0.204056	ns
Figure1H	CellsDividing_percent	p12h	TRUE	FALSE	TRUE	Kruskal_Wallis	TRUE	6.48889	2	0.0389902	*	Dunn	LL	ML	Benjamini-Hochberg	0.0338103	*
Figure1H	CellsDividing_percent	m11h	TRUE	FALSE	TRUE	Kruskal_Wallis	TRUE	6.48889	2	0.0389902	*	Dunn	HL	LL	Benjamini-Hochberg	0.296718	ns
Figure1H	CellsDividing_percent	m11h	TRUE	FALSE	TRUE	Kruskal_Wallis	TRUE	6.48889	2	0.0389902	*	Dunn	HL	ML	Benjamini-Hochberg	0.204056	ns
Figure1H	CellsDividing_percent	m11h	TRUE	FALSE	TRUE	Kruskal_Wallis	TRUE	6.48889	2	0.0389902	*	Dunn	LL	ML	Benjamini-Hochberg	0.0338103	*
Figure1H	CellsDividing_percent	m10h	TRUE	FALSE	TRUE	Kruskal_Wallis	TRUE	5.6	2	0.0608101	ns	NA	NA	NA	NA	NA	NA
Figure4A	O2Consumption_pmolPerMinPerµgNPOC	m02h	TRUE	TRUE	TRUE	ANOVA	TRUE	6.93291	2	0.0275508	*	TukeyHSD	ML	LL	Studentized_Range_Distribution	0.148875	ns
Figure4A	O2Consumption_pmolPerMinPerµgNPOC	m02h	TRUE	TRUE	TRUE	ANOVA	TRUE	6.93291	2	0.0275508	*	TukeyHSD	HL	LL	Studentized_Range_Distribution	0.0234852	*
Figure4A	O2Consumption_pmolPerMinPerµgNPOC	m02h	TRUE	TRUE	TRUE	ANOVA	TRUE	6.93291	2	0.0275508	*	TukeyHSD	HL	ML	Studentized_Range_Distribution	0.35671	ns
Figure4A	O2Consumption_pmolPerMinPerµgNPOC	p02h	TRUE	TRUE	TRUE	ANOVA	TRUE	10.4155	2	0.0111827	*	TukeyHSD	ML	LL	Studentized_Range_Distribution	0.0199992	*
Figure4A	O2Consumption_pmolPerMinPerµgNPOC	p02h	TRUE	TRUE	TRUE	ANOVA	TRUE	10.4155	2	0.0111827	*	TukeyHSD	HL	LL	Studentized_Range_Distribution	0.015747	*
Figure4A	O2Consumption_pmolPerMinPerµgNPOC	p02h	TRUE	TRUE	TRUE	ANOVA	TRUE	10.4155	2	0.0111827	*	TukeyHSD	HL	ML	Studentized_Range_Distribution	0.975325	ns
Figure4A	O2Consumption_pmolPerMinPerµgNPOC	p06h	TRUE	TRUE	TRUE	ANOVA	TRUE	40.3889	2	0.000330543	***	TukeyHSD	ML	LL	Studentized_Range_Distribution	0.00311436	**
Figure4A	O2Consumption_pmolPerMinPerµgNPOC	p06h	TRUE	TRUE	TRUE	ANOVA	TRUE	40.3889	2	0.000330543	***	TukeyHSD	HL	LL	Studentized_Range_Distribution	0.000280244	***
Figure4A	O2Consumption_pmolPerMinPerµgNPOC	p06h	TRUE	TRUE	TRUE	ANOVA	TRUE	40.3889	2	0.000330543	***	TukeyHSD	HL	ML	Studentized_Range_Distribution	0.0426501	*
Figure4A	O2Consumption_pmolPerMinPerµgNPOC	p10h	TRUE	TRUE	TRUE	ANOVA	TRUE	20.652	2	0.00204061	**	TukeyHSD	ML	LL	Studentized_Range_Distribution	0.00205274	**
Figure4A	O2Consumption_pmolPerMinPerµgNPOC	p10h	TRUE	TRUE	TRUE	ANOVA	TRUE	20.652	2	0.00204061	**	TukeyHSD	HL	LL	Studentized_Range_Distribution	0.00803045	*
Figure4A	O2Consumption_pmolPerMinPerµgNPOC	p10h	TRUE	TRUE	TRUE	ANOVA	TRUE	20.652	2	0.00204061	**	TukeyHSD	HL	ML	Studentized_Range_Distribution	0.371023	ns
Figure4A	O2Consumption_pmolPerMinPerµgNPOC	m10h	TRUE	TRUE	TRUE	ANOVA	TRUE	13.4496	2	0.00606596	*	TukeyHSD	ML	LL	Studentized_Range_Distribution	0.014166	*
Figure4A	O2Consumption_pmolPerMinPerµgNPOC	m10h	TRUE	TRUE	TRUE	ANOVA	TRUE	13.4496	2	0.00606596	*	TukeyHSD	HL	LL	Studentized_Range_Distribution	0.00740361	*
Figure4A	O2Consumption_pmolPerMinPerµgNPOC	m10h	TRUE	TRUE	TRUE	ANOVA	TRUE	13.4496	2	0.00606596	*	TukeyHSD	HL	ML	Studentized_Range_Distribution	0.816546	ns
Figure4B	O2Evolution_pmolPerMinPerµgNPOC	m02h	TRUE	TRUE	TRUE	ANOVA	TRUE	9.06581	2	0.0153707	*	TukeyHSD	ML	LL	Studentized_Range_Distribution	0.0227595	*
Figure4B	O2Evolution_pmolPerMinPerµgNPOC	m02h	TRUE	TRUE	TRUE	ANOVA	TRUE	9.06581	2	0.0153707	*	TukeyHSD	HL	LL	Studentized_Range_Distribution	0.025052	*
Figure4B	O2Evolution_pmolPerMinPerµgNPOC	m02h	TRUE	TRUE	TRUE	ANOVA	TRUE	9.06581	2	0.0153707	*	TukeyHSD	HL	ML	Studentized_Range_Distribution	0.996207	ns
Figure4B	O2Evolution_pmolPerMinPerµgNPOC	p02h	TRUE	TRUE	TRUE	ANOVA	TRUE	0.833217	2	0.479373	ns	NA	NA	NA	NA	NA	NA
Figure4B	O2Evolution_pmolPerMinPerµgNPOC	p06h	TRUE	TRUE	TRUE	ANOVA	TRUE	0.272789	2	0.770211	ns	NA	NA	NA	NA	NA	NA
Figure4B	O2Evolution_pmolPerMinPerµgNPOC	p10h	TRUE	TRUE	TRUE	ANOVA	TRUE	2.94072	2	0.128779	ns	NA	NA	NA	NA	NA	NA
Figure4B	O2Evolution_pmolPerMinPerµgNPOC	m10h	TRUE	TRUE	TRUE	ANOVA	TRUE	18.9777	2	0.00254343	**	TukeyHSD	ML	LL	Studentized_Range_Distribution	0.00682059	*
Figure4B	O2Evolution_pmolPerMinPerµgNPOC	m10h	TRUE	TRUE	TRUE	ANOVA	TRUE	18.9777	2	0.00254343	**	TukeyHSD	HL	LL	Studentized_Range_Distribution	0.0030037	**
Figure4B	O2Evolution_pmolPerMinPerµgNPOC	m10h	TRUE	TRUE	TRUE	ANOVA	TRUE	18.9777	2	0.00254343	**	TukeyHSD	HL	ML	Studentized_Range_Distribution	0.679591	ns
Figure4C	O2Evolution_pmolPerMinPernmolChla	m02h	TRUE	TRUE	TRUE	ANOVA	TRUE	16.9871	2	0.00338153	**	TukeyHSD	ML	LL	Studentized_Range_Distribution	0.00786095	*
Figure4C	O2Evolution_pmolPerMinPernmolChla	m02h	TRUE	TRUE	TRUE	ANOVA	TRUE	16.9871	2	0.00338153	**	TukeyHSD	HL	LL	Studentized_Range_Distribution	0.00428246	**
Figure4C	O2Evolution_pmolPerMinPernmolChla	m02h	TRUE	TRUE	TRUE	ANOVA	TRUE	16.9871	2	0.00338153	**	TukeyHSD	HL	ML	Studentized_Range_Distribution	0.814925	ns
Figure4C	O2Evolution_pmolPerMinPernmolChla	p02h	TRUE	TRUE	TRUE	ANOVA	TRUE	28.4906	2	0.000864614	**	TukeyHSD	ML	LL	Studentized_Range_Distribution	0.00186018	**
Figure4C	O2Evolution_pmolPerMinPernmolChla	p02h	TRUE	TRUE	TRUE	ANOVA	TRUE	28.4906	2	0.000864614	**	TukeyHSD	HL	LL	Studentized_Range_Distribution	0.00122931	**
Figure4C	O2Evolution_pmolPerMinPernmolChla	p02h	TRUE	TRUE	TRUE	ANOVA	TRUE	28.4906	2	0.000864614	**	TukeyHSD	HL	ML	Studentized_Range_Distribution	0.869777	ns
Figure4C	O2Evolution_pmolPerMinPernmolChla	p06h	TRUE	TRUE	TRUE	ANOVA	TRUE	5.5837	2	0.0426914	*	TukeyHSD	ML	LL	Studentized_Range_Distribution	0.114811	ns
Figure4C	O2Evolution_pmolPerMinPernmolChla	p06h	TRUE	TRUE	TRUE	ANOVA	TRUE	5.5837	2	0.0426914	*	TukeyHSD	HL	LL	Studentized_Range_Distribution	0.0420027	*
Figure4C	O2Evolution_pmolPerMinPernmolChla	p06h	TRUE	TRUE	TRUE	ANOVA	TRUE	5.5837	2	0.0426914	*	TukeyHSD	HL	ML	Studentized_Range_Distribution	0.715062	ns
Figure4C	O2Evolution_pmolPerMinPernmolChla	p10h	TRUE	TRUE	TRUE	ANOVA	TRUE	13.3712	2	0.00615346	*	TukeyHSD	ML	LL	Studentized_Range_Distribution	0.0382697	*
Figure4C	O2Evolution_pmolPerMinPernmolChla	p10h	TRUE	TRUE	TRUE	ANOVA	TRUE	13.3712	2	0.00615346	*	TukeyHSD	HL	LL	Studentized_Range_Distribution	0.00532685	*
Figure4C	O2Evolution_pmolPerMinPernmolChla	p10h	TRUE	TRUE	TRUE	ANOVA	TRUE	13.3712	2	0.00615346	*	TukeyHSD	HL	ML	Studentized_Range_Distribution	0.24376	ns
Figure4C	O2Evolution_pmolPerMinPernmolChla	m10h	TRUE	TRUE	TRUE	ANOVA	TRUE	333.051	2	7.11453e-07	***	TukeyHSD	ML	LL	Studentized_Range_Distribution	1.22183e-05	***
Figure4C	O2Evolution_pmolPerMinPernmolChla	m10h	TRUE	TRUE	TRUE	ANOVA	TRUE	333.051	2	7.11453e-07	***	TukeyHSD	HL	LL	Studentized_Range_Distribution	7.66777e-07	***
Figure4C	O2Evolution_pmolPerMinPernmolChla	m10h	TRUE	TRUE	TRUE	ANOVA	TRUE	333.051	2	7.11453e-07	***	TukeyHSD	HL	ML	Studentized_Range_Distribution	0.000110654	***
Figure4D	Starch_µgPerMillionCells	m02h	FALSE	TRUE	TRUE	Repeated_Measures_ANOVA	TRUE	0.263	2	0.781	ns	NA	NA	NA	NA	NA	NA
Figure4D	Starch_µgPerMillionCells	p02h	FALSE	TRUE	TRUE	Repeated_Measures_ANOVA	TRUE	36.943	2	0.003	**	Wilcox_Paired	ML	LL	Benjamini-Hochberg	0.38	ns
Figure4D	Starch_µgPerMillionCells	p02h	FALSE	TRUE	TRUE	Repeated_Measures_ANOVA	TRUE	36.943	2	0.003	**	Wilcox_Paired	HL	LL	Benjamini-Hochberg	0.5	ns
Figure4D	Starch_µgPerMillionCells	p02h	FALSE	TRUE	TRUE	Repeated_Measures_ANOVA	TRUE	36.943	2	0.003	**	Wilcox_Paired	HL	ML	Benjamini-Hochberg	0.38	ns
Figure4D	Starch_µgPerMillionCells	p06h	FALSE	TRUE	TRUE	Repeated_Measures_ANOVA	TRUE	72.87	2	0.000714	**	Wilcox_Paired	ML	LL	Benjamini-Hochberg	0.25	ns
Figure4D	Starch_µgPerMillionCells	p06h	FALSE	TRUE	TRUE	Repeated_Measures_ANOVA	TRUE	72.87	2	0.000714	**	Wilcox_Paired	HL	LL	Benjamini-Hochberg	0.25	ns
Figure4D	Starch_µgPerMillionCells	p06h	FALSE	TRUE	TRUE	Repeated_Measures_ANOVA	TRUE	72.87	2	0.000714	**	Wilcox_Paired	HL	ML	Benjamini-Hochberg	0.25	ns
Figure4D	Starch_µgPerMillionCells	p10h	FALSE	TRUE	TRUE	Repeated_Measures_ANOVA	TRUE	63.037	2	0.000946	**	Wilcox_Paired	ML	LL	Benjamini-Hochberg	0.25	ns
Figure4D	Starch_µgPerMillionCells	p10h	FALSE	TRUE	TRUE	Repeated_Measures_ANOVA	TRUE	63.037	2	0.000946	**	Wilcox_Paired	HL	LL	Benjamini-Hochberg	0.25	ns
Figure4D	Starch_µgPerMillionCells	p10h	FALSE	TRUE	TRUE	Repeated_Measures_ANOVA	TRUE	63.037	2	0.000946	**	Wilcox_Paired	HL	ML	Benjamini-Hochberg	0.25	ns
Figure4D	Starch_µgPerMillionCells	m10h	FALSE	TRUE	TRUE	Repeated_Measures_ANOVA	TRUE	48.674	2	0.002	**	Wilcox_Paired	ML	LL	Benjamini-Hochberg	0.25	ns
Figure4D	Starch_µgPerMillionCells	m10h	FALSE	TRUE	TRUE	Repeated_Measures_ANOVA	TRUE	48.674	2	0.002	**	Wilcox_Paired	HL	LL	Benjamini-Hochberg	0.25	ns
Figure4D	Starch_µgPerMillionCells	m10h	FALSE	TRUE	TRUE	Repeated_Measures_ANOVA	TRUE	48.674	2	0.002	**	Wilcox_Paired	HL	ML	Benjamini-Hochberg	0.25	ns
Figure5B	ThylakoidLayers	m02h	TRUE	FALSE	FALSE	Kruskal_Wallis	TRUE	10.4698	2	0.00532737	*	Dunn	HL	LL	Benjamini-Hochberg	0.00366086	**
Figure5B	ThylakoidLayers	m02h	TRUE	FALSE	FALSE	Kruskal_Wallis	TRUE	10.4698	2	0.00532737	*	Dunn	HL	ML	Benjamini-Hochberg	0.0781687	ns
Figure5B	ThylakoidLayers	m02h	TRUE	FALSE	FALSE	Kruskal_Wallis	TRUE	10.4698	2	0.00532737	*	Dunn	LL	ML	Benjamini-Hochberg	0.16128	ns
Figure5B	ThylakoidLayers	p02h	TRUE	FALSE	FALSE	Kruskal_Wallis	TRUE	9.51838	2	0.00857255	*	Dunn	HL	LL	Benjamini-Hochberg	0.00877111	*
Figure5B	ThylakoidLayers	p02h	TRUE	FALSE	FALSE	Kruskal_Wallis	TRUE	9.51838	2	0.00857255	*	Dunn	HL	ML	Benjamini-Hochberg	0.539925	ns
Figure5B	ThylakoidLayers	p02h	TRUE	FALSE	FALSE	Kruskal_Wallis	TRUE	9.51838	2	0.00857255	*	Dunn	LL	ML	Benjamini-Hochberg	0.0363236	*
Figure5B	ThylakoidLayers	p06h	TRUE	FALSE	FALSE	Kruskal_Wallis	TRUE	66.0019	2	4.65451e-15	***	Dunn	HL	LL	Benjamini-Hochberg	2.37421e-15	***
Figure5B	ThylakoidLayers	p06h	TRUE	FALSE	FALSE	Kruskal_Wallis	TRUE	66.0019	2	4.65451e-15	***	Dunn	HL	ML	Benjamini-Hochberg	0.00880889	*
Figure5B	ThylakoidLayers	p06h	TRUE	FALSE	FALSE	Kruskal_Wallis	TRUE	66.0019	2	4.65451e-15	***	Dunn	LL	ML	Benjamini-Hochberg	3.9477e-07	***
Figure5B	ThylakoidLayers	p10h	TRUE	FALSE	FALSE	Kruskal_Wallis	TRUE	100.806	2	1.2889e-22	***	Dunn	HL	LL	Benjamini-Hochberg	5.71334e-20	***
Figure5B	ThylakoidLayers	p10h	TRUE	FALSE	FALSE	Kruskal_Wallis	TRUE	100.806	2	1.2889e-22	***	Dunn	HL	ML	Benjamini-Hochberg	2.975e-10	***
Figure5B	ThylakoidLayers	p10h	TRUE	FALSE	FALSE	Kruskal_Wallis	TRUE	100.806	2	1.2889e-22	***	Dunn	LL	ML	Benjamini-Hochberg	0.0149642	*
Figure5B	ThylakoidLayers	m10h	TRUE	FALSE	FALSE	Kruskal_Wallis	TRUE	15.07	2	0.000534066	**	Dunn	HL	LL	Benjamini-Hochberg	0.000340055	***
Figure5B	ThylakoidLayers	m10h	TRUE	FALSE	FALSE	Kruskal_Wallis	TRUE	15.07	2	0.000534066	**	Dunn	HL	ML	Benjamini-Hochberg	0.0333033	*
Figure5B	ThylakoidLayers	m10h	TRUE	FALSE	FALSE	Kruskal_Wallis	TRUE	15.07	2	0.000534066	**	Dunn	LL	ML	Benjamini-Hochberg	0.115676	ns
Figure5C	StackingRepeatDistance_nm	m02h	TRUE	FALSE	FALSE	Kruskal_Wallis	TRUE	31.2294	2	1.65436e-07	***	Dunn	HL	LL	Benjamini-Hochberg	0.000190764	***
Figure5C	StackingRepeatDistance_nm	m02h	TRUE	FALSE	FALSE	Kruskal_Wallis	TRUE	31.2294	2	1.65436e-07	***	Dunn	HL	ML	Benjamini-Hochberg	7.77017e-08	***
Figure5C	StackingRepeatDistance_nm	m02h	TRUE	FALSE	FALSE	Kruskal_Wallis	TRUE	31.2294	2	1.65436e-07	***	Dunn	LL	ML	Benjamini-Hochberg	0.0466216	*
Figure5C	StackingRepeatDistance_nm	p02h	TRUE	FALSE	FALSE	Kruskal_Wallis	TRUE	5.91102	2	0.0520522	ns	NA	NA	NA	NA	NA	NA
Figure5C	StackingRepeatDistance_nm	p06h	TRUE	FALSE	FALSE	Kruskal_Wallis	TRUE	13.0511	2	0.00146553	**	Dunn	HL	LL	Benjamini-Hochberg	0.0012675	**
Figure5C	StackingRepeatDistance_nm	p06h	TRUE	FALSE	FALSE	Kruskal_Wallis	TRUE	13.0511	2	0.00146553	**	Dunn	HL	ML	Benjamini-Hochberg	0.00562801	*
Figure5C	StackingRepeatDistance_nm	p06h	TRUE	FALSE	FALSE	Kruskal_Wallis	TRUE	13.0511	2	0.00146553	**	Dunn	LL	ML	Benjamini-Hochberg	0.599767	ns
Figure5C	StackingRepeatDistance_nm	p10h	TRUE	FALSE	FALSE	Kruskal_Wallis	TRUE	17.0121	2	0.000202237	***	Dunn	HL	LL	Benjamini-Hochberg	0.000126674	***
Figure5C	StackingRepeatDistance_nm	p10h	TRUE	FALSE	FALSE	Kruskal_Wallis	TRUE	17.0121	2	0.000202237	***	Dunn	HL	ML	Benjamini-Hochberg	0.100147	ns
Figure5C	StackingRepeatDistance_nm	p10h	TRUE	FALSE	FALSE	Kruskal_Wallis	TRUE	17.0121	2	0.000202237	***	Dunn	LL	ML	Benjamini-Hochberg	0.0247634	*
Figure5C	StackingRepeatDistance_nm	m10h	TRUE	FALSE	FALSE	Kruskal_Wallis	TRUE	0.19705	2	0.906173	ns	NA	NA	NA	NA	NA	NA
Figure7A	FvFm	m02h	TRUE	TRUE	TRUE	ANOVA	TRUE	6	2	0.037037	*	TukeyHSD	ML	LL	Studentized_Range_Distribution	0.625543	ns
Figure7A	FvFm	m02h	TRUE	TRUE	TRUE	ANOVA	TRUE	6	2	0.037037	*	TukeyHSD	HL	LL	Studentized_Range_Distribution	0.034967	*
Figure7A	FvFm	m02h	TRUE	TRUE	TRUE	ANOVA	TRUE	6	2	0.037037	*	TukeyHSD	HL	ML	Studentized_Range_Distribution	0.115679	ns
Figure7A	FvFm	p02h	TRUE	TRUE	TRUE	ANOVA	TRUE	49.2439	2	0.000189346	***	TukeyHSD	ML	LL	Studentized_Range_Distribution	0.103843	ns
Figure7A	FvFm	p02h	TRUE	TRUE	TRUE	ANOVA	TRUE	49.2439	2	0.000189346	***	TukeyHSD	HL	LL	Studentized_Range_Distribution	0.000183786	***
Figure7A	FvFm	p02h	TRUE	TRUE	TRUE	ANOVA	TRUE	49.2439	2	0.000189346	***	TukeyHSD	HL	ML	Studentized_Range_Distribution	0.000973855	**
Figure7A	FvFm	p06h	TRUE	TRUE	TRUE	ANOVA	TRUE	39.0396	2	0.000363403	***	TukeyHSD	ML	LL	Studentized_Range_Distribution	0.686651	ns
Figure7A	FvFm	p06h	TRUE	TRUE	TRUE	ANOVA	TRUE	39.0396	2	0.000363403	***	TukeyHSD	HL	LL	Studentized_Range_Distribution	0.000484017	***
Figure7A	FvFm	p06h	TRUE	TRUE	TRUE	ANOVA	TRUE	39.0396	2	0.000363403	***	TukeyHSD	HL	ML	Studentized_Range_Distribution	0.000893885	**
Figure7A	FvFm	p10h	TRUE	TRUE	TRUE	ANOVA	TRUE	52.3333	2	0.000159369	***	TukeyHSD	ML	LL	Studentized_Range_Distribution	0.768432	ns
Figure7A	FvFm	p10h	TRUE	TRUE	TRUE	ANOVA	TRUE	52.3333	2	0.000159369	***	TukeyHSD	HL	LL	Studentized_Range_Distribution	0.00022979	***
Figure7A	FvFm	p10h	TRUE	TRUE	TRUE	ANOVA	TRUE	52.3333	2	0.000159369	***	TukeyHSD	HL	ML	Studentized_Range_Distribution	0.000359727	***
Figure7A	FvFm	m10h	TRUE	TRUE	TRUE	ANOVA	TRUE	24.9981	2	0.0012302	**	TukeyHSD	ML	LL	Studentized_Range_Distribution	1	ns
Figure7A	FvFm	m10h	TRUE	TRUE	TRUE	ANOVA	TRUE	24.9981	2	0.0012302	**	TukeyHSD	HL	LL	Studentized_Range_Distribution	0.00210165	**
Figure7A	FvFm	m10h	TRUE	TRUE	TRUE	ANOVA	TRUE	24.9981	2	0.0012302	**	TukeyHSD	HL	ML	Studentized_Range_Distribution	0.00210165	**
Figure7B	ChlabRatio	m02h	TRUE	TRUE	TRUE	ANOVA	TRUE	3.7125	2	0.0667295	ns	NA	NA	NA	NA	NA	NA
Figure7B	ChlabRatio	p02h	TRUE	TRUE	TRUE	ANOVA	TRUE	4.85046	2	0.0372142	*	TukeyHSD	ML	LL	Studentized_Range_Distribution	0.360924	ns
Figure7B	ChlabRatio	p02h	TRUE	TRUE	TRUE	ANOVA	TRUE	4.85046	2	0.0372142	*	TukeyHSD	HL	LL	Studentized_Range_Distribution	0.0303686	*
Figure7B	ChlabRatio	p02h	TRUE	TRUE	TRUE	ANOVA	TRUE	4.85046	2	0.0372142	*	TukeyHSD	HL	ML	Studentized_Range_Distribution	0.268514	ns
Figure7B	ChlabRatio	p06h	TRUE	TRUE	TRUE	ANOVA	TRUE	8.09928	2	0.00972525	*	TukeyHSD	ML	LL	Studentized_Range_Distribution	0.31853	ns
Figure7B	ChlabRatio	p06h	TRUE	TRUE	TRUE	ANOVA	TRUE	8.09928	2	0.00972525	*	TukeyHSD	HL	LL	Studentized_Range_Distribution	0.00797441	*
Figure7B	ChlabRatio	p06h	TRUE	TRUE	TRUE	ANOVA	TRUE	8.09928	2	0.00972525	*	TukeyHSD	HL	ML	Studentized_Range_Distribution	0.0850837	ns
Figure7B	ChlabRatio	p10h	TRUE	TRUE	TRUE	ANOVA	TRUE	3.56367	2	0.0724535	ns	NA	NA	NA	NA	NA	NA
Figure7B	ChlabRatio	m10h	TRUE	TRUE	TRUE	ANOVA	TRUE	3.04371	2	0.0977967	ns	NA	NA	NA	NA	NA	NA
Figure7C	PSIFluorPerPSIIFluor_77K	m02h	TRUE	TRUE	FALSE	Welch_ANOVA	TRUE	1.38086	2	0.334286	ns	NA	NA	NA	NA	NA	NA
Figure7C	PSIFluorPerPSIIFluor_77K	p02h	TRUE	TRUE	FALSE	Welch_ANOVA	TRUE	413.118	2	1.49714e-06	***	Games_Howell	LL	ML	Studentized_Range_Distribution	0.055	ns
Figure7C	PSIFluorPerPSIIFluor_77K	p02h	TRUE	TRUE	FALSE	Welch_ANOVA	TRUE	413.118	2	1.49714e-06	***	Games_Howell	LL	HL	Studentized_Range_Distribution	6.24e-07	***
Figure7C	PSIFluorPerPSIIFluor_77K	p02h	TRUE	TRUE	FALSE	Welch_ANOVA	TRUE	413.118	2	1.49714e-06	***	Games_Howell	ML	HL	Studentized_Range_Distribution	0.068	ns
Figure7C	PSIFluorPerPSIIFluor_77K	p06h	TRUE	TRUE	FALSE	Welch_ANOVA	TRUE	163.749	2	1.64743e-05	***	Games_Howell	LL	ML	Studentized_Range_Distribution	0.047	*
Figure7C	PSIFluorPerPSIIFluor_77K	p06h	TRUE	TRUE	FALSE	Welch_ANOVA	TRUE	163.749	2	1.64743e-05	***	Games_Howell	LL	HL	Studentized_Range_Distribution	7.27e-06	***
Figure7C	PSIFluorPerPSIIFluor_77K	p06h	TRUE	TRUE	FALSE	Welch_ANOVA	TRUE	163.749	2	1.64743e-05	***	Games_Howell	ML	HL	Studentized_Range_Distribution	0.032	*
Figure7C	PSIFluorPerPSIIFluor_77K	p10h	TRUE	TRUE	FALSE	Welch_ANOVA	TRUE	14.1779	2	0.00868313	*	Games_Howell	LL	ML	Studentized_Range_Distribution	0.392	ns
Figure7C	PSIFluorPerPSIIFluor_77K	p10h	TRUE	TRUE	FALSE	Welch_ANOVA	TRUE	14.1779	2	0.00868313	*	Games_Howell	LL	HL	Studentized_Range_Distribution	0.01	*
Figure7C	PSIFluorPerPSIIFluor_77K	p10h	TRUE	TRUE	FALSE	Welch_ANOVA	TRUE	14.1779	2	0.00868313	*	Games_Howell	ML	HL	Studentized_Range_Distribution	0.168	ns
Figure7C	PSIFluorPerPSIIFluor_77K	m10h	TRUE	TRUE	FALSE	Welch_ANOVA	TRUE	0.0826595	2	0.921766	ns	NA	NA	NA	NA	NA	NA
Figure7E	MaximumNPQ	m02h	TRUE	TRUE	FALSE	Welch_ANOVA	TRUE	8.84414	2	0.0214639	*	Games_Howell	LL	ML	Studentized_Range_Distribution	0.228	ns
Figure7E	MaximumNPQ	m02h	TRUE	TRUE	FALSE	Welch_ANOVA	TRUE	8.84414	2	0.0214639	*	Games_Howell	LL	HL	Studentized_Range_Distribution	0.025	*
Figure7E	MaximumNPQ	m02h	TRUE	TRUE	FALSE	Welch_ANOVA	TRUE	8.84414	2	0.0214639	*	Games_Howell	ML	HL	Studentized_Range_Distribution	0.063	ns
Figure7E	MaximumNPQ	p02h	TRUE	TRUE	FALSE	Welch_ANOVA	TRUE	7.38502	2	0.0385714	*	Games_Howell	LL	ML	Studentized_Range_Distribution	0.418	ns
Figure7E	MaximumNPQ	p02h	TRUE	TRUE	FALSE	Welch_ANOVA	TRUE	7.38502	2	0.0385714	*	Games_Howell	LL	HL	Studentized_Range_Distribution	0.039	*
Figure7E	MaximumNPQ	p02h	TRUE	TRUE	FALSE	Welch_ANOVA	TRUE	7.38502	2	0.0385714	*	Games_Howell	ML	HL	Studentized_Range_Distribution	0.061	ns
Figure7E	MaximumNPQ	p06h	TRUE	TRUE	FALSE	Welch_ANOVA	TRUE	62.3822	2	0.00310058	**	Games_Howell	LL	ML	Studentized_Range_Distribution	0.467	ns
Figure7E	MaximumNPQ	p06h	TRUE	TRUE	FALSE	Welch_ANOVA	TRUE	62.3822	2	0.00310058	**	Games_Howell	LL	HL	Studentized_Range_Distribution	0.004	**
Figure7E	MaximumNPQ	p06h	TRUE	TRUE	FALSE	Welch_ANOVA	TRUE	62.3822	2	0.00310058	**	Games_Howell	ML	HL	Studentized_Range_Distribution	0.044	*
Figure7E	MaximumNPQ	p10h	TRUE	TRUE	FALSE	Welch_ANOVA	TRUE	214.599	2	0.000525222	**	Games_Howell	LL	ML	Studentized_Range_Distribution	0.229	ns
Figure7E	MaximumNPQ	p10h	TRUE	TRUE	FALSE	Welch_ANOVA	TRUE	214.599	2	0.000525222	**	Games_Howell	LL	HL	Studentized_Range_Distribution	0.00089	**
Figure7E	MaximumNPQ	p10h	TRUE	TRUE	FALSE	Welch_ANOVA	TRUE	214.599	2	0.000525222	**	Games_Howell	ML	HL	Studentized_Range_Distribution	0.03	*
Figure7E	MaximumNPQ	m10h	TRUE	TRUE	FALSE	Welch_ANOVA	TRUE	263.132	2	0.000182563	***	Games_Howell	LL	ML	Studentized_Range_Distribution	0.04	*
Figure7E	MaximumNPQ	m10h	TRUE	TRUE	FALSE	Welch_ANOVA	TRUE	263.132	2	0.000182563	***	Games_Howell	LL	HL	Studentized_Range_Distribution	0.002	**
Figure7E	MaximumNPQ	m10h	TRUE	TRUE	FALSE	Welch_ANOVA	TRUE	263.132	2	0.000182563	***	Games_Howell	ML	HL	Studentized_Range_Distribution	0.000217	***
Figure7F	Lutein_pmolPerMillionCells	m02h	TRUE	TRUE	FALSE	Welch_ANOVA	TRUE	18.6095	2	0.0042682	**	Games_Howell	LL	ML	Studentized_Range_Distribution	0.254	ns
Figure7F	Lutein_pmolPerMillionCells	m02h	TRUE	TRUE	FALSE	Welch_ANOVA	TRUE	18.6095	2	0.0042682	**	Games_Howell	LL	HL	Studentized_Range_Distribution	0.004	**
Figure7F	Lutein_pmolPerMillionCells	m02h	TRUE	TRUE	FALSE	Welch_ANOVA	TRUE	18.6095	2	0.0042682	**	Games_Howell	ML	HL	Studentized_Range_Distribution	0.106	ns
Figure7F	Lutein_pmolPerMillionCells	p02h	TRUE	TRUE	FALSE	Welch_ANOVA	TRUE	3.48932	2	0.113082	ns	NA	NA	NA	NA	NA	NA
Figure7F	Lutein_pmolPerMillionCells	p06h	TRUE	TRUE	FALSE	Welch_ANOVA	TRUE	1.8124	2	0.25077	ns	NA	NA	NA	NA	NA	NA
Figure7F	Lutein_pmolPerMillionCells	p10h	TRUE	TRUE	FALSE	Welch_ANOVA	TRUE	15.6677	2	0.00662458	*	Games_Howell	LL	ML	Studentized_Range_Distribution	0.205	ns
Figure7F	Lutein_pmolPerMillionCells	p10h	TRUE	TRUE	FALSE	Welch_ANOVA	TRUE	15.6677	2	0.00662458	*	Games_Howell	LL	HL	Studentized_Range_Distribution	0.005	*
Figure7F	Lutein_pmolPerMillionCells	p10h	TRUE	TRUE	FALSE	Welch_ANOVA	TRUE	15.6677	2	0.00662458	*	Games_Howell	ML	HL	Studentized_Range_Distribution	0.968	ns
Figure7F	Lutein_pmolPerMillionCells	m10h	TRUE	TRUE	FALSE	Welch_ANOVA	TRUE	5.34505	2	0.0488345	*	Games_Howell	LL	ML	Studentized_Range_Distribution	0.04	*
Figure7F	Lutein_pmolPerMillionCells	m10h	TRUE	TRUE	FALSE	Welch_ANOVA	TRUE	5.34505	2	0.0488345	*	Games_Howell	LL	HL	Studentized_Range_Distribution	0.079	ns
Figure7F	Lutein_pmolPerMillionCells	m10h	TRUE	TRUE	FALSE	Welch_ANOVA	TRUE	5.34505	2	0.0488345	*	Games_Howell	ML	HL	Studentized_Range_Distribution	0.658	ns
Figure7G	Lutein_mmolPermolChla	m02h	TRUE	TRUE	TRUE	ANOVA	TRUE	60.9324	2	5.86662e-06	***	TukeyHSD	ML	LL	Studentized_Range_Distribution	0.00909507	*
Figure7G	Lutein_mmolPermolChla	m02h	TRUE	TRUE	TRUE	ANOVA	TRUE	60.9324	2	5.86662e-06	***	TukeyHSD	HL	LL	Studentized_Range_Distribution	4.67815e-06	***
Figure7G	Lutein_mmolPermolChla	m02h	TRUE	TRUE	TRUE	ANOVA	TRUE	60.9324	2	5.86662e-06	***	TukeyHSD	HL	ML	Studentized_Range_Distribution	0.000168579	***
Figure7G	Lutein_mmolPermolChla	p02h	TRUE	TRUE	TRUE	ANOVA	TRUE	32.0131	2	8.09915e-05	***	TukeyHSD	ML	LL	Studentized_Range_Distribution	0.0137516	*
Figure7G	Lutein_mmolPermolChla	p02h	TRUE	TRUE	TRUE	ANOVA	TRUE	32.0131	2	8.09915e-05	***	TukeyHSD	HL	LL	Studentized_Range_Distribution	5.939e-05	***
Figure7G	Lutein_mmolPermolChla	p02h	TRUE	TRUE	TRUE	ANOVA	TRUE	32.0131	2	8.09915e-05	***	TukeyHSD	HL	ML	Studentized_Range_Distribution	0.00463196	**
Figure7G	Lutein_mmolPermolChla	p06h	TRUE	TRUE	TRUE	ANOVA	TRUE	40.0757	2	3.3e-05	***	TukeyHSD	ML	LL	Studentized_Range_Distribution	0.00626673	*
Figure7G	Lutein_mmolPermolChla	p06h	TRUE	TRUE	TRUE	ANOVA	TRUE	40.0757	2	3.3e-05	***	TukeyHSD	HL	LL	Studentized_Range_Distribution	2.39354e-05	***
Figure7G	Lutein_mmolPermolChla	p06h	TRUE	TRUE	TRUE	ANOVA	TRUE	40.0757	2	3.3e-05	***	TukeyHSD	HL	ML	Studentized_Range_Distribution	0.00254178	**
Figure7G	Lutein_mmolPermolChla	p10h	TRUE	TRUE	TRUE	ANOVA	TRUE	37.8346	2	4.16224e-05	***	TukeyHSD	ML	LL	Studentized_Range_Distribution	0.030982	*
Figure7G	Lutein_mmolPermolChla	p10h	TRUE	TRUE	TRUE	ANOVA	TRUE	37.8346	2	4.16224e-05	***	TukeyHSD	HL	LL	Studentized_Range_Distribution	3.32919e-05	***
Figure7G	Lutein_mmolPermolChla	p10h	TRUE	TRUE	TRUE	ANOVA	TRUE	37.8346	2	4.16224e-05	***	TukeyHSD	HL	ML	Studentized_Range_Distribution	0.00100417	**
Figure7G	Lutein_mmolPermolChla	m10h	TRUE	TRUE	TRUE	ANOVA	TRUE	10.669	2	0.00421842	**	TukeyHSD	ML	LL	Studentized_Range_Distribution	0.342242	ns
Figure7G	Lutein_mmolPermolChla	m10h	TRUE	TRUE	TRUE	ANOVA	TRUE	10.669	2	0.00421842	**	TukeyHSD	HL	LL	Studentized_Range_Distribution	0.00365235	**
Figure7G	Lutein_mmolPermolChla	m10h	TRUE	TRUE	TRUE	ANOVA	TRUE	10.669	2	0.00421842	**	TukeyHSD	HL	ML	Studentized_Range_Distribution	0.0336764	*
Figure7H	Vio_pmolPerMillionCells	m02h	TRUE	TRUE	FALSE	Welch_ANOVA	TRUE	0.810959	2	0.488151	ns	NA	NA	NA	NA	NA	NA
Figure7H	Vio_pmolPerMillionCells	p02h	TRUE	TRUE	FALSE	Welch_ANOVA	TRUE	11.4425	2	0.00990161	*	Games_Howell	LL	ML	Studentized_Range_Distribution	0.885	ns
Figure7H	Vio_pmolPerMillionCells	p02h	TRUE	TRUE	FALSE	Welch_ANOVA	TRUE	11.4425	2	0.00990161	*	Games_Howell	LL	HL	Studentized_Range_Distribution	0.007	*
Figure7H	Vio_pmolPerMillionCells	p02h	TRUE	TRUE	FALSE	Welch_ANOVA	TRUE	11.4425	2	0.00990161	*	Games_Howell	ML	HL	Studentized_Range_Distribution	0.068	ns
Figure7H	Vio_pmolPerMillionCells	p06h	TRUE	TRUE	FALSE	Welch_ANOVA	TRUE	2.52123	2	0.179363	ns	NA	NA	NA	NA	NA	NA
Figure7H	Vio_pmolPerMillionCells	p10h	TRUE	TRUE	FALSE	Welch_ANOVA	TRUE	1.30955	2	0.348247	ns	NA	NA	NA	NA	NA	NA
Figure7H	Vio_pmolPerMillionCells	m10h	TRUE	TRUE	FALSE	Welch_ANOVA	TRUE	44.1625	2	0.00109475	**	Games_Howell	LL	ML	Studentized_Range_Distribution	0.803	ns
Figure7H	Vio_pmolPerMillionCells	m10h	TRUE	TRUE	FALSE	Welch_ANOVA	TRUE	44.1625	2	0.00109475	**	Games_Howell	LL	HL	Studentized_Range_Distribution	0.094	ns
Figure7H	Vio_pmolPerMillionCells	m10h	TRUE	TRUE	FALSE	Welch_ANOVA	TRUE	44.1625	2	0.00109475	**	Games_Howell	ML	HL	Studentized_Range_Distribution	0.002	**
Figure7I	Anthera_pmolPerMillionCells	m02h	TRUE	TRUE	FALSE	Welch_ANOVA	TRUE	23.8901	2	0.00291676	**	Games_Howell	LL	ML	Studentized_Range_Distribution	0.382	ns
Figure7I	Anthera_pmolPerMillionCells	m02h	TRUE	TRUE	FALSE	Welch_ANOVA	TRUE	23.8901	2	0.00291676	**	Games_Howell	LL	HL	Studentized_Range_Distribution	0.002	**
Figure7I	Anthera_pmolPerMillionCells	m02h	TRUE	TRUE	FALSE	Welch_ANOVA	TRUE	23.8901	2	0.00291676	**	Games_Howell	ML	HL	Studentized_Range_Distribution	0.005	*
Figure7I	Anthera_pmolPerMillionCells	p02h	TRUE	TRUE	FALSE	Welch_ANOVA	TRUE	24.4515	2	0.0044516	**	Games_Howell	LL	ML	Studentized_Range_Distribution	0.018	*
Figure7I	Anthera_pmolPerMillionCells	p02h	TRUE	TRUE	FALSE	Welch_ANOVA	TRUE	24.4515	2	0.0044516	**	Games_Howell	LL	HL	Studentized_Range_Distribution	0.025	*
Figure7I	Anthera_pmolPerMillionCells	p02h	TRUE	TRUE	FALSE	Welch_ANOVA	TRUE	24.4515	2	0.0044516	**	Games_Howell	ML	HL	Studentized_Range_Distribution	0.056	ns
Figure7I	Anthera_pmolPerMillionCells	p06h	TRUE	TRUE	FALSE	Welch_ANOVA	TRUE	79.3893	2	0.000362229	***	Games_Howell	LL	ML	Studentized_Range_Distribution	0.026	*
Figure7I	Anthera_pmolPerMillionCells	p06h	TRUE	TRUE	FALSE	Welch_ANOVA	TRUE	79.3893	2	0.000362229	***	Games_Howell	LL	HL	Studentized_Range_Distribution	0.002	**
Figure7I	Anthera_pmolPerMillionCells	p06h	TRUE	TRUE	FALSE	Welch_ANOVA	TRUE	79.3893	2	0.000362229	***	Games_Howell	ML	HL	Studentized_Range_Distribution	0.001	**
Figure7I	Anthera_pmolPerMillionCells	p10h	TRUE	TRUE	FALSE	Welch_ANOVA	TRUE	102.13	2	0.000117048	***	Games_Howell	LL	ML	Studentized_Range_Distribution	0.002	**
Figure7I	Anthera_pmolPerMillionCells	p10h	TRUE	TRUE	FALSE	Welch_ANOVA	TRUE	102.13	2	0.000117048	***	Games_Howell	LL	HL	Studentized_Range_Distribution	0.001	**
Figure7I	Anthera_pmolPerMillionCells	p10h	TRUE	TRUE	FALSE	Welch_ANOVA	TRUE	102.13	2	0.000117048	***	Games_Howell	ML	HL	Studentized_Range_Distribution	0.002	**
Figure7I	Anthera_pmolPerMillionCells	m10h	TRUE	TRUE	FALSE	Welch_ANOVA	TRUE	44.328	2	0.000526524	**	Games_Howell	LL	ML	Studentized_Range_Distribution	0.026	*
Figure7I	Anthera_pmolPerMillionCells	m10h	TRUE	TRUE	FALSE	Welch_ANOVA	TRUE	44.328	2	0.000526524	**	Games_Howell	LL	HL	Studentized_Range_Distribution	0.002	**
Figure7I	Anthera_pmolPerMillionCells	m10h	TRUE	TRUE	FALSE	Welch_ANOVA	TRUE	44.328	2	0.000526524	**	Games_Howell	ML	HL	Studentized_Range_Distribution	0.004	**
Figure7J	Zea_pmolPerMillionCells	m02h	TRUE	TRUE	FALSE	Welch_ANOVA	TRUE	10.321	2	0.0263493	*	Games_Howell	LL	ML	Studentized_Range_Distribution	0.626	ns
Figure7J	Zea_pmolPerMillionCells	m02h	TRUE	TRUE	FALSE	Welch_ANOVA	TRUE	10.321	2	0.0263493	*	Games_Howell	LL	HL	Studentized_Range_Distribution	0.035	*
Figure7J	Zea_pmolPerMillionCells	m02h	TRUE	TRUE	FALSE	Welch_ANOVA	TRUE	10.321	2	0.0263493	*	Games_Howell	ML	HL	Studentized_Range_Distribution	0.033	*
Figure7J	Zea_pmolPerMillionCells	p02h	TRUE	TRUE	FALSE	Welch_ANOVA	TRUE	54.355	2	0.00100699	**	Games_Howell	LL	ML	Studentized_Range_Distribution	0.003	**
Figure7J	Zea_pmolPerMillionCells	p02h	TRUE	TRUE	FALSE	Welch_ANOVA	TRUE	54.355	2	0.00100699	**	Games_Howell	LL	HL	Studentized_Range_Distribution	0.023	*
Figure7J	Zea_pmolPerMillionCells	p02h	TRUE	TRUE	FALSE	Welch_ANOVA	TRUE	54.355	2	0.00100699	**	Games_Howell	ML	HL	Studentized_Range_Distribution	0.051	ns
Figure7J	Zea_pmolPerMillionCells	p06h	TRUE	TRUE	FALSE	Welch_ANOVA	TRUE	85.6679	2	0.000520449	**	Games_Howell	LL	ML	Studentized_Range_Distribution	0.012	*
Figure7J	Zea_pmolPerMillionCells	p06h	TRUE	TRUE	FALSE	Welch_ANOVA	TRUE	85.6679	2	0.000520449	**	Games_Howell	LL	HL	Studentized_Range_Distribution	0.002	**
Figure7J	Zea_pmolPerMillionCells	p06h	TRUE	TRUE	FALSE	Welch_ANOVA	TRUE	85.6679	2	0.000520449	**	Games_Howell	ML	HL	Studentized_Range_Distribution	0.003	**
Figure7J	Zea_pmolPerMillionCells	p10h	TRUE	TRUE	FALSE	Welch_ANOVA	TRUE	81.8112	2	0.00056945	**	Games_Howell	LL	ML	Studentized_Range_Distribution	0.044	*
Figure7J	Zea_pmolPerMillionCells	p10h	TRUE	TRUE	FALSE	Welch_ANOVA	TRUE	81.8112	2	0.00056945	**	Games_Howell	LL	HL	Studentized_Range_Distribution	0.002	**
Figure7J	Zea_pmolPerMillionCells	p10h	TRUE	TRUE	FALSE	Welch_ANOVA	TRUE	81.8112	2	0.00056945	**	Games_Howell	ML	HL	Studentized_Range_Distribution	0.00074	**
Figure7J	Zea_pmolPerMillionCells	m10h	TRUE	TRUE	FALSE	Welch_ANOVA	TRUE	85.8091	2	0.000518777	**	Games_Howell	LL	ML	Studentized_Range_Distribution	0.105	ns
Figure7J	Zea_pmolPerMillionCells	m10h	TRUE	TRUE	FALSE	Welch_ANOVA	TRUE	85.8091	2	0.000518777	**	Games_Howell	LL	HL	Studentized_Range_Distribution	0.002	**
Figure7J	Zea_pmolPerMillionCells	m10h	TRUE	TRUE	FALSE	Welch_ANOVA	TRUE	85.8091	2	0.000518777	**	Games_Howell	ML	HL	Studentized_Range_Distribution	0.000379	***
Figure7K	De-epoxidationState_pmolPerMillionCells	m02h	TRUE	TRUE	FALSE	Welch_ANOVA	TRUE	44.3755	2	0.000474716	***	Games_Howell	LL	ML	Studentized_Range_Distribution	0.227	ns
Figure7K	De-epoxidationState_pmolPerMillionCells	m02h	TRUE	TRUE	FALSE	Welch_ANOVA	TRUE	44.3755	2	0.000474716	***	Games_Howell	LL	HL	Studentized_Range_Distribution	0.000298	***
Figure7K	De-epoxidationState_pmolPerMillionCells	m02h	TRUE	TRUE	FALSE	Welch_ANOVA	TRUE	44.3755	2	0.000474716	***	Games_Howell	ML	HL	Studentized_Range_Distribution	0.001	**
Figure7K	De-epoxidationState_pmolPerMillionCells	p02h	TRUE	TRUE	FALSE	Welch_ANOVA	TRUE	497.205	2	1.18642e-05	***	Games_Howell	LL	ML	Studentized_Range_Distribution	0.031	*
Figure7K	De-epoxidationState_pmolPerMillionCells	p02h	TRUE	TRUE	FALSE	Welch_ANOVA	TRUE	497.205	2	1.18642e-05	***	Games_Howell	LL	HL	Studentized_Range_Distribution	2.52e-05	***
Figure7K	De-epoxidationState_pmolPerMillionCells	p02h	TRUE	TRUE	FALSE	Welch_ANOVA	TRUE	497.205	2	1.18642e-05	***	Games_Howell	ML	HL	Studentized_Range_Distribution	0.000503	**
Figure7K	De-epoxidationState_pmolPerMillionCells	p06h	TRUE	TRUE	FALSE	Welch_ANOVA	TRUE	666.474	2	5.6353e-06	***	Games_Howell	LL	ML	Studentized_Range_Distribution	0.095	ns
Figure7K	De-epoxidationState_pmolPerMillionCells	p06h	TRUE	TRUE	FALSE	Welch_ANOVA	TRUE	666.474	2	5.6353e-06	***	Games_Howell	LL	HL	Studentized_Range_Distribution	0	***
Figure7K	De-epoxidationState_pmolPerMillionCells	p06h	TRUE	TRUE	FALSE	Welch_ANOVA	TRUE	666.474	2	5.6353e-06	***	Games_Howell	ML	HL	Studentized_Range_Distribution	0.000443	***
Figure7K	De-epoxidationState_pmolPerMillionCells	p10h	TRUE	TRUE	FALSE	Welch_ANOVA	TRUE	638.411	2	7.27619e-06	***	Games_Howell	LL	ML	Studentized_Range_Distribution	0.035	*
Figure7K	De-epoxidationState_pmolPerMillionCells	p10h	TRUE	TRUE	FALSE	Welch_ANOVA	TRUE	638.411	2	7.27619e-06	***	Games_Howell	LL	HL	Studentized_Range_Distribution	0	***
Figure7K	De-epoxidationState_pmolPerMillionCells	p10h	TRUE	TRUE	FALSE	Welch_ANOVA	TRUE	638.411	2	7.27619e-06	***	Games_Howell	ML	HL	Studentized_Range_Distribution	0.000141	***
Figure7K	De-epoxidationState_pmolPerMillionCells	m10h	TRUE	TRUE	FALSE	Welch_ANOVA	TRUE	135.452	2	0.000165545	***	Games_Howell	LL	ML	Studentized_Range_Distribution	0.013	*
Figure7K	De-epoxidationState_pmolPerMillionCells	m10h	TRUE	TRUE	FALSE	Welch_ANOVA	TRUE	135.452	2	0.000165545	***	Games_Howell	LL	HL	Studentized_Range_Distribution	0.00094	**
Figure7K	De-epoxidationState_pmolPerMillionCells	m10h	TRUE	TRUE	FALSE	Welch_ANOVA	TRUE	135.452	2	0.000165545	***	Games_Howell	ML	HL	Studentized_Range_Distribution	0.000358	***

## Sheet: ComparingTimesInEachPopulation
figure	variable	light	has_independent_replicates	is_normally_distributed	has_equal_variance	test	two_sided	test_statistic	DF	p_value	significant	post_hoc_test	set_1	set_2	p_value_adjustment	post_hoc_padj_value	post_hoc_significant
Figure1H	CellsDividing_percent	LL	TRUE	FALSE	TRUE	Kruskal_Wallis	TRUE	20.9524	7	0.00384118	**	Dunn	p11h	p12h	Benjamini-Hochberg	0.941684	ns
Figure1H	CellsDividing_percent	LL	TRUE	FALSE	TRUE	Kruskal_Wallis	TRUE	20.9524	7	0.00384118	**	Dunn	p11h	m11h	Benjamini-Hochberg	0.603763	ns
Figure1H	CellsDividing_percent	LL	TRUE	FALSE	TRUE	Kruskal_Wallis	TRUE	20.9524	7	0.00384118	**	Dunn	p12h	m11h	Benjamini-Hochberg	0.639475	ns
Figure1H	CellsDividing_percent	LL	TRUE	FALSE	TRUE	Kruskal_Wallis	TRUE	20.9524	7	0.00384118	**	Dunn	p11h	m02h	Benjamini-Hochberg	0.0495969	*
Figure1H	CellsDividing_percent	LL	TRUE	FALSE	TRUE	Kruskal_Wallis	TRUE	20.9524	7	0.00384118	**	Dunn	p12h	m02h	Benjamini-Hochberg	0.0356879	*
Figure1H	CellsDividing_percent	LL	TRUE	FALSE	TRUE	Kruskal_Wallis	TRUE	20.9524	7	0.00384118	**	Dunn	m11h	m02h	Benjamini-Hochberg	0.106214	ns
Figure1H	CellsDividing_percent	LL	TRUE	FALSE	TRUE	Kruskal_Wallis	TRUE	20.9524	7	0.00384118	**	Dunn	p11h	m10h	Benjamini-Hochberg	0.297653	ns
Figure1H	CellsDividing_percent	LL	TRUE	FALSE	TRUE	Kruskal_Wallis	TRUE	20.9524	7	0.00384118	**	Dunn	p12h	m10h	Benjamini-Hochberg	0.343679	ns
Figure1H	CellsDividing_percent	LL	TRUE	FALSE	TRUE	Kruskal_Wallis	TRUE	20.9524	7	0.00384118	**	Dunn	m11h	m10h	Benjamini-Hochberg	0.621508	ns
Figure1H	CellsDividing_percent	LL	TRUE	FALSE	TRUE	Kruskal_Wallis	TRUE	20.9524	7	0.00384118	**	Dunn	m02h	m10h	Benjamini-Hochberg	0.30341	ns
Figure1H	CellsDividing_percent	LL	TRUE	FALSE	TRUE	Kruskal_Wallis	TRUE	20.9524	7	0.00384118	**	Dunn	p11h	p02h	Benjamini-Hochberg	0.0372113	*
Figure1H	CellsDividing_percent	LL	TRUE	FALSE	TRUE	Kruskal_Wallis	TRUE	20.9524	7	0.00384118	**	Dunn	p12h	p02h	Benjamini-Hochberg	0.043677	*
Figure1H	CellsDividing_percent	LL	TRUE	FALSE	TRUE	Kruskal_Wallis	TRUE	20.9524	7	0.00384118	**	Dunn	m11h	p02h	Benjamini-Hochberg	0.154304	ns
Figure1H	CellsDividing_percent	LL	TRUE	FALSE	TRUE	Kruskal_Wallis	TRUE	20.9524	7	0.00384118	**	Dunn	m02h	p02h	Benjamini-Hochberg	0.904428	ns
Figure1H	CellsDividing_percent	LL	TRUE	FALSE	TRUE	Kruskal_Wallis	TRUE	20.9524	7	0.00384118	**	Dunn	m10h	p02h	Benjamini-Hochberg	0.35687	ns
Figure1H	CellsDividing_percent	LL	TRUE	FALSE	TRUE	Kruskal_Wallis	TRUE	20.9524	7	0.00384118	**	Dunn	p11h	p06h	Benjamini-Hochberg	0.074884	ns
Figure1H	CellsDividing_percent	LL	TRUE	FALSE	TRUE	Kruskal_Wallis	TRUE	20.9524	7	0.00384118	**	Dunn	p12h	p06h	Benjamini-Hochberg	0.0362568	*
Figure1H	CellsDividing_percent	LL	TRUE	FALSE	TRUE	Kruskal_Wallis	TRUE	20.9524	7	0.00384118	**	Dunn	m11h	p06h	Benjamini-Hochberg	0.0972497	ns
Figure1H	CellsDividing_percent	LL	TRUE	FALSE	TRUE	Kruskal_Wallis	TRUE	20.9524	7	0.00384118	**	Dunn	m02h	p06h	Benjamini-Hochberg	0.930972	ns
Figure1H	CellsDividing_percent	LL	TRUE	FALSE	TRUE	Kruskal_Wallis	TRUE	20.9524	7	0.00384118	**	Dunn	m10h	p06h	Benjamini-Hochberg	0.277556	ns
Figure1H	CellsDividing_percent	LL	TRUE	FALSE	TRUE	Kruskal_Wallis	TRUE	20.9524	7	0.00384118	**	Dunn	p02h	p06h	Benjamini-Hochberg	0.865516	ns
Figure1H	CellsDividing_percent	LL	TRUE	FALSE	TRUE	Kruskal_Wallis	TRUE	20.9524	7	0.00384118	**	Dunn	p11h	p10h	Benjamini-Hochberg	0.218925	ns
Figure1H	CellsDividing_percent	LL	TRUE	FALSE	TRUE	Kruskal_Wallis	TRUE	20.9524	7	0.00384118	**	Dunn	p12h	p10h	Benjamini-Hochberg	0.254046	ns
Figure1H	CellsDividing_percent	LL	TRUE	FALSE	TRUE	Kruskal_Wallis	TRUE	20.9524	7	0.00384118	**	Dunn	m11h	p10h	Benjamini-Hochberg	0.460108	ns
Figure1H	CellsDividing_percent	LL	TRUE	FALSE	TRUE	Kruskal_Wallis	TRUE	20.9524	7	0.00384118	**	Dunn	m02h	p10h	Benjamini-Hochberg	0.385949	ns
Figure1H	CellsDividing_percent	LL	TRUE	FALSE	TRUE	Kruskal_Wallis	TRUE	20.9524	7	0.00384118	**	Dunn	m10h	p10h	Benjamini-Hochberg	0.875909	ns
Figure1H	CellsDividing_percent	LL	TRUE	FALSE	TRUE	Kruskal_Wallis	TRUE	20.9524	7	0.00384118	**	Dunn	p02h	p10h	Benjamini-Hochberg	0.476943	ns
Figure1H	CellsDividing_percent	LL	TRUE	FALSE	TRUE	Kruskal_Wallis	TRUE	20.9524	7	0.00384118	**	Dunn	p06h	p10h	Benjamini-Hochberg	0.35312	ns
Figure1H	CellsDividing_percent	ML	TRUE	FALSE	TRUE	Kruskal_Wallis	TRUE	19.88	7	0.0058348	*	Dunn	p11h	p12h	Benjamini-Hochberg	0.524058	ns
Figure1H	CellsDividing_percent	ML	TRUE	FALSE	TRUE	Kruskal_Wallis	TRUE	19.88	7	0.0058348	*	Dunn	p11h	m11h	Benjamini-Hochberg	0.751604	ns
Figure1H	CellsDividing_percent	ML	TRUE	FALSE	TRUE	Kruskal_Wallis	TRUE	19.88	7	0.0058348	*	Dunn	p12h	m11h	Benjamini-Hochberg	0.816519	ns
Figure1H	CellsDividing_percent	ML	TRUE	FALSE	TRUE	Kruskal_Wallis	TRUE	19.88	7	0.0058348	*	Dunn	p11h	m02h	Benjamini-Hochberg	0.164619	ns
Figure1H	CellsDividing_percent	ML	TRUE	FALSE	TRUE	Kruskal_Wallis	TRUE	19.88	7	0.0058348	*	Dunn	p12h	m02h	Benjamini-Hochberg	0.0521138	ns
Figure1H	CellsDividing_percent	ML	TRUE	FALSE	TRUE	Kruskal_Wallis	TRUE	19.88	7	0.0058348	*	Dunn	m11h	m02h	Benjamini-Hochberg	0.0714645	ns
Figure1H	CellsDividing_percent	ML	TRUE	FALSE	TRUE	Kruskal_Wallis	TRUE	19.88	7	0.0058348	*	Dunn	p11h	m10h	Benjamini-Hochberg	0.819849	ns
Figure1H	CellsDividing_percent	ML	TRUE	FALSE	TRUE	Kruskal_Wallis	TRUE	19.88	7	0.0058348	*	Dunn	p12h	m10h	Benjamini-Hochberg	0.290249	ns
Figure1H	CellsDividing_percent	ML	TRUE	FALSE	TRUE	Kruskal_Wallis	TRUE	19.88	7	0.0058348	*	Dunn	m11h	m10h	Benjamini-Hochberg	0.464641	ns
Figure1H	CellsDividing_percent	ML	TRUE	FALSE	TRUE	Kruskal_Wallis	TRUE	19.88	7	0.0058348	*	Dunn	m02h	m10h	Benjamini-Hochberg	0.309599	ns
Figure1H	CellsDividing_percent	ML	TRUE	FALSE	TRUE	Kruskal_Wallis	TRUE	19.88	7	0.0058348	*	Dunn	p11h	p02h	Benjamini-Hochberg	0.131834	ns
Figure1H	CellsDividing_percent	ML	TRUE	FALSE	TRUE	Kruskal_Wallis	TRUE	19.88	7	0.0058348	*	Dunn	p12h	p02h	Benjamini-Hochberg	0.0750448	ns
Figure1H	CellsDividing_percent	ML	TRUE	FALSE	TRUE	Kruskal_Wallis	TRUE	19.88	7	0.0058348	*	Dunn	m11h	p02h	Benjamini-Hochberg	0.0553825	ns
Figure1H	CellsDividing_percent	ML	TRUE	FALSE	TRUE	Kruskal_Wallis	TRUE	19.88	7	0.0058348	*	Dunn	m02h	p02h	Benjamini-Hochberg	0.847634	ns
Figure1H	CellsDividing_percent	ML	TRUE	FALSE	TRUE	Kruskal_Wallis	TRUE	19.88	7	0.0058348	*	Dunn	m10h	p02h	Benjamini-Hochberg	0.247261	ns
Figure1H	CellsDividing_percent	ML	TRUE	FALSE	TRUE	Kruskal_Wallis	TRUE	19.88	7	0.0058348	*	Dunn	p11h	p06h	Benjamini-Hochberg	0.181081	ns
Figure1H	CellsDividing_percent	ML	TRUE	FALSE	TRUE	Kruskal_Wallis	TRUE	19.88	7	0.0058348	*	Dunn	p12h	p06h	Benjamini-Hochberg	0.0781706	ns
Figure1H	CellsDividing_percent	ML	TRUE	FALSE	TRUE	Kruskal_Wallis	TRUE	19.88	7	0.0058348	*	Dunn	m11h	p06h	Benjamini-Hochberg	0.0857574	ns
Figure1H	CellsDividing_percent	ML	TRUE	FALSE	TRUE	Kruskal_Wallis	TRUE	19.88	7	0.0058348	*	Dunn	m02h	p06h	Benjamini-Hochberg	1	ns
Figure1H	CellsDividing_percent	ML	TRUE	FALSE	TRUE	Kruskal_Wallis	TRUE	19.88	7	0.0058348	*	Dunn	m10h	p06h	Benjamini-Hochberg	0.331713	ns
Figure1H	CellsDividing_percent	ML	TRUE	FALSE	TRUE	Kruskal_Wallis	TRUE	19.88	7	0.0058348	*	Dunn	p02h	p06h	Benjamini-Hochberg	0.880235	ns
Figure1H	CellsDividing_percent	ML	TRUE	FALSE	TRUE	Kruskal_Wallis	TRUE	19.88	7	0.0058348	*	Dunn	p11h	p10h	Benjamini-Hochberg	0.287166	ns
Figure1H	CellsDividing_percent	ML	TRUE	FALSE	TRUE	Kruskal_Wallis	TRUE	19.88	7	0.0058348	*	Dunn	p12h	p10h	Benjamini-Hochberg	0.0612553	ns
Figure1H	CellsDividing_percent	ML	TRUE	FALSE	TRUE	Kruskal_Wallis	TRUE	19.88	7	0.0058348	*	Dunn	m11h	p10h	Benjamini-Hochberg	0.117186	ns
Figure1H	CellsDividing_percent	ML	TRUE	FALSE	TRUE	Kruskal_Wallis	TRUE	19.88	7	0.0058348	*	Dunn	m02h	p10h	Benjamini-Hochberg	0.85054	ns
Figure1H	CellsDividing_percent	ML	TRUE	FALSE	TRUE	Kruskal_Wallis	TRUE	19.88	7	0.0058348	*	Dunn	m10h	p10h	Benjamini-Hochberg	0.491972	ns
Figure1H	CellsDividing_percent	ML	TRUE	FALSE	TRUE	Kruskal_Wallis	TRUE	19.88	7	0.0058348	*	Dunn	p02h	p10h	Benjamini-Hochberg	0.789184	ns
Figure1H	CellsDividing_percent	ML	TRUE	FALSE	TRUE	Kruskal_Wallis	TRUE	19.88	7	0.0058348	*	Dunn	p06h	p10h	Benjamini-Hochberg	0.88752	ns
Figure1H	CellsDividing_percent	HL	TRUE	FALSE	TRUE	Kruskal_Wallis	TRUE	20.9391	7	0.00386133	**	Dunn	p11h	p12h	Benjamini-Hochberg	0.941684	ns
Figure1H	CellsDividing_percent	HL	TRUE	FALSE	TRUE	Kruskal_Wallis	TRUE	20.9391	7	0.00386133	**	Dunn	p11h	m11h	Benjamini-Hochberg	0.536535	ns
Figure1H	CellsDividing_percent	HL	TRUE	FALSE	TRUE	Kruskal_Wallis	TRUE	20.9391	7	0.00386133	**	Dunn	p12h	m11h	Benjamini-Hochberg	0.476943	ns
Figure1H	CellsDividing_percent	HL	TRUE	FALSE	TRUE	Kruskal_Wallis	TRUE	20.9391	7	0.00386133	**	Dunn	p11h	m02h	Benjamini-Hochberg	0.0330646	*
Figure1H	CellsDividing_percent	HL	TRUE	FALSE	TRUE	Kruskal_Wallis	TRUE	20.9391	7	0.00386133	**	Dunn	p12h	m02h	Benjamini-Hochberg	0.0680798	ns
Figure1H	CellsDividing_percent	HL	TRUE	FALSE	TRUE	Kruskal_Wallis	TRUE	20.9391	7	0.00386133	**	Dunn	m11h	m02h	Benjamini-Hochberg	0.150501	ns
Figure1H	CellsDividing_percent	HL	TRUE	FALSE	TRUE	Kruskal_Wallis	TRUE	20.9391	7	0.00386133	**	Dunn	p11h	m10h	Benjamini-Hochberg	0.261971	ns
Figure1H	CellsDividing_percent	HL	TRUE	FALSE	TRUE	Kruskal_Wallis	TRUE	20.9391	7	0.00386133	**	Dunn	p12h	m10h	Benjamini-Hochberg	0.247701	ns
Figure1H	CellsDividing_percent	HL	TRUE	FALSE	TRUE	Kruskal_Wallis	TRUE	20.9391	7	0.00386133	**	Dunn	m11h	m10h	Benjamini-Hochberg	0.576319	ns
Figure1H	CellsDividing_percent	HL	TRUE	FALSE	TRUE	Kruskal_Wallis	TRUE	20.9391	7	0.00386133	**	Dunn	m02h	m10h	Benjamini-Hochberg	0.343679	ns
Figure1H	CellsDividing_percent	HL	TRUE	FALSE	TRUE	Kruskal_Wallis	TRUE	20.9391	7	0.00386133	**	Dunn	p11h	p02h	Benjamini-Hochberg	0.0297949	*
Figure1H	CellsDividing_percent	HL	TRUE	FALSE	TRUE	Kruskal_Wallis	TRUE	20.9391	7	0.00386133	**	Dunn	p12h	p02h	Benjamini-Hochberg	0.0411522	*
Figure1H	CellsDividing_percent	HL	TRUE	FALSE	TRUE	Kruskal_Wallis	TRUE	20.9391	7	0.00386133	**	Dunn	m11h	p02h	Benjamini-Hochberg	0.151419	ns
Figure1H	CellsDividing_percent	HL	TRUE	FALSE	TRUE	Kruskal_Wallis	TRUE	20.9391	7	0.00386133	**	Dunn	m02h	p02h	Benjamini-Hochberg	0.95395	ns
Figure1H	CellsDividing_percent	HL	TRUE	FALSE	TRUE	Kruskal_Wallis	TRUE	20.9391	7	0.00386133	**	Dunn	m10h	p02h	Benjamini-Hochberg	0.317217	ns
Figure1H	CellsDividing_percent	HL	TRUE	FALSE	TRUE	Kruskal_Wallis	TRUE	20.9391	7	0.00386133	**	Dunn	p11h	p06h	Benjamini-Hochberg	0.0401385	*
Figure1H	CellsDividing_percent	HL	TRUE	FALSE	TRUE	Kruskal_Wallis	TRUE	20.9391	7	0.00386133	**	Dunn	p12h	p06h	Benjamini-Hochberg	0.0340921	*
Figure1H	CellsDividing_percent	HL	TRUE	FALSE	TRUE	Kruskal_Wallis	TRUE	20.9391	7	0.00386133	**	Dunn	m11h	p06h	Benjamini-Hochberg	0.228436	ns
Figure1H	CellsDividing_percent	HL	TRUE	FALSE	TRUE	Kruskal_Wallis	TRUE	20.9391	7	0.00386133	**	Dunn	m02h	p06h	Benjamini-Hochberg	0.901579	ns
Figure1H	CellsDividing_percent	HL	TRUE	FALSE	TRUE	Kruskal_Wallis	TRUE	20.9391	7	0.00386133	**	Dunn	m10h	p06h	Benjamini-Hochberg	0.440031	ns
Figure1H	CellsDividing_percent	HL	TRUE	FALSE	TRUE	Kruskal_Wallis	TRUE	20.9391	7	0.00386133	**	Dunn	p02h	p06h	Benjamini-Hochberg	0.880193	ns
Figure1H	CellsDividing_percent	HL	TRUE	FALSE	TRUE	Kruskal_Wallis	TRUE	20.9391	7	0.00386133	**	Dunn	p11h	p10h	Benjamini-Hochberg	0.319256	ns
Figure1H	CellsDividing_percent	HL	TRUE	FALSE	TRUE	Kruskal_Wallis	TRUE	20.9391	7	0.00386133	**	Dunn	p12h	p10h	Benjamini-Hochberg	0.314245	ns
Figure1H	CellsDividing_percent	HL	TRUE	FALSE	TRUE	Kruskal_Wallis	TRUE	20.9391	7	0.00386133	**	Dunn	m11h	p10h	Benjamini-Hochberg	0.784116	ns
Figure1H	CellsDividing_percent	HL	TRUE	FALSE	TRUE	Kruskal_Wallis	TRUE	20.9391	7	0.00386133	**	Dunn	m02h	p10h	Benjamini-Hochberg	0.269546	ns
Figure1H	CellsDividing_percent	HL	TRUE	FALSE	TRUE	Kruskal_Wallis	TRUE	20.9391	7	0.00386133	**	Dunn	m10h	p10h	Benjamini-Hochberg	0.865516	ns
Figure1H	CellsDividing_percent	HL	TRUE	FALSE	TRUE	Kruskal_Wallis	TRUE	20.9391	7	0.00386133	**	Dunn	p02h	p10h	Benjamini-Hochberg	0.256206	ns
Figure1H	CellsDividing_percent	HL	TRUE	FALSE	TRUE	Kruskal_Wallis	TRUE	20.9391	7	0.00386133	**	Dunn	p06h	p10h	Benjamini-Hochberg	0.322199	ns
Figure4A	O2Consumption_pmolPerMinPerµgNPOC	LL	TRUE	TRUE	TRUE	ANOVA	TRUE	4.08523	4	0.0323461	*	TukeyHSD	p02h	m02h	Studentized_Range_Distribution	0.159722	ns
Figure4A	O2Consumption_pmolPerMinPerµgNPOC	LL	TRUE	TRUE	TRUE	ANOVA	TRUE	4.08523	4	0.0323461	*	TukeyHSD	p06h	m02h	Studentized_Range_Distribution	0.0544799	ns
Figure4A	O2Consumption_pmolPerMinPerµgNPOC	LL	TRUE	TRUE	TRUE	ANOVA	TRUE	4.08523	4	0.0323461	*	TukeyHSD	p10h	m02h	Studentized_Range_Distribution	0.0426669	*
Figure4A	O2Consumption_pmolPerMinPerµgNPOC	LL	TRUE	TRUE	TRUE	ANOVA	TRUE	4.08523	4	0.0323461	*	TukeyHSD	m10h	m02h	Studentized_Range_Distribution	0.688482	ns
Figure4A	O2Consumption_pmolPerMinPerµgNPOC	LL	TRUE	TRUE	TRUE	ANOVA	TRUE	4.08523	4	0.0323461	*	TukeyHSD	p06h	p02h	Studentized_Range_Distribution	0.950043	ns
Figure4A	O2Consumption_pmolPerMinPerµgNPOC	LL	TRUE	TRUE	TRUE	ANOVA	TRUE	4.08523	4	0.0323461	*	TukeyHSD	p10h	p02h	Studentized_Range_Distribution	0.903275	ns
Figure4A	O2Consumption_pmolPerMinPerµgNPOC	LL	TRUE	TRUE	TRUE	ANOVA	TRUE	4.08523	4	0.0323461	*	TukeyHSD	m10h	p02h	Studentized_Range_Distribution	0.745175	ns
Figure4A	O2Consumption_pmolPerMinPerµgNPOC	LL	TRUE	TRUE	TRUE	ANOVA	TRUE	4.08523	4	0.0323461	*	TukeyHSD	p10h	p06h	Studentized_Range_Distribution	0.999836	ns
Figure4A	O2Consumption_pmolPerMinPerµgNPOC	LL	TRUE	TRUE	TRUE	ANOVA	TRUE	4.08523	4	0.0323461	*	TukeyHSD	m10h	p06h	Studentized_Range_Distribution	0.366806	ns
Figure4A	O2Consumption_pmolPerMinPerµgNPOC	LL	TRUE	TRUE	TRUE	ANOVA	TRUE	4.08523	4	0.0323461	*	TukeyHSD	m10h	p10h	Studentized_Range_Distribution	0.299949	ns
Figure4A	O2Consumption_pmolPerMinPerµgNPOC	ML	TRUE	TRUE	TRUE	ANOVA	TRUE	43.6835	4	2.663e-06	***	TukeyHSD	p02h	m02h	Studentized_Range_Distribution	1.81203e-06	***
Figure4A	O2Consumption_pmolPerMinPerµgNPOC	ML	TRUE	TRUE	TRUE	ANOVA	TRUE	43.6835	4	2.663e-06	***	TukeyHSD	p06h	m02h	Studentized_Range_Distribution	5.26891e-05	***
Figure4A	O2Consumption_pmolPerMinPerµgNPOC	ML	TRUE	TRUE	TRUE	ANOVA	TRUE	43.6835	4	2.663e-06	***	TukeyHSD	p10h	m02h	Studentized_Range_Distribution	4.60802e-05	***
Figure4A	O2Consumption_pmolPerMinPerµgNPOC	ML	TRUE	TRUE	TRUE	ANOVA	TRUE	43.6835	4	2.663e-06	***	TukeyHSD	m10h	m02h	Studentized_Range_Distribution	0.00656612	*
Figure4A	O2Consumption_pmolPerMinPerµgNPOC	ML	TRUE	TRUE	TRUE	ANOVA	TRUE	43.6835	4	2.663e-06	***	TukeyHSD	p06h	p02h	Studentized_Range_Distribution	0.0230451	*
Figure4A	O2Consumption_pmolPerMinPerµgNPOC	ML	TRUE	TRUE	TRUE	ANOVA	TRUE	43.6835	4	2.663e-06	***	TukeyHSD	p10h	p02h	Studentized_Range_Distribution	0.0281829	*
Figure4A	O2Consumption_pmolPerMinPerµgNPOC	ML	TRUE	TRUE	TRUE	ANOVA	TRUE	43.6835	4	2.663e-06	***	TukeyHSD	m10h	p02h	Studentized_Range_Distribution	0.000128766	***
Figure4A	O2Consumption_pmolPerMinPerµgNPOC	ML	TRUE	TRUE	TRUE	ANOVA	TRUE	43.6835	4	2.663e-06	***	TukeyHSD	p10h	p06h	Studentized_Range_Distribution	0.999923	ns
Figure4A	O2Consumption_pmolPerMinPerµgNPOC	ML	TRUE	TRUE	TRUE	ANOVA	TRUE	43.6835	4	2.663e-06	***	TukeyHSD	m10h	p06h	Studentized_Range_Distribution	0.0201546	*
Figure4A	O2Consumption_pmolPerMinPerµgNPOC	ML	TRUE	TRUE	TRUE	ANOVA	TRUE	43.6835	4	2.663e-06	***	TukeyHSD	m10h	p10h	Studentized_Range_Distribution	0.0165071	*
Figure4A	O2Consumption_pmolPerMinPerµgNPOC	HL	TRUE	TRUE	TRUE	ANOVA	TRUE	45.4736	4	2.20576e-06	***	TukeyHSD	p02h	m02h	Studentized_Range_Distribution	2.26789e-06	***
Figure4A	O2Consumption_pmolPerMinPerµgNPOC	HL	TRUE	TRUE	TRUE	ANOVA	TRUE	45.4736	4	2.20576e-06	***	TukeyHSD	p06h	m02h	Studentized_Range_Distribution	1.12108e-05	***
Figure4A	O2Consumption_pmolPerMinPerµgNPOC	HL	TRUE	TRUE	TRUE	ANOVA	TRUE	45.4736	4	2.20576e-06	***	TukeyHSD	p10h	m02h	Studentized_Range_Distribution	0.000427876	***
Figure4A	O2Consumption_pmolPerMinPerµgNPOC	HL	TRUE	TRUE	TRUE	ANOVA	TRUE	45.4736	4	2.20576e-06	***	TukeyHSD	m10h	m02h	Studentized_Range_Distribution	0.0131181	*
Figure4A	O2Consumption_pmolPerMinPerµgNPOC	HL	TRUE	TRUE	TRUE	ANOVA	TRUE	45.4736	4	2.20576e-06	***	TukeyHSD	p06h	p02h	Studentized_Range_Distribution	0.375797	ns
Figure4A	O2Consumption_pmolPerMinPerµgNPOC	HL	TRUE	TRUE	TRUE	ANOVA	TRUE	45.4736	4	2.20576e-06	***	TukeyHSD	p10h	p02h	Studentized_Range_Distribution	0.00229562	**
Figure4A	O2Consumption_pmolPerMinPerµgNPOC	HL	TRUE	TRUE	TRUE	ANOVA	TRUE	45.4736	4	2.20576e-06	***	TukeyHSD	m10h	p02h	Studentized_Range_Distribution	0.00010623	***
Figure4A	O2Consumption_pmolPerMinPerµgNPOC	HL	TRUE	TRUE	TRUE	ANOVA	TRUE	45.4736	4	2.20576e-06	***	TukeyHSD	p10h	p06h	Studentized_Range_Distribution	0.0386274	*
Figure4A	O2Consumption_pmolPerMinPerµgNPOC	HL	TRUE	TRUE	TRUE	ANOVA	TRUE	45.4736	4	2.20576e-06	***	TukeyHSD	m10h	p06h	Studentized_Range_Distribution	0.00104368	**
Figure4A	O2Consumption_pmolPerMinPerµgNPOC	HL	TRUE	TRUE	TRUE	ANOVA	TRUE	45.4736	4	2.20576e-06	***	TukeyHSD	m10h	p10h	Studentized_Range_Distribution	0.170187	ns
Figure4B	O2Evolution_pmolPerMinPerµgNPOC	LL	TRUE	TRUE	TRUE	ANOVA	TRUE	9.68927	4	0.00180535	**	TukeyHSD	p02h	m02h	Studentized_Range_Distribution	0.0161082	*
Figure4B	O2Evolution_pmolPerMinPerµgNPOC	LL	TRUE	TRUE	TRUE	ANOVA	TRUE	9.68927	4	0.00180535	**	TukeyHSD	p06h	m02h	Studentized_Range_Distribution	0.0044951	**
Figure4B	O2Evolution_pmolPerMinPerµgNPOC	LL	TRUE	TRUE	TRUE	ANOVA	TRUE	9.68927	4	0.00180535	**	TukeyHSD	p10h	m02h	Studentized_Range_Distribution	0.0261349	*
Figure4B	O2Evolution_pmolPerMinPerµgNPOC	LL	TRUE	TRUE	TRUE	ANOVA	TRUE	9.68927	4	0.00180535	**	TukeyHSD	m10h	m02h	Studentized_Range_Distribution	0.977956	ns
Figure4B	O2Evolution_pmolPerMinPerµgNPOC	LL	TRUE	TRUE	TRUE	ANOVA	TRUE	9.68927	4	0.00180535	**	TukeyHSD	p06h	p02h	Studentized_Range_Distribution	0.90571	ns
Figure4B	O2Evolution_pmolPerMinPerµgNPOC	LL	TRUE	TRUE	TRUE	ANOVA	TRUE	9.68927	4	0.00180535	**	TukeyHSD	p10h	p02h	Studentized_Range_Distribution	0.997497	ns
Figure4B	O2Evolution_pmolPerMinPerµgNPOC	LL	TRUE	TRUE	TRUE	ANOVA	TRUE	9.68927	4	0.00180535	**	TukeyHSD	m10h	p02h	Studentized_Range_Distribution	0.0382729	*
Figure4B	O2Evolution_pmolPerMinPerµgNPOC	LL	TRUE	TRUE	TRUE	ANOVA	TRUE	9.68927	4	0.00180535	**	TukeyHSD	p10h	p06h	Studentized_Range_Distribution	0.765979	ns
Figure4B	O2Evolution_pmolPerMinPerµgNPOC	LL	TRUE	TRUE	TRUE	ANOVA	TRUE	9.68927	4	0.00180535	**	TukeyHSD	m10h	p06h	Studentized_Range_Distribution	0.0102668	*
Figure4B	O2Evolution_pmolPerMinPerµgNPOC	LL	TRUE	TRUE	TRUE	ANOVA	TRUE	9.68927	4	0.00180535	**	TukeyHSD	m10h	p10h	Studentized_Range_Distribution	0.0623749	ns
Figure4B	O2Evolution_pmolPerMinPerµgNPOC	ML	TRUE	TRUE	TRUE	ANOVA	TRUE	7.05376	4	0.00575639	*	TukeyHSD	p02h	m02h	Studentized_Range_Distribution	0.0334937	*
Figure4B	O2Evolution_pmolPerMinPerµgNPOC	ML	TRUE	TRUE	TRUE	ANOVA	TRUE	7.05376	4	0.00575639	*	TukeyHSD	p06h	m02h	Studentized_Range_Distribution	0.0384646	*
Figure4B	O2Evolution_pmolPerMinPerµgNPOC	ML	TRUE	TRUE	TRUE	ANOVA	TRUE	7.05376	4	0.00575639	*	TukeyHSD	p10h	m02h	Studentized_Range_Distribution	0.0251557	*
Figure4B	O2Evolution_pmolPerMinPerµgNPOC	ML	TRUE	TRUE	TRUE	ANOVA	TRUE	7.05376	4	0.00575639	*	TukeyHSD	m10h	m02h	Studentized_Range_Distribution	0.997096	ns
Figure4B	O2Evolution_pmolPerMinPerµgNPOC	ML	TRUE	TRUE	TRUE	ANOVA	TRUE	7.05376	4	0.00575639	*	TukeyHSD	p06h	p02h	Studentized_Range_Distribution	0.999983	ns
Figure4B	O2Evolution_pmolPerMinPerµgNPOC	ML	TRUE	TRUE	TRUE	ANOVA	TRUE	7.05376	4	0.00575639	*	TukeyHSD	p10h	p02h	Studentized_Range_Distribution	0.99969	ns
Figure4B	O2Evolution_pmolPerMinPerµgNPOC	ML	TRUE	TRUE	TRUE	ANOVA	TRUE	7.05376	4	0.00575639	*	TukeyHSD	m10h	p02h	Studentized_Range_Distribution	0.0556534	ns
Figure4B	O2Evolution_pmolPerMinPerµgNPOC	ML	TRUE	TRUE	TRUE	ANOVA	TRUE	7.05376	4	0.00575639	*	TukeyHSD	p10h	p06h	Studentized_Range_Distribution	0.998541	ns
Figure4B	O2Evolution_pmolPerMinPerµgNPOC	ML	TRUE	TRUE	TRUE	ANOVA	TRUE	7.05376	4	0.00575639	*	TukeyHSD	m10h	p06h	Studentized_Range_Distribution	0.0638918	ns
Figure4B	O2Evolution_pmolPerMinPerµgNPOC	ML	TRUE	TRUE	TRUE	ANOVA	TRUE	7.05376	4	0.00575639	*	TukeyHSD	m10h	p10h	Studentized_Range_Distribution	0.0417704	*
Figure4B	O2Evolution_pmolPerMinPerµgNPOC	HL	TRUE	TRUE	TRUE	ANOVA	TRUE	19.2699	4	0.000108363	***	TukeyHSD	p02h	m02h	Studentized_Range_Distribution	0.000434607	***
Figure4B	O2Evolution_pmolPerMinPerµgNPOC	HL	TRUE	TRUE	TRUE	ANOVA	TRUE	19.2699	4	0.000108363	***	TukeyHSD	p06h	m02h	Studentized_Range_Distribution	0.00046546	***
Figure4B	O2Evolution_pmolPerMinPerµgNPOC	HL	TRUE	TRUE	TRUE	ANOVA	TRUE	19.2699	4	0.000108363	***	TukeyHSD	p10h	m02h	Studentized_Range_Distribution	0.00356317	**
Figure4B	O2Evolution_pmolPerMinPerµgNPOC	HL	TRUE	TRUE	TRUE	ANOVA	TRUE	19.2699	4	0.000108363	***	TukeyHSD	m10h	m02h	Studentized_Range_Distribution	0.76301	ns
Figure4B	O2Evolution_pmolPerMinPerµgNPOC	HL	TRUE	TRUE	TRUE	ANOVA	TRUE	19.2699	4	0.000108363	***	TukeyHSD	p06h	p02h	Studentized_Range_Distribution	0.999997	ns
Figure4B	O2Evolution_pmolPerMinPerµgNPOC	HL	TRUE	TRUE	TRUE	ANOVA	TRUE	19.2699	4	0.000108363	***	TukeyHSD	p10h	p02h	Studentized_Range_Distribution	0.536295	ns
Figure4B	O2Evolution_pmolPerMinPerµgNPOC	HL	TRUE	TRUE	TRUE	ANOVA	TRUE	19.2699	4	0.000108363	***	TukeyHSD	m10h	p02h	Studentized_Range_Distribution	0.00201442	**
Figure4B	O2Evolution_pmolPerMinPerµgNPOC	HL	TRUE	TRUE	TRUE	ANOVA	TRUE	19.2699	4	0.000108363	***	TukeyHSD	p10h	p06h	Studentized_Range_Distribution	0.567204	ns
Figure4B	O2Evolution_pmolPerMinPerµgNPOC	HL	TRUE	TRUE	TRUE	ANOVA	TRUE	19.2699	4	0.000108363	***	TukeyHSD	m10h	p06h	Studentized_Range_Distribution	0.00217461	**
Figure4B	O2Evolution_pmolPerMinPerµgNPOC	HL	TRUE	TRUE	TRUE	ANOVA	TRUE	19.2699	4	0.000108363	***	TukeyHSD	m10h	p10h	Studentized_Range_Distribution	0.0205292	*
Figure5B	ThylakoidLayers	LL	TRUE	FALSE	FALSE	Kruskal_Wallis	TRUE	16.716	4	0.00219454	**	Dunn	m02h	m10h	Benjamini-Hochberg	0.367262	ns
Figure5B	ThylakoidLayers	LL	TRUE	FALSE	FALSE	Kruskal_Wallis	TRUE	16.716	4	0.00219454	**	Dunn	m02h	p02h	Benjamini-Hochberg	0.0336244	*
Figure5B	ThylakoidLayers	LL	TRUE	FALSE	FALSE	Kruskal_Wallis	TRUE	16.716	4	0.00219454	**	Dunn	m10h	p02h	Benjamini-Hochberg	0.00291631	**
Figure5B	ThylakoidLayers	LL	TRUE	FALSE	FALSE	Kruskal_Wallis	TRUE	16.716	4	0.00219454	**	Dunn	m02h	p06h	Benjamini-Hochberg	0.137594	ns
Figure5B	ThylakoidLayers	LL	TRUE	FALSE	FALSE	Kruskal_Wallis	TRUE	16.716	4	0.00219454	**	Dunn	m10h	p06h	Benjamini-Hochberg	0.0205528	*
Figure5B	ThylakoidLayers	LL	TRUE	FALSE	FALSE	Kruskal_Wallis	TRUE	16.716	4	0.00219454	**	Dunn	p02h	p06h	Benjamini-Hochberg	0.501563	ns
Figure5B	ThylakoidLayers	LL	TRUE	FALSE	FALSE	Kruskal_Wallis	TRUE	16.716	4	0.00219454	**	Dunn	m02h	p10h	Benjamini-Hochberg	0.317446	ns
Figure5B	ThylakoidLayers	LL	TRUE	FALSE	FALSE	Kruskal_Wallis	TRUE	16.716	4	0.00219454	**	Dunn	m10h	p10h	Benjamini-Hochberg	0.0579481	ns
Figure5B	ThylakoidLayers	LL	TRUE	FALSE	FALSE	Kruskal_Wallis	TRUE	16.716	4	0.00219454	**	Dunn	p02h	p10h	Benjamini-Hochberg	0.293876	ns
Figure5B	ThylakoidLayers	LL	TRUE	FALSE	FALSE	Kruskal_Wallis	TRUE	16.716	4	0.00219454	**	Dunn	p06h	p10h	Benjamini-Hochberg	0.549118	ns
Figure5B	ThylakoidLayers	ML	TRUE	FALSE	FALSE	Kruskal_Wallis	TRUE	47.2585	4	1.34707e-09	***	Dunn	m02h	m10h	Benjamini-Hochberg	0.531931	ns
Figure5B	ThylakoidLayers	ML	TRUE	FALSE	FALSE	Kruskal_Wallis	TRUE	47.2585	4	1.34707e-09	***	Dunn	m02h	p02h	Benjamini-Hochberg	0.0213351	*
Figure5B	ThylakoidLayers	ML	TRUE	FALSE	FALSE	Kruskal_Wallis	TRUE	47.2585	4	1.34707e-09	***	Dunn	m10h	p02h	Benjamini-Hochberg	0.00558764	*
Figure5B	ThylakoidLayers	ML	TRUE	FALSE	FALSE	Kruskal_Wallis	TRUE	47.2585	4	1.34707e-09	***	Dunn	m02h	p06h	Benjamini-Hochberg	2.41619e-07	***
Figure5B	ThylakoidLayers	ML	TRUE	FALSE	FALSE	Kruskal_Wallis	TRUE	47.2585	4	1.34707e-09	***	Dunn	m10h	p06h	Benjamini-Hochberg	7.01703e-09	***
Figure5B	ThylakoidLayers	ML	TRUE	FALSE	FALSE	Kruskal_Wallis	TRUE	47.2585	4	1.34707e-09	***	Dunn	p02h	p06h	Benjamini-Hochberg	0.00416574	**
Figure5B	ThylakoidLayers	ML	TRUE	FALSE	FALSE	Kruskal_Wallis	TRUE	47.2585	4	1.34707e-09	***	Dunn	m02h	p10h	Benjamini-Hochberg	0.0190012	*
Figure5B	ThylakoidLayers	ML	TRUE	FALSE	FALSE	Kruskal_Wallis	TRUE	47.2585	4	1.34707e-09	***	Dunn	m10h	p10h	Benjamini-Hochberg	0.00428337	**
Figure5B	ThylakoidLayers	ML	TRUE	FALSE	FALSE	Kruskal_Wallis	TRUE	47.2585	4	1.34707e-09	***	Dunn	p02h	p10h	Benjamini-Hochberg	0.994888	ns
Figure5B	ThylakoidLayers	ML	TRUE	FALSE	FALSE	Kruskal_Wallis	TRUE	47.2585	4	1.34707e-09	***	Dunn	p06h	p10h	Benjamini-Hochberg	0.00489406	**
Figure5B	ThylakoidLayers	HL	TRUE	FALSE	FALSE	Kruskal_Wallis	TRUE	85.338	4	1.28606e-17	***	Dunn	m02h	m10h	Benjamini-Hochberg	1	ns
Figure5B	ThylakoidLayers	HL	TRUE	FALSE	FALSE	Kruskal_Wallis	TRUE	85.338	4	1.28606e-17	***	Dunn	m02h	p02h	Benjamini-Hochberg	1	ns
Figure5B	ThylakoidLayers	HL	TRUE	FALSE	FALSE	Kruskal_Wallis	TRUE	85.338	4	1.28606e-17	***	Dunn	m10h	p02h	Benjamini-Hochberg	1	ns
Figure5B	ThylakoidLayers	HL	TRUE	FALSE	FALSE	Kruskal_Wallis	TRUE	85.338	4	1.28606e-17	***	Dunn	m02h	p06h	Benjamini-Hochberg	8.46241e-07	***
Figure5B	ThylakoidLayers	HL	TRUE	FALSE	FALSE	Kruskal_Wallis	TRUE	85.338	4	1.28606e-17	***	Dunn	m10h	p06h	Benjamini-Hochberg	1.19962e-07	***
Figure5B	ThylakoidLayers	HL	TRUE	FALSE	FALSE	Kruskal_Wallis	TRUE	85.338	4	1.28606e-17	***	Dunn	p02h	p06h	Benjamini-Hochberg	7.60041e-08	***
Figure5B	ThylakoidLayers	HL	TRUE	FALSE	FALSE	Kruskal_Wallis	TRUE	85.338	4	1.28606e-17	***	Dunn	m02h	p10h	Benjamini-Hochberg	8.58109e-08	***
Figure5B	ThylakoidLayers	HL	TRUE	FALSE	FALSE	Kruskal_Wallis	TRUE	85.338	4	1.28606e-17	***	Dunn	m10h	p10h	Benjamini-Hochberg	5.79522e-09	***
Figure5B	ThylakoidLayers	HL	TRUE	FALSE	FALSE	Kruskal_Wallis	TRUE	85.338	4	1.28606e-17	***	Dunn	p02h	p10h	Benjamini-Hochberg	1.8153e-09	***
Figure5B	ThylakoidLayers	HL	TRUE	FALSE	FALSE	Kruskal_Wallis	TRUE	85.338	4	1.28606e-17	***	Dunn	p06h	p10h	Benjamini-Hochberg	0.964852	ns
Figure5C	StackingRepeatDistance_nm	LL	TRUE	FALSE	FALSE	Kruskal_Wallis	TRUE	23.0822	4	0.000121927	***	Dunn	m02h	m10h	Benjamini-Hochberg	0.0655432	ns
Figure5C	StackingRepeatDistance_nm	LL	TRUE	FALSE	FALSE	Kruskal_Wallis	TRUE	23.0822	4	0.000121927	***	Dunn	m02h	p02h	Benjamini-Hochberg	0.326935	ns
Figure5C	StackingRepeatDistance_nm	LL	TRUE	FALSE	FALSE	Kruskal_Wallis	TRUE	23.0822	4	0.000121927	***	Dunn	m10h	p02h	Benjamini-Hochberg	0.34961	ns
Figure5C	StackingRepeatDistance_nm	LL	TRUE	FALSE	FALSE	Kruskal_Wallis	TRUE	23.0822	4	0.000121927	***	Dunn	m02h	p06h	Benjamini-Hochberg	0.000655027	**
Figure5C	StackingRepeatDistance_nm	LL	TRUE	FALSE	FALSE	Kruskal_Wallis	TRUE	23.0822	4	0.000121927	***	Dunn	m10h	p06h	Benjamini-Hochberg	0.0933731	ns
Figure5C	StackingRepeatDistance_nm	LL	TRUE	FALSE	FALSE	Kruskal_Wallis	TRUE	23.0822	4	0.000121927	***	Dunn	p02h	p06h	Benjamini-Hochberg	0.0102589	*
Figure5C	StackingRepeatDistance_nm	LL	TRUE	FALSE	FALSE	Kruskal_Wallis	TRUE	23.0822	4	0.000121927	***	Dunn	m02h	p10h	Benjamini-Hochberg	0.00124994	**
Figure5C	StackingRepeatDistance_nm	LL	TRUE	FALSE	FALSE	Kruskal_Wallis	TRUE	23.0822	4	0.000121927	***	Dunn	m10h	p10h	Benjamini-Hochberg	0.164451	ns
Figure5C	StackingRepeatDistance_nm	LL	TRUE	FALSE	FALSE	Kruskal_Wallis	TRUE	23.0822	4	0.000121927	***	Dunn	p02h	p10h	Benjamini-Hochberg	0.0214585	*
Figure5C	StackingRepeatDistance_nm	LL	TRUE	FALSE	FALSE	Kruskal_Wallis	TRUE	23.0822	4	0.000121927	***	Dunn	p06h	p10h	Benjamini-Hochberg	0.740151	ns
Figure5C	StackingRepeatDistance_nm	ML	TRUE	FALSE	FALSE	Kruskal_Wallis	TRUE	37.9795	4	1.13151e-07	***	Dunn	m02h	m10h	Benjamini-Hochberg	0.00808718	*
Figure5C	StackingRepeatDistance_nm	ML	TRUE	FALSE	FALSE	Kruskal_Wallis	TRUE	37.9795	4	1.13151e-07	***	Dunn	m02h	p02h	Benjamini-Hochberg	0.00207441	**
Figure5C	StackingRepeatDistance_nm	ML	TRUE	FALSE	FALSE	Kruskal_Wallis	TRUE	37.9795	4	1.13151e-07	***	Dunn	m10h	p02h	Benjamini-Hochberg	0.649675	ns
Figure5C	StackingRepeatDistance_nm	ML	TRUE	FALSE	FALSE	Kruskal_Wallis	TRUE	37.9795	4	1.13151e-07	***	Dunn	m02h	p06h	Benjamini-Hochberg	0.00012861	***
Figure5C	StackingRepeatDistance_nm	ML	TRUE	FALSE	FALSE	Kruskal_Wallis	TRUE	37.9795	4	1.13151e-07	***	Dunn	m10h	p06h	Benjamini-Hochberg	0.206215	ns
Figure5C	StackingRepeatDistance_nm	ML	TRUE	FALSE	FALSE	Kruskal_Wallis	TRUE	37.9795	4	1.13151e-07	***	Dunn	p02h	p06h	Benjamini-Hochberg	0.328862	ns
Figure5C	StackingRepeatDistance_nm	ML	TRUE	FALSE	FALSE	Kruskal_Wallis	TRUE	37.9795	4	1.13151e-07	***	Dunn	m02h	p10h	Benjamini-Hochberg	3.84974e-08	***
Figure5C	StackingRepeatDistance_nm	ML	TRUE	FALSE	FALSE	Kruskal_Wallis	TRUE	37.9795	4	1.13151e-07	***	Dunn	m10h	p10h	Benjamini-Hochberg	0.00676252	*
Figure5C	StackingRepeatDistance_nm	ML	TRUE	FALSE	FALSE	Kruskal_Wallis	TRUE	37.9795	4	1.13151e-07	***	Dunn	p02h	p10h	Benjamini-Hochberg	0.0209155	*
Figure5C	StackingRepeatDistance_nm	ML	TRUE	FALSE	FALSE	Kruskal_Wallis	TRUE	37.9795	4	1.13151e-07	***	Dunn	p06h	p10h	Benjamini-Hochberg	0.252605	ns
Figure5C	StackingRepeatDistance_nm	HL	TRUE	FALSE	FALSE	Kruskal_Wallis	TRUE	43.1686	4	9.54689e-09	***	Dunn	m02h	m10h	Benjamini-Hochberg	3.5904e-08	***
Figure5C	StackingRepeatDistance_nm	HL	TRUE	FALSE	FALSE	Kruskal_Wallis	TRUE	43.1686	4	9.54689e-09	***	Dunn	m02h	p02h	Benjamini-Hochberg	1.70666e-05	***
Figure5C	StackingRepeatDistance_nm	HL	TRUE	FALSE	FALSE	Kruskal_Wallis	TRUE	43.1686	4	9.54689e-09	***	Dunn	m10h	p02h	Benjamini-Hochberg	0.0892116	ns
Figure5C	StackingRepeatDistance_nm	HL	TRUE	FALSE	FALSE	Kruskal_Wallis	TRUE	43.1686	4	9.54689e-09	***	Dunn	m02h	p06h	Benjamini-Hochberg	0.198202	ns
Figure5C	StackingRepeatDistance_nm	HL	TRUE	FALSE	FALSE	Kruskal_Wallis	TRUE	43.1686	4	9.54689e-09	***	Dunn	m10h	p06h	Benjamini-Hochberg	0.000220256	***
Figure5C	StackingRepeatDistance_nm	HL	TRUE	FALSE	FALSE	Kruskal_Wallis	TRUE	43.1686	4	9.54689e-09	***	Dunn	p02h	p06h	Benjamini-Hochberg	0.0113478	*
Figure5C	StackingRepeatDistance_nm	HL	TRUE	FALSE	FALSE	Kruskal_Wallis	TRUE	43.1686	4	9.54689e-09	***	Dunn	m02h	p10h	Benjamini-Hochberg	0.00808103	*
Figure5C	StackingRepeatDistance_nm	HL	TRUE	FALSE	FALSE	Kruskal_Wallis	TRUE	43.1686	4	9.54689e-09	***	Dunn	m10h	p10h	Benjamini-Hochberg	0.00107573	**
Figure5C	StackingRepeatDistance_nm	HL	TRUE	FALSE	FALSE	Kruskal_Wallis	TRUE	43.1686	4	9.54689e-09	***	Dunn	p02h	p10h	Benjamini-Hochberg	0.076356	ns
Figure5C	StackingRepeatDistance_nm	HL	TRUE	FALSE	FALSE	Kruskal_Wallis	TRUE	43.1686	4	9.54689e-09	***	Dunn	p06h	p10h	Benjamini-Hochberg	0.250572	ns
Figure7A	FvFm	LL	TRUE	TRUE	TRUE	ANOVA	TRUE	7.35991	4	0.00495909	**	TukeyHSD	p02h	m02h	Studentized_Range_Distribution	1	ns
Figure7A	FvFm	LL	TRUE	TRUE	TRUE	ANOVA	TRUE	7.35991	4	0.00495909	**	TukeyHSD	p06h	m02h	Studentized_Range_Distribution	0.0229041	*
Figure7A	FvFm	LL	TRUE	TRUE	TRUE	ANOVA	TRUE	7.35991	4	0.00495909	**	TukeyHSD	p10h	m02h	Studentized_Range_Distribution	0.0229041	*
Figure7A	FvFm	LL	TRUE	TRUE	TRUE	ANOVA	TRUE	7.35991	4	0.00495909	**	TukeyHSD	m10h	m02h	Studentized_Range_Distribution	0.159329	ns
Figure7A	FvFm	LL	TRUE	TRUE	TRUE	ANOVA	TRUE	7.35991	4	0.00495909	**	TukeyHSD	p06h	p02h	Studentized_Range_Distribution	0.0229041	*
Figure7A	FvFm	LL	TRUE	TRUE	TRUE	ANOVA	TRUE	7.35991	4	0.00495909	**	TukeyHSD	p10h	p02h	Studentized_Range_Distribution	0.0229041	*
Figure7A	FvFm	LL	TRUE	TRUE	TRUE	ANOVA	TRUE	7.35991	4	0.00495909	**	TukeyHSD	m10h	p02h	Studentized_Range_Distribution	0.159329	ns
Figure7A	FvFm	LL	TRUE	TRUE	TRUE	ANOVA	TRUE	7.35991	4	0.00495909	**	TukeyHSD	p10h	p06h	Studentized_Range_Distribution	1	ns
Figure7A	FvFm	LL	TRUE	TRUE	TRUE	ANOVA	TRUE	7.35991	4	0.00495909	**	TukeyHSD	m10h	p06h	Studentized_Range_Distribution	0.71667	ns
Figure7A	FvFm	LL	TRUE	TRUE	TRUE	ANOVA	TRUE	7.35991	4	0.00495909	**	TukeyHSD	m10h	p10h	Studentized_Range_Distribution	0.71667	ns
Figure7A	FvFm	ML	TRUE	TRUE	TRUE	ANOVA	TRUE	10.6628	4	0.00124819	**	TukeyHSD	p02h	m02h	Studentized_Range_Distribution	0.265029	ns
Figure7A	FvFm	ML	TRUE	TRUE	TRUE	ANOVA	TRUE	10.6628	4	0.00124819	**	TukeyHSD	p06h	m02h	Studentized_Range_Distribution	0.265029	ns
Figure7A	FvFm	ML	TRUE	TRUE	TRUE	ANOVA	TRUE	10.6628	4	0.00124819	**	TukeyHSD	p10h	m02h	Studentized_Range_Distribution	0.0438435	*
Figure7A	FvFm	ML	TRUE	TRUE	TRUE	ANOVA	TRUE	10.6628	4	0.00124819	**	TukeyHSD	m10h	m02h	Studentized_Range_Distribution	0.092339	ns
Figure7A	FvFm	ML	TRUE	TRUE	TRUE	ANOVA	TRUE	10.6628	4	0.00124819	**	TukeyHSD	p06h	p02h	Studentized_Range_Distribution	0.00998034	*
Figure7A	FvFm	ML	TRUE	TRUE	TRUE	ANOVA	TRUE	10.6628	4	0.00124819	**	TukeyHSD	p10h	p02h	Studentized_Range_Distribution	0.0017727	**
Figure7A	FvFm	ML	TRUE	TRUE	TRUE	ANOVA	TRUE	10.6628	4	0.00124819	**	TukeyHSD	m10h	p02h	Studentized_Range_Distribution	0.00346739	**
Figure7A	FvFm	ML	TRUE	TRUE	TRUE	ANOVA	TRUE	10.6628	4	0.00124819	**	TukeyHSD	p10h	p06h	Studentized_Range_Distribution	0.74874	ns
Figure7A	FvFm	ML	TRUE	TRUE	TRUE	ANOVA	TRUE	10.6628	4	0.00124819	**	TukeyHSD	m10h	p06h	Studentized_Range_Distribution	0.946174	ns
Figure7A	FvFm	ML	TRUE	TRUE	TRUE	ANOVA	TRUE	10.6628	4	0.00124819	**	TukeyHSD	m10h	p10h	Studentized_Range_Distribution	0.987323	ns
Figure7A	FvFm	HL	TRUE	TRUE	TRUE	ANOVA	TRUE	23.931	4	4.18431e-05	***	TukeyHSD	p02h	m02h	Studentized_Range_Distribution	0.00253915	**
Figure7A	FvFm	HL	TRUE	TRUE	TRUE	ANOVA	TRUE	23.931	4	4.18431e-05	***	TukeyHSD	p06h	m02h	Studentized_Range_Distribution	0.00114405	**
Figure7A	FvFm	HL	TRUE	TRUE	TRUE	ANOVA	TRUE	23.931	4	4.18431e-05	***	TukeyHSD	p10h	m02h	Studentized_Range_Distribution	1	ns
Figure7A	FvFm	HL	TRUE	TRUE	TRUE	ANOVA	TRUE	23.931	4	4.18431e-05	***	TukeyHSD	m10h	m02h	Studentized_Range_Distribution	0.443129	ns
Figure7A	FvFm	HL	TRUE	TRUE	TRUE	ANOVA	TRUE	23.931	4	4.18431e-05	***	TukeyHSD	p06h	p02h	Studentized_Range_Distribution	0.973991	ns
Figure7A	FvFm	HL	TRUE	TRUE	TRUE	ANOVA	TRUE	23.931	4	4.18431e-05	***	TukeyHSD	p10h	p02h	Studentized_Range_Distribution	0.00253915	**
Figure7A	FvFm	HL	TRUE	TRUE	TRUE	ANOVA	TRUE	23.931	4	4.18431e-05	***	TukeyHSD	m10h	p02h	Studentized_Range_Distribution	0.000263157	***
Figure7A	FvFm	HL	TRUE	TRUE	TRUE	ANOVA	TRUE	23.931	4	4.18431e-05	***	TukeyHSD	p10h	p06h	Studentized_Range_Distribution	0.00114405	**
Figure7A	FvFm	HL	TRUE	TRUE	TRUE	ANOVA	TRUE	23.931	4	4.18431e-05	***	TukeyHSD	m10h	p06h	Studentized_Range_Distribution	0.000133851	***
Figure7A	FvFm	HL	TRUE	TRUE	TRUE	ANOVA	TRUE	23.931	4	4.18431e-05	***	TukeyHSD	m10h	p10h	Studentized_Range_Distribution	0.443129	ns
Figure7B	ChlabRatio	LL	TRUE	TRUE	TRUE	ANOVA	TRUE	2.97172	4	0.0542241	ns	NA	NA	NA	NA	NA	NA
Figure7B	ChlabRatio	ML	TRUE	TRUE	TRUE	ANOVA	TRUE	1.81413	4	0.178641	ns	NA	NA	NA	NA	NA	NA
Figure7B	ChlabRatio	HL	TRUE	TRUE	TRUE	ANOVA	TRUE	1.18965	4	0.355338	ns	NA	NA	NA	NA	NA	NA
Figure7C	PSIFluorPerPSIIFluor_77K	LL	TRUE	TRUE	FALSE	Welch_ANOVA	TRUE	5.47088	4	0.0236397	*	Games_Howell	m02h	p02h	Studentized_Range_Distribution	0.62	ns
Figure7C	PSIFluorPerPSIIFluor_77K	LL	TRUE	TRUE	FALSE	Welch_ANOVA	TRUE	5.47088	4	0.0236397	*	Games_Howell	m02h	p06h	Studentized_Range_Distribution	0.168	ns
Figure7C	PSIFluorPerPSIIFluor_77K	LL	TRUE	TRUE	FALSE	Welch_ANOVA	TRUE	5.47088	4	0.0236397	*	Games_Howell	m02h	p10h	Studentized_Range_Distribution	0.922	ns
Figure7C	PSIFluorPerPSIIFluor_77K	LL	TRUE	TRUE	FALSE	Welch_ANOVA	TRUE	5.47088	4	0.0236397	*	Games_Howell	m02h	m10h	Studentized_Range_Distribution	0.16	ns
Figure7C	PSIFluorPerPSIIFluor_77K	LL	TRUE	TRUE	FALSE	Welch_ANOVA	TRUE	5.47088	4	0.0236397	*	Games_Howell	p02h	p06h	Studentized_Range_Distribution	0.775	ns
Figure7C	PSIFluorPerPSIIFluor_77K	LL	TRUE	TRUE	FALSE	Welch_ANOVA	TRUE	5.47088	4	0.0236397	*	Games_Howell	p02h	p10h	Studentized_Range_Distribution	0.759	ns
Figure7C	PSIFluorPerPSIIFluor_77K	LL	TRUE	TRUE	FALSE	Welch_ANOVA	TRUE	5.47088	4	0.0236397	*	Games_Howell	p02h	m10h	Studentized_Range_Distribution	0.053	ns
Figure7C	PSIFluorPerPSIIFluor_77K	LL	TRUE	TRUE	FALSE	Welch_ANOVA	TRUE	5.47088	4	0.0236397	*	Games_Howell	p06h	p10h	Studentized_Range_Distribution	0.618	ns
Figure7C	PSIFluorPerPSIIFluor_77K	LL	TRUE	TRUE	FALSE	Welch_ANOVA	TRUE	5.47088	4	0.0236397	*	Games_Howell	p06h	m10h	Studentized_Range_Distribution	0.026	*
Figure7C	PSIFluorPerPSIIFluor_77K	LL	TRUE	TRUE	FALSE	Welch_ANOVA	TRUE	5.47088	4	0.0236397	*	Games_Howell	p10h	m10h	Studentized_Range_Distribution	0.998	ns
Figure7C	PSIFluorPerPSIIFluor_77K	ML	TRUE	TRUE	FALSE	Welch_ANOVA	TRUE	5.75762	4	0.0236564	*	Games_Howell	m02h	p02h	Studentized_Range_Distribution	0.097	ns
Figure7C	PSIFluorPerPSIIFluor_77K	ML	TRUE	TRUE	FALSE	Welch_ANOVA	TRUE	5.75762	4	0.0236564	*	Games_Howell	m02h	p06h	Studentized_Range_Distribution	0.109	ns
Figure7C	PSIFluorPerPSIIFluor_77K	ML	TRUE	TRUE	FALSE	Welch_ANOVA	TRUE	5.75762	4	0.0236564	*	Games_Howell	m02h	p10h	Studentized_Range_Distribution	0.259	ns
Figure7C	PSIFluorPerPSIIFluor_77K	ML	TRUE	TRUE	FALSE	Welch_ANOVA	TRUE	5.75762	4	0.0236564	*	Games_Howell	m02h	m10h	Studentized_Range_Distribution	0.529	ns
Figure7C	PSIFluorPerPSIIFluor_77K	ML	TRUE	TRUE	FALSE	Welch_ANOVA	TRUE	5.75762	4	0.0236564	*	Games_Howell	p02h	p06h	Studentized_Range_Distribution	0.659	ns
Figure7C	PSIFluorPerPSIIFluor_77K	ML	TRUE	TRUE	FALSE	Welch_ANOVA	TRUE	5.75762	4	0.0236564	*	Games_Howell	p02h	p10h	Studentized_Range_Distribution	0.999	ns
Figure7C	PSIFluorPerPSIIFluor_77K	ML	TRUE	TRUE	FALSE	Welch_ANOVA	TRUE	5.75762	4	0.0236564	*	Games_Howell	p02h	m10h	Studentized_Range_Distribution	0.314	ns
Figure7C	PSIFluorPerPSIIFluor_77K	ML	TRUE	TRUE	FALSE	Welch_ANOVA	TRUE	5.75762	4	0.0236564	*	Games_Howell	p06h	p10h	Studentized_Range_Distribution	0.909	ns
Figure7C	PSIFluorPerPSIIFluor_77K	ML	TRUE	TRUE	FALSE	Welch_ANOVA	TRUE	5.75762	4	0.0236564	*	Games_Howell	p06h	m10h	Studentized_Range_Distribution	0.811	ns
Figure7C	PSIFluorPerPSIIFluor_77K	ML	TRUE	TRUE	FALSE	Welch_ANOVA	TRUE	5.75762	4	0.0236564	*	Games_Howell	p10h	m10h	Studentized_Range_Distribution	0.614	ns
Figure7C	PSIFluorPerPSIIFluor_77K	HL	TRUE	TRUE	FALSE	Welch_ANOVA	TRUE	364.989	4	3.90613e-08	***	Games_Howell	m02h	p02h	Studentized_Range_Distribution	3.15e-06	***
Figure7C	PSIFluorPerPSIIFluor_77K	HL	TRUE	TRUE	FALSE	Welch_ANOVA	TRUE	364.989	4	3.90613e-08	***	Games_Howell	m02h	p06h	Studentized_Range_Distribution	0.000298	***
Figure7C	PSIFluorPerPSIIFluor_77K	HL	TRUE	TRUE	FALSE	Welch_ANOVA	TRUE	364.989	4	3.90613e-08	***	Games_Howell	m02h	p10h	Studentized_Range_Distribution	0.002	**
Figure7C	PSIFluorPerPSIIFluor_77K	HL	TRUE	TRUE	FALSE	Welch_ANOVA	TRUE	364.989	4	3.90613e-08	***	Games_Howell	m02h	m10h	Studentized_Range_Distribution	0.125	ns
Figure7C	PSIFluorPerPSIIFluor_77K	HL	TRUE	TRUE	FALSE	Welch_ANOVA	TRUE	364.989	4	3.90613e-08	***	Games_Howell	p02h	p06h	Studentized_Range_Distribution	0.001	**
Figure7C	PSIFluorPerPSIIFluor_77K	HL	TRUE	TRUE	FALSE	Welch_ANOVA	TRUE	364.989	4	3.90613e-08	***	Games_Howell	p02h	p10h	Studentized_Range_Distribution	0.618	ns
Figure7C	PSIFluorPerPSIIFluor_77K	HL	TRUE	TRUE	FALSE	Welch_ANOVA	TRUE	364.989	4	3.90613e-08	***	Games_Howell	p02h	m10h	Studentized_Range_Distribution	0.000155	***
Figure7C	PSIFluorPerPSIIFluor_77K	HL	TRUE	TRUE	FALSE	Welch_ANOVA	TRUE	364.989	4	3.90613e-08	***	Games_Howell	p06h	p10h	Studentized_Range_Distribution	0.093	ns
Figure7C	PSIFluorPerPSIIFluor_77K	HL	TRUE	TRUE	FALSE	Welch_ANOVA	TRUE	364.989	4	3.90613e-08	***	Games_Howell	p06h	m10h	Studentized_Range_Distribution	0.000869	**
Figure7C	PSIFluorPerPSIIFluor_77K	HL	TRUE	TRUE	FALSE	Welch_ANOVA	TRUE	364.989	4	3.90613e-08	***	Games_Howell	p10h	m10h	Studentized_Range_Distribution	0.000749	**
Figure7E	MaximumNPQ	LL	TRUE	TRUE	FALSE	Welch_ANOVA	TRUE	5.04161	4	0.0587985	ns	NA	NA	NA	NA	NA	NA
Figure7E	MaximumNPQ	ML	TRUE	TRUE	FALSE	Welch_ANOVA	TRUE	7.38961	4	0.0279574	*	Games_Howell	m02h	p02h	Studentized_Range_Distribution	0.585	ns
Figure7E	MaximumNPQ	ML	TRUE	TRUE	FALSE	Welch_ANOVA	TRUE	7.38961	4	0.0279574	*	Games_Howell	m02h	p06h	Studentized_Range_Distribution	0.474	ns
Figure7E	MaximumNPQ	ML	TRUE	TRUE	FALSE	Welch_ANOVA	TRUE	7.38961	4	0.0279574	*	Games_Howell	m02h	p10h	Studentized_Range_Distribution	0.818	ns
Figure7E	MaximumNPQ	ML	TRUE	TRUE	FALSE	Welch_ANOVA	TRUE	7.38961	4	0.0279574	*	Games_Howell	m02h	m10h	Studentized_Range_Distribution	0.405	ns
Figure7E	MaximumNPQ	ML	TRUE	TRUE	FALSE	Welch_ANOVA	TRUE	7.38961	4	0.0279574	*	Games_Howell	p02h	p06h	Studentized_Range_Distribution	0.853	ns
Figure7E	MaximumNPQ	ML	TRUE	TRUE	FALSE	Welch_ANOVA	TRUE	7.38961	4	0.0279574	*	Games_Howell	p02h	p10h	Studentized_Range_Distribution	1	ns
Figure7E	MaximumNPQ	ML	TRUE	TRUE	FALSE	Welch_ANOVA	TRUE	7.38961	4	0.0279574	*	Games_Howell	p02h	m10h	Studentized_Range_Distribution	0.076	ns
Figure7E	MaximumNPQ	ML	TRUE	TRUE	FALSE	Welch_ANOVA	TRUE	7.38961	4	0.0279574	*	Games_Howell	p06h	p10h	Studentized_Range_Distribution	0.962	ns
Figure7E	MaximumNPQ	ML	TRUE	TRUE	FALSE	Welch_ANOVA	TRUE	7.38961	4	0.0279574	*	Games_Howell	p06h	m10h	Studentized_Range_Distribution	0.227	ns
Figure7E	MaximumNPQ	ML	TRUE	TRUE	FALSE	Welch_ANOVA	TRUE	7.38961	4	0.0279574	*	Games_Howell	p10h	m10h	Studentized_Range_Distribution	0.379	ns
Figure7E	MaximumNPQ	HL	TRUE	TRUE	FALSE	Welch_ANOVA	TRUE	18.6633	4	0.00182729	**	Games_Howell	m02h	p02h	Studentized_Range_Distribution	0.963	ns
Figure7E	MaximumNPQ	HL	TRUE	TRUE	FALSE	Welch_ANOVA	TRUE	18.6633	4	0.00182729	**	Games_Howell	m02h	p06h	Studentized_Range_Distribution	0.836	ns
Figure7E	MaximumNPQ	HL	TRUE	TRUE	FALSE	Welch_ANOVA	TRUE	18.6633	4	0.00182729	**	Games_Howell	m02h	p10h	Studentized_Range_Distribution	0.925	ns
Figure7E	MaximumNPQ	HL	TRUE	TRUE	FALSE	Welch_ANOVA	TRUE	18.6633	4	0.00182729	**	Games_Howell	m02h	m10h	Studentized_Range_Distribution	0.192	ns
Figure7E	MaximumNPQ	HL	TRUE	TRUE	FALSE	Welch_ANOVA	TRUE	18.6633	4	0.00182729	**	Games_Howell	p02h	p06h	Studentized_Range_Distribution	0.643	ns
Figure7E	MaximumNPQ	HL	TRUE	TRUE	FALSE	Welch_ANOVA	TRUE	18.6633	4	0.00182729	**	Games_Howell	p02h	p10h	Studentized_Range_Distribution	0.999	ns
Figure7E	MaximumNPQ	HL	TRUE	TRUE	FALSE	Welch_ANOVA	TRUE	18.6633	4	0.00182729	**	Games_Howell	p02h	m10h	Studentized_Range_Distribution	0.729	ns
Figure7E	MaximumNPQ	HL	TRUE	TRUE	FALSE	Welch_ANOVA	TRUE	18.6633	4	0.00182729	**	Games_Howell	p06h	p10h	Studentized_Range_Distribution	0.098	ns
Figure7E	MaximumNPQ	HL	TRUE	TRUE	FALSE	Welch_ANOVA	TRUE	18.6633	4	0.00182729	**	Games_Howell	p06h	m10h	Studentized_Range_Distribution	0.013	*
Figure7E	MaximumNPQ	HL	TRUE	TRUE	FALSE	Welch_ANOVA	TRUE	18.6633	4	0.00182729	**	Games_Howell	p10h	m10h	Studentized_Range_Distribution	0.024	*
Figure7G	Lutein_mmolPermolChla	LL	TRUE	TRUE	TRUE	ANOVA	TRUE	3.37964	4	0.0367906	*	TukeyHSD	p02h	m02h	Studentized_Range_Distribution	0.492924	ns
Figure7G	Lutein_mmolPermolChla	LL	TRUE	TRUE	TRUE	ANOVA	TRUE	3.37964	4	0.0367906	*	TukeyHSD	p06h	m02h	Studentized_Range_Distribution	0.0169174	*
Figure7G	Lutein_mmolPermolChla	LL	TRUE	TRUE	TRUE	ANOVA	TRUE	3.37964	4	0.0367906	*	TukeyHSD	p10h	m02h	Studentized_Range_Distribution	0.566653	ns
Figure7G	Lutein_mmolPermolChla	LL	TRUE	TRUE	TRUE	ANOVA	TRUE	3.37964	4	0.0367906	*	TukeyHSD	m10h	m02h	Studentized_Range_Distribution	0.494974	ns
Figure7G	Lutein_mmolPermolChla	LL	TRUE	TRUE	TRUE	ANOVA	TRUE	3.37964	4	0.0367906	*	TukeyHSD	p06h	p02h	Studentized_Range_Distribution	0.307312	ns
Figure7G	Lutein_mmolPermolChla	LL	TRUE	TRUE	TRUE	ANOVA	TRUE	3.37964	4	0.0367906	*	TukeyHSD	p10h	p02h	Studentized_Range_Distribution	0.999933	ns
Figure7G	Lutein_mmolPermolChla	LL	TRUE	TRUE	TRUE	ANOVA	TRUE	3.37964	4	0.0367906	*	TukeyHSD	m10h	p02h	Studentized_Range_Distribution	1	ns
Figure7G	Lutein_mmolPermolChla	LL	TRUE	TRUE	TRUE	ANOVA	TRUE	3.37964	4	0.0367906	*	TukeyHSD	p10h	p06h	Studentized_Range_Distribution	0.254959	ns
Figure7G	Lutein_mmolPermolChla	LL	TRUE	TRUE	TRUE	ANOVA	TRUE	3.37964	4	0.0367906	*	TukeyHSD	m10h	p06h	Studentized_Range_Distribution	0.305732	ns
Figure7G	Lutein_mmolPermolChla	LL	TRUE	TRUE	TRUE	ANOVA	TRUE	3.37964	4	0.0367906	*	TukeyHSD	m10h	p10h	Studentized_Range_Distribution	0.99994	ns
Figure7G	Lutein_mmolPermolChla	ML	TRUE	TRUE	TRUE	ANOVA	TRUE	6.24507	4	0.00364466	**	TukeyHSD	p02h	m02h	Studentized_Range_Distribution	0.149407	ns
Figure7G	Lutein_mmolPermolChla	ML	TRUE	TRUE	TRUE	ANOVA	TRUE	6.24507	4	0.00364466	**	TukeyHSD	p06h	m02h	Studentized_Range_Distribution	0.00435436	**
Figure7G	Lutein_mmolPermolChla	ML	TRUE	TRUE	TRUE	ANOVA	TRUE	6.24507	4	0.00364466	**	TukeyHSD	p10h	m02h	Studentized_Range_Distribution	0.991707	ns
Figure7G	Lutein_mmolPermolChla	ML	TRUE	TRUE	TRUE	ANOVA	TRUE	6.24507	4	0.00364466	**	TukeyHSD	m10h	m02h	Studentized_Range_Distribution	0.137755	ns
Figure7G	Lutein_mmolPermolChla	ML	TRUE	TRUE	TRUE	ANOVA	TRUE	6.24507	4	0.00364466	**	TukeyHSD	p06h	p02h	Studentized_Range_Distribution	0.366353	ns
Figure7G	Lutein_mmolPermolChla	ML	TRUE	TRUE	TRUE	ANOVA	TRUE	6.24507	4	0.00364466	**	TukeyHSD	p10h	p02h	Studentized_Range_Distribution	0.29588	ns
Figure7G	Lutein_mmolPermolChla	ML	TRUE	TRUE	TRUE	ANOVA	TRUE	6.24507	4	0.00364466	**	TukeyHSD	m10h	p02h	Studentized_Range_Distribution	0.999999	ns
Figure7G	Lutein_mmolPermolChla	ML	TRUE	TRUE	TRUE	ANOVA	TRUE	6.24507	4	0.00364466	**	TukeyHSD	p10h	p06h	Studentized_Range_Distribution	0.0101384	*
Figure7G	Lutein_mmolPermolChla	ML	TRUE	TRUE	TRUE	ANOVA	TRUE	6.24507	4	0.00364466	**	TukeyHSD	m10h	p06h	Studentized_Range_Distribution	0.390429	ns
Figure7G	Lutein_mmolPermolChla	ML	TRUE	TRUE	TRUE	ANOVA	TRUE	6.24507	4	0.00364466	**	TukeyHSD	m10h	p10h	Studentized_Range_Distribution	0.275795	ns
Figure7G	Lutein_mmolPermolChla	HL	TRUE	TRUE	TRUE	ANOVA	TRUE	1.44949	4	0.266442	ns	NA	NA	NA	NA	NA	NA
Figure7I	Anthera_pmolPerMillionCells	LL	TRUE	TRUE	FALSE	Welch_ANOVA	TRUE	0.94561	4	0.490227	ns	NA	NA	NA	NA	NA	NA
Figure7I	Anthera_pmolPerMillionCells	ML	TRUE	TRUE	FALSE	Welch_ANOVA	TRUE	25.641	4	0.000352078	***	Games_Howell	m02h	p02h	Studentized_Range_Distribution	0.039	*
Figure7I	Anthera_pmolPerMillionCells	ML	TRUE	TRUE	FALSE	Welch_ANOVA	TRUE	25.641	4	0.000352078	***	Games_Howell	m02h	p06h	Studentized_Range_Distribution	0.066	ns
Figure7I	Anthera_pmolPerMillionCells	ML	TRUE	TRUE	FALSE	Welch_ANOVA	TRUE	25.641	4	0.000352078	***	Games_Howell	m02h	p10h	Studentized_Range_Distribution	0.008	*
Figure7I	Anthera_pmolPerMillionCells	ML	TRUE	TRUE	FALSE	Welch_ANOVA	TRUE	25.641	4	0.000352078	***	Games_Howell	m02h	m10h	Studentized_Range_Distribution	0.192	ns
Figure7I	Anthera_pmolPerMillionCells	ML	TRUE	TRUE	FALSE	Welch_ANOVA	TRUE	25.641	4	0.000352078	***	Games_Howell	p02h	p06h	Studentized_Range_Distribution	0.994	ns
Figure7I	Anthera_pmolPerMillionCells	ML	TRUE	TRUE	FALSE	Welch_ANOVA	TRUE	25.641	4	0.000352078	***	Games_Howell	p02h	p10h	Studentized_Range_Distribution	0.995	ns
Figure7I	Anthera_pmolPerMillionCells	ML	TRUE	TRUE	FALSE	Welch_ANOVA	TRUE	25.641	4	0.000352078	***	Games_Howell	p02h	m10h	Studentized_Range_Distribution	0.056	ns
Figure7I	Anthera_pmolPerMillionCells	ML	TRUE	TRUE	FALSE	Welch_ANOVA	TRUE	25.641	4	0.000352078	***	Games_Howell	p06h	p10h	Studentized_Range_Distribution	1	ns
Figure7I	Anthera_pmolPerMillionCells	ML	TRUE	TRUE	FALSE	Welch_ANOVA	TRUE	25.641	4	0.000352078	***	Games_Howell	p06h	m10h	Studentized_Range_Distribution	0.093	ns
Figure7I	Anthera_pmolPerMillionCells	ML	TRUE	TRUE	FALSE	Welch_ANOVA	TRUE	25.641	4	0.000352078	***	Games_Howell	p10h	m10h	Studentized_Range_Distribution	0.008	*
Figure7I	Anthera_pmolPerMillionCells	HL	TRUE	TRUE	FALSE	Welch_ANOVA	TRUE	53.804	4	2.59664e-05	***	Games_Howell	m02h	p02h	Studentized_Range_Distribution	0.07	ns
Figure7I	Anthera_pmolPerMillionCells	HL	TRUE	TRUE	FALSE	Welch_ANOVA	TRUE	53.804	4	2.59664e-05	***	Games_Howell	m02h	p06h	Studentized_Range_Distribution	0.005	*
Figure7I	Anthera_pmolPerMillionCells	HL	TRUE	TRUE	FALSE	Welch_ANOVA	TRUE	53.804	4	2.59664e-05	***	Games_Howell	m02h	p10h	Studentized_Range_Distribution	0.004	**
Figure7I	Anthera_pmolPerMillionCells	HL	TRUE	TRUE	FALSE	Welch_ANOVA	TRUE	53.804	4	2.59664e-05	***	Games_Howell	m02h	m10h	Studentized_Range_Distribution	0.687	ns
Figure7I	Anthera_pmolPerMillionCells	HL	TRUE	TRUE	FALSE	Welch_ANOVA	TRUE	53.804	4	2.59664e-05	***	Games_Howell	p02h	p06h	Studentized_Range_Distribution	0.061	ns
Figure7I	Anthera_pmolPerMillionCells	HL	TRUE	TRUE	FALSE	Welch_ANOVA	TRUE	53.804	4	2.59664e-05	***	Games_Howell	p02h	p10h	Studentized_Range_Distribution	0.999	ns
Figure7I	Anthera_pmolPerMillionCells	HL	TRUE	TRUE	FALSE	Welch_ANOVA	TRUE	53.804	4	2.59664e-05	***	Games_Howell	p02h	m10h	Studentized_Range_Distribution	0.079	ns
Figure7I	Anthera_pmolPerMillionCells	HL	TRUE	TRUE	FALSE	Welch_ANOVA	TRUE	53.804	4	2.59664e-05	***	Games_Howell	p06h	p10h	Studentized_Range_Distribution	0.027	*
Figure7I	Anthera_pmolPerMillionCells	HL	TRUE	TRUE	FALSE	Welch_ANOVA	TRUE	53.804	4	2.59664e-05	***	Games_Howell	p06h	m10h	Studentized_Range_Distribution	0.005	*
Figure7I	Anthera_pmolPerMillionCells	HL	TRUE	TRUE	FALSE	Welch_ANOVA	TRUE	53.804	4	2.59664e-05	***	Games_Howell	p10h	m10h	Studentized_Range_Distribution	0.004	**
Figure7J	Zea_pmolPerMillionCells	LL	TRUE	TRUE	FALSE	Welch_ANOVA	TRUE	0.383019	4	0.814797	ns	NA	NA	NA	NA	NA	NA
Figure7J	Zea_pmolPerMillionCells	ML	TRUE	TRUE	FALSE	Welch_ANOVA	TRUE	25.1678	4	0.000288655	***	Games_Howell	m02h	p02h	Studentized_Range_Distribution	0.004	**
Figure7J	Zea_pmolPerMillionCells	ML	TRUE	TRUE	FALSE	Welch_ANOVA	TRUE	25.1678	4	0.000288655	***	Games_Howell	m02h	p06h	Studentized_Range_Distribution	0.02	*
Figure7J	Zea_pmolPerMillionCells	ML	TRUE	TRUE	FALSE	Welch_ANOVA	TRUE	25.1678	4	0.000288655	***	Games_Howell	m02h	p10h	Studentized_Range_Distribution	0.087	ns
Figure7J	Zea_pmolPerMillionCells	ML	TRUE	TRUE	FALSE	Welch_ANOVA	TRUE	25.1678	4	0.000288655	***	Games_Howell	m02h	m10h	Studentized_Range_Distribution	0.412	ns
Figure7J	Zea_pmolPerMillionCells	ML	TRUE	TRUE	FALSE	Welch_ANOVA	TRUE	25.1678	4	0.000288655	***	Games_Howell	p02h	p06h	Studentized_Range_Distribution	1	ns
Figure7J	Zea_pmolPerMillionCells	ML	TRUE	TRUE	FALSE	Welch_ANOVA	TRUE	25.1678	4	0.000288655	***	Games_Howell	p02h	p10h	Studentized_Range_Distribution	0.704	ns
Figure7J	Zea_pmolPerMillionCells	ML	TRUE	TRUE	FALSE	Welch_ANOVA	TRUE	25.1678	4	0.000288655	***	Games_Howell	p02h	m10h	Studentized_Range_Distribution	0.005	*
Figure7J	Zea_pmolPerMillionCells	ML	TRUE	TRUE	FALSE	Welch_ANOVA	TRUE	25.1678	4	0.000288655	***	Games_Howell	p06h	p10h	Studentized_Range_Distribution	0.826	ns
Figure7J	Zea_pmolPerMillionCells	ML	TRUE	TRUE	FALSE	Welch_ANOVA	TRUE	25.1678	4	0.000288655	***	Games_Howell	p06h	m10h	Studentized_Range_Distribution	0.026	*
Figure7J	Zea_pmolPerMillionCells	ML	TRUE	TRUE	FALSE	Welch_ANOVA	TRUE	25.1678	4	0.000288655	***	Games_Howell	p10h	m10h	Studentized_Range_Distribution	0.136	ns
Figure7J	Zea_pmolPerMillionCells	HL	TRUE	TRUE	FALSE	Welch_ANOVA	TRUE	47.3715	4	4.39427e-05	***	Games_Howell	m02h	p02h	Studentized_Range_Distribution	0.057	ns
Figure7J	Zea_pmolPerMillionCells	HL	TRUE	TRUE	FALSE	Welch_ANOVA	TRUE	47.3715	4	4.39427e-05	***	Games_Howell	m02h	p06h	Studentized_Range_Distribution	0.005	*
Figure7J	Zea_pmolPerMillionCells	HL	TRUE	TRUE	FALSE	Welch_ANOVA	TRUE	47.3715	4	4.39427e-05	***	Games_Howell	m02h	p10h	Studentized_Range_Distribution	0.003	**
Figure7J	Zea_pmolPerMillionCells	HL	TRUE	TRUE	FALSE	Welch_ANOVA	TRUE	47.3715	4	4.39427e-05	***	Games_Howell	m02h	m10h	Studentized_Range_Distribution	0.051	ns
Figure7J	Zea_pmolPerMillionCells	HL	TRUE	TRUE	FALSE	Welch_ANOVA	TRUE	47.3715	4	4.39427e-05	***	Games_Howell	p02h	p06h	Studentized_Range_Distribution	0.108	ns
Figure7J	Zea_pmolPerMillionCells	HL	TRUE	TRUE	FALSE	Welch_ANOVA	TRUE	47.3715	4	4.39427e-05	***	Games_Howell	p02h	p10h	Studentized_Range_Distribution	0.945	ns
Figure7J	Zea_pmolPerMillionCells	HL	TRUE	TRUE	FALSE	Welch_ANOVA	TRUE	47.3715	4	4.39427e-05	***	Games_Howell	p02h	m10h	Studentized_Range_Distribution	0.084	ns
Figure7J	Zea_pmolPerMillionCells	HL	TRUE	TRUE	FALSE	Welch_ANOVA	TRUE	47.3715	4	4.39427e-05	***	Games_Howell	p06h	p10h	Studentized_Range_Distribution	0.022	*
Figure7J	Zea_pmolPerMillionCells	HL	TRUE	TRUE	FALSE	Welch_ANOVA	TRUE	47.3715	4	4.39427e-05	***	Games_Howell	p06h	m10h	Studentized_Range_Distribution	0.007	*
Figure7J	Zea_pmolPerMillionCells	HL	TRUE	TRUE	FALSE	Welch_ANOVA	TRUE	47.3715	4	4.39427e-05	***	Games_Howell	p10h	m10h	Studentized_Range_Distribution	0.007	*
Figure7K	De-epoxidationState_pmolPerMillionCells	LL	TRUE	TRUE	FALSE	Welch_ANOVA	TRUE	2.30045	4	0.158632	ns	NA	NA	NA	NA	NA	NA
Figure7K	De-epoxidationState_pmolPerMillionCells	ML	TRUE	TRUE	FALSE	Welch_ANOVA	TRUE	6.31886	4	0.0178569	*	Games_Howell	m02h	p02h	Studentized_Range_Distribution	0.075	ns
Figure7K	De-epoxidationState_pmolPerMillionCells	ML	TRUE	TRUE	FALSE	Welch_ANOVA	TRUE	6.31886	4	0.0178569	*	Games_Howell	m02h	p06h	Studentized_Range_Distribution	0.318	ns
Figure7K	De-epoxidationState_pmolPerMillionCells	ML	TRUE	TRUE	FALSE	Welch_ANOVA	TRUE	6.31886	4	0.0178569	*	Games_Howell	m02h	p10h	Studentized_Range_Distribution	0.167	ns
Figure7K	De-epoxidationState_pmolPerMillionCells	ML	TRUE	TRUE	FALSE	Welch_ANOVA	TRUE	6.31886	4	0.0178569	*	Games_Howell	m02h	m10h	Studentized_Range_Distribution	0.777	ns
Figure7K	De-epoxidationState_pmolPerMillionCells	ML	TRUE	TRUE	FALSE	Welch_ANOVA	TRUE	6.31886	4	0.0178569	*	Games_Howell	p02h	p06h	Studentized_Range_Distribution	0.641	ns
Figure7K	De-epoxidationState_pmolPerMillionCells	ML	TRUE	TRUE	FALSE	Welch_ANOVA	TRUE	6.31886	4	0.0178569	*	Games_Howell	p02h	p10h	Studentized_Range_Distribution	0.206	ns
Figure7K	De-epoxidationState_pmolPerMillionCells	ML	TRUE	TRUE	FALSE	Welch_ANOVA	TRUE	6.31886	4	0.0178569	*	Games_Howell	p02h	m10h	Studentized_Range_Distribution	0.087	ns
Figure7K	De-epoxidationState_pmolPerMillionCells	ML	TRUE	TRUE	FALSE	Welch_ANOVA	TRUE	6.31886	4	0.0178569	*	Games_Howell	p06h	p10h	Studentized_Range_Distribution	0.908	ns
Figure7K	De-epoxidationState_pmolPerMillionCells	ML	TRUE	TRUE	FALSE	Welch_ANOVA	TRUE	6.31886	4	0.0178569	*	Games_Howell	p06h	m10h	Studentized_Range_Distribution	0.384	ns
Figure7K	De-epoxidationState_pmolPerMillionCells	ML	TRUE	TRUE	FALSE	Welch_ANOVA	TRUE	6.31886	4	0.0178569	*	Games_Howell	p10h	m10h	Studentized_Range_Distribution	0.254	ns
Figure7K	De-epoxidationState_pmolPerMillionCells	HL	TRUE	TRUE	FALSE	Welch_ANOVA	TRUE	221.11	4	9.32451e-08	***	Games_Howell	m02h	p02h	Studentized_Range_Distribution	2.51e-05	***
Figure7K	De-epoxidationState_pmolPerMillionCells	HL	TRUE	TRUE	FALSE	Welch_ANOVA	TRUE	221.11	4	9.32451e-08	***	Games_Howell	m02h	p06h	Studentized_Range_Distribution	7.96e-06	***
Figure7K	De-epoxidationState_pmolPerMillionCells	HL	TRUE	TRUE	FALSE	Welch_ANOVA	TRUE	221.11	4	9.32451e-08	***	Games_Howell	m02h	p10h	Studentized_Range_Distribution	3.46e-05	***
Figure7K	De-epoxidationState_pmolPerMillionCells	HL	TRUE	TRUE	FALSE	Welch_ANOVA	TRUE	221.11	4	9.32451e-08	***	Games_Howell	m02h	m10h	Studentized_Range_Distribution	0.08	ns
Figure7K	De-epoxidationState_pmolPerMillionCells	HL	TRUE	TRUE	FALSE	Welch_ANOVA	TRUE	221.11	4	9.32451e-08	***	Games_Howell	p02h	p06h	Studentized_Range_Distribution	1	ns
Figure7K	De-epoxidationState_pmolPerMillionCells	HL	TRUE	TRUE	FALSE	Welch_ANOVA	TRUE	221.11	4	9.32451e-08	***	Games_Howell	p02h	p10h	Studentized_Range_Distribution	0.000437	***
Figure7K	De-epoxidationState_pmolPerMillionCells	HL	TRUE	TRUE	FALSE	Welch_ANOVA	TRUE	221.11	4	9.32451e-08	***	Games_Howell	p02h	m10h	Studentized_Range_Distribution	2.68e-05	***
Figure7K	De-epoxidationState_pmolPerMillionCells	HL	TRUE	TRUE	FALSE	Welch_ANOVA	TRUE	221.11	4	9.32451e-08	***	Games_Howell	p06h	p10h	Studentized_Range_Distribution	0.00016	***
Figure7K	De-epoxidationState_pmolPerMillionCells	HL	TRUE	TRUE	FALSE	Welch_ANOVA	TRUE	221.11	4	9.32451e-08	***	Games_Howell	p06h	m10h	Studentized_Range_Distribution	8.54e-06	***
Figure7K	De-epoxidationState_pmolPerMillionCells	HL	TRUE	TRUE	FALSE	Welch_ANOVA	TRUE	221.11	4	9.32451e-08	***	Games_Howell	p10h	m10h	Studentized_Range_Distribution	0.000236	***

## Sheet: Lipids_ClassMean
figure	variable	has_independent_replicates	is_normally_distributed	has_equal_variance	test	LipidType	Effect	DFn	DFd	test_Statistic	p_value	significant	ges	p_value_adjustment	p.adj	significant
Figure5E	mean of normalized peak intensity	TRUE	TRUE	TRUE	TwoWay_Mixed_ANOVA	MGDG	LightIntensity	2	30	1.093	0.348	ns	0.064	Bonferroni	1	ns
Figure5E	mean of normalized peak intensity	TRUE	TRUE	TRUE	TwoWay_Mixed_ANOVA	MGDG	TimeH	2.11	63.16	12.166	2.49e-05	***	0.026	Bonferroni	0.0002988	***
Figure5E	mean of normalized peak intensity	TRUE	TRUE	TRUE	TwoWay_Mixed_ANOVA	MGDG	LightIntensity:TimeH	4.21	63.16	3.906	0.006	*	0.017	Bonferroni	0.072	ns
Figure5E	mean of normalized peak intensity	TRUE	TRUE	TRUE	TwoWay_Mixed_ANOVA	DGDG	LightIntensity	2	72	0.252	0.778	ns	0.007	Bonferroni	1	ns
Figure5E	mean of normalized peak intensity	TRUE	TRUE	TRUE	TwoWay_Mixed_ANOVA	DGDG	TimeH	2.13	153.64	18.797	2.28e-08	***	0.002	Bonferroni	2.736e-07	***
Figure5E	mean of normalized peak intensity	TRUE	TRUE	TRUE	TwoWay_Mixed_ANOVA	DGDG	LightIntensity:TimeH	4.27	153.64	7.739	6.27e-06	***	0.002	Bonferroni	7.524e-05	***
Figure5E	mean of normalized peak intensity	TRUE	TRUE	TRUE	TwoWay_Mixed_ANOVA	SQDG	LightIntensity	2	30	0.059	0.942	ns	0.004	Bonferroni	1	ns
Figure5E	mean of normalized peak intensity	TRUE	TRUE	TRUE	TwoWay_Mixed_ANOVA	SQDG	TimeH	1.39	41.63	17.682	2.58e-05	***	0.006	Bonferroni	0.0003096	***
Figure5E	mean of normalized peak intensity	TRUE	TRUE	TRUE	TwoWay_Mixed_ANOVA	SQDG	LightIntensity:TimeH	2.78	41.63	4.166	0.013	*	0.003	Bonferroni	0.156	ns
Figure5E	mean of normalized peak intensity	TRUE	TRUE	TRUE	TwoWay_Mixed_ANOVA	PG	LightIntensity	2	69	0.06	0.942	ns	0.002	Bonferroni	1	ns
Figure5E	mean of normalized peak intensity	TRUE	TRUE	TRUE	TwoWay_Mixed_ANOVA	PG	TimeH	2.17	150.02	3.439	0.031	*	0.003	Bonferroni	0.372	ns
Figure5E	mean of normalized peak intensity	TRUE	TRUE	TRUE	TwoWay_Mixed_ANOVA	PG	LightIntensity:TimeH	4.35	150.02	1.02	0.403	ns	0.002	Bonferroni	1	ns

## Sheet: Lipids_IndividualSpecies
figure	variable	has_independent_replicates	is_normally_distributed	has_equal_variance	test	LipidID	Effect	DFn	DFd	test_Statistic	p_value	significant	ges	p_value_adjustment	p.adj	significant
FigureS8C	normalized peak intensity	TRUE	TRUE	TRUE	TwoWay_Mixed_ANOVA	MGDG(18:3/16:4)	LightIntensity	2	6	27.886	0.000916	**	0.85	Bonferroni	0.195108	ns
FigureS8C	normalized peak intensity	TRUE	TRUE	TRUE	TwoWay_Mixed_ANOVA	MGDG(18:3/16:4)	TimeH	1.46	8.75	47.888	3.61e-05	***	0.757	Bonferroni	0.0076893	*
FigureS8C	normalized peak intensity	TRUE	TRUE	TRUE	TwoWay_Mixed_ANOVA	MGDG(18:3/16:4)	LightIntensity:TimeH	2.92	8.75	10.2	0.003	**	0.571	Bonferroni	0.639	ns
FigureS8C	normalized peak intensity	TRUE	TRUE	TRUE	TwoWay_Mixed_ANOVA	MGDG(18:3/16:3)_A	LightIntensity	2	6	23.798	0.001	**	0.836	Bonferroni	0.213	ns
FigureS8C	normalized peak intensity	TRUE	TRUE	TRUE	TwoWay_Mixed_ANOVA	MGDG(18:3/16:3)_A	TimeH	4	24	96.737	1.94e-14	***	0.853	Bonferroni	4.1322e-12	***
FigureS8C	normalized peak intensity	TRUE	TRUE	TRUE	TwoWay_Mixed_ANOVA	MGDG(18:3/16:3)_A	LightIntensity:TimeH	8	24	10.373	3.69e-06	***	0.554	Bonferroni	0.00078597	**
FigureS8C	normalized peak intensity	TRUE	TRUE	TRUE	TwoWay_Mixed_ANOVA	MGDG(18:2/16:4);MGDG(18:3/16:3)_B	LightIntensity	2	6	205.818	2.97e-06	***	0.961	Bonferroni	0.00063261	**
FigureS8C	normalized peak intensity	TRUE	TRUE	TRUE	TwoWay_Mixed_ANOVA	MGDG(18:2/16:4);MGDG(18:3/16:3)_B	TimeH	4	24	64.356	1.77e-12	***	0.872	Bonferroni	3.7701e-10	***
FigureS8C	normalized peak intensity	TRUE	TRUE	TRUE	TwoWay_Mixed_ANOVA	MGDG(18:2/16:4);MGDG(18:3/16:3)_B	LightIntensity:TimeH	8	24	3.406	0.009	*	0.42	Bonferroni	1	ns
FigureS8C	normalized peak intensity	TRUE	TRUE	TRUE	TwoWay_Mixed_ANOVA	MGDG(18:3/16:2);MGDG(18:2/16:3)	LightIntensity	2	6	308.934	8.9e-07	***	0.965	Bonferroni	0.00018957	***
FigureS8C	normalized peak intensity	TRUE	TRUE	TRUE	TwoWay_Mixed_ANOVA	MGDG(18:3/16:2);MGDG(18:2/16:3)	TimeH	4	24	299.798	4.16e-20	***	0.973	Bonferroni	8.8608e-18	***
FigureS8C	normalized peak intensity	TRUE	TRUE	TRUE	TwoWay_Mixed_ANOVA	MGDG(18:3/16:2);MGDG(18:2/16:3)	LightIntensity:TimeH	8	24	46.415	9.59e-13	***	0.919	Bonferroni	2.04267e-10	***
FigureS8C	normalized peak intensity	TRUE	TRUE	TRUE	TwoWay_Mixed_ANOVA	MGDG(18:4/16:4)	LightIntensity	2	6	25.012	0.001	**	0.787	Bonferroni	0.213	ns
FigureS8C	normalized peak intensity	TRUE	TRUE	TRUE	TwoWay_Mixed_ANOVA	MGDG(18:4/16:4)	TimeH	4	24	22.513	7.9e-08	***	0.676	Bonferroni	1.6827e-05	***
FigureS8C	normalized peak intensity	TRUE	TRUE	TRUE	TwoWay_Mixed_ANOVA	MGDG(18:4/16:4)	LightIntensity:TimeH	8	24	3.022	0.017	*	0.359	Bonferroni	1	ns
FigureS8C	normalized peak intensity	TRUE	TRUE	TRUE	TwoWay_Mixed_ANOVA	MGDG(18:1/16:4)	LightIntensity	2	6	46.333	0.000225	***	0.906	Bonferroni	0.047925	*
FigureS8C	normalized peak intensity	TRUE	TRUE	TRUE	TwoWay_Mixed_ANOVA	MGDG(18:1/16:4)	TimeH	4	24	51.461	1.97e-11	***	0.763	Bonferroni	4.1961e-09	***
FigureS8C	normalized peak intensity	TRUE	TRUE	TRUE	TwoWay_Mixed_ANOVA	MGDG(18:1/16:4)	LightIntensity:TimeH	8	24	15.571	8.86e-08	***	0.661	Bonferroni	1.88718e-05	***
FigureS8C	normalized peak intensity	TRUE	TRUE	TRUE	TwoWay_Mixed_ANOVA	MGDG(16:1/18:3);MGDG(18:2/16:2)	LightIntensity	2	6	194.069	3.53e-06	***	0.964	Bonferroni	0.00075189	**
FigureS8C	normalized peak intensity	TRUE	TRUE	TRUE	TwoWay_Mixed_ANOVA	MGDG(16:1/18:3);MGDG(18:2/16:2)	TimeH	4	24	296.172	4.79e-20	***	0.967	Bonferroni	1.02027e-17	***
FigureS8C	normalized peak intensity	TRUE	TRUE	TRUE	TwoWay_Mixed_ANOVA	MGDG(16:1/18:3);MGDG(18:2/16:2)	LightIntensity:TimeH	8	24	54.249	1.68e-13	***	0.914	Bonferroni	3.5784e-11	***
FigureS8C	normalized peak intensity	TRUE	TRUE	TRUE	TwoWay_Mixed_ANOVA	MGDG(16:1/18:2);MGDG(16:2/18:1)	LightIntensity	2	6	426.743	3.4e-07	***	0.964	Bonferroni	7.242e-05	***
FigureS8C	normalized peak intensity	TRUE	TRUE	TRUE	TwoWay_Mixed_ANOVA	MGDG(16:1/18:2);MGDG(16:2/18:1)	TimeH	4	24	220.539	1.51e-18	***	0.968	Bonferroni	3.2163e-16	***
FigureS8C	normalized peak intensity	TRUE	TRUE	TRUE	TwoWay_Mixed_ANOVA	MGDG(16:1/18:2);MGDG(16:2/18:1)	LightIntensity:TimeH	8	24	65.165	2.12e-14	***	0.946	Bonferroni	4.5156e-12	***
FigureS8C	normalized peak intensity	TRUE	TRUE	TRUE	TwoWay_Mixed_ANOVA	MGDG(18:1/16:0)	LightIntensity	2	6	100.599	2.43e-05	***	0.945	Bonferroni	0.0051759	*
FigureS8C	normalized peak intensity	TRUE	TRUE	TRUE	TwoWay_Mixed_ANOVA	MGDG(18:1/16:0)	TimeH	4	24	200.546	4.57e-18	***	0.942	Bonferroni	9.7341e-16	***
FigureS8C	normalized peak intensity	TRUE	TRUE	TRUE	TwoWay_Mixed_ANOVA	MGDG(18:1/16:0)	LightIntensity:TimeH	8	24	82.397	1.46e-15	***	0.93	Bonferroni	3.1098e-13	***
FigureS8C	normalized peak intensity	TRUE	TRUE	TRUE	TwoWay_Mixed_ANOVA	MGDG(18:2/16:0);MGDG(18:1/16:1)	LightIntensity	2	6	244.813	1.77e-06	***	0.95	Bonferroni	0.00037701	***
FigureS8C	normalized peak intensity	TRUE	TRUE	TRUE	TwoWay_Mixed_ANOVA	MGDG(18:2/16:0);MGDG(18:1/16:1)	TimeH	4	24	120.837	1.56e-15	***	0.939	Bonferroni	3.3228e-13	***
FigureS8C	normalized peak intensity	TRUE	TRUE	TRUE	TwoWay_Mixed_ANOVA	MGDG(18:2/16:0);MGDG(18:1/16:1)	LightIntensity:TimeH	8	24	66.519	1.68e-14	***	0.945	Bonferroni	3.5784e-12	***
FigureS8C	normalized peak intensity	TRUE	TRUE	TRUE	TwoWay_Mixed_ANOVA	MGDG(18:3/18:3)	LightIntensity	2	6	159.949	6.24e-06	***	0.971	Bonferroni	0.00132912	**
FigureS8C	normalized peak intensity	TRUE	TRUE	TRUE	TwoWay_Mixed_ANOVA	MGDG(18:3/18:3)	TimeH	4	24	209.239	2.79e-18	***	0.928	Bonferroni	5.9427e-16	***
FigureS8C	normalized peak intensity	TRUE	TRUE	TRUE	TwoWay_Mixed_ANOVA	MGDG(18:3/18:3)	LightIntensity:TimeH	8	24	37.6	9.75e-12	***	0.822	Bonferroni	2.07675e-09	***
FigureS8C	normalized peak intensity	TRUE	TRUE	TRUE	TwoWay_Mixed_ANOVA	DGDG(34:6)_A	LightIntensity	2	6	1.169	0.373	ns	0.198	Bonferroni	1	ns
FigureS8C	normalized peak intensity	TRUE	TRUE	TRUE	TwoWay_Mixed_ANOVA	DGDG(34:6)_A	TimeH	4	24	54.016	1.18e-11	***	0.768	Bonferroni	2.5134e-09	***
FigureS8C	normalized peak intensity	TRUE	TRUE	TRUE	TwoWay_Mixed_ANOVA	DGDG(34:6)_A	LightIntensity:TimeH	8	24	10.783	2.63e-06	***	0.569	Bonferroni	0.00056019	**
FigureS8C	normalized peak intensity	TRUE	TRUE	TRUE	TwoWay_Mixed_ANOVA	DGDG(16:0/18:2);DGDG(16:1/18:1)	LightIntensity	2	6	128.103	1.2e-05	***	0.942	Bonferroni	0.002556	**
FigureS8C	normalized peak intensity	TRUE	TRUE	TRUE	TwoWay_Mixed_ANOVA	DGDG(16:0/18:2);DGDG(16:1/18:1)	TimeH	4	24	1.653	0.194	ns	0.145	Bonferroni	1	ns
FigureS8C	normalized peak intensity	TRUE	TRUE	TRUE	TwoWay_Mixed_ANOVA	DGDG(16:0/18:2);DGDG(16:1/18:1)	LightIntensity:TimeH	8	24	9.248	9.85e-06	***	0.655	Bonferroni	0.00209805	**
FigureS8C	normalized peak intensity	TRUE	TRUE	TRUE	TwoWay_Mixed_ANOVA	DGDG(16:0/18:1)	LightIntensity	2	6	28.218	0.000887	**	0.671	Bonferroni	0.188931	ns
FigureS8C	normalized peak intensity	TRUE	TRUE	TRUE	TwoWay_Mixed_ANOVA	DGDG(16:0/18:1)	TimeH	4	24	1.98	0.13	ns	0.205	Bonferroni	1	ns
FigureS8C	normalized peak intensity	TRUE	TRUE	TRUE	TwoWay_Mixed_ANOVA	DGDG(16:0/18:1)	LightIntensity:TimeH	8	24	4.356	0.002	**	0.532	Bonferroni	0.426	ns
FigureS8C	normalized peak intensity	TRUE	TRUE	TRUE	TwoWay_Mixed_ANOVA	DGDG(16:0/18:3)	LightIntensity	2	6	12.594	0.007	*	0.687	Bonferroni	1	ns
FigureS8C	normalized peak intensity	TRUE	TRUE	TRUE	TwoWay_Mixed_ANOVA	DGDG(16:0/18:3)	TimeH	4	24	17.826	6.49e-07	***	0.587	Bonferroni	0.000138237	***
FigureS8C	normalized peak intensity	TRUE	TRUE	TRUE	TwoWay_Mixed_ANOVA	DGDG(16:0/18:3)	LightIntensity:TimeH	8	24	4.752	0.001	**	0.431	Bonferroni	0.213	ns
FigureS8C	normalized peak intensity	TRUE	TRUE	TRUE	TwoWay_Mixed_ANOVA	DGDG(34:5)	LightIntensity	2	6	39.983	0.00034	***	0.859	Bonferroni	0.07242	ns
FigureS8C	normalized peak intensity	TRUE	TRUE	TRUE	TwoWay_Mixed_ANOVA	DGDG(34:5)	TimeH	4	24	37.97	4.74e-10	***	0.775	Bonferroni	1.00962e-07	***
FigureS8C	normalized peak intensity	TRUE	TRUE	TRUE	TwoWay_Mixed_ANOVA	DGDG(34:5)	LightIntensity:TimeH	8	24	2.047	0.084	ns	0.271	Bonferroni	1	ns
FigureS8C	normalized peak intensity	TRUE	TRUE	TRUE	TwoWay_Mixed_ANOVA	DGDG(16:4/18:3)	LightIntensity	2	6	61.219	0.000102	***	0.9	Bonferroni	0.021726	*
FigureS8C	normalized peak intensity	TRUE	TRUE	TRUE	TwoWay_Mixed_ANOVA	DGDG(16:4/18:3)	TimeH	4	24	47.979	4.15e-11	***	0.817	Bonferroni	8.8395e-09	***
FigureS8C	normalized peak intensity	TRUE	TRUE	TRUE	TwoWay_Mixed_ANOVA	DGDG(16:4/18:3)	LightIntensity:TimeH	8	24	9.617	7.08e-06	***	0.641	Bonferroni	0.00150804	**
FigureS8C	normalized peak intensity	TRUE	TRUE	TRUE	TwoWay_Mixed_ANOVA	DGDG(34:4)	LightIntensity	2	6	108.243	1.96e-05	***	0.926	Bonferroni	0.0041748	**
FigureS8C	normalized peak intensity	TRUE	TRUE	TRUE	TwoWay_Mixed_ANOVA	DGDG(34:4)	TimeH	4	24	61.699	2.8e-12	***	0.871	Bonferroni	5.964e-10	***
FigureS8C	normalized peak intensity	TRUE	TRUE	TRUE	TwoWay_Mixed_ANOVA	DGDG(34:4)	LightIntensity:TimeH	8	24	3.269	0.012	*	0.416	Bonferroni	1	ns
FigureS8C	normalized peak intensity	TRUE	TRUE	TRUE	TwoWay_Mixed_ANOVA	DGDG(34:6)_B	LightIntensity	2	6	8.712	0.017	*	0.494	Bonferroni	1	ns
FigureS8C	normalized peak intensity	TRUE	TRUE	TRUE	TwoWay_Mixed_ANOVA	DGDG(34:6)_B	TimeH	4	24	11.097	3.07e-05	***	0.551	Bonferroni	0.0065391	*
FigureS8C	normalized peak intensity	TRUE	TRUE	TRUE	TwoWay_Mixed_ANOVA	DGDG(34:6)_B	LightIntensity:TimeH	8	24	6.783	0.000116	***	0.6	Bonferroni	0.024708	*
FigureS8C	normalized peak intensity	TRUE	TRUE	TRUE	TwoWay_Mixed_ANOVA	DGDG(36:6)_A	LightIntensity	2	6	20.372	0.002	**	0.721	Bonferroni	0.426	ns
FigureS8C	normalized peak intensity	TRUE	TRUE	TRUE	TwoWay_Mixed_ANOVA	DGDG(36:6)_A	TimeH	4	24	41.745	1.78e-10	***	0.812	Bonferroni	3.7914e-08	***
FigureS8C	normalized peak intensity	TRUE	TRUE	TRUE	TwoWay_Mixed_ANOVA	DGDG(36:6)_A	LightIntensity:TimeH	8	24	4.11	0.003	**	0.459	Bonferroni	0.639	ns
FigureS8C	normalized peak intensity	TRUE	TRUE	TRUE	TwoWay_Mixed_ANOVA	DGDG(14:0/18:3)	LightIntensity	2	6	14.39	0.005	*	0.78	Bonferroni	1	ns
FigureS8C	normalized peak intensity	TRUE	TRUE	TRUE	TwoWay_Mixed_ANOVA	DGDG(14:0/18:3)	TimeH	4	24	57.636	5.86e-12	***	0.716	Bonferroni	1.24818e-09	***
FigureS8C	normalized peak intensity	TRUE	TRUE	TRUE	TwoWay_Mixed_ANOVA	DGDG(14:0/18:3)	LightIntensity:TimeH	8	24	5.763	0.000379	***	0.335	Bonferroni	0.080727	ns
FigureS8C	normalized peak intensity	TRUE	TRUE	TRUE	TwoWay_Mixed_ANOVA	DGDG(16:0/16:0)	LightIntensity	2	6	30.818	0.000698	**	0.857	Bonferroni	0.148674	ns
FigureS8C	normalized peak intensity	TRUE	TRUE	TRUE	TwoWay_Mixed_ANOVA	DGDG(16:0/16:0)	TimeH	4	24	35.126	1.05e-09	***	0.709	Bonferroni	2.2365e-07	***
FigureS8C	normalized peak intensity	TRUE	TRUE	TRUE	TwoWay_Mixed_ANOVA	DGDG(16:0/16:0)	LightIntensity:TimeH	8	24	3.803	0.005	*	0.345	Bonferroni	1	ns
FigureS8C	normalized peak intensity	TRUE	TRUE	TRUE	TwoWay_Mixed_ANOVA	DGDG(36:6)_B	LightIntensity	2	6	40.007	0.000339	***	0.909	Bonferroni	0.072207	ns
FigureS8C	normalized peak intensity	TRUE	TRUE	TRUE	TwoWay_Mixed_ANOVA	DGDG(36:6)_B	TimeH	4	24	18.907	3.86e-07	***	0.442	Bonferroni	8.2218e-05	***
FigureS8C	normalized peak intensity	TRUE	TRUE	TRUE	TwoWay_Mixed_ANOVA	DGDG(36:6)_B	LightIntensity:TimeH	8	24	3.841	0.005	*	0.244	Bonferroni	1	ns
FigureS8C	normalized peak intensity	TRUE	TRUE	TRUE	TwoWay_Mixed_ANOVA	DGDG(18:1/18:4);DGDG(18:2/18:3)	LightIntensity	2	6	1.296	0.341	ns	0.236	Bonferroni	1	ns
FigureS8C	normalized peak intensity	TRUE	TRUE	TRUE	TwoWay_Mixed_ANOVA	DGDG(18:1/18:4);DGDG(18:2/18:3)	TimeH	1.32	7.89	15.393	0.003	**	0.424	Bonferroni	0.639	ns
FigureS8C	normalized peak intensity	TRUE	TRUE	TRUE	TwoWay_Mixed_ANOVA	DGDG(18:1/18:4);DGDG(18:2/18:3)	LightIntensity:TimeH	2.63	7.89	0.902	0.47	ns	0.079	Bonferroni	1	ns
FigureS8C	normalized peak intensity	TRUE	TRUE	TRUE	TwoWay_Mixed_ANOVA	DGDG(18:3/18:4)	LightIntensity	2	6	20.798	0.002	**	0.782	Bonferroni	0.426	ns
FigureS8C	normalized peak intensity	TRUE	TRUE	TRUE	TwoWay_Mixed_ANOVA	DGDG(18:3/18:4)	TimeH	4	24	5.5	0.003	**	0.306	Bonferroni	0.639	ns
FigureS8C	normalized peak intensity	TRUE	TRUE	TRUE	TwoWay_Mixed_ANOVA	DGDG(18:3/18:4)	LightIntensity:TimeH	8	24	1.329	0.277	ns	0.176	Bonferroni	1	ns
FigureS8C	normalized peak intensity	TRUE	TRUE	TRUE	TwoWay_Mixed_ANOVA	DGDG(14:0/18:2)	LightIntensity	2	6	1.34	0.33	ns	0.207	Bonferroni	1	ns
FigureS8C	normalized peak intensity	TRUE	TRUE	TRUE	TwoWay_Mixed_ANOVA	DGDG(14:0/18:2)	TimeH	4	24	12.511	1.23e-05	***	0.465	Bonferroni	0.0026199	**
FigureS8C	normalized peak intensity	TRUE	TRUE	TRUE	TwoWay_Mixed_ANOVA	DGDG(14:0/18:2)	LightIntensity:TimeH	8	24	0.645	0.733	ns	0.082	Bonferroni	1	ns
FigureS8C	normalized peak intensity	TRUE	TRUE	TRUE	TwoWay_Mixed_ANOVA	DGDG(16:0/18:0)	LightIntensity	2	6	21.04	0.002	**	0.755	Bonferroni	0.426	ns
FigureS8C	normalized peak intensity	TRUE	TRUE	TRUE	TwoWay_Mixed_ANOVA	DGDG(16:0/18:0)	TimeH	4	24	10.53	4.52e-05	***	0.496	Bonferroni	0.0096276	*
FigureS8C	normalized peak intensity	TRUE	TRUE	TRUE	TwoWay_Mixed_ANOVA	DGDG(16:0/18:0)	LightIntensity:TimeH	8	24	4.03	0.004	**	0.429	Bonferroni	0.852	ns
FigureS8C	normalized peak intensity	TRUE	TRUE	TRUE	TwoWay_Mixed_ANOVA	DGDG(14:0/18:1)	LightIntensity	2	6	2.641	0.15	ns	0.344	Bonferroni	1	ns
FigureS8C	normalized peak intensity	TRUE	TRUE	TRUE	TwoWay_Mixed_ANOVA	DGDG(14:0/18:1)	TimeH	4	24	23.036	6.38e-08	***	0.608	Bonferroni	1.35894e-05	***
FigureS8C	normalized peak intensity	TRUE	TRUE	TRUE	TwoWay_Mixed_ANOVA	DGDG(14:0/18:1)	LightIntensity:TimeH	8	24	15.898	7.25e-08	***	0.681	Bonferroni	1.54425e-05	***
FigureS8C	normalized peak intensity	TRUE	TRUE	TRUE	TwoWay_Mixed_ANOVA	DGDG(17:0/18:3)	LightIntensity	2	6	22.553	0.002	**	0.776	Bonferroni	0.426	ns
FigureS8C	normalized peak intensity	TRUE	TRUE	TRUE	TwoWay_Mixed_ANOVA	DGDG(17:0/18:3)	TimeH	4	24	71.109	5.94e-13	***	0.865	Bonferroni	1.26522e-10	***
FigureS8C	normalized peak intensity	TRUE	TRUE	TRUE	TwoWay_Mixed_ANOVA	DGDG(17:0/18:3)	LightIntensity:TimeH	8	24	7.747	4.17e-05	***	0.582	Bonferroni	0.0088821	*
FigureS8C	normalized peak intensity	TRUE	TRUE	TRUE	TwoWay_Mixed_ANOVA	DGDG(35:1)	LightIntensity	2	6	2.666	0.148	ns	0.309	Bonferroni	1	ns
FigureS8C	normalized peak intensity	TRUE	TRUE	TRUE	TwoWay_Mixed_ANOVA	DGDG(35:1)	TimeH	4	24	13.94	5.17e-06	***	0.535	Bonferroni	0.00110121	**
FigureS8C	normalized peak intensity	TRUE	TRUE	TRUE	TwoWay_Mixed_ANOVA	DGDG(35:1)	LightIntensity:TimeH	8	24	6.676	0.000131	***	0.525	Bonferroni	0.027903	*
FigureS8C	normalized peak intensity	TRUE	TRUE	TRUE	TwoWay_Mixed_ANOVA	DGDG(17:0/18:2)	LightIntensity	2	6	14.032	0.005	*	0.759	Bonferroni	1	ns
FigureS8C	normalized peak intensity	TRUE	TRUE	TRUE	TwoWay_Mixed_ANOVA	DGDG(17:0/18:2)	TimeH	4	24	35.736	8.79e-10	***	0.66	Bonferroni	1.87227e-07	***
FigureS8C	normalized peak intensity	TRUE	TRUE	TRUE	TwoWay_Mixed_ANOVA	DGDG(17:0/18:2)	LightIntensity:TimeH	8	24	15.378	9.98e-08	***	0.626	Bonferroni	2.12574e-05	***
FigureS8C	normalized peak intensity	TRUE	TRUE	TRUE	TwoWay_Mixed_ANOVA	DGDG(18:1/18:3)_B	LightIntensity	2	6	254.857	1.57e-06	***	0.975	Bonferroni	0.00033441	***
FigureS8C	normalized peak intensity	TRUE	TRUE	TRUE	TwoWay_Mixed_ANOVA	DGDG(18:1/18:3)_B	TimeH	4	24	13.186	8.09e-06	***	0.539	Bonferroni	0.00172317	**
FigureS8C	normalized peak intensity	TRUE	TRUE	TRUE	TwoWay_Mixed_ANOVA	DGDG(18:1/18:3)_B	LightIntensity:TimeH	8	24	7.381	6.1e-05	***	0.567	Bonferroni	0.012993	*
FigureS8C	normalized peak intensity	TRUE	TRUE	TRUE	TwoWay_Mixed_ANOVA	DGDG(36:1)	LightIntensity	2	6	7.29	0.025	*	0.553	Bonferroni	1	ns
FigureS8C	normalized peak intensity	TRUE	TRUE	TRUE	TwoWay_Mixed_ANOVA	DGDG(36:1)	TimeH	4	24	10.802	3.75e-05	***	0.469	Bonferroni	0.0079875	*
FigureS8C	normalized peak intensity	TRUE	TRUE	TRUE	TwoWay_Mixed_ANOVA	DGDG(36:1)	LightIntensity:TimeH	8	24	5.308	0.000666	**	0.465	Bonferroni	0.141858	ns
FigureS8C	normalized peak intensity	TRUE	TRUE	TRUE	TwoWay_Mixed_ANOVA	DGDG(18:0/18:3)_B	LightIntensity	2	6	282.16	1.16e-06	***	0.982	Bonferroni	0.00024708	***
FigureS8C	normalized peak intensity	TRUE	TRUE	TRUE	TwoWay_Mixed_ANOVA	DGDG(18:0/18:3)_B	TimeH	4	24	52.672	1.54e-11	***	0.787	Bonferroni	3.2802e-09	***
FigureS8C	normalized peak intensity	TRUE	TRUE	TRUE	TwoWay_Mixed_ANOVA	DGDG(18:0/18:3)_B	LightIntensity:TimeH	8	24	16.41	5.33e-08	***	0.698	Bonferroni	1.13529e-05	***
FigureS8C	normalized peak intensity	TRUE	TRUE	TRUE	TwoWay_Mixed_ANOVA	DGDG(16:2/20:2);DGDG(18:1/18:3)_A	LightIntensity	2	6	31.275	0.000671	**	0.842	Bonferroni	0.142923	ns
FigureS8C	normalized peak intensity	TRUE	TRUE	TRUE	TwoWay_Mixed_ANOVA	DGDG(16:2/20:2);DGDG(18:1/18:3)_A	TimeH	4	24	32.434	2.33e-09	***	0.726	Bonferroni	4.9629e-07	***
FigureS8C	normalized peak intensity	TRUE	TRUE	TRUE	TwoWay_Mixed_ANOVA	DGDG(16:2/20:2);DGDG(18:1/18:3)_A	LightIntensity:TimeH	8	24	6.729	0.000123	***	0.523	Bonferroni	0.026199	*
FigureS8C	normalized peak intensity	TRUE	TRUE	TRUE	TwoWay_Mixed_ANOVA	DGDG(18:0/18:3)_A	LightIntensity	2	6	2.786	0.139	ns	0.245	Bonferroni	1	ns
FigureS8C	normalized peak intensity	TRUE	TRUE	TRUE	TwoWay_Mixed_ANOVA	DGDG(18:0/18:3)_A	TimeH	4	24	33.151	1.87e-09	***	0.782	Bonferroni	3.9831e-07	***
FigureS8C	normalized peak intensity	TRUE	TRUE	TRUE	TwoWay_Mixed_ANOVA	DGDG(18:0/18:3)_A	LightIntensity:TimeH	8	24	6.01	0.000282	***	0.566	Bonferroni	0.060066	ns
FigureS8C	normalized peak intensity	TRUE	TRUE	TRUE	TwoWay_Mixed_ANOVA	SQDG(16:0/18:3)	LightIntensity	2	6	0.162	0.854	ns	0.038	Bonferroni	1	ns
FigureS8C	normalized peak intensity	TRUE	TRUE	TRUE	TwoWay_Mixed_ANOVA	SQDG(16:0/18:3)	TimeH	1.07	6.44	6.046	0.045	*	0.209	Bonferroni	1	ns
FigureS8C	normalized peak intensity	TRUE	TRUE	TRUE	TwoWay_Mixed_ANOVA	SQDG(16:0/18:3)	LightIntensity:TimeH	2.15	6.44	1.771	0.245	ns	0.134	Bonferroni	1	ns
FigureS8C	normalized peak intensity	TRUE	TRUE	TRUE	TwoWay_Mixed_ANOVA	SQDG(16:0/16:0)	LightIntensity	2	6	2.777	0.14	ns	0.431	Bonferroni	1	ns
FigureS8C	normalized peak intensity	TRUE	TRUE	TRUE	TwoWay_Mixed_ANOVA	SQDG(16:0/16:0)	TimeH	4	24	14.182	4.5e-06	***	0.3	Bonferroni	0.0009585	**
FigureS8C	normalized peak intensity	TRUE	TRUE	TRUE	TwoWay_Mixed_ANOVA	SQDG(16:0/16:0)	LightIntensity:TimeH	8	24	6.982	9.35e-05	***	0.297	Bonferroni	0.0199155	*
FigureS8C	normalized peak intensity	TRUE	TRUE	TRUE	TwoWay_Mixed_ANOVA	SQDG(16:0/18:1)	LightIntensity	2	6	8.782	0.017	*	0.598	Bonferroni	1	ns
FigureS8C	normalized peak intensity	TRUE	TRUE	TRUE	TwoWay_Mixed_ANOVA	SQDG(16:0/18:1)	TimeH	4	24	27.032	1.4e-08	***	0.69	Bonferroni	2.982e-06	***
FigureS8C	normalized peak intensity	TRUE	TRUE	TRUE	TwoWay_Mixed_ANOVA	SQDG(16:0/18:1)	LightIntensity:TimeH	8	24	8.608	1.79e-05	***	0.586	Bonferroni	0.0038127	**
FigureS8C	normalized peak intensity	TRUE	TRUE	TRUE	TwoWay_Mixed_ANOVA	SQDG(16:0/18:2)	LightIntensity	2	6	110.028	1.87e-05	***	0.893	Bonferroni	0.0039831	**
FigureS8C	normalized peak intensity	TRUE	TRUE	TRUE	TwoWay_Mixed_ANOVA	SQDG(16:0/18:2)	TimeH	4	24	73.523	4.12e-13	***	0.904	Bonferroni	8.7756e-11	***
FigureS8C	normalized peak intensity	TRUE	TRUE	TRUE	TwoWay_Mixed_ANOVA	SQDG(16:0/18:2)	LightIntensity:TimeH	8	24	2.275	0.057	ns	0.369	Bonferroni	1	ns
FigureS8C	normalized peak intensity	TRUE	TRUE	TRUE	TwoWay_Mixed_ANOVA	SQDG(16:0/18:0)	LightIntensity	2	6	8.79	0.016	*	0.671	Bonferroni	1	ns
FigureS8C	normalized peak intensity	TRUE	TRUE	TRUE	TwoWay_Mixed_ANOVA	SQDG(16:0/18:0)	TimeH	4	24	55.153	9.41e-12	***	0.736	Bonferroni	2.00433e-09	***
FigureS8C	normalized peak intensity	TRUE	TRUE	TRUE	TwoWay_Mixed_ANOVA	SQDG(16:0/18:0)	LightIntensity:TimeH	8	24	11.19	1.89e-06	***	0.531	Bonferroni	0.00040257	***
FigureS8C	normalized peak intensity	TRUE	TRUE	TRUE	TwoWay_Mixed_ANOVA	SQDG(14:0/16:0)	LightIntensity	2	6	0.91	0.452	ns	0.203	Bonferroni	1	ns
FigureS8C	normalized peak intensity	TRUE	TRUE	TRUE	TwoWay_Mixed_ANOVA	SQDG(14:0/16:0)	TimeH	1.78	10.65	4.835	0.035	*	0.114	Bonferroni	1	ns
FigureS8C	normalized peak intensity	TRUE	TRUE	TRUE	TwoWay_Mixed_ANOVA	SQDG(14:0/16:0)	LightIntensity:TimeH	3.55	10.65	5.423	0.014	*	0.225	Bonferroni	1	ns
FigureS8C	normalized peak intensity	TRUE	TRUE	TRUE	TwoWay_Mixed_ANOVA	SQDG(16:0/16:1)_A	LightIntensity	2	6	1.32	0.335	ns	0.26	Bonferroni	1	ns
FigureS8C	normalized peak intensity	TRUE	TRUE	TRUE	TwoWay_Mixed_ANOVA	SQDG(16:0/16:1)_A	TimeH	1.15	6.9	8.258	0.022	*	0.215	Bonferroni	1	ns
FigureS8C	normalized peak intensity	TRUE	TRUE	TRUE	TwoWay_Mixed_ANOVA	SQDG(16:0/16:1)_A	LightIntensity:TimeH	2.3	6.9	0.54	0.628	ns	0.035	Bonferroni	1	ns
FigureS8C	normalized peak intensity	TRUE	TRUE	TRUE	TwoWay_Mixed_ANOVA	SQDG(16:4/18:3)	LightIntensity	2	6	0.122	0.887	ns	0.02	Bonferroni	1	ns
FigureS8C	normalized peak intensity	TRUE	TRUE	TRUE	TwoWay_Mixed_ANOVA	SQDG(16:4/18:3)	TimeH	4	24	25.976	2.05e-08	***	0.687	Bonferroni	4.3665e-06	***
FigureS8C	normalized peak intensity	TRUE	TRUE	TRUE	TwoWay_Mixed_ANOVA	SQDG(16:4/18:3)	LightIntensity:TimeH	8	24	10.296	3.94e-06	***	0.635	Bonferroni	0.00083922	**
FigureS8C	normalized peak intensity	TRUE	TRUE	TRUE	TwoWay_Mixed_ANOVA	SQDG(16:0/18:4)	LightIntensity	2	6	0.033	0.967	ns	0.011	Bonferroni	1	ns
FigureS8C	normalized peak intensity	TRUE	TRUE	TRUE	TwoWay_Mixed_ANOVA	SQDG(16:0/18:4)	TimeH	4	24	15.483	2.17e-06	***	0.048	Bonferroni	0.00046221	***
FigureS8C	normalized peak intensity	TRUE	TRUE	TRUE	TwoWay_Mixed_ANOVA	SQDG(16:0/18:4)	LightIntensity:TimeH	8	24	4.034	0.004	**	0.026	Bonferroni	0.852	ns
FigureS8C	normalized peak intensity	TRUE	TRUE	TRUE	TwoWay_Mixed_ANOVA	SQDG(16:0/17:1)	LightIntensity	2	6	5.31	0.047	*	0.576	Bonferroni	1	ns
FigureS8C	normalized peak intensity	TRUE	TRUE	TRUE	TwoWay_Mixed_ANOVA	SQDG(16:0/17:1)	TimeH	1.3	7.79	14.29	0.004	**	0.356	Bonferroni	0.852	ns
FigureS8C	normalized peak intensity	TRUE	TRUE	TRUE	TwoWay_Mixed_ANOVA	SQDG(16:0/17:1)	LightIntensity:TimeH	2.6	7.79	1.272	0.344	ns	0.089	Bonferroni	1	ns
FigureS8C	normalized peak intensity	TRUE	TRUE	TRUE	TwoWay_Mixed_ANOVA	SQDG(16:0/16:1)_B	LightIntensity	2	6	1.065	0.402	ns	0.247	Bonferroni	1	ns
FigureS8C	normalized peak intensity	TRUE	TRUE	TRUE	TwoWay_Mixed_ANOVA	SQDG(16:0/16:1)_B	TimeH	4	24	28.728	7.73e-09	***	0.27	Bonferroni	1.64649e-06	***
FigureS8C	normalized peak intensity	TRUE	TRUE	TRUE	TwoWay_Mixed_ANOVA	SQDG(16:0/16:1)_B	LightIntensity:TimeH	8	24	1.108	0.393	ns	0.028	Bonferroni	1	ns
FigureS8C	normalized peak intensity	TRUE	TRUE	TRUE	TwoWay_Mixed_ANOVA	PG(16:1/18:3)	LightIntensity	2	6	1.997	0.216	ns	0.252	Bonferroni	1	ns
FigureS8C	normalized peak intensity	TRUE	TRUE	TRUE	TwoWay_Mixed_ANOVA	PG(16:1/18:3)	TimeH	4	24	4.464	0.008	*	0.269	Bonferroni	1	ns
FigureS8C	normalized peak intensity	TRUE	TRUE	TRUE	TwoWay_Mixed_ANOVA	PG(16:1/18:3)	LightIntensity:TimeH	8	24	2.752	0.026	*	0.312	Bonferroni	1	ns
FigureS8C	normalized peak intensity	TRUE	TRUE	TRUE	TwoWay_Mixed_ANOVA	PG(16:1/18:2)	LightIntensity	2	6	27.983	0.000908	**	0.826	Bonferroni	0.193404	ns
FigureS8C	normalized peak intensity	TRUE	TRUE	TRUE	TwoWay_Mixed_ANOVA	PG(16:1/18:2)	TimeH	4	24	13.654	6.12e-06	***	0.528	Bonferroni	0.00130356	**
FigureS8C	normalized peak intensity	TRUE	TRUE	TRUE	TwoWay_Mixed_ANOVA	PG(16:1/18:2)	LightIntensity:TimeH	8	24	5.645	0.000438	***	0.48	Bonferroni	0.093294	ns
FigureS8C	normalized peak intensity	TRUE	TRUE	TRUE	TwoWay_Mixed_ANOVA	PG(16:0/16:0)_B	LightIntensity	2	6	3.11	0.118	ns	0.295	Bonferroni	1	ns
FigureS8C	normalized peak intensity	TRUE	TRUE	TRUE	TwoWay_Mixed_ANOVA	PG(16:0/16:0)_B	TimeH	4	24	43.45	1.18e-10	***	0.812	Bonferroni	2.5134e-08	***
FigureS8C	normalized peak intensity	TRUE	TRUE	TRUE	TwoWay_Mixed_ANOVA	PG(16:0/16:0)_B	LightIntensity:TimeH	8	24	7.879	3.65e-05	***	0.61	Bonferroni	0.0077745	*
FigureS8C	normalized peak intensity	TRUE	TRUE	TRUE	TwoWay_Mixed_ANOVA	PG(16:0/18:1)	LightIntensity	2	6	0.324	0.735	ns	0.053	Bonferroni	1	ns
FigureS8C	normalized peak intensity	TRUE	TRUE	TRUE	TwoWay_Mixed_ANOVA	PG(16:0/18:1)	TimeH	4	24	40.695	2.32e-10	***	0.766	Bonferroni	4.9416e-08	***
FigureS8C	normalized peak intensity	TRUE	TRUE	TRUE	TwoWay_Mixed_ANOVA	PG(16:0/18:1)	LightIntensity:TimeH	8	24	2.761	0.026	*	0.308	Bonferroni	1	ns
FigureS8C	normalized peak intensity	TRUE	TRUE	TRUE	TwoWay_Mixed_ANOVA	PG(16:1/18:1)_A;PG(16:0/18:2)	LightIntensity	2	6	16.159	0.004	**	0.67	Bonferroni	0.852	ns
FigureS8C	normalized peak intensity	TRUE	TRUE	TRUE	TwoWay_Mixed_ANOVA	PG(16:1/18:1)_A;PG(16:0/18:2)	TimeH	4	24	218.721	1.66e-18	***	0.958	Bonferroni	3.5358e-16	***
FigureS8C	normalized peak intensity	TRUE	TRUE	TRUE	TwoWay_Mixed_ANOVA	PG(16:1/18:1)_A;PG(16:0/18:2)	LightIntensity:TimeH	8	24	45.621	1.16e-12	***	0.905	Bonferroni	2.4708e-10	***
FigureS8C	normalized peak intensity	TRUE	TRUE	TRUE	TwoWay_Mixed_ANOVA	PG(16:1/18:1)_B	LightIntensity	2	6	50.211	0.000179	***	0.825	Bonferroni	0.038127	*
FigureS8C	normalized peak intensity	TRUE	TRUE	TRUE	TwoWay_Mixed_ANOVA	PG(16:1/18:1)_B	TimeH	4	24	76.618	2.61e-13	***	0.902	Bonferroni	5.5593e-11	***
FigureS8C	normalized peak intensity	TRUE	TRUE	TRUE	TwoWay_Mixed_ANOVA	PG(16:1/18:1)_B	LightIntensity:TimeH	8	24	16.779	4.29e-08	***	0.801	Bonferroni	9.1377e-06	***
FigureS8C	normalized peak intensity	TRUE	TRUE	TRUE	TwoWay_Mixed_ANOVA	PG(16:0/16:1)	LightIntensity	2	6	21.805	0.002	**	0.804	Bonferroni	0.426	ns
FigureS8C	normalized peak intensity	TRUE	TRUE	TRUE	TwoWay_Mixed_ANOVA	PG(16:0/16:1)	TimeH	4	24	57.01	6.59e-12	***	0.805	Bonferroni	1.40367e-09	***
FigureS8C	normalized peak intensity	TRUE	TRUE	TRUE	TwoWay_Mixed_ANOVA	PG(16:0/16:1)	LightIntensity:TimeH	8	24	6.948	9.7e-05	***	0.501	Bonferroni	0.020661	*
FigureS8C	normalized peak intensity	TRUE	TRUE	TRUE	TwoWay_Mixed_ANOVA	PG(16:0/18:3)	LightIntensity	2	6	42.711	0.000283	***	0.866	Bonferroni	0.060279	ns
FigureS8C	normalized peak intensity	TRUE	TRUE	TRUE	TwoWay_Mixed_ANOVA	PG(16:0/18:3)	TimeH	4	24	234.486	7.39e-19	***	0.955	Bonferroni	1.57407e-16	***
FigureS8C	normalized peak intensity	TRUE	TRUE	TRUE	TwoWay_Mixed_ANOVA	PG(16:0/18:3)	LightIntensity:TimeH	8	24	10.953	2.29e-06	***	0.666	Bonferroni	0.00048777	***
FigureS8C	normalized peak intensity	TRUE	TRUE	TRUE	TwoWay_Mixed_ANOVA	PG(16:2/18:3)	LightIntensity	2	6	46.085	0.000228	***	0.884	Bonferroni	0.048564	*
FigureS8C	normalized peak intensity	TRUE	TRUE	TRUE	TwoWay_Mixed_ANOVA	PG(16:2/18:3)	TimeH	4	24	67.756	1.01e-12	***	0.851	Bonferroni	2.1513e-10	***
FigureS8C	normalized peak intensity	TRUE	TRUE	TRUE	TwoWay_Mixed_ANOVA	PG(16:2/18:3)	LightIntensity:TimeH	8	24	6.453	0.000168	***	0.521	Bonferroni	0.035784	*
FigureS8C	normalized peak intensity	TRUE	TRUE	TRUE	TwoWay_Mixed_ANOVA	PG(15:0/15:0)	LightIntensity	2	6	9.211	0.015	*	0.744	Bonferroni	1	ns
FigureS8C	normalized peak intensity	TRUE	TRUE	TRUE	TwoWay_Mixed_ANOVA	PG(15:0/15:0)	TimeH	4	24	44.141	9.97e-11	***	0.283	Bonferroni	2.12361e-08	***
FigureS8C	normalized peak intensity	TRUE	TRUE	TRUE	TwoWay_Mixed_ANOVA	PG(15:0/15:0)	LightIntensity:TimeH	8	24	3.026	0.017	*	0.051	Bonferroni	1	ns
FigureS8C	normalized peak intensity	TRUE	TRUE	TRUE	TwoWay_Mixed_ANOVA	PG(18:2/0:0)	LightIntensity	2	6	13.596	0.006	*	0.675	Bonferroni	1	ns
FigureS8C	normalized peak intensity	TRUE	TRUE	TRUE	TwoWay_Mixed_ANOVA	PG(18:2/0:0)	TimeH	4	24	112.904	3.38e-15	***	0.911	Bonferroni	7.1994e-13	***
FigureS8C	normalized peak intensity	TRUE	TRUE	TRUE	TwoWay_Mixed_ANOVA	PG(18:2/0:0)	LightIntensity:TimeH	8	24	6.414	0.000176	***	0.537	Bonferroni	0.037488	*
FigureS8C	normalized peak intensity	TRUE	TRUE	TRUE	TwoWay_Mixed_ANOVA	PG(15:0/16:0)	LightIntensity	2	6	13.79	0.006	*	0.806	Bonferroni	1	ns
FigureS8C	normalized peak intensity	TRUE	TRUE	TRUE	TwoWay_Mixed_ANOVA	PG(15:0/16:0)	TimeH	4	24	60.267	3.62e-12	***	0.484	Bonferroni	7.7106e-10	***
FigureS8C	normalized peak intensity	TRUE	TRUE	TRUE	TwoWay_Mixed_ANOVA	PG(15:0/16:0)	LightIntensity:TimeH	8	24	2.973	0.018	*	0.085	Bonferroni	1	ns
FigureS8C	normalized peak intensity	TRUE	TRUE	TRUE	TwoWay_Mixed_ANOVA	PG(18:3/0:0)	LightIntensity	2	6	4.131	0.074	ns	0.414	Bonferroni	1	ns
FigureS8C	normalized peak intensity	TRUE	TRUE	TRUE	TwoWay_Mixed_ANOVA	PG(18:3/0:0)	TimeH	4	24	169.297	3.25e-17	***	0.932	Bonferroni	6.9225e-15	***
FigureS8C	normalized peak intensity	TRUE	TRUE	TRUE	TwoWay_Mixed_ANOVA	PG(18:3/0:0)	LightIntensity:TimeH	8	24	8.83	1.45e-05	***	0.589	Bonferroni	0.0030885	**
FigureS8C	normalized peak intensity	TRUE	TRUE	TRUE	TwoWay_Mixed_ANOVA	PG(16:0/0:0)	LightIntensity	2	6	24.846	0.001	**	0.771	Bonferroni	0.213	ns
FigureS8C	normalized peak intensity	TRUE	TRUE	TRUE	TwoWay_Mixed_ANOVA	PG(16:0/0:0)	TimeH	4	24	113.687	3.12e-15	***	0.918	Bonferroni	6.6456e-13	***
FigureS8C	normalized peak intensity	TRUE	TRUE	TRUE	TwoWay_Mixed_ANOVA	PG(16:0/0:0)	LightIntensity:TimeH	8	24	6.777	0.000117	***	0.572	Bonferroni	0.024921	*
FigureS8C	normalized peak intensity	TRUE	TRUE	TRUE	TwoWay_Mixed_ANOVA	PG(18:1/0:0)	LightIntensity	2	6	31.69	0.000647	**	0.801	Bonferroni	0.137811	ns
FigureS8C	normalized peak intensity	TRUE	TRUE	TRUE	TwoWay_Mixed_ANOVA	PG(18:1/0:0)	TimeH	4	24	163.065	5.02e-17	***	0.944	Bonferroni	1.06926e-14	***
FigureS8C	normalized peak intensity	TRUE	TRUE	TRUE	TwoWay_Mixed_ANOVA	PG(18:1/0:0)	LightIntensity:TimeH	8	24	9.664	6.79e-06	***	0.666	Bonferroni	0.00144627	**
FigureS8C	normalized peak intensity	TRUE	TRUE	TRUE	TwoWay_Mixed_ANOVA	PG(16:0/18:0)	LightIntensity	2	6	7.39	0.024	*	0.403	Bonferroni	1	ns
FigureS8C	normalized peak intensity	TRUE	TRUE	TRUE	TwoWay_Mixed_ANOVA	PG(16:0/18:0)	TimeH	4	24	39.344	3.29e-10	***	0.826	Bonferroni	7.0077e-08	***
FigureS8C	normalized peak intensity	TRUE	TRUE	TRUE	TwoWay_Mixed_ANOVA	PG(16:0/18:0)	LightIntensity:TimeH	8	24	7.936	3.45e-05	***	0.658	Bonferroni	0.0073485	*
FigureS8C	normalized peak intensity	TRUE	TRUE	TRUE	TwoWay_Mixed_ANOVA	PG(16:0/16:0)_A	LightIntensity	2	6	30.392	0.000725	**	0.848	Bonferroni	0.154425	ns
FigureS8C	normalized peak intensity	TRUE	TRUE	TRUE	TwoWay_Mixed_ANOVA	PG(16:0/16:0)_A	TimeH	4	24	64.388	1.76e-12	***	0.828	Bonferroni	3.7488e-10	***
FigureS8C	normalized peak intensity	TRUE	TRUE	TRUE	TwoWay_Mixed_ANOVA	PG(16:0/16:0)_A	LightIntensity:TimeH	8	24	7.647	4.63e-05	***	0.534	Bonferroni	0.0098619	*
FigureS8C	normalized peak intensity	TRUE	TRUE	TRUE	TwoWay_Mixed_ANOVA	PG(17:0/18:1);PG(16:0/19:1)	LightIntensity	2	6	1.032	0.412	ns	0.189	Bonferroni	1	ns
FigureS8C	normalized peak intensity	TRUE	TRUE	TRUE	TwoWay_Mixed_ANOVA	PG(17:0/18:1);PG(16:0/19:1)	TimeH	4	24	45.448	7.34e-11	***	0.71	Bonferroni	1.56342e-08	***
FigureS8C	normalized peak intensity	TRUE	TRUE	TRUE	TwoWay_Mixed_ANOVA	PG(17:0/18:1);PG(16:0/19:1)	LightIntensity:TimeH	8	24	11.43	1.57e-06	***	0.552	Bonferroni	0.00033441	***
FigureS8C	normalized peak intensity	TRUE	TRUE	TRUE	TwoWay_Mixed_ANOVA	PG(16:2/16:0)	LightIntensity	2	6	0.105	0.902	ns	0.023	Bonferroni	1	ns
FigureS8C	normalized peak intensity	TRUE	TRUE	TRUE	TwoWay_Mixed_ANOVA	PG(16:2/16:0)	TimeH	4	24	65.642	1.43e-12	***	0.779	Bonferroni	3.0459e-10	***
FigureS8C	normalized peak intensity	TRUE	TRUE	TRUE	TwoWay_Mixed_ANOVA	PG(16:2/16:0)	LightIntensity:TimeH	8	24	12.359	7.74e-07	***	0.57	Bonferroni	0.000164862	***
FigureS8C	normalized peak intensity	TRUE	TRUE	TRUE	TwoWay_Mixed_ANOVA	PG(16:0/18:1);PG(16:1/18:0)	LightIntensity	2	6	21.016	0.002	**	0.747	Bonferroni	0.426	ns
FigureS8C	normalized peak intensity	TRUE	TRUE	TRUE	TwoWay_Mixed_ANOVA	PG(16:0/18:1);PG(16:1/18:0)	TimeH	4	24	39.939	2.82e-10	***	0.794	Bonferroni	6.0066e-08	***
FigureS8C	normalized peak intensity	TRUE	TRUE	TRUE	TwoWay_Mixed_ANOVA	PG(16:0/18:1);PG(16:1/18:0)	LightIntensity:TimeH	8	24	6.467	0.000166	***	0.555	Bonferroni	0.035358	*
FigureS8C	normalized peak intensity	TRUE	TRUE	TRUE	TwoWay_Mixed_ANOVA	PG(15:0/16:1)	LightIntensity	2	6	10.642	0.011	*	0.762	Bonferroni	1	ns
FigureS8C	normalized peak intensity	TRUE	TRUE	TRUE	TwoWay_Mixed_ANOVA	PG(15:0/16:1)	TimeH	4	24	84.1	9.28e-14	***	0.583	Bonferroni	1.97664e-11	***
FigureS8C	normalized peak intensity	TRUE	TRUE	TRUE	TwoWay_Mixed_ANOVA	PG(15:0/16:1)	LightIntensity:TimeH	8	24	3.044	0.016	*	0.092	Bonferroni	1	ns
FigureS8C	normalized peak intensity	TRUE	TRUE	TRUE	TwoWay_Mixed_ANOVA	PG(16:1/17:2)	LightIntensity	2	6	32.94	0.000582	**	0.862	Bonferroni	0.123966	ns
FigureS8C	normalized peak intensity	TRUE	TRUE	TRUE	TwoWay_Mixed_ANOVA	PG(16:1/17:2)	TimeH	4	24	102.786	9.78e-15	***	0.881	Bonferroni	2.08314e-12	***
FigureS8C	normalized peak intensity	TRUE	TRUE	TRUE	TwoWay_Mixed_ANOVA	PG(16:1/17:2)	LightIntensity:TimeH	8	24	6.959	9.58e-05	***	0.501	Bonferroni	0.0204054	*
FigureS8C	normalized peak intensity	TRUE	TRUE	TRUE	TwoWay_Mixed_ANOVA	PG(16:0/17:0)	LightIntensity	2	6	2.775	0.14	ns	0.326	Bonferroni	1	ns
FigureS8C	normalized peak intensity	TRUE	TRUE	TRUE	TwoWay_Mixed_ANOVA	PG(16:0/17:0)	TimeH	4	24	135.623	4.18e-16	***	0.915	Bonferroni	8.9034e-14	***
FigureS8C	normalized peak intensity	TRUE	TRUE	TRUE	TwoWay_Mixed_ANOVA	PG(16:0/17:0)	LightIntensity:TimeH	8	24	12.86	5.37e-07	***	0.672	Bonferroni	0.000114381	***
FigureS8C	normalized peak intensity	TRUE	TRUE	TRUE	TwoWay_Mixed_ANOVA	PG(16:0/20:3)	LightIntensity	2	6	6.061	0.036	*	0.469	Bonferroni	1	ns
FigureS8C	normalized peak intensity	TRUE	TRUE	TRUE	TwoWay_Mixed_ANOVA	PG(16:0/20:3)	TimeH	4	24	5.038	0.004	**	0.321	Bonferroni	0.852	ns
FigureS8C	normalized peak intensity	TRUE	TRUE	TRUE	TwoWay_Mixed_ANOVA	PG(16:0/20:3)	LightIntensity:TimeH	8	24	6.865	0.000106	***	0.563	Bonferroni	0.022578	*
